# Supplementary material for: Grad-seq analysis of Enterococcus faecalis and Enterococcus faecium provides a global view of RNA and protein complexes in these two opportunistic pathogens
Source: Microlife. 2022 Dec 27;4:uqac027. doi: 10.1093/femsml/uqac027 (PMC10117718; doi:10.1093/femsml/uqac027)
Supplement: uqac027_Supplemental_Files [file uqac027_supplemental_files.zip › Table_S1.xlsx]

## Sheet: MS feacalis
ID	protein	gene or locus	MW	length	peptides		norm2grad 1	norm2grad 2	norm2grad 3	norm2grad 4	norm2grad 5	norm2grad 6	norm2grad 7	norm2grad 8	norm2grad 9	norm2grad 10	norm2grad 11	norm2grad 12	norm2grad 13	norm2grad 14	norm2grad 15	norm2grad 16	norm2grad 17	norm2grad 18	norm2grad 19	norm2grad 20	norm2grad P		norm2max 1	norm2max 2	norm2max 3	norm2max 4	norm2max 5	norm2max 6	norm2max 7	norm2max 8	norm2max 9	norm2max 10	norm2max 11	norm2max 12	norm2max 13	norm2max 14	norm2max 15	norm2max 16	norm2max 17	norm2max 18	norm2max 19	norm2max 20	norm2max P
sp|H7C794|PARE_ENTFA	DNA topoisomerase 4 subunit B	parE	76.256	685	44		0.01	0.03	0.09	0.1	0.15	0.07	0.04	0.06	0.11	0.13	0.09	0.04	0.02	0.02	0.01	0.01	0	0	0	0	0.03		0.07	0.2	0.6	0.67	1	0.47	0.27	0.4	0.73	0.87	0.6	0.27	0.13	0.13	0.07	0.07	0	0	0	0	0.2
sp|O07103|MRAZ_ENTFA	Transcriptional regulator MraZ	mraZ	16.472	143	9		0	0	0.12	0.3	0.28	0.19	0.07	0.02	0.01	0	0	0	0	0	0	0	0	0	0	0	0		0	0	0.4	1	0.93	0.63	0.23	0.07	0.03	0	0	0	0	0	0	0	0	0	0	0	0
sp|O07104|RSMH_ENTFA	Ribosomal RNA small subunit methyltransferase H	rsmH	36.162	318	14		0.01	0.16	0.14	0.05	0.05	0.02	0.02	0.03	0.12	0.18	0.13	0.05	0.02	0.01	0	0	0	0	0	0	0.01		0.06	0.89	0.78	0.28	0.28	0.11	0.11	0.17	0.67	1	0.72	0.28	0.11	0.06	0	0	0	0	0	0	0.06
sp|O07108|MURD_ENTFA	UDP-N-acetylmuramoylalanine--D-glutamate ligase	murD	49.697	456	27		0.3	0.42	0.17	0.08	0.03	0.01	0	0	0	0	0	0	0	0	0	0	0	0	0	0	0		0.71	1	0.4	0.19	0.07	0.02	0	0	0	0	0	0	0	0	0	0	0	0	0	0	0
sp|O07109|MURG_ENTFA	UDP-N-acetylglucosamine--N-acetylmuramyl-(pentapeptide) pyrophosphoryl-undecaprenol N-acetylglucosamine transferase	murG	39.851	363	25		0.01	0.02	0.01	0	0.02	0	0	0.02	0.05	0.05	0.04	0.02	0.04	0.18	0.24	0.18	0.09	0.03	0	0	0.01		0.04	0.08	0.04	0	0.08	0	0	0.08	0.21	0.21	0.17	0.08	0.17	0.75	1	0.75	0.38	0.13	0	0	0.04
sp|O07111|FTSA_ENTFA	Cell division protein FtsA	ftsA	48.177	440	31		0.3	0.38	0.18	0.08	0.03	0.01	0	0	0	0	0	0	0	0	0	0	0	0	0	0	0		0.79	1	0.47	0.21	0.08	0.03	0	0	0	0	0	0	0	0	0	0	0	0	0	0	0
sp|O07664|HPRK_ENTFA	HPr kinase/phosphorylase	hprK	34.821	311	18		0	0.12	0.42	0.29	0.11	0.04	0.01	0	0	0	0	0	0	0	0	0	0	0	0	0	0		0	0.29	1	0.69	0.26	0.1	0.02	0	0	0	0	0	0	0	0	0	0	0	0	0	0
sp|O08439|FTSZ_ENTFA	Cell division protein FtsZ	ftsZ	44.147	410	34		0.34	0.31	0.19	0.09	0.05	0.02	0.01	0	0	0	0	0	0	0	0	0	0	0	0	0	0		1	0.91	0.56	0.26	0.15	0.06	0.03	0	0	0	0	0	0	0	0	0	0	0	0	0	0
sp|O34154|GLPK_ENTFA	Glycerol kinase	glpK	55.443	501	5		0	0.38	0	0.62	0	0	0	0	0	0	0	0	0	0	0	0	0	0	0	0	0		0	0.61	0	1	0	0	0	0	0	0	0	0	0	0	0	0	0	0	0	0	0
sp|P07515|PTHP_ENTFA	Phosphocarrier protein HPr	ptsH	9.3205	88	3		0.37	0.31	0.17	0.07	0.03	0.02	0.01	0	0	0	0	0	0	0	0	0	0	0	0	0	0		1	0.84	0.46	0.19	0.08	0.05	0.03	0	0	0	0	0	0	0	0	0	0	0	0	0	0
sp|P0A0C2|AACA_ENTFA	Bifunctional AAC/APH	aacA-aphD	56.854	479	45		0.22	0.39	0.22	0.1	0.04	0.02	0.01	0	0	0	0	0	0	0	0	0	0	0	0	0	0		0.56	1	0.56	0.26	0.1	0.05	0.03	0	0	0	0	0	0	0	0	0	0	0	0	0	0
sp|P0A2X7|ARCC1_ENTFA	Carbamate kinase 1	arcC1	32.926	310	19		0.18	0.4	0.24	0.11	0.04	0.01	0.01	0	0	0	0	0	0	0	0	0	0	0	0	0	0		0.45	1	0.6	0.28	0.1	0.03	0.03	0	0	0	0	0	0	0	0	0	0	0	0	0	0
sp|P0DH70|AROA_ENTFA	3-phosphoshikimate 1-carboxyvinyltransferase	aroA	45.46	426	24		0.3	0.37	0.2	0.09	0.03	0.01	0	0	0	0	0	0	0	0	0	0	0	0	0	0	0		0.81	1	0.54	0.24	0.08	0.03	0	0	0	0	0	0	0	0	0	0	0	0	0	0	0
sp|P0DH71|AROB_ENTFA	3-dehydroquinate synthase	aroB	38.949	358	18		0.14	0.42	0.26	0.11	0.04	0.01	0	0	0	0	0	0	0	0	0	0	0	0	0	0	0		0.33	1	0.62	0.26	0.1	0.02	0	0	0	0	0	0	0	0	0	0	0	0	0	0	0
sp|P0DH74|PYRDB_ENTFA	Dihydroorotate dehydrogenase B (NAD(+)), catalytic subunit	pyrDB	33.092	312	6		0	0.15	0.35	0.41	0.07	0.03	0	0	0	0	0	0	0	0	0	0	0	0	0	0	0		0	0.37	0.85	1	0.17	0.07	0	0	0	0	0	0	0	0	0	0	0	0	0	0	0
sp|P0DH75|PYRE_ENTFA	Orotate phosphoribosyltransferase	pyrE	22.869	210	12		0.4	0.34	0.16	0.05	0.02	0.01	0	0	0	0	0	0	0	0	0	0	0	0	0	0	0		1	0.85	0.4	0.13	0.05	0.03	0	0	0	0	0	0	0	0	0	0	0	0	0	0	0
sp|P0DH76|PYRK_ENTFA	Dihydroorotate dehydrogenase B (NAD(+)), electron transfer subunit	pyrK	28.572	263	3		0	0.36	0.4	0.19	0.05	0	0	0	0	0	0	0	0	0	0	0	0	0	0	0	0		0	0.9	1	0.48	0.13	0	0	0	0	0	0	0	0	0	0	0	0	0	0	0	0
sp|P0DH77|PYRR_ENTFA	Bifunctional protein pyrR	pyrR	20.139	178	10		0.46	0.33	0.13	0.07	0.02	0	0	0	0	0	0	0	0	0	0	0	0	0	0	0	0		1	0.72	0.28	0.15	0.04	0	0	0	0	0	0	0	0	0	0	0	0	0	0	0	0
sp|P0DM31|ENO_ENTFA	Enolase	eno	46.511	432	60		0	0	0.01	0.18	0.32	0.22	0.13	0.06	0.04	0.02	0.01	0	0	0	0	0	0	0	0	0	0		0	0	0.03	0.56	1	0.69	0.41	0.19	0.13	0.06	0.03	0	0	0	0	0	0	0	0	0	0
sp|P0DM32|MSRB_ENTFA	Peptide methionine sulfoxide reductase MsrB	msrB	16.351	145	8		0.48	0.29	0.15	0.04	0.02	0.01	0.01	0	0	0	0	0	0	0	0	0	0	0	0	0	0		1	0.6	0.31	0.08	0.04	0.02	0.02	0	0	0	0	0	0	0	0	0	0	0	0	0	0
sp|P0DM33|SYY1_ENTFA	Tyrosine--tRNA ligase 1	tyrS1	47.26	418	34		0.11	0.4	0.27	0.13	0.06	0.02	0.01	0	0	0	0	0	0	0	0	0	0	0	0	0	0		0.28	1	0.68	0.33	0.15	0.05	0.03	0	0	0	0	0	0	0	0	0	0	0	0	0	0
sp|P20173|ERMB_ENTFA	rRNA adenine N-6-methyltransferase	ermB	28.795	245	14		0	0	0	0	0	0	0.02	0.02	0.03	0.01	0.06	0.02	0.06	0.17	0.44	0.09	0.05	0.01	0	0	0.02		0	0	0	0	0	0	0.05	0.05	0.07	0.02	0.14	0.05	0.14	0.39	1	0.2	0.11	0.02	0	0	0.05
sp|P23530|PT1_ENTFA	Phosphoenolpyruvate-protein phosphotransferase	ptsI	63.177	575	41		0.04	0.33	0.32	0.16	0.08	0.03	0.01	0	0	0	0	0	0	0	0	0	0	0	0	0	0		0.12	1	0.97	0.48	0.24	0.09	0.03	0	0	0	0	0	0	0	0	0	0	0	0	0	0
sp|P36920|EBSA_ENTFA	Protein EbsA	ebsA	17.837	153	3		0	0.22	0	0	0	0.01	0.01	0.01	0.02	0.02	0.01	0.67	0.01	0.01	0	0.01	0	0	0	0	0		0	0.33	0	0	0	0.01	0.01	0.01	0.03	0.03	0.01	1	0.01	0.01	0	0.01	0	0	0	0	0
sp|P36921|EBSB_ENTFA	Putative hydrolase EbsB	ebsB	15.37	135	10		0	0	0	0	0	0.06	0.04	0.06	0.05	0.06	0.02	0.01	0.06	0.23	0.23	0.14	0.02	0	0	0	0		0	0	0	0	0	0.26	0.17	0.26	0.22	0.26	0.09	0.04	0.26	1	1	0.61	0.09	0	0	0	0
sp|P36922|EBSC_ENTFA	Putative Cys-tRNA(Pro)/Cys-tRNA(Cys) deacylase EbsC	EF_1730	18.057	164	6		0.25	0.3	0.23	0.09	0.11	0.02	0	0	0	0	0	0	0	0	0	0	0	0	0	0	0		0.83	1	0.77	0.3	0.37	0.07	0	0	0	0	0	0	0	0	0	0	0	0	0	0	0
sp|P36923|AROD_ENTFA	3-dehydroquinate dehydratase	aroD	28.085	253	4		0.64	0.36	0	0	0	0	0	0	0	0	0	0	0	0	0	0	0	0	0	0	0		1	0.56	0	0	0	0	0	0	0	0	0	0	0	0	0	0	0	0	0	0	0
sp|P37061|NAOX_ENTFA	NADH oxidase	nox	48.914	446	24		0.09	0.38	0.27	0.15	0.06	0.03	0.01	0	0	0	0	0	0	0	0	0	0	0	0	0	0		0.24	1	0.71	0.39	0.16	0.08	0.03	0	0	0	0	0	0	0	0	0	0	0	0	0	0
sp|P37062|NAPE_ENTFA	NADH peroxidase	npr	49.565	447	23		0.01	0.22	0.38	0.24	0.1	0.03	0.01	0	0	0	0	0	0	0	0	0	0	0	0	0	0		0.03	0.58	1	0.63	0.26	0.08	0.03	0	0	0	0	0	0	0	0	0	0	0	0	0	0
sp|P37710|ALYS_ENTFA	Autolysin	EF_0799	77.024	737	2		0	0	0	0	0	0	0	0	0	0.08	0.07	0	0.03	0.14	0.13	0.11	0	0	0	0	0.44		0	0	0	0	0	0	0	0	0	0.18	0.16	0	0.07	0.32	0.3	0.25	0	0	0	0	1
sp|P42444|RECA_ENTFA	Protein RecA	recA	37.409	348	19		0.21	0.38	0.19	0.13	0.06	0.02	0	0	0	0	0	0	0	0	0	0	0	0	0	0	0		0.55	1	0.5	0.34	0.16	0.05	0	0	0	0	0	0	0	0	0	0	0	0	0	0	0
sp|P52308|DNAG_ENTFA	DNA primase	dnaG	73.057	628	28		0.18	0.56	0.2	0.06	0.01	0	0	0	0	0	0	0	0	0	0	0	0	0	0	0	0		0.32	1	0.36	0.11	0.02	0	0	0	0	0	0	0	0	0	0	0	0	0	0	0	0
sp|P52329|SIGA_ENTFA	RNA polymerase sigma factor SigA	sigA	41.825	368	26		0.04	0.08	0.05	0.07	0.41	0.12	0.07	0.07	0.05	0.02	0.01	0	0	0	0	0	0	0	0	0	0		0.1	0.2	0.12	0.17	1	0.29	0.17	0.17	0.12	0.05	0.02	0	0	0	0	0	0	0	0	0	0
sp|P59626|PYRDA_ENTFA	Probable dihydroorotate dehydrogenase A (fumarate)	pyrDA	34.476	311	13		0.16	0.43	0.24	0.12	0.04	0.01	0	0	0	0	0	0	0	0	0	0	0	0	0	0	0		0.37	1	0.56	0.28	0.09	0.02	0	0	0	0	0	0	0	0	0	0	0	0	0	0	0
sp|P59627|RL332_ENTFA	50S ribosomal protein L33 2	rpmG2	5.6615	50	3		0.06	0.06	0.1	0.08	0.1	0.09	0.07	0.09	0.1	0.1	0.07	0.04	0.02	0.01	0	0	0	0	0	0	0		0.6	0.6	1	0.8	1	0.9	0.7	0.9	1	1	0.7	0.4	0.2	0.1	0	0	0	0	0	0	0
sp|P59628|RL333_ENTFA	50S ribosomal protein L33 3	rpmG3	6.0369	49	7		0	0	0	0	0	0	0	0	0	0	0	0	0.03	0.17	0.24	0.23	0.18	0.1	0.02	0.02	0.01		0	0	0	0	0	0	0	0	0	0	0	0	0.13	0.71	1	0.96	0.75	0.42	0.08	0.08	0.04
sp|P59629|RL334_ENTFA	50S ribosomal protein L33 4	rpmG4	5.8108	49	2		0	0	0	0	0	0	0	0	0	0	0	0	0	0	0.6	0.03	0.3	0.07	0	0	0		0	0	0	0	0	0	0	0	0	0	0	0	0	0	1	0.05	0.5	0.12	0	0	0
sp|P59630|SSRP_ENTFA	SsrA-binding protein	smpB	17.731	154	3		0	0	0	0	0	0	0	0	0	0	0.38	0	0.05	0.05	0.47	0.05	0	0	0	0	0		0	0	0	0	0	0	0	0	0	0	0.81	0	0.11	0.11	1	0.11	0	0	0	0	0
sp|P59631|Y241_ENTFA	UPF0145 protein EF_0241	EF_0241	11.204	103	7		0.46	0.31	0.14	0.06	0.03	0.01	0	0	0	0	0	0	0	0	0	0	0	0	0	0	0		1	0.67	0.3	0.13	0.07	0.02	0	0	0	0	0	0	0	0	0	0	0	0	0	0	0
sp|P59687|NAGB_ENTFA	Glucosamine-6-phosphate deaminase	nagB	25.305	233	10		0.43	0.31	0.14	0.05	0.02	0.01	0	0	0	0	0	0.03	0	0	0	0	0	0	0	0	0		1	0.72	0.33	0.12	0.05	0.02	0	0	0	0	0	0.07	0	0	0	0	0	0	0	0	0
sp|P59719|TRMB_ENTFA	tRNA (guanine-N(7)-)-methyltransferase	trmB	25.112	214	12		0	0.15	0.39	0.19	0.06	0.02	0.01	0	0	0	0	0	0	0.04	0.06	0.03	0.02	0.01	0	0	0		0	0.38	1	0.49	0.15	0.05	0.03	0	0	0	0	0	0	0.1	0.15	0.08	0.05	0.03	0	0	0
sp|P59732|RLMH_ENTFA	Ribosomal RNA large subunit methyltransferase H	rlmH	18.193	159	8		0.3	0.32	0.2	0.12	0.04	0	0	0	0	0	0	0	0	0	0	0	0	0	0	0	0.02		0.94	1	0.63	0.38	0.13	0	0	0	0	0	0	0	0	0	0	0	0	0	0	0	0.06
sp|P59754|RS13_ENTFA	30S ribosomal protein S13	rpsM	13.567	121	27		0	0	0	0	0	0	0	0.02	0.13	0.26	0.22	0.13	0.08	0.05	0.03	0.02	0.02	0.01	0.01	0	0.01		0	0	0	0	0	0	0	0.08	0.5	1	0.85	0.5	0.31	0.19	0.12	0.08	0.08	0.04	0.04	0	0.04
sp|Q47744|VANR_ENTFA	Regulatory protein VanRB	vanRB	25.336	220	6		0.42	0.4	0.15	0.02	0	0	0	0	0	0	0	0	0	0	0	0	0	0	0	0	0		1	0.95	0.36	0.05	0	0	0	0	0	0	0	0	0	0	0	0	0	0	0	0	0
sp|Q47745|VANS_ENTFA	Sensor protein VanSB	vanSB	50.111	447	11		0.25	0.46	0.23	0.05	0.01	0	0	0	0	0	0	0	0	0	0	0	0	0	0	0	0		0.54	1	0.5	0.11	0.02	0	0	0	0	0	0	0	0	0	0	0	0	0	0	0	0
sp|Q47758|DDL_ENTFA	D-alanine--D-alanine ligase	ddl	39.339	348	20		0.37	0.33	0.16	0.08	0.04	0.01	0.01	0	0	0	0	0	0	0	0	0	0	0	0	0	0		1	0.89	0.43	0.22	0.11	0.03	0.03	0	0	0	0	0	0	0	0	0	0	0	0	0	0
sp|Q820A9|PRMA_ENTFA	Ribosomal protein L11 methyltransferase	prmA	34.806	315	15		0.19	0.42	0.23	0.1	0.04	0.01	0	0	0	0	0	0	0	0	0	0	0	0	0	0	0		0.45	1	0.55	0.24	0.1	0.02	0	0	0	0	0	0	0	0	0	0	0	0	0	0	0
sp|Q820T0|MNME_ENTFA	tRNA modification GTPase MnmE	mnmE	51.359	465	19		0.26	0.43	0.19	0.08	0.03	0.01	0	0	0	0	0	0	0	0	0	0	0	0	0	0	0		0.6	1	0.44	0.19	0.07	0.02	0	0	0	0	0	0	0	0	0	0	0	0	0	0	0
sp|Q820T1|FABH_ENTFA	3-oxoacyl-[acyl-carrier-protein] synthase 3	fabH	35.182	321	14		0.05	0.43	0.29	0.11	0.06	0.02	0.01	0.01	0.01	0.01	0	0	0	0	0	0	0	0	0	0	0		0.12	1	0.67	0.26	0.14	0.05	0.02	0.02	0.02	0.02	0	0	0	0	0	0	0	0	0	0	0
sp|Q820T5|FABZ2_ENTFA	3-hydroxyacyl-[acyl-carrier-protein] dehydratase FabZ	fabZ2	15.243	141	8		0.05	0.3	0.2	0.08	0.03	0.02	0.01	0.01	0.02	0.03	0.04	0.05	0.03	0.05	0.03	0.02	0.01	0	0	0	0.01		0.17	1	0.67	0.27	0.1	0.07	0.03	0.03	0.07	0.1	0.13	0.17	0.1	0.17	0.1	0.07	0.03	0	0	0	0.03
sp|Q820U0|MIAA_ENTFA	tRNA dimethylallyltransferase	miaA	35.567	309	15		0	0.15	0.32	0.08	0.11	0.01	0	0.01	0.03	0.06	0.02	0.02	0.02	0.04	0.05	0.04	0.03	0.02	0	0	0		0	0.47	1	0.25	0.34	0.03	0	0.03	0.09	0.19	0.06	0.06	0.06	0.13	0.16	0.13	0.09	0.06	0	0	0
sp|Q820U1|MNMA_ENTFA	tRNA-specific 2-thiouridylase MnmA	mnmA	41.712	374	24		0.1	0.38	0.29	0.15	0.05	0.02	0.01	0	0	0	0	0	0	0	0	0	0	0	0	0	0		0.26	1	0.76	0.39	0.13	0.05	0.03	0	0	0	0	0	0	0	0	0	0	0	0	0	0
sp|Q820U3|TRMD_ENTFA	tRNA (guanine-N(1)-)-methyltransferase	trmD	28.07	246	11		0.26	0.44	0.21	0.06	0.02	0.01	0	0	0	0	0	0	0	0	0	0	0	0	0	0	0		0.59	1	0.48	0.14	0.05	0.02	0	0	0	0	0	0	0	0	0	0	0	0	0	0	0
sp|Q820V0|ACPS_ENTFA	Holo-[acyl-carrier-protein] synthase	acpS	12.817	117	5		0.32	0.46	0.13	0.03	0.02	0.01	0.01	0	0.01	0	0	0	0	0	0	0	0	0	0	0	0		0.7	1	0.28	0.07	0.04	0.02	0.02	0	0.02	0	0	0	0	0	0	0	0	0	0	0	0
sp|Q820V3|FABZ1_ENTFA	3-hydroxyacyl-[acyl-carrier-protein] dehydratase FabZ	fabZ1	16.242	144	14		0.04	0.31	0.21	0.09	0.04	0.02	0.02	0.02	0.02	0.03	0.04	0.04	0.03	0.03	0.03	0.02	0.01	0	0	0	0		0.13	1	0.68	0.29	0.13	0.06	0.06	0.06	0.06	0.1	0.13	0.13	0.1	0.1	0.1	0.06	0.03	0	0	0	0
sp|Q820V5|FABI_ENTFA	Enoyl-[acyl-carrier-protein] reductase [NADH] FabI	fabI	26.766	250	19		0.2	0.39	0.22	0.1	0.05	0.02	0.01	0	0	0	0	0	0	0	0	0	0	0	0	0	0		0.51	1	0.56	0.26	0.13	0.05	0.03	0	0	0	0	0	0	0	0	0	0	0	0	0	0
sp|Q82YV1|YIDC_ENTFA	Membrane protein insertase YidC	yidC	31.261	275	4		0	0	0	0	0.03	0.01	0.01	0.03	0.05	0.05	0.05	0.03	0.07	0.1	0.15	0.14	0.14	0.09	0.01	0.01	0.05		0	0	0	0	0.2	0.07	0.07	0.2	0.33	0.33	0.33	0.2	0.47	0.67	1	0.93	0.93	0.6	0.07	0.07	0.33
sp|Q82YW1|CITD_ENTFA	Citrate lyase acyl carrier protein	citD	11.375	102	4		0.14	0.3	0.01	0	0.21	0.16	0.08	0.05	0.03	0.01	0	0	0	0	0	0	0	0	0	0	0		0.47	1	0.03	0	0.7	0.53	0.27	0.17	0.1	0.03	0	0	0	0	0	0	0	0	0	0	0
sp|Q82YX0|MNMG_ENTFA	tRNA uridine 5-carboxymethylaminomethyl modification enzyme MnmG	mnmG	69.692	632	32		0	0.04	0.32	0.32	0.16	0.08	0.03	0.02	0.01	0.01	0.01	0	0	0	0	0	0	0	0	0	0		0	0.13	1	1	0.5	0.25	0.09	0.06	0.03	0.03	0.03	0	0	0	0	0	0	0	0	0	0
sp|Q82YY1|RSMG_ENTFA	Ribosomal RNA small subunit methyltransferase G	rsmG	26.858	238	13		0.33	0.34	0.19	0.08	0.03	0.01	0	0	0	0	0	0	0	0	0	0	0	0	0	0	0		0.97	1	0.56	0.24	0.09	0.03	0	0	0	0	0	0	0	0	0	0	0	0	0	0	0
sp|Q82YY9|SYS2_ENTFA	Serine--tRNA ligase 2	serS2	48.123	423	24		0.06	0.38	0.33	0.15	0.06	0.02	0.01	0	0	0	0	0	0	0	0	0	0	0	0	0	0		0.16	1	0.87	0.39	0.16	0.05	0.03	0	0	0	0	0	0	0	0	0	0	0	0	0	0
sp|Q82Z12|GCH1_ENTFA	GTP cyclohydrolase 1	folE	21.139	186	11		0.02	0.06	0.39	0.39	0.13	0.01	0	0	0	0	0	0	0	0	0	0	0	0	0	0	0		0.05	0.15	1	1	0.33	0.03	0	0	0	0	0	0	0	0	0	0	0	0	0	0	0
sp|Q82Z40|RPOB_ENTFA	DNA-directed RNA polymerase subunit beta	rpoB	135.19	1207	92		0.01	0.02	0.03	0.15	0.31	0.21	0.1	0.06	0.04	0.02	0.01	0	0	0	0	0	0	0	0	0	0		0.03	0.06	0.1	0.48	1	0.68	0.32	0.19	0.13	0.06	0.03	0	0	0	0	0	0	0	0	0	0
sp|Q82Z41|RPOC_ENTFA	DNA-directed RNA polymerase subunit beta	rpoC	136.81	1217	118		0.01	0.02	0.03	0.14	0.34	0.15	0.1	0.05	0.07	0.04	0.02	0.01	0	0	0.01	0	0	0	0	0	0		0.03	0.06	0.09	0.41	1	0.44	0.29	0.15	0.21	0.12	0.06	0.03	0	0	0.03	0	0	0	0	0	0
sp|Q82Z47|RS9_ENTFA	30S ribosomal protein S9	rpsI	14.243	130	21		0	0	0	0	0	0	0	0.01	0.13	0.28	0.22	0.1	0.06	0.07	0.04	0.03	0.02	0.02	0	0	0		0	0	0	0	0	0	0	0.04	0.46	1	0.79	0.36	0.21	0.25	0.14	0.11	0.07	0.07	0	0	0
sp|Q82Z76|LYTT_ENTFA	Sensory transduction protein LytT	lytT	27.55	242	9		0.39	0.33	0.14	0.02	0	0	0	0	0	0	0	0	0	0.04	0.04	0.04	0	0.01	0	0	0		1	0.85	0.36	0.05	0	0	0	0	0	0	0	0	0	0.1	0.1	0.1	0	0.03	0	0	0
sp|Q82Z98|CINA_ENTFA	Putative competence-damage inducible protein	cinA	45.193	414	11		0.11	0.5	0.24	0.11	0.03	0.01	0	0	0	0	0	0	0	0	0	0	0	0	0	0	0		0.22	1	0.48	0.22	0.06	0.02	0	0	0	0	0	0	0	0	0	0	0	0	0	0	0
sp|Q82Z99|RNY_ENTFA	Ribonuclease Y	rny	58.048	518	34		0	0	0.01	0.02	0.02	0.04	0.05	0.06	0.07	0.07	0.09	0.1	0.07	0.08	0.08	0.07	0.06	0.05	0.02	0.03	0.03		0	0	0.1	0.2	0.2	0.4	0.5	0.6	0.7	0.7	0.9	1	0.7	0.8	0.8	0.7	0.6	0.5	0.2	0.3	0.3
sp|Q82ZA2|MUTS_ENTFA	DNA mismatch repair protein MutS	mutS	96.876	858	41		0.01	0.18	0.32	0.23	0.18	0.06	0.02	0.01	0	0	0	0	0	0	0	0	0	0	0	0	0		0.03	0.56	1	0.72	0.56	0.19	0.06	0.03	0	0	0	0	0	0	0	0	0	0	0	0	0
sp|Q82ZA4|Y3165_ENTFA	Maf-like protein EF_3165	maf	19.842	184	5		0.39	0.37	0.15	0.06	0.02	0	0	0	0	0	0	0	0	0	0	0	0	0	0	0	0		1	0.95	0.38	0.15	0.05	0	0	0	0	0	0	0	0	0	0	0	0	0	0	0	0
sp|Q82ZA5|KPRS2_ENTFA	Ribose-phosphate pyrophosphokinase 2	prs2	35.392	323	20		0.01	0.24	0.39	0.2	0.11	0.04	0.01	0.01	0.01	0	0	0	0	0	0	0	0	0	0	0	0		0.03	0.62	1	0.51	0.28	0.1	0.03	0.03	0.03	0	0	0	0	0	0	0	0	0	0	0	0
sp|Q82ZB4|MSCL_ENTFA	Large-conductance mechanosensitive channel	mscL	16.127	149	10		0.19	0.38	0.23	0.11	0.06	0.02	0.01	0	0	0	0	0	0	0	0	0	0	0	0	0	0		0.5	1	0.61	0.29	0.16	0.05	0.03	0	0	0	0	0	0	0	0	0	0	0	0	0	0
sp|Q82ZD5|KGUA_ENTFA	Guanylate kinase	gmk	23.252	204	11		0.33	0.36	0.19	0.07	0.03	0.01	0	0	0	0	0	0	0	0	0	0	0	0	0	0	0		0.92	1	0.53	0.19	0.08	0.03	0	0	0	0	0	0	0	0	0	0	0	0	0	0	0
sp|Q82ZD6|RPOZ_ENTFA	DNA-directed RNA polymerase subunit omega	rpoZ	11.541	99	11		0.07	0.04	0.03	0.14	0.28	0.19	0.11	0.06	0.04	0.01	0.01	0	0	0	0	0	0	0	0	0	0		0.25	0.14	0.11	0.5	1	0.68	0.39	0.21	0.14	0.04	0.04	0	0	0	0	0	0	0	0	0	0
sp|Q82ZD8|FMT_ENTFA	Methionyl-tRNA formyltransferase	fmt	34.28	313	19		0.08	0.41	0.31	0.12	0.05	0.02	0	0	0	0	0	0	0	0	0	0	0	0	0	0	0		0.2	1	0.76	0.29	0.12	0.05	0	0	0	0	0	0	0	0	0	0	0	0	0	0	0
sp|Q82ZE1|RSGA_ENTFA	Small ribosomal subunit biogenesis GTPase RsgA	rsgA	33.845	297	15		0	0.16	0.29	0.22	0.19	0.1	0.03	0.01	0	0	0	0	0	0	0	0	0	0	0	0	0		0	0.55	1	0.76	0.66	0.34	0.1	0.03	0	0	0	0	0	0	0	0	0	0	0	0	0
sp|Q82ZE4|RL28_ENTFA	50S ribosomal protein L28	rpmB	6.9882	62	10		0	0	0	0	0	0	0	0	0	0	0	0	0.03	0.14	0.3	0.21	0.18	0.12	0.01	0	0.01		0	0	0	0	0	0	0	0	0	0	0	0	0.1	0.47	1	0.7	0.6	0.4	0.03	0	0.03
sp|Q82ZE8|PLSX_ENTFA	Phosphate acyltransferase	plsX	35.835	333	22		0.33	0.33	0.18	0.08	0.06	0.01	0	0	0	0	0	0	0	0	0	0	0	0	0	0	0		1	1	0.55	0.24	0.18	0.03	0	0	0	0	0	0	0	0	0	0	0	0	0	0	0
sp|Q82ZG1|RNC_ENTFA	Ribonuclease 3	rnc	26.166	230	20		0.29	0.37	0.21	0.08	0.03	0.01	0	0	0	0	0	0	0	0	0	0	0	0	0	0	0		0.78	1	0.57	0.22	0.08	0.03	0	0	0	0	0	0	0	0	0	0	0	0	0	0	0
sp|Q82ZG8|GSHAB_ENTFA	Glutathione biosynthesis bifunctional protein GshAB	gshAB	87.211	756	44		0	0.18	0.41	0.22	0.13	0.04	0.01	0	0	0	0	0	0	0	0	0	0	0	0	0	0		0	0.44	1	0.54	0.32	0.1	0.02	0	0	0	0	0	0	0	0	0	0	0	0	0	0
sp|Q82ZH9|Y3078_ENTFA	UPF0637 protein EF_3078	EF_3078	23.71	203	8		0.14	0.31	0.24	0.15	0.1	0.04	0.02	0	0	0	0	0	0	0	0	0	0	0	0	0	0		0.45	1	0.77	0.48	0.32	0.13	0.06	0	0	0	0	0	0	0	0	0	0	0	0	0	0
sp|Q82ZI6|RS4_ENTFA	30S ribosomal protein S4	rpsD	23.233	203	26		0	0	0	0	0	0	0	0	0.09	0.16	0.39	0.05	0.11	0.06	0.07	0.03	0.02	0.02	0	0	0.02		0	0	0	0	0	0	0	0	0.23	0.41	1	0.13	0.28	0.15	0.18	0.08	0.05	0.05	0	0	0.05
sp|Q82ZJ0|DEF_ENTFA	Peptide deformylase	def	20.912	187	14		0.31	0.32	0.2	0.09	0.04	0.02	0	0	0	0	0	0	0	0	0	0	0	0	0	0	0		0.97	1	0.63	0.28	0.13	0.06	0	0	0	0	0	0	0	0	0	0	0	0	0	0	0
sp|Q82ZJ1|RS15_ENTFA	30S ribosomal protein S15	rpsO	10.643	89	10		0	0	0	0	0	0	0.01	0.03	0.19	0.15	0.25	0.14	0.11	0.03	0.03	0.02	0.01	0.02	0	0	0.02		0	0	0	0	0	0	0.04	0.12	0.76	0.6	1	0.56	0.44	0.12	0.12	0.08	0.04	0.08	0	0	0.08
sp|Q82ZJ2|PNP_ENTFA	Polyribonucleotide nucleotidyltransferase	pnp	77.047	704	56		0	0.01	0.16	0.26	0.19	0.11	0.06	0.04	0.04	0.04	0.03	0.02	0.01	0.01	0.01	0	0	0	0	0	0		0	0.04	0.62	1	0.73	0.42	0.23	0.15	0.15	0.15	0.12	0.08	0.04	0.04	0.04	0	0	0	0	0	0
sp|Q82ZN5|SSTT_ENTFA	Serine/threonine transporter SstT	sstT	43.969	420	4		0	0	0	0	0.19	0.24	0.06	0.06	0.27	0.15	0.04	0	0	0	0	0	0	0	0	0	0		0	0	0	0	0.7	0.89	0.22	0.22	1	0.56	0.15	0	0	0	0	0	0	0	0	0	0
sp|Q82ZT7|RBSD_ENTFA	D-ribose pyranase	rbsD	14.686	131	3		0	0	0.58	0.33	0.06	0.03	0	0	0	0	0	0	0	0	0	0	0	0	0	0	0		0	0	1	0.57	0.1	0.05	0	0	0	0	0	0	0	0	0	0	0	0	0	0	0
sp|Q82ZW3|THII_ENTFA	Probable tRNA sulfurtransferase	thiI	45.245	404	25		0.01	0.08	0.3	0.26	0.14	0.08	0.03	0.03	0.02	0.01	0	0	0	0.01	0.01	0	0	0	0	0	0		0.03	0.27	1	0.87	0.47	0.27	0.1	0.1	0.07	0.03	0	0	0	0.03	0.03	0	0	0	0	0	0
sp|Q82ZW4|REX2_ENTFA	Redox-sensing transcriptional repressor Rex 2	rex2	23.919	215	13		0.02	0.18	0.21	0.15	0.13	0.05	0.03	0.03	0.04	0.03	0.03	0.02	0.02	0.02	0.01	0.01	0	0	0	0	0		0.1	0.86	1	0.71	0.62	0.24	0.14	0.14	0.19	0.14	0.14	0.1	0.1	0.1	0.05	0.05	0	0	0	0	0
sp|Q82ZW6|SYV_ENTFA	Valine--tRNA ligase	valS	101.59	880	57		0.05	0.39	0.31	0.14	0.06	0.02	0.01	0	0	0	0	0	0	0	0	0	0	0	0	0	0		0.13	1	0.79	0.36	0.15	0.05	0.03	0	0	0	0	0	0	0	0	0	0	0	0	0	0
sp|Q82ZX4|Y2923_ENTFA	UPF0356 protein EF_2923	EF_2923	8.5364	70	5		0.11	0.08	0.08	0.17	0.23	0.16	0.09	0.03	0.03	0.01	0	0	0	0	0	0	0	0	0	0	0		0.48	0.35	0.35	0.74	1	0.7	0.39	0.13	0.13	0.04	0	0	0	0	0	0	0	0	0	0	0
sp|Q82ZZ8|FENR_ENTFA	Ferredoxin--NADP reductase	EF_2899	37.098	336	12		0.18	0.43	0.24	0.11	0.03	0.01	0	0	0	0	0	0	0	0	0	0	0	0	0	0	0		0.42	1	0.56	0.26	0.07	0.02	0	0	0	0	0	0	0	0	0	0	0	0	0	0	0
sp|Q830B4|ACCD_ENTFA	Acetyl-coenzyme A carboxylase carboxyl transferase subunit beta	accD	32.24	288	16		0.01	0.06	0.04	0.03	0.04	0.02	0.01	0.03	0.04	0.05	0.07	0.08	0.05	0.09	0.12	0.11	0.08	0.04	0.01	0	0.02		0.08	0.5	0.33	0.25	0.33	0.17	0.08	0.25	0.33	0.42	0.58	0.67	0.42	0.75	1	0.92	0.67	0.33	0.08	0	0.17
sp|Q830B5|ACCA_ENTFA	Acetyl-coenzyme A carboxylase carboxyl transferase subunit alpha	accA	29.019	262	17		0.02	0.04	0.06	0.03	0.03	0.02	0.02	0.02	0.03	0.05	0.06	0.06	0.04	0.11	0.13	0.12	0.08	0.04	0.01	0.01	0.01		0.15	0.31	0.46	0.23	0.23	0.15	0.15	0.15	0.23	0.38	0.46	0.46	0.31	0.85	1	0.92	0.62	0.31	0.08	0.08	0.08
sp|Q830B9|NADD_ENTFA	Probable nicotinate-nucleotide adenylyltransferase	nadD	25.213	219	9		0.16	0.55	0.27	0.02	0	0	0	0	0	0	0	0	0	0	0	0	0	0	0	0	0		0.29	1	0.49	0.04	0	0	0	0	0	0	0	0	0	0	0	0	0	0	0	0	0
sp|Q830C3|Y2866_ENTFA	Probable transcriptional regulatory protein EF_2866	EF_2866	26.653	239	13		0.38	0.34	0.16	0.07	0.03	0.01	0	0	0	0	0	0	0	0	0	0	0	0	0	0	0		1	0.89	0.42	0.18	0.08	0.03	0	0	0	0	0	0	0	0	0	0	0	0	0	0	0
sp|Q830C9|Y2859_ENTFA	Probable tautomerase EF_2859	EF_2859	6.7206	59	8		0.31	0.32	0.21	0.09	0.04	0.02	0	0	0	0	0	0	0	0	0	0	0	0	0	0	0		0.97	1	0.66	0.28	0.13	0.06	0	0	0	0	0	0	0	0	0	0	0	0	0	0	0
sp|Q830D0|SYT_ENTFA	Threonine--tRNA ligase	thrS	73.723	645	41		0	0.05	0.36	0.32	0.17	0.06	0.02	0.01	0	0	0	0	0	0	0	0	0	0	0	0	0		0	0.14	1	0.89	0.47	0.17	0.06	0.03	0	0	0	0	0	0	0	0	0	0	0	0	0
sp|Q830K2|Y2780_ENTFA	Nucleoid-associated protein EF_2780	EF_2780	11.664	104	5		0.36	0.36	0.17	0.08	0.02	0.01	0	0	0	0	0	0	0	0	0	0	0	0	0	0	0		1	1	0.47	0.22	0.06	0.03	0	0	0	0	0	0	0	0	0	0	0	0	0	0	0
sp|Q830K4|THIM_ENTFA	Hydroxyethylthiazole kinase	thiM	29.719	272	8		0.09	0.41	0.32	0.14	0.03	0.01	0	0	0	0	0	0	0	0	0	0	0	0	0	0	0		0.22	1	0.78	0.34	0.07	0.02	0	0	0	0	0	0	0	0	0	0	0	0	0	0	0
sp|Q830K5|THIE_ENTFA	Thiamine-phosphate synthase	thiE	22.908	211	9		0.27	0.45	0.21	0.04	0.03	0	0	0	0	0	0	0	0	0	0	0	0	0	0	0	0		0.6	1	0.47	0.09	0.07	0	0	0	0	0	0	0	0	0	0	0	0	0	0	0	0
sp|Q830L4|RECR_ENTFA	Recombination protein RecR	recR	22.099	198	14		0.46	0.33	0.16	0.06	0.01	0	0	0	0	0	0	0	0	0	0	0	0	0	0	0	0		1	0.72	0.35	0.13	0.02	0	0	0	0	0	0	0	0	0	0	0	0	0	0	0	0
sp|Q830L6|KTHY_ENTFA	Thymidylate kinase	tmk	24.004	212	14		0.31	0.34	0.21	0.08	0.04	0.01	0	0	0	0	0	0	0	0	0	0	0	0	0	0	0		0.91	1	0.62	0.24	0.12	0.03	0	0	0	0	0	0	0	0	0	0	0	0	0	0	0
sp|Q830M0|YABA_ENTFA	Initiation-control protein YabA	EF_2760	13.452	115	11		0.41	0.35	0.13	0.06	0.02	0.01	0	0	0	0	0	0	0	0	0	0	0	0	0	0	0		1	0.85	0.32	0.15	0.05	0.02	0	0	0	0	0	0	0	0	0	0	0	0	0	0	0
sp|Q830N2|DLTC_ENTFA	D-alanine--poly(phosphoribitol) ligase subunit 2	dltC	8.7347	78	2		0.48	0.31	0.12	0.04	0.02	0.01	0.01	0	0	0	0	0	0	0	0	0	0	0	0	0	0		1	0.65	0.25	0.08	0.04	0.02	0.02	0	0	0	0	0	0	0	0	0	0	0	0	0	0
sp|Q830P3|MURB_ENTFA	UDP-N-acetylenolpyruvoylglucosamine reductase	murB	32.84	300	19		0.35	0.39	0.15	0.07	0.02	0.01	0	0	0	0.01	0	0	0	0	0	0	0	0	0	0	0		0.9	1	0.38	0.18	0.05	0.03	0	0	0	0.03	0	0	0	0	0	0	0	0	0	0	0
sp|Q830Q5|RL11_ENTFA	50S ribosomal protein L11	rplK	14.69	140	11		0.02	0.01	0.01	0.01	0	0	0	0	0	0	0	0.01	0.02	0.18	0.26	0.21	0.14	0.06	0.02	0.02	0.01		0.08	0.04	0.04	0.04	0	0	0	0	0	0	0	0.04	0.08	0.69	1	0.81	0.54	0.23	0.08	0.08	0.04
sp|Q830Q6|RL1_ENTFA	50S ribosomal protein L1	rplA	24.46	229	22		0	0	0	0	0	0	0	0	0	0.01	0.01	0.01	0.02	0.18	0.28	0.23	0.15	0.06	0.02	0.01	0.01		0	0	0	0	0	0	0	0	0	0.04	0.04	0.04	0.07	0.64	1	0.82	0.54	0.21	0.07	0.04	0.04
sp|Q830Q7|RL10_ENTFA	50S ribosomal protein L10	rplJ	17.622	166	23		0.01	0.01	0	0	0	0	0	0	0	0	0	0.01	0.02	0.18	0.26	0.23	0.15	0.06	0.03	0.01	0.01		0.04	0.04	0	0	0	0	0	0	0	0	0	0.04	0.08	0.69	1	0.88	0.58	0.23	0.12	0.04	0.04
sp|Q830Q8|RL7_ENTFA	50S ribosomal protein L7/L12	rplL	12.396	122	14		0.08	0.07	0.05	0.04	0.04	0.03	0.02	0.02	0.02	0.03	0.02	0.02	0.03	0.13	0.15	0.11	0.08	0.03	0.01	0.01	0.01		0.53	0.47	0.33	0.27	0.27	0.2	0.13	0.13	0.13	0.2	0.13	0.13	0.2	0.87	1	0.73	0.53	0.2	0.07	0.07	0.07
sp|Q830R6|Y2706_ENTFA	Uncharacterized RNA methyltransferase EF_2706	EF_2706	51.351	456	29		0	0	0	0	0	0	0	0.02	0.05	0.1	0.26	0.31	0.11	0.08	0.04	0.02	0.01	0	0	0	0		0	0	0	0	0	0	0	0.06	0.16	0.32	0.84	1	0.35	0.26	0.13	0.06	0.03	0	0	0	0
sp|Q830R7|RECX_ENTFA	Regulatory protein RecX	recX	31.312	266	10		0.16	0.35	0.21	0.1	0.04	0.02	0.01	0	0.01	0.03	0.01	0.01	0.01	0.01	0.02	0.01	0	0	0	0	0		0.46	1	0.6	0.29	0.11	0.06	0.03	0	0.03	0.09	0.03	0.03	0.03	0.03	0.06	0.03	0	0	0	0	0
sp|Q830U2|SYW_ENTFA	Tryptophan--tRNA ligase	trpS	37.445	336	16		0.02	0.33	0.37	0.18	0.06	0.02	0.01	0	0	0	0	0	0	0	0	0	0	0	0	0	0		0.05	0.89	1	0.49	0.16	0.05	0.03	0	0	0	0	0	0	0	0	0	0	0	0	0	0
sp|Q830U3|SPX_ENTFA	Regulatory protein Spx	spxA	15.51	132	13		0.31	0.33	0.2	0.09	0.04	0.02	0.01	0	0	0	0	0	0	0	0	0	0	0	0	0	0		0.94	1	0.61	0.27	0.12	0.06	0.03	0	0	0	0	0	0	0	0	0	0	0	0	0	0
sp|Q830U4|MECA_ENTFA	Adapter protein MecA	mecA	25.345	220	10		0.31	0.38	0.18	0.07	0.03	0.01	0	0	0	0	0	0	0	0	0	0	0	0	0	0	0		0.82	1	0.47	0.18	0.08	0.03	0	0	0	0	0	0	0	0	0	0	0	0	0	0	0
sp|Q830V0|NADK_ENTFA	NAD kinase	nadK	30.464	265	9		0.04	0.42	0.29	0.13	0.09	0.01	0.01	0.01	0	0	0	0	0	0	0	0	0	0	0	0	0		0.1	1	0.69	0.31	0.21	0.02	0.02	0.02	0	0	0	0	0	0	0	0	0	0	0	0	0
sp|Q830V1|MGTE_ENTFA	Magnesium transporter MgtE	mgtE	50.32	453	6		0.08	0.23	0.29	0.2	0.1	0.04	0.03	0.01	0.01	0.01	0	0	0	0	0	0	0	0	0	0	0		0.28	0.79	1	0.69	0.34	0.14	0.1	0.03	0.03	0.03	0	0	0	0	0	0	0	0	0	0	0
sp|Q830V2|CUTC_ENTFA	Copper homeostasis protein CutC	cutC	22.906	209	9		0.17	0.39	0.23	0.12	0.06	0.02	0	0	0	0	0	0	0	0	0	0	0	0	0	0	0		0.44	1	0.59	0.31	0.15	0.05	0	0	0	0	0	0	0	0	0	0	0	0	0	0	0
sp|Q830W6|POTA_ENTFA	Spermidine/putrescine import ATP-binding protein PotA	potA	41.006	361	21		0.06	0.15	0.13	0.16	0.16	0.09	0.06	0.05	0.06	0.04	0.01	0.01	0	0	0	0	0	0	0	0	0		0.38	0.94	0.81	1	1	0.56	0.38	0.31	0.38	0.25	0.06	0.06	0	0	0	0	0	0	0	0	0
sp|Q830Y0|REX1_ENTFA	Redox-sensing transcriptional repressor Rex 1	rex1	24.423	216	19		0.4	0.38	0.14	0.05	0.02	0.01	0	0	0	0	0	0	0	0	0	0	0	0	0	0	0		1	0.95	0.35	0.13	0.05	0.03	0	0	0	0	0	0	0	0	0	0	0	0	0	0	0
sp|Q830Y9|NADE_ENTFA	NH(3)-dependent NAD(+) synthetase	nadE	30.412	275	16		0.16	0.46	0.23	0.1	0.04	0.01	0	0	0	0	0	0	0	0	0	0	0	0	0	0	0		0.35	1	0.5	0.22	0.09	0.02	0	0	0	0	0	0	0	0	0	0	0	0	0	0	0
sp|Q830Z9|ATP6_ENTFA	ATP synthase subunit a	atpB	27.001	239	5		0	0	0	0	0.18	0.17	0.12	0.13	0.04	0	0.04	0	0	0.08	0.07	0.07	0.05	0.02	0	0	0.02		0	0	0	0	1	0.94	0.67	0.72	0.22	0	0.22	0	0	0.44	0.39	0.39	0.28	0.11	0	0	0.11
sp|Q831A1|ATPF_ENTFA	ATP synthase subunit b	atpF	19.441	176	18		0.05	0.03	0.02	0.02	0.07	0.08	0.09	0.09	0.08	0.09	0.07	0.06	0.05	0.04	0.03	0.03	0.02	0.02	0.01	0.01	0.05		0.56	0.33	0.22	0.22	0.78	0.89	1	1	0.89	1	0.78	0.67	0.56	0.44	0.33	0.33	0.22	0.22	0.11	0.11	0.56
sp|Q831A2|ATPD_ENTFA	ATP synthase subunit delta	atpH	20.888	180	9		0.09	0.07	0.07	0.08	0.12	0.09	0.08	0.06	0.06	0.03	0.06	0.06	0.02	0.02	0.02	0.02	0.01	0.01	0	0.01	0.02		0.75	0.58	0.58	0.67	1	0.75	0.67	0.5	0.5	0.25	0.5	0.5	0.17	0.17	0.17	0.17	0.08	0.08	0	0.08	0.17
sp|Q831A3|ATPA_ENTFA	ATP synthase subunit alpha	atpA	56.182	518	29		0.03	0.05	0.03	0.11	0.14	0.1	0.08	0.07	0.07	0.07	0.04	0.06	0.02	0.03	0.02	0.02	0.02	0.01	0.01	0.01	0.02		0.21	0.36	0.21	0.79	1	0.71	0.57	0.5	0.5	0.5	0.29	0.43	0.14	0.21	0.14	0.14	0.14	0.07	0.07	0.07	0.14
sp|Q831A4|ATPG_ENTFA	ATP synthase gamma chain	atpG	33.231	302	19		0.02	0.02	0.02	0.09	0.14	0.12	0.08	0.08	0.08	0.06	0.05	0.05	0.02	0.03	0.03	0.03	0.02	0.01	0	0.01	0.03		0.14	0.14	0.14	0.64	1	0.86	0.57	0.57	0.57	0.43	0.36	0.36	0.14	0.21	0.21	0.21	0.14	0.07	0	0.07	0.21
sp|Q831A5|ATPB_ENTFA	ATP synthase subunit beta	atpD	50.806	468	31		0.05	0.07	0.05	0.12	0.13	0.1	0.07	0.06	0.06	0.06	0.04	0.05	0.02	0.02	0.02	0.02	0.01	0.01	0.01	0.01	0.02		0.38	0.54	0.38	0.92	1	0.77	0.54	0.46	0.46	0.46	0.31	0.38	0.15	0.15	0.15	0.15	0.08	0.08	0.08	0.08	0.15
sp|Q831A6|ATPE_ENTFA	ATP synthase epsilon chain	atpC	15.477	139	12		0.07	0.05	0.03	0.05	0.12	0.1	0.07	0.06	0.08	0.07	0.06	0.05	0.03	0.04	0.03	0.02	0.02	0.02	0	0.01	0.02		0.58	0.42	0.25	0.42	1	0.83	0.58	0.5	0.67	0.58	0.5	0.42	0.25	0.33	0.25	0.17	0.17	0.17	0	0.08	0.17
sp|Q831A8|MURA2_ENTFA	UDP-N-acetylglucosamine 1-carboxyvinyltransferase 2	murA2	46.986	433	26		0.27	0.4	0.2	0.09	0.03	0.01	0	0	0	0	0	0	0	0	0	0	0	0	0	0	0		0.68	1	0.5	0.23	0.08	0.03	0	0	0	0	0	0	0	0	0	0	0	0	0	0	0
sp|Q831B2|AZOR_ENTFA	FMN-dependent NADH-azoreductase	azoR	23.221	208	14		0.42	0.31	0.15	0.06	0.03	0.01	0.01	0	0	0	0	0	0	0	0	0	0	0	0	0	0		1	0.74	0.36	0.14	0.07	0.02	0.02	0	0	0	0	0	0	0	0	0	0	0	0	0	0
sp|Q831F5|KITH_ENTFA	Thymidine kinase	tdk	22.451	194	10		0.14	0.28	0.15	0.07	0.04	0.02	0.02	0.02	0.02	0.02	0.02	0.01	0.02	0.02	0.03	0.02	0.02	0.02	0.01	0.02	0.02		0.5	1	0.54	0.25	0.14	0.07	0.07	0.07	0.07	0.07	0.07	0.04	0.07	0.07	0.11	0.07	0.07	0.07	0.04	0.07	0.07
sp|Q831F6|RF1_ENTFA	Peptide chain release factor 1	prfA	40.247	357	33		0.33	0.37	0.18	0.07	0.03	0.01	0	0	0	0	0	0	0	0	0	0	0	0	0	0	0		0.89	1	0.49	0.19	0.08	0.03	0	0	0	0	0	0	0	0	0	0	0	0	0	0	0
sp|Q831F7|PRMC_ENTFA	Release factor glutamine methyltransferase	prmC	31.239	277	4		0.63	0.37	0	0	0	0	0	0	0	0	0	0	0	0	0	0	0	0	0	0	0		1	0.59	0	0	0	0	0	0	0	0	0	0	0	0	0	0	0	0	0	0	0
sp|Q831F9|GLYA_ENTFA	Serine hydroxymethyltransferase	glyA	44.538	412	29		0.08	0.37	0.29	0.15	0.07	0.02	0.01	0	0	0	0	0	0	0	0	0	0	0	0	0	0		0.22	1	0.78	0.41	0.19	0.05	0.03	0	0	0	0	0	0	0	0	0	0	0	0	0	0
sp|Q831G0|UPP_ENTFA	Uracil phosphoribosyltransferase	upp	22.884	209	22		0.3	0.39	0.17	0.08	0.03	0.01	0	0	0	0	0	0	0	0	0	0	0	0	0	0	0		0.77	1	0.44	0.21	0.08	0.03	0	0	0	0	0	0	0	0	0	0	0	0	0	0	0
sp|Q831K6|METN2_ENTFA	Methionine import ATP-binding protein MetN 2	metN2	38.614	345	14		0.21	0.34	0.24	0.09	0.08	0.02	0.01	0	0	0	0	0	0	0	0	0	0	0	0	0	0		0.62	1	0.71	0.26	0.24	0.06	0.03	0	0	0	0	0	0	0	0	0	0	0	0	0	0
sp|Q831K9|ISPT_ENTFA	Isoprenyl transferase	uppS	31.005	271	10		0.15	0.56	0.17	0.1	0.01	0	0	0	0	0	0	0	0	0	0	0	0	0	0	0	0		0.27	1	0.3	0.18	0.02	0	0	0	0	0	0	0	0	0	0	0	0	0	0	0	0
sp|Q831L8|TAGH_ENTFA	Teichoic acids export ATP-binding protein TagH	tagH	50.099	447	9		0.01	0.12	0.13	0.08	0.14	0.03	0.06	0.09	0.1	0.07	0.05	0.02	0.01	0.01	0.02	0.01	0.01	0.01	0	0	0.02		0.07	0.86	0.93	0.57	1	0.21	0.43	0.64	0.71	0.5	0.36	0.14	0.07	0.07	0.14	0.07	0.07	0.07	0	0	0.14
sp|Q831N0|TSAD_ENTFA	tRNA N6-adenosine threonylcarbamoyltransferase	tsaD	37.337	348	17		0.08	0.31	0.31	0.19	0.07	0.03	0	0	0	0	0	0	0	0	0	0	0	0	0	0	0		0.26	1	1	0.61	0.23	0.1	0	0	0	0	0	0	0	0	0	0	0	0	0	0	0
sp|Q831N1|SYR_ENTFA	Arginine--tRNA ligase	argS	64.153	563	52		0.13	0.44	0.25	0.11	0.04	0.02	0	0	0	0	0	0	0	0	0	0	0	0	0	0	0		0.3	1	0.57	0.25	0.09	0.05	0	0	0	0	0	0	0	0	0	0	0	0	0	0	0
sp|Q831P3|Y2458_ENTFA	UPF0358 protein EF_2458	EF_2458	11.737	101	11		0.53	0.28	0.13	0.05	0.01	0	0	0	0	0	0	0	0	0	0	0	0	0	0	0	0		1	0.53	0.25	0.09	0.02	0	0	0	0	0	0	0	0	0	0	0	0	0	0	0	0
sp|Q831P7|Y2453_ENTFA	UPF0298 protein EF_2453	EF_2453	13.957	116	6		0	0	0	0	0.04	0.01	0.01	0.05	0.12	0.12	0.09	0.15	0.09	0.07	0.06	0.06	0.05	0.03	0	0	0.04		0	0	0	0	0.27	0.07	0.07	0.33	0.8	0.8	0.6	1	0.6	0.47	0.4	0.4	0.33	0.2	0	0	0.27
sp|Q831P9|COAD_ENTFA	Phosphopantetheine adenylyltransferase	coaD	18.675	163	8		0.02	0.41	0.33	0.17	0.05	0.01	0.01	0	0	0	0	0	0	0	0	0	0	0	0	0	0		0.05	1	0.8	0.41	0.12	0.02	0.02	0	0	0	0	0	0	0	0	0	0	0	0	0	0
sp|Q831Q7|RS20_ENTFA	30S ribosomal protein S20	rpsT	8.9552	83	8		0	0	0	0	0	0	0	0.02	0.15	0.19	0.27	0.13	0.1	0.04	0.03	0.02	0.01	0.01	0	0	0.01		0	0	0	0	0	0	0	0.07	0.56	0.7	1	0.48	0.37	0.15	0.11	0.07	0.04	0.04	0	0	0.04
sp|Q831R1|UPPP1_ENTFA	Undecaprenyl-diphosphatase	uppP	30.819	276	4		0.21	0.41	0.26	0.03	0.05	0.02	0.01	0.01	0	0.01	0	0	0	0	0	0	0	0	0	0	0		0.51	1	0.63	0.07	0.12	0.05	0.02	0.02	0	0.02	0	0	0	0	0	0	0	0	0	0	0
sp|Q831R4|MURQ2_ENTFA	N-acetylmuramic acid 6-phosphate etherase 2	murQ2	31.756	296	4		0.17	0.59	0.19	0.05	0	0	0	0	0	0	0	0	0	0	0	0	0	0	0	0	0		0.29	1	0.32	0.08	0	0	0	0	0	0	0	0	0	0	0	0	0	0	0	0	0
sp|Q831S1|GUAC_ENTFA	GMP reductase	guaC	35.646	325	19		0	0	0.18	0.37	0.24	0.12	0.05	0.02	0.01	0	0	0	0	0	0	0	0	0	0	0	0		0	0	0.49	1	0.65	0.32	0.14	0.05	0.03	0	0	0	0	0	0	0	0	0	0	0	0
sp|Q831T0|KHSE_ENTFA	Homoserine kinase	thrB	31.423	287	11		0.32	0.36	0.19	0.08	0.04	0.01	0	0	0	0	0	0	0	0	0	0	0	0	0	0	0		0.89	1	0.53	0.22	0.11	0.03	0	0	0	0	0	0	0	0	0	0	0	0	0	0	0
sp|Q831T1|PDRP2_ENTFA	Putative pyruvate, phosphate dikinase regulatory protein 2	EF_2419	30.993	276	15		0.27	0.38	0.21	0.09	0.03	0.01	0	0	0	0	0	0	0	0	0	0	0	0	0	0	0		0.71	1	0.55	0.24	0.08	0.03	0	0	0	0	0	0	0	0	0	0	0	0	0	0	0
sp|Q831T3|RS21_ENTFA	30S ribosomal protein S21	rpsU	6.93	58	8		0	0	0	0	0	0	0	0	0.07	0.12	0.33	0.07	0.13	0.05	0.08	0.04	0.02	0.03	0	0	0.07		0	0	0	0	0	0	0	0	0.21	0.36	1	0.21	0.39	0.15	0.24	0.12	0.06	0.09	0	0	0.21
sp|Q831T7|YBEY_ENTFA	Endoribonuclease YbeY	ybeY	18.178	159	8		0.43	0.34	0.14	0.06	0.02	0.01	0	0	0	0	0	0	0	0	0	0	0	0	0	0	0		1	0.79	0.33	0.14	0.05	0.02	0	0	0	0	0	0	0	0	0	0	0	0	0	0	0
sp|Q831T9|ERA_ENTFA	GTPase Era	era	34.535	300	21		0.27	0.3	0.18	0.08	0.05	0.01	0.01	0	0	0	0	0	0	0	0	0	0	0.01	0	0.01	0.07		0.9	1	0.6	0.27	0.17	0.03	0.03	0	0	0	0	0	0	0	0	0	0	0.03	0	0.03	0.23
sp|Q831U0|RECO_ENTFA	DNA repair protein RecO	recO	30.817	262	4		0.37	0.45	0.19	0	0	0	0	0	0	0	0	0	0	0	0	0	0	0	0	0	0		0.82	1	0.42	0	0	0	0	0	0	0	0	0	0	0	0	0	0	0	0	0	0
sp|Q831U2|SYGA_ENTFA	Glycine--tRNA ligase alpha subunit	glyQ	34.922	302	18		0.01	0.2	0.36	0.24	0.12	0.05	0.02	0.01	0	0	0	0	0	0	0	0	0	0	0	0	0		0.03	0.56	1	0.67	0.33	0.14	0.06	0.03	0	0	0	0	0	0	0	0	0	0	0	0	0
sp|Q831U3|SYGB_ENTFA	Glycine--tRNA ligase beta subunit	glyS	78.559	694	50		0.01	0.21	0.35	0.22	0.12	0.05	0.02	0.01	0	0	0	0	0	0	0	0	0	0.01	0	0	0		0.03	0.6	1	0.63	0.34	0.14	0.06	0.03	0	0	0	0	0	0	0	0	0	0.03	0	0	0
sp|Q831U6|ACYP_ENTFA	Acylphosphatase	acyP	10.178	91	5		0.55	0.27	0.11	0.04	0.03	0.01	0	0	0	0	0	0	0	0	0	0	0	0	0	0	0		1	0.49	0.2	0.07	0.05	0.02	0	0	0	0	0	0	0	0	0	0	0	0	0	0	0
sp|Q831U9|RS2_ENTFA	30S ribosomal protein S2	rpsB	29.462	261	29		0	0	0	0	0.01	0	0	0.01	0.15	0.25	0.23	0.14	0.08	0.05	0.03	0.02	0.01	0.01	0	0	0.01		0	0	0	0	0.04	0	0	0.04	0.6	1	0.92	0.56	0.32	0.2	0.12	0.08	0.04	0.04	0	0	0.04
sp|Q831V0|EFTS_ENTFA	Elongation factor Ts	tsf	32.133	293	37		0.29	0.35	0.2	0.09	0.04	0.01	0.01	0	0	0	0	0	0	0	0	0	0	0	0	0	0		0.83	1	0.57	0.26	0.11	0.03	0.03	0	0	0	0	0	0	0	0	0	0	0	0	0	0
sp|Q831V1|PYRH_ENTFA	Uridylate kinase	pyrH	26.111	240	19		0.11	0.47	0.26	0.1	0.04	0.01	0	0	0	0	0	0	0	0	0	0	0	0	0	0	0		0.23	1	0.55	0.21	0.09	0.02	0	0	0	0	0	0	0	0	0	0	0	0	0	0	0
sp|Q831V2|RRF_ENTFA	Ribosome-recycling factor	frr	20.803	185	21		0.47	0.29	0.13	0.05	0.03	0.02	0.01	0	0	0	0	0	0	0	0	0	0	0	0	0	0		1	0.62	0.28	0.11	0.06	0.04	0.02	0	0	0	0	0	0	0	0	0	0	0	0	0	0
sp|Q831W7|SYP_ENTFA	Proline--tRNA ligase	proS	64.266	572	41		0.01	0.25	0.38	0.21	0.1	0.04	0.01	0	0	0	0	0	0	0	0	0	0	0	0	0	0		0.03	0.66	1	0.55	0.26	0.11	0.03	0	0	0	0	0	0	0	0	0	0	0	0	0	0
sp|Q831X4|SYN_ENTFA	Asparagine--tRNA ligase	asnS	51.491	450	30		0.23	0.39	0.22	0.09	0.04	0.02	0.01	0	0	0	0	0	0	0	0	0	0	0	0	0	0		0.59	1	0.56	0.23	0.1	0.05	0.03	0	0	0	0	0	0	0	0	0	0	0	0	0	0
sp|Q831Y0|XPT_ENTFA	Xanthine phosphoribosyltransferase	xpt	20.854	193	11		0.32	0.41	0.17	0.07	0.02	0.01	0	0	0	0	0	0	0	0	0	0	0	0	0	0	0		0.78	1	0.41	0.17	0.05	0.02	0	0	0	0	0	0	0	0	0	0	0	0	0	0	0
sp|Q831Y7|CLPB_ENTFA	Chaperone protein ClpB	clpB	98.07	868	60		0.07	0.39	0.3	0.15	0.07	0.02	0.01	0	0	0	0	0	0	0	0	0	0	0	0	0	0		0.18	1	0.77	0.38	0.18	0.05	0.03	0	0	0	0	0	0	0	0	0	0	0	0	0	0
sp|Q831Z0|LEPA_ENTFA	Elongation factor 4	lepA	68.316	611	25		0.08	0.16	0.12	0.1	0.09	0.07	0.05	0.05	0.05	0.04	0.03	0.03	0.01	0.02	0.02	0.01	0.01	0.01	0	0	0.04		0.5	1	0.75	0.63	0.56	0.44	0.31	0.31	0.31	0.25	0.19	0.19	0.06	0.13	0.13	0.06	0.06	0.06	0	0	0.25
sp|Q832R4|Y2154_ENTFA	UPF0397 protein EF_2154	EF_2154	19.659	183	2		0.5	0.39	0.04	0	0.07	0	0	0	0	0	0	0	0	0	0	0	0	0	0	0	0		1	0.78	0.08	0	0.14	0	0	0	0	0	0	0	0	0	0	0	0	0	0	0	0
sp|Q832R5|Y2153_ENTFA	Putative ABC transporter ATP-binding protein EF_2153	EF_2153	63.256	568	24		0.08	0.32	0.24	0.16	0.09	0.05	0.02	0.01	0.01	0	0	0.01	0	0	0	0	0	0	0	0	0		0.25	1	0.75	0.5	0.28	0.16	0.06	0.03	0.03	0	0	0.03	0	0	0	0	0	0	0	0	0
sp|Q832Z5|KPRS1_ENTFA	Putative ribose-phosphate pyrophosphokinase 1	prs1	35.59	324	17		0.05	0.37	0.32	0.15	0.07	0.03	0.01	0	0	0	0	0	0	0	0	0	0	0	0	0	0		0.14	1	0.86	0.41	0.19	0.08	0.03	0	0	0	0	0	0	0	0	0	0	0	0	0	0
sp|Q833B6|RLMN_ENTFA	Probable dual-specificity RNA methyltransferase RlmN	rlmN	40.909	357	16		0.01	0.02	0.01	0.01	0.01	0.01	0.02	0.05	0.05	0.09	0.17	0.16	0.16	0.1	0.07	0.02	0.01	0	0	0	0.03		0.06	0.12	0.06	0.06	0.06	0.06	0.12	0.29	0.29	0.53	1	0.94	0.94	0.59	0.41	0.12	0.06	0	0	0	0.18
sp|Q833G5|HEMH_ENTFA	Ferrochelatase	hemH	36.049	313	4		0	0	0	0	0	0	0	0	0	0	0	0	0	0	0	0	0	0	0	0	1		0	0	0	0	0	0	0	0	0	0	0	0	0	0	0	0	0	0	0	0	1
sp|Q833H0|ACKA_ENTFA	Acetate kinase	ackA	43.407	395	26		0.09	0.43	0.28	0.13	0.05	0.01	0	0	0	0	0	0	0	0	0	0	0	0	0	0	0		0.21	1	0.65	0.3	0.12	0.02	0	0	0	0	0	0	0	0	0	0	0	0	0	0	0
sp|Q833H5|3MGH_ENTFA	Putative 3-methyladenine DNA glycosylase	EF_1978	25.761	229	6		0	0.37	0.26	0.19	0.17	0.01	0	0	0	0	0	0	0	0	0	0	0	0	0	0	0		0	1	0.7	0.51	0.46	0.03	0	0	0	0	0	0	0	0	0	0	0	0	0	0	0
sp|Q833H9|DTD_ENTFA	D-aminoacyl-tRNA deacylase	dtd	16.353	148	4		0.14	0.57	0.25	0.04	0	0	0	0	0	0	0	0	0	0	0	0	0	0	0	0	0		0.25	1	0.44	0.07	0	0	0	0	0	0	0	0	0	0	0	0	0	0	0	0	0
sp|Q833I1|SYH_ENTFA	Histidine--tRNA ligase	hisS	49.272	433	24		0.02	0.31	0.36	0.19	0.08	0.03	0.01	0	0	0	0	0	0	0	0	0	0	0	0	0	0		0.06	0.86	1	0.53	0.22	0.08	0.03	0	0	0	0	0	0	0	0	0	0	0	0	0	0
sp|Q833I2|SYD_ENTFA	Aspartate--tRNA ligase	aspS	66.674	589	41		0.01	0.27	0.36	0.2	0.1	0.04	0.01	0	0	0	0	0	0	0	0	0	0	0	0	0	0		0.03	0.75	1	0.56	0.28	0.11	0.03	0	0	0	0	0	0	0	0	0	0	0	0	0	0
sp|Q833I5|Y1967_ENTFA	UPF0340 protein EF_1967	EF_1967	20.501	189	11		0.01	0.27	0.39	0.2	0.09	0.03	0.01	0	0	0	0	0	0	0	0	0	0	0	0	0	0		0.03	0.69	1	0.51	0.23	0.08	0.03	0	0	0	0	0	0	0	0	0	0	0	0	0	0
sp|Q833I9|PGK_ENTFA	Phosphoglycerate kinase	pgk	42.397	397	39		0.31	0.34	0.2	0.08	0.04	0.02	0.01	0	0	0	0	0	0	0	0	0	0	0	0	0	0		0.91	1	0.59	0.24	0.12	0.06	0.03	0	0	0	0	0	0	0	0	0	0	0	0	0	0
sp|Q833J0|TPIS_ENTFA	Triosephosphate isomerase	tpiA	26.915	251	18		0.22	0.35	0.23	0.11	0.05	0.02	0.01	0	0	0	0	0	0	0	0	0	0	0	0	0	0		0.63	1	0.66	0.31	0.14	0.06	0.03	0	0	0	0	0	0	0	0	0	0	0	0	0	0
sp|Q833M7|CLPX_ENTFA	ATP-dependent Clp protease ATP-binding subunit ClpX	clpX	46.11	417	28		0.19	0.37	0.25	0.11	0.05	0.02	0.01	0	0	0	0	0	0	0	0	0	0	0	0	0	0		0.51	1	0.68	0.3	0.14	0.05	0.03	0	0	0	0	0	0	0	0	0	0	0	0	0	0
sp|Q833M8|ENGB_ENTFA	Probable GTP-binding protein EngB	engB	22.004	193	12		0	0	0	0	0	0	0	0	0.01	0.04	0.02	0.01	0.03	0.19	0.25	0.22	0.12	0.04	0	0	0.08		0	0	0	0	0	0	0	0	0.04	0.16	0.08	0.04	0.12	0.76	1	0.88	0.48	0.16	0	0	0.32
sp|Q833N6|MURC_ENTFA	UDP-N-acetylmuramate--L-alanine ligase	murC	49.999	445	25		0.27	0.38	0.21	0.09	0.04	0.01	0	0	0	0	0	0	0	0	0	0	0	0	0	0	0		0.71	1	0.55	0.24	0.11	0.03	0	0	0	0	0	0	0	0	0	0	0	0	0	0	0
sp|Q833P4|RIMM_ENTFA	Ribosome maturation factor RimM	rimM	19.838	174	15		0.12	0.12	0.11	0.1	0.07	0.07	0.07	0.07	0.08	0.07	0.04	0.03	0.01	0.02	0.02	0.01	0	0	0	0	0		1	1	0.92	0.83	0.58	0.58	0.58	0.58	0.67	0.58	0.33	0.25	0.08	0.17	0.17	0.08	0	0	0	0	0
sp|Q833P5|RL19_ENTFA	50S ribosomal protein L19	rplS	13.217	115	18		0	0	0	0	0	0	0	0	0	0	0.01	0.01	0.03	0.18	0.32	0.22	0.15	0.07	0	0	0.02		0	0	0	0	0	0	0	0	0	0	0.03	0.03	0.09	0.56	1	0.69	0.47	0.22	0	0	0.06
sp|Q833S5|PANB_ENTFA	3-methyl-2-oxobutanoate hydroxymethyltransferase	panB	29.823	275	14		0.21	0.28	0.23	0.14	0.06	0.03	0.01	0.01	0.01	0	0	0	0	0	0	0	0	0	0	0	0.01		0.75	1	0.82	0.5	0.21	0.11	0.04	0.04	0.04	0	0	0	0	0	0	0	0	0	0	0	0.04
sp|Q833S6|PANC_ENTFA	Pantothenate synthetase	panC	31.607	282	17		0.18	0.43	0.25	0.1	0.03	0.01	0	0	0	0	0	0	0	0	0	0	0	0	0	0	0		0.42	1	0.58	0.23	0.07	0.02	0	0	0	0	0	0	0	0	0	0	0	0	0	0	0
sp|Q833S7|PAND_ENTFA	Aspartate 1-decarboxylase	panD	14.699	131	7		0.14	0.37	0.25	0.13	0.06	0.02	0.01	0	0	0	0	0	0	0	0	0	0	0	0	0	0		0.38	1	0.68	0.35	0.16	0.05	0.03	0	0	0	0	0	0	0	0	0	0	0	0	0	0
sp|Q833V7|GELE_ENTFA	Gelatinase	gelE	55.503	510	13		0.04	0.02	0.04	0.03	0.03	0.02	0.03	0.08	0.09	0.04	0.08	0	0.08	0.02	0.03	0.02	0.03	0.08	0.03	0.09	0.11		0.36	0.18	0.36	0.27	0.27	0.18	0.27	0.73	0.82	0.36	0.73	0	0.73	0.18	0.27	0.18	0.27	0.73	0.27	0.82	1
sp|Q833W8|LACD2_ENTFA	Tagatose 1,6-diphosphate aldolase 2	lacD2	36.624	331	9		0.12	0.06	0	0.49	0.26	0.07	0	0	0	0	0	0	0	0	0	0	0	0	0	0	0		0.24	0.12	0	1	0.53	0.14	0	0	0	0	0	0	0	0	0	0	0	0	0	0	0
sp|Q833Y3|NNRD_ENTFA	ADP-dependent (S)-NAD(P)H-hydrate dehydratase	nnrD	31.723	291	6		0	0.26	0.49	0.2	0.05	0	0	0	0	0	0	0	0	0	0	0	0	0	0	0	0		0	0.53	1	0.41	0.1	0	0	0	0	0	0	0	0	0	0	0	0	0	0	0	0
sp|Q834A7|SECA_ENTFA	Protein translocase subunit SecA	secA	96.211	845	66		0.07	0.31	0.25	0.15	0.08	0.04	0.02	0.01	0.01	0.01	0	0	0	0	0	0	0	0	0	0	0.03		0.23	1	0.81	0.48	0.26	0.13	0.06	0.03	0.03	0.03	0	0	0	0	0	0	0	0	0	0	0.1
sp|Q834B3|PSTB2_ENTFA	Phosphate import ATP-binding protein PstB 2	pstB2	30.494	269	19		0.17	0.35	0.22	0.11	0.07	0.03	0.02	0.01	0.01	0	0	0	0	0	0	0	0	0	0	0	0		0.49	1	0.63	0.31	0.2	0.09	0.06	0.03	0.03	0	0	0	0	0	0	0	0	0	0	0	0
sp|Q834B4|PSTB1_ENTFA	Phosphate import ATP-binding protein PstB 1	pstB1	28.092	252	14		0.13	0.23	0.16	0.08	0.06	0.06	0.12	0.06	0.05	0.03	0.01	0	0	0	0	0	0	0	0	0	0		0.57	1	0.7	0.35	0.26	0.26	0.52	0.26	0.22	0.13	0.04	0	0	0	0	0	0	0	0	0	0
sp|Q834C0|LGT_ENTFA	Prolipoprotein diacylglyceryl transferase	lgt	31.995	278	2		0.11	0.39	0.17	0.16	0.09	0.07	0.01	0	0	0	0	0	0	0	0	0	0	0	0	0	0		0.28	1	0.44	0.41	0.23	0.18	0.03	0	0	0	0	0	0	0	0	0	0	0	0	0	0
sp|Q834C1|GPDA_ENTFA	Glycerol-3-phosphate dehydrogenase [NAD(P)+]	gpsA	36.682	340	16		0.23	0.4	0.23	0.1	0.03	0.01	0	0	0	0	0	0	0	0	0	0	0	0	0	0	0		0.58	1	0.58	0.25	0.08	0.03	0	0	0	0	0	0	0	0	0	0	0	0	0	0	0
sp|Q834C7|SYY2_ENTFA	Tyrosine--tRNA ligase 2	tyrS2	47.636	420	29		0.11	0.4	0.28	0.14	0.05	0.02	0.01	0	0	0	0	0	0	0	0	0	0	0	0	0	0		0.28	1	0.7	0.35	0.13	0.05	0.03	0	0	0	0	0	0	0	0	0	0	0	0	0	0
sp|Q834D0|END4_ENTFA	Probable endonuclease 4	nfo	32.518	297	20		0.08	0.27	0.27	0.18	0.1	0.06	0.02	0.01	0.01	0	0	0	0	0	0	0	0	0	0	0	0		0.3	1	1	0.67	0.37	0.22	0.07	0.04	0.04	0	0	0	0	0	0	0	0	0	0	0	0
sp|Q834D2|Y1734_ENTFA	UPF0154 protein EF_1734	EF_1734	8.1708	72	9		0.17	0.22	0.16	0.12	0.11	0.08	0.04	0.03	0.02	0.02	0.01	0	0	0	0	0	0	0	0	0	0		0.77	1	0.73	0.55	0.5	0.36	0.18	0.14	0.09	0.09	0.05	0	0	0	0	0	0	0	0	0	0
sp|Q834D6|FTHS_ENTFA	Formate--tetrahydrofolate ligase	fhs	59.593	556	32		0.01	0.04	0.35	0.34	0.17	0.06	0.02	0.01	0	0	0	0	0	0	0	0	0	0	0	0	0		0.03	0.11	1	0.97	0.49	0.17	0.06	0.03	0	0	0	0	0	0	0	0	0	0	0	0	0
sp|Q834D8|LSPA_ENTFA	Lipoprotein signal peptidase	lspA	18.103	161	3		0.44	0.38	0.1	0.04	0.02	0.01	0	0	0	0	0	0	0	0	0	0	0	0	0	0	0		1	0.86	0.23	0.09	0.05	0.02	0	0	0	0	0	0	0	0	0	0	0	0	0	0	0
sp|Q834E0|PYRC_ENTFA	Dihydroorotase	pyrC	46.058	427	11		0.02	0.15	0.38	0.26	0.12	0.05	0.01	0	0	0	0	0	0	0	0	0	0	0	0	0	0		0.05	0.39	1	0.68	0.32	0.13	0.03	0	0	0	0	0	0	0	0	0	0	0	0	0	0
sp|Q834E2|CARB_ENTFA	Carbamoyl-phosphate synthase large chain	carB	116.72	1060	43		0.07	0.36	0.28	0.16	0.06	0.02	0.01	0	0	0	0	0	0	0	0	0	0	0	0	0	0		0.19	1	0.78	0.44	0.17	0.06	0.03	0	0	0	0	0	0	0	0	0	0	0	0	0	0
sp|Q834E3|PYRF_ENTFA	Orotidine 5-phosphate decarboxylase	pyrF	26.036	237	13		0.28	0.43	0.19	0.06	0.03	0.01	0	0	0	0	0	0	0	0	0	0	0	0	0	0	0		0.65	1	0.44	0.14	0.07	0.02	0	0	0	0	0	0	0	0	0	0	0	0	0	0	0
sp|Q834F4|Y1701_ENTFA	UPF0122 protein EF_1701	EF_1701	13.83	112	5		0.6	0.35	0.06	0	0	0	0	0	0	0	0	0	0	0	0	0	0	0	0	0	0		1	0.58	0.1	0	0	0	0	0	0	0	0	0	0	0	0	0	0	0	0	0	0
sp|Q834F9|RS16_ENTFA	30S ribosomal protein S16	rpsP	10.334	91	11		0	0	0	0	0	0	0	0.01	0.12	0.2	0.28	0.08	0.1	0.06	0.06	0.03	0.02	0.01	0	0	0.02		0	0	0	0	0	0	0	0.04	0.43	0.71	1	0.29	0.36	0.21	0.21	0.11	0.07	0.04	0	0	0.07
sp|Q834G2|RNZ_ENTFA	Ribonuclease Z	rnz	34.87	313	15		0	0.04	0.21	0.14	0.35	0	0	0.01	0.07	0.07	0.04	0	0	0	0	0	0	0	0	0	0.06		0	0.11	0.6	0.4	1	0	0	0.03	0.2	0.2	0.11	0	0	0	0	0	0	0	0	0	0.17
sp|Q834G6|APT_ENTFA	Adenine phosphoribosyltransferase	apt	18.772	170	13		0.36	0.38	0.15	0.06	0.03	0.01	0	0	0	0	0	0	0	0	0	0	0	0	0	0	0		0.95	1	0.39	0.16	0.08	0.03	0	0	0	0	0	0	0	0	0	0	0	0	0	0	0
sp|Q834H2|Y1680_ENTFA	UPF0346 protein EF_1680	EF_1680	8.6815	72	3		0	0	0.16	0.3	0.23	0.14	0.08	0.04	0.03	0.02	0.01	0	0	0	0	0	0	0	0	0	0		0	0	0.53	1	0.77	0.47	0.27	0.13	0.1	0.07	0.03	0	0	0	0	0	0	0	0	0	0
sp|Q834J7|RNH2_ENTFA	Ribonuclease HII	rnhB	28.535	255	14		0.05	0.23	0.26	0.2	0.14	0.08	0.03	0.01	0	0	0	0	0	0	0	0	0	0	0	0	0		0.19	0.88	1	0.77	0.54	0.31	0.12	0.04	0	0	0	0	0	0	0	0	0	0	0	0	0
sp|Q834K1|TRMFO_ENTFA	Methylenetetrahydrofolate--tRNA-(uracil-5-)-methyltransferase TrmFO	trmFO	48.248	435	32		0.09	0.39	0.26	0.16	0.07	0.02	0.01	0	0	0	0	0	0	0	0	0	0	0	0	0	0		0.23	1	0.67	0.41	0.18	0.05	0.03	0	0	0	0	0	0	0	0	0	0	0	0	0	0
sp|Q834K3|HSLV_ENTFA	ATP-dependent protease subunit HslV	hslV	19.712	182	8		0.01	0.14	0.27	0.31	0.15	0.05	0.03	0.01	0.01	0.01	0	0	0	0	0	0	0	0	0	0	0		0.03	0.45	0.87	1	0.48	0.16	0.1	0.03	0.03	0.03	0	0	0	0	0	0	0	0	0	0	0
sp|Q834K4|HSLU_ENTFA	ATP-dependent protease ATPase subunit HslU	hslU	52.835	467	31		0.13	0.31	0.32	0.14	0.07	0.02	0	0	0	0	0	0	0	0	0	0	0	0	0	0	0		0.41	0.97	1	0.44	0.22	0.06	0	0	0	0	0	0	0	0	0	0	0	0	0	0	0
sp|Q834N3|PPAC_ENTFA	Probable manganese-dependent inorganic pyrophosphatase	ppaC	33.482	308	18		0.19	0.43	0.23	0.1	0.04	0.01	0	0	0	0	0	0	0	0	0	0	0	0	0	0	0		0.44	1	0.53	0.23	0.09	0.02	0	0	0	0	0	0	0	0	0	0	0	0	0	0	0
sp|Q834Q9|Y1580_ENTFA	UPF0291 protein EF_1580	EF_1580	9.3547	80	10		0.43	0.24	0.15	0.06	0.03	0.01	0.01	0	0.01	0.01	0.01	0	0	0	0	0	0	0	0	0	0		1	0.56	0.35	0.14	0.07	0.02	0.02	0	0.02	0.02	0.02	0	0	0	0	0	0	0	0	0	0
sp|Q834R0|LEXA_ENTFA	LexA repressor	lexA	23.261	209	9		0.09	0.2	0.18	0.14	0.12	0.07	0.05	0.03	0.04	0.03	0.03	0.01	0	0	0.01	0	0	0	0	0	0		0.45	1	0.9	0.7	0.6	0.35	0.25	0.15	0.2	0.15	0.15	0.05	0	0	0.05	0	0	0	0	0	0
sp|Q834R1|QUEG_ENTFA	Epoxyqueuosine reductase	queG	44.195	389	14		0.26	0.44	0.19	0.07	0.02	0.01	0.01	0	0	0	0	0	0	0	0	0	0	0	0	0	0		0.59	1	0.43	0.16	0.05	0.02	0.02	0	0	0	0	0	0	0	0	0	0	0	0	0	0
sp|Q834R3|TYSY_ENTFA	Thymidylate synthase	thyA	36.344	315	21		0.14	0.46	0.23	0.1	0.04	0.01	0.01	0	0	0	0	0	0	0	0	0	0	0	0	0	0		0.3	1	0.5	0.22	0.09	0.02	0.02	0	0	0	0	0	0	0	0	0	0	0	0	0	0
sp|Q834S1|AROK_ENTFA	Shikimate kinase	aroK	19.004	168	14		0.48	0.35	0.12	0.03	0.01	0.01	0	0	0	0	0	0	0	0	0	0	0	0	0	0	0		1	0.73	0.25	0.06	0.02	0.02	0	0	0	0	0	0	0	0	0	0	0	0	0	0	0
sp|Q834S2|AROC_ENTFA	Chorismate synthase	aroC	42.459	388	16		0.05	0.08	0.04	0.03	0.02	0.01	0.02	0.03	0.04	0.06	0.09	0.14	0.07	0.08	0.07	0.06	0.04	0.03	0.01	0.01	0.05		0.36	0.57	0.29	0.21	0.14	0.07	0.14	0.21	0.29	0.43	0.64	1	0.5	0.57	0.5	0.43	0.29	0.21	0.07	0.07	0.36
sp|Q834S5|CCA_ENTFA	CCA-adding enzyme	cca	46.622	406	17		0.09	0.44	0.27	0.14	0.05	0.01	0	0	0	0	0	0	0	0	0	0	0	0	0	0	0		0.2	1	0.61	0.32	0.11	0.02	0	0	0	0	0	0	0	0	0	0	0	0	0	0	0
sp|Q834S6|DAPB_ENTFA	4-hydroxy-tetrahydrodipicolinate reductase	dapB	28.509	259	13		0.02	0.42	0.29	0.18	0.07	0.02	0	0	0	0	0	0	0	0	0	0	0	0	0	0	0		0.05	1	0.69	0.43	0.17	0.05	0	0	0	0	0	0	0	0	0	0	0	0	0	0	0
sp|Q834S9|Y1554_ENTFA	UPF0302 protein EF_1554	EF_1554	21.089	179	3		0.66	0.34	0	0	0	0	0	0	0	0	0	0	0	0	0	0	0	0	0	0	0		1	0.52	0	0	0	0	0	0	0	0	0	0	0	0	0	0	0	0	0	0	0
sp|Q834T4|DER_ENTFA	GTPase Der	der	48.985	436	35		0.27	0.42	0.17	0.08	0.03	0.01	0	0	0	0	0	0	0	0	0	0	0	0	0	0	0		0.64	1	0.4	0.19	0.07	0.02	0	0	0	0	0	0	0	0	0	0	0	0	0	0	0
sp|Q834T6|KCY_ENTFA	Cytidylate kinase	cmk	24.808	226	14		0.43	0.33	0.14	0.06	0.02	0.01	0	0	0	0	0	0	0	0	0	0	0	0	0	0	0		1	0.77	0.33	0.14	0.05	0.02	0	0	0	0	0	0	0	0	0	0	0	0	0	0	0
sp|Q834U3|SCPB_ENTFA	Segregation and condensation protein B	scpB	22.701	201	11		0.36	0.36	0.17	0.07	0.02	0.01	0	0	0	0	0	0	0	0	0	0	0	0	0	0	0		1	1	0.47	0.19	0.06	0.03	0	0	0	0	0	0	0	0	0	0	0	0	0	0	0
sp|Q834U4|SCPA_ENTFA	Segregation and condensation protein A	scpA	30.778	264	6		0.15	0.51	0.2	0.07	0.05	0.02	0.01	0	0	0	0	0	0	0	0	0	0	0	0	0	0		0.29	1	0.39	0.14	0.1	0.04	0.02	0	0	0	0	0	0	0	0	0	0	0	0	0	0
sp|Q834V4|OBG_ENTFA	GTPase Obg	obg	47.919	438	29		0.29	0.35	0.19	0.1	0.03	0.01	0	0	0	0	0	0	0	0	0.01	0.01	0	0	0	0	0		0.83	1	0.54	0.29	0.09	0.03	0	0	0	0	0	0	0	0	0.03	0.03	0	0	0	0	0
sp|Q834X4|F16PC_ENTFA	Fructose-1,6-bisphosphatase class 3	fbp	72.543	626	13		0.02	0.16	0.21	0.04	0.06	0.37	0.14	0	0	0	0	0	0	0	0	0	0	0	0	0	0		0.05	0.43	0.57	0.11	0.16	1	0.38	0	0	0	0	0	0	0	0	0	0	0	0	0	0
sp|Q834X7|VATD_ENTFA	V-type ATP synthase subunit D	atpD	24.397	211	6		0	0	0.06	0.02	0.22	0.12	0.08	0.12	0.15	0.17	0.04	0.01	0	0	0	0	0	0	0	0	0.01		0	0	0.27	0.09	1	0.55	0.36	0.55	0.68	0.77	0.18	0.05	0	0	0	0	0	0	0	0	0.05
sp|Q834X8|VATB_ENTFA	V-type ATP synthase beta chain	atpB	51.227	458	29		0.26	0.34	0.19	0.09	0.05	0.03	0.01	0.01	0	0	0	0	0	0	0	0	0	0	0	0	0		0.76	1	0.56	0.26	0.15	0.09	0.03	0.03	0	0	0	0	0	0	0	0	0	0	0	0	0
sp|Q834X9|VATA_ENTFA	V-type ATP synthase alpha chain	atpA	65.068	593	30		0.23	0.35	0.2	0.1	0.06	0.03	0.01	0.01	0.01	0	0	0	0	0	0	0	0	0	0	0	0		0.66	1	0.57	0.29	0.17	0.09	0.03	0.03	0.03	0	0	0	0	0	0	0	0	0	0	0	0
sp|Q835G1|G6PI_ENTFA	Glucose-6-phosphate isomerase	pgi	49.734	449	39		0	0.08	0.36	0.31	0.15	0.06	0.02	0.01	0.01	0	0	0	0	0	0	0	0	0	0	0	0		0	0.22	1	0.86	0.42	0.17	0.06	0.03	0.03	0	0	0	0	0	0	0	0	0	0	0	0
sp|Q835H1|UVRC_ENTFA	UvrABC system protein C	uvrC	68.643	598	10		0	0	0.04	0.14	0.21	0.02	0.03	0	0	0	0	0	0	0.1	0.23	0.11	0.11	0	0	0	0		0	0	0.17	0.61	0.91	0.09	0.13	0	0	0	0	0	0	0.43	1	0.48	0.48	0	0	0	0
sp|Q835H3|MUTS2_ENTFA	Endonuclease MutS2	mutS2	88.31	788	36		0.1	0.14	0.09	0.05	0.05	0	0	0.02	0.04	0.05	0.04	0.02	0.03	0.04	0.03	0.03	0.04	0.03	0	0.02	0.19		0.53	0.74	0.47	0.26	0.26	0	0	0.11	0.21	0.26	0.21	0.11	0.16	0.21	0.16	0.16	0.21	0.16	0	0.11	1
sp|Q835J5|PEPT_ENTFA	Peptidase T	pepT	45.4	409	21		0.09	0.4	0.28	0.15	0.06	0.02	0.01	0	0	0	0	0	0	0	0	0	0	0	0	0	0		0.23	1	0.7	0.38	0.15	0.05	0.03	0	0	0	0	0	0	0	0	0	0	0	0	0	0
sp|Q835J8|SYA_ENTFA	Alanine--tRNA ligase	alaS	97.886	880	57		0.01	0.21	0.38	0.22	0.11	0.04	0.01	0	0	0	0	0	0	0	0	0	0	0	0	0	0		0.03	0.55	1	0.58	0.29	0.11	0.03	0	0	0	0	0	0	0	0	0	0	0	0	0	0
sp|Q835K6|Y1371_ENTFA	UPF0173 metal-dependent hydrolase EF_1371	EF_1371	24.237	224	5		0.21	0.52	0.2	0.06	0	0	0	0	0	0	0	0	0	0	0	0	0	0	0	0	0		0.4	1	0.38	0.12	0	0	0	0	0	0	0	0	0	0	0	0	0	0	0	0	0
sp|Q835R5|DNAJ_ENTFA	Chaperone protein DnaJ	dnaJ	41.896	389	25		0.09	0.29	0.3	0.16	0.07	0.03	0.01	0	0	0	0	0	0	0	0	0	0	0	0	0	0.02		0.3	0.97	1	0.53	0.23	0.1	0.03	0	0	0	0	0	0	0	0	0	0	0	0	0	0.07
sp|Q835R7|DNAK_ENTFA	Chaperone protein DnaK	dnaK	65.583	609	69		0.2	0.34	0.24	0.12	0.06	0.02	0.01	0	0	0	0	0	0	0	0	0	0	0	0	0	0		0.59	1	0.71	0.35	0.18	0.06	0.03	0	0	0	0	0	0	0	0	0	0	0	0	0	0
sp|Q835R8|GRPE_ENTFA	Protein GrpE	grpE	20.086	179	14		0.39	0.31	0.16	0.07	0.04	0.01	0.01	0	0	0	0	0	0	0	0	0	0	0	0	0	0		1	0.79	0.41	0.18	0.1	0.03	0.03	0	0	0	0	0	0	0	0	0	0	0	0	0	0
sp|Q835R9|HRCA_ENTFA	Heat-inducible transcription repressor HrcA	hrcA	39.21	347	10		0.18	0.44	0.23	0.11	0.02	0.01	0	0	0	0	0	0	0	0	0	0	0	0	0	0	0.01		0.41	1	0.52	0.25	0.05	0.02	0	0	0	0	0	0	0	0	0	0	0	0	0	0	0.02
sp|Q835U7|RBFA_ENTFA	Ribosome-binding factor A	rbfA	13.488	116	12		0	0	0	0	0	0	0	0.01	0.22	0.32	0.19	0.13	0.06	0.04	0.01	0	0	0	0	0	0		0	0	0	0	0	0	0	0.03	0.69	1	0.59	0.41	0.19	0.13	0.03	0	0	0	0	0	0
sp|Q835U8|IF2_ENTFA	Translation initiation factor IF-2	infB	88.146	798	63		0.01	0.01	0	0	0	0	0	0	0.02	0.05	0.08	0.05	0.08	0.16	0.29	0.12	0.08	0.03	0	0	0.01		0.03	0.03	0	0	0	0	0	0	0.07	0.17	0.28	0.17	0.28	0.55	1	0.41	0.28	0.1	0	0	0.03
sp|Q835V2|RIMP_ENTFA	Ribosome maturation factor RimP	rimP	17.868	157	10		0.15	0.11	0.05	0.06	0.18	0.11	0.05	0.02	0.03	0.02	0.02	0.02	0.01	0.03	0.05	0.04	0.02	0.01	0	0	0		0.83	0.61	0.28	0.33	1	0.61	0.28	0.11	0.17	0.11	0.11	0.11	0.06	0.17	0.28	0.22	0.11	0.06	0	0	0
sp|Q835V5|RNH3_ENTFA	Ribonuclease HIII	rnhC	33.749	305	12		0	0	0	0	0	0	0	0.01	0.11	0.12	0.11	0.01	0.04	0.15	0.22	0.13	0.09	0.02	0	0	0		0	0	0	0	0	0	0	0.05	0.5	0.55	0.5	0.05	0.18	0.68	1	0.59	0.41	0.09	0	0	0
sp|Q836A6|LYAT_ENTFA	Transcriptional regulator LytR	lytR	33.855	303	17		0.4	0.37	0.15	0.05	0.02	0.01	0	0	0	0	0	0	0	0	0	0	0	0	0	0	0		1	0.93	0.38	0.13	0.05	0.03	0	0	0	0	0	0	0	0	0	0	0	0	0	0	0
sp|Q836B2|YQGF_ENTFA	Putative pre-16S rRNA nuclease	EF_1203	15.804	140	10		0.51	0.3	0.15	0.02	0.01	0	0	0	0	0	0	0	0	0	0	0	0	0	0	0	0		1	0.59	0.29	0.04	0.02	0	0	0	0	0	0	0	0	0	0	0	0	0	0	0	0
sp|Q836B3|Y1202_ENTFA	UPF0297 protein EF_1202	EF_1202	10.545	89	13		0.32	0.36	0.19	0.08	0.03	0.01	0	0	0	0	0	0	0	0	0	0	0	0	0	0	0		0.89	1	0.53	0.22	0.08	0.03	0	0	0	0	0	0	0	0	0	0	0	0	0	0	0
sp|Q836D1|DAPA_ENTFA	4-hydroxy-tetrahydrodipicolinate synthase	dapA	31.512	290	11		0.16	0.3	0.33	0.15	0.05	0.02	0	0	0	0	0	0	0	0	0	0	0	0	0	0	0		0.48	0.91	1	0.45	0.15	0.06	0	0	0	0	0	0	0	0	0	0	0	0	0	0	0
sp|Q836D3|LUXS_ENTFA	S-ribosylhomocysteine lyase	luxS	17.111	152	12		0.17	0.39	0.26	0.1	0.05	0.02	0.01	0	0	0	0	0	0	0	0	0	0	0	0	0	0		0.44	1	0.67	0.26	0.13	0.05	0.03	0	0	0	0	0	0	0	0	0	0	0	0	0	0
sp|Q836D5|Y1180_ENTFA	UPF0337 protein EF_1180	EF_1180	9.0099	82	11		0.5	0.25	0.12	0.06	0.03	0.02	0.01	0	0.01	0	0	0	0	0	0	0	0	0	0	0	0		1	0.5	0.24	0.12	0.06	0.04	0.02	0	0.02	0	0	0	0	0	0	0	0	0	0	0	0
sp|Q836E3|RL31B_ENTFA	50S ribosomal protein L31 type B	rpmE2	10.125	89	13		0.01	0.01	0.01	0.01	0.01	0.01	0	0.01	0.01	0.01	0.01	0.01	0.03	0.15	0.24	0.21	0.16	0.08	0.02	0.02	0.01		0.04	0.04	0.04	0.04	0.04	0.04	0	0.04	0.04	0.04	0.04	0.04	0.13	0.63	1	0.88	0.67	0.33	0.08	0.08	0.04
sp|Q836E5|MURA1_ENTFA	UDP-N-acetylglucosamine 1-carboxyvinyltransferase 1	murA1	46.415	430	25		0.3	0.38	0.19	0.09	0.03	0.01	0	0	0	0	0	0	0	0	0	0	0	0	0	0	0		0.79	1	0.5	0.24	0.08	0.03	0	0	0	0	0	0	0	0	0	0	0	0	0	0	0
sp|Q836E9|Y1165_ENTFA	UPF0234 protein EF_1165	EF_1165	18.511	164	9		0.15	0.13	0.05	0.04	0.03	0	0.03	0.03	0.03	0.05	0.04	0.03	0.03	0.05	0.05	0.05	0.04	0.04	0.03	0.03	0.03		1	0.87	0.33	0.27	0.2	0	0.2	0.2	0.2	0.33	0.27	0.2	0.2	0.33	0.33	0.33	0.27	0.27	0.2	0.2	0.2
sp|Q836G5|PYRG_ENTFA	CTP synthase	pyrG	59.492	536	31		0.09	0.4	0.29	0.13	0.06	0.02	0.01	0	0	0	0	0	0	0	0	0	0	0	0	0	0		0.23	1	0.73	0.33	0.15	0.05	0.03	0	0	0	0	0	0	0	0	0	0	0	0	0	0
sp|Q836H7|DAPEL_ENTFA	N-acetyldiaminopimelate deacetylase	EF_1134	41.851	378	3		0.27	0.47	0.19	0.07	0	0	0	0	0	0	0	0	0	0	0	0	0	0	0	0	0		0.57	1	0.4	0.15	0	0	0	0	0	0	0	0	0	0	0	0	0	0	0	0	0
sp|Q836H8|DAPH_ENTFA	2,3,4,5-tetrahydropyridine-2,6-dicarboxylate N-acetyltransferase	dapH	24.617	233	10		0.17	0.4	0.25	0.12	0.03	0.02	0	0	0	0	0	0	0	0	0	0	0	0	0	0	0		0.43	1	0.63	0.3	0.08	0.05	0	0	0	0	0	0	0	0	0	0	0	0	0	0	0
sp|Q836J0|MURI_ENTFA	Glutamate racemase	murI	29.479	273	10		0.28	0.49	0.15	0.06	0.01	0	0	0	0	0	0	0	0	0	0	0	0	0	0	0	0		0.57	1	0.31	0.12	0.02	0	0	0	0	0	0	0	0	0	0	0	0	0	0	0	0
sp|Q836J5|SYFB_ENTFA	Phenylalanine--tRNA ligase beta subunit	pheT	88.608	807	41		0	0.01	0.24	0.37	0.22	0.09	0.04	0.02	0.01	0	0	0	0	0	0	0	0	0	0	0	0		0	0.03	0.65	1	0.59	0.24	0.11	0.05	0.03	0	0	0	0	0	0	0	0	0	0	0	0
sp|Q836J6|SYFA_ENTFA	Phenylalanine--tRNA ligase alpha subunit	pheS	39.443	348	28		0	0	0.23	0.39	0.2	0.11	0.04	0.02	0.01	0	0	0	0	0	0	0	0	0	0	0	0		0	0	0.59	1	0.51	0.28	0.1	0.05	0.03	0	0	0	0	0	0	0	0	0	0	0	0
sp|Q836J8|ADDA_ENTFA	ATP-dependent helicase/nuclease subunit A	addA	146.45	1264	68		0.05	0.04	0.1	0.31	0.27	0.1	0.04	0.02	0	0	0	0	0	0	0.02	0.02	0.02	0.01	0	0	0		0.16	0.13	0.32	1	0.87	0.32	0.13	0.06	0	0	0	0	0	0	0.06	0.06	0.06	0.03	0	0	0
sp|Q836J9|ADDB_ENTFA	ATP-dependent helicase/deoxyribonuclease subunit B	rexB	139.02	1196	43		0	0	0.1	0.33	0.37	0.11	0.05	0.02	0.01	0.01	0	0	0	0	0	0	0	0	0	0	0		0	0	0.27	0.89	1	0.3	0.14	0.05	0.03	0.03	0	0	0	0	0	0	0	0	0	0	0
sp|Q836N8|GALT_ENTFA	Galactose-1-phosphate uridylyltransferase	galT	57.864	497	4		0	0.26	0.57	0.07	0.1	0	0	0	0	0	0	0	0	0	0	0	0	0	0	0	0		0	0.46	1	0.12	0.18	0	0	0	0	0	0	0	0	0	0	0	0	0	0	0	0
sp|Q836P0|GAL1_ENTFA	Galactokinase	galK	42.81	387	11		0.3	0.4	0.25	0.04	0	0	0	0	0	0	0	0	0	0	0	0	0	0	0	0	0		0.75	1	0.63	0.1	0	0	0	0	0	0	0	0	0	0	0	0	0	0	0	0	0
sp|Q836R0|RL323_ENTFA	50S ribosomal protein L32-3	rpmF3	6.5306	59	4		0	0	0	0	0.02	0	0	0	0	0	0	0	0.04	0.09	0.44	0.15	0.07	0.1	0	0	0.07		0	0	0	0	0.05	0	0	0	0	0	0	0	0.09	0.2	1	0.34	0.16	0.23	0	0	0.16
sp|Q836R3|PFKA_ENTFA	ATP-dependent 6-phosphofructokinase	pfkA	34.412	320	27		0.06	0.4	0.31	0.14	0.05	0.02	0.01	0	0	0	0	0	0	0	0	0	0	0	0	0	0		0.15	1	0.78	0.35	0.13	0.05	0.03	0	0	0	0	0	0	0	0	0	0	0	0	0	0
sp|Q836T1|PDRP1_ENTFA	Putative pyruvate, phosphate dikinase regulatory protein 1	EF_1026	30.165	270	16		0.46	0.34	0.13	0.05	0.01	0	0	0	0	0	0	0	0	0	0	0	0	0	0	0	0		1	0.74	0.28	0.11	0.02	0	0	0	0	0	0	0	0	0	0	0	0	0	0	0	0
sp|Q836V1|SYI_ENTFA	Isoleucine--tRNA ligase	ileS	105.85	926	60		0	0.24	0.39	0.22	0.1	0.03	0.01	0	0	0	0	0	0	0	0	0	0	0	0	0	0		0	0.62	1	0.56	0.26	0.08	0.03	0	0	0	0	0	0	0	0	0	0	0	0	0	0
sp|Q836V4|SEPF_ENTFA	Cell division protein SepF	sepF	24.354	214	13		0.02	0.01	0.01	0	0	0	0	0	0.11	0.24	0.19	0.12	0.08	0.07	0.04	0.03	0.03	0.02	0.01	0.01	0.01		0.08	0.04	0.04	0	0	0	0	0	0.46	1	0.79	0.5	0.33	0.29	0.17	0.13	0.13	0.08	0.04	0.04	0.04
sp|Q836V6|DIVIB_ENTFA	Cell division protein DivIB	divIB	42.218	374	13		0.25	0.37	0.17	0.08	0.08	0.02	0	0.01	0.01	0.01	0	0	0	0	0	0	0	0	0	0	0		0.68	1	0.46	0.22	0.22	0.05	0	0.03	0.03	0.03	0	0	0	0	0	0	0	0	0	0	0
sp|Q836W5|EX7S_ENTFA	Exodeoxyribonuclease 7 small subunit	xseB	8.6506	76	4		0.05	0.13	0.27	0.25	0.17	0.08	0.04	0.01	0	0	0	0	0	0	0	0	0	0	0	0	0		0.19	0.48	1	0.93	0.63	0.3	0.15	0.04	0	0	0	0	0	0	0	0	0	0	0	0	0
sp|Q836W6|EX7L_ENTFA	Exodeoxyribonuclease 7 large subunit	xseA	51.109	448	16		0	0	0.16	0.37	0.47	0	0	0	0	0	0	0	0	0	0	0	0	0	0	0	0		0	0	0.34	0.79	1	0	0	0	0	0	0	0	0	0	0	0	0	0	0	0	0
sp|Q836W7|FOLD_ENTFA	Bifunctional protein FolD	folD	30.955	281	21		0.31	0.44	0.17	0.06	0.02	0.01	0	0	0	0	0	0	0	0	0	0	0	0	0	0	0		0.7	1	0.39	0.14	0.05	0.02	0	0	0	0	0	0	0	0	0	0	0	0	0	0	0
sp|Q836W8|NUSB_ENTFA	Transcription antitermination protein NusB	nusB	17.536	154	8		0.47	0.28	0.15	0.06	0.03	0.01	0	0	0	0	0	0	0	0	0	0	0	0	0	0	0		1	0.6	0.32	0.13	0.06	0.02	0	0	0	0	0	0	0	0	0	0	0	0	0	0	0
sp|Q836X4|RL27_ENTFA	50S ribosomal protein L27	rpmA	10.158	95	6		0	0	0	0	0	0	0	0	0	0	0	0.01	0.02	0.18	0.28	0.25	0.16	0.06	0.01	0.01	0.01		0	0	0	0	0	0	0	0	0	0	0	0.04	0.07	0.64	1	0.89	0.57	0.21	0.04	0.04	0.04
sp|Q836X6|RL21_ENTFA	50S ribosomal protein L21	rplU	11.146	102	10		0	0	0	0	0	0	0	0	0	0.01	0.02	0.01	0.04	0.15	0.32	0.18	0.14	0.08	0.01	0.01	0.03		0	0	0	0	0	0	0	0	0	0.03	0.06	0.03	0.13	0.47	1	0.56	0.44	0.25	0.03	0.03	0.09
sp|Q836Z5|UNG_ENTFA	Uracil-DNA glycosylase	ung	25.886	226	11		0.25	0.4	0.21	0.09	0.03	0.01	0	0	0	0	0	0	0	0	0	0	0	0	0	0	0		0.63	1	0.53	0.23	0.08	0.03	0	0	0	0	0	0	0	0	0	0	0	0	0	0	0
sp|Q837A4|MGSA_ENTFA	Methylglyoxal synthase	mgsA	15.406	140	8		0.38	0.38	0.14	0.07	0.01	0.01	0	0	0	0	0	0	0	0	0.01	0	0	0	0	0	0		1	1	0.37	0.18	0.03	0.03	0	0	0	0	0	0	0	0	0.03	0	0	0	0	0	0
sp|Q837A7|RSMA_ENTFA	Ribosomal RNA small subunit methyltransferase A	rsmA	33.113	295	18		0	0	0	0	0	0	0	0.01	0.17	0.34	0.22	0.14	0.06	0.03	0.01	0.01	0	0	0	0	0.01		0	0	0	0	0	0	0	0.03	0.5	1	0.65	0.41	0.18	0.09	0.03	0.03	0	0	0	0	0.03
sp|Q837A8|RNM5_ENTFA	Ribonuclease M5	rnmV	21.221	190	10		0	0	0	0	0	0	0	0.03	0.22	0.35	0.22	0.12	0.04	0.04	0	0	0	0	0	0	0		0	0	0	0	0	0	0	0.09	0.63	1	0.63	0.34	0.11	0.11	0	0	0	0	0	0	0
sp|Q837B3|SYM_ENTFA	Methionine--tRNA ligase	metG	76.338	669	54		0	0.18	0.37	0.23	0.13	0.05	0.02	0.01	0.01	0	0	0	0	0	0	0	0	0	0	0	0		0	0.49	1	0.62	0.35	0.14	0.05	0.03	0.03	0	0	0	0	0	0	0	0	0	0	0	0
sp|Q837C7|RL20_ENTFA	50S ribosomal protein L20	rplT	13.643	119	5		0	0	0	0	0	0	0	0	0	0	0.01	0.02	0.01	0.1	0.59	0.16	0.07	0.02	0.01	0.01	0.01		0	0	0	0	0	0	0	0	0	0	0.02	0.03	0.02	0.17	1	0.27	0.12	0.03	0.02	0.02	0.02
sp|Q837C9|IF3_ENTFA	Translation initiation factor IF-3	infC	19.518	173	13		0	0	0	0	0	0	0	0	0.05	0.25	0.23	0.13	0.09	0.08	0.07	0.04	0.02	0.01	0	0	0.01		0	0	0	0	0	0	0	0	0.2	1	0.92	0.52	0.36	0.32	0.28	0.16	0.08	0.04	0	0	0.04
sp|Q837E2|IDI2_ENTFA	Isopentenyl-diphosphate delta-isomerase	fni	37.951	347	12		0	0	0.04	0	0	0	0	0	0.01	0.02	0	0	0.01	0.21	0.32	0.21	0.14	0.05	0	0	0		0	0	0.13	0	0	0	0	0	0.03	0.06	0	0	0.03	0.66	1	0.66	0.44	0.16	0	0	0
sp|Q837E7|TGT_ENTFA	Queuine tRNA-ribosyltransferase	tgt	43.406	381	21		0	0.16	0.36	0.26	0.12	0.05	0.02	0.01	0.01	0	0	0	0	0	0	0	0	0	0	0	0		0	0.44	1	0.72	0.33	0.14	0.06	0.03	0.03	0	0	0	0	0	0	0	0	0	0	0	0
sp|Q837G1|NRDR_ENTFA	Transcriptional repressor NrdR	nrdR	18.702	160	10		0.3	0.24	0.25	0.1	0.06	0.02	0.02	0	0	0	0	0	0	0	0	0	0	0	0	0	0		1	0.8	0.83	0.33	0.2	0.07	0.07	0	0	0	0	0	0	0	0	0	0	0	0	0	0
sp|Q837G2|COAE_ENTFA	Dephospho-CoA kinase	coaE	22.465	199	13		0.47	0.38	0.1	0.03	0.01	0	0	0	0	0	0	0	0	0	0	0	0	0	0	0	0		1	0.81	0.21	0.06	0.02	0	0	0	0	0	0	0	0	0	0	0	0	0	0	0	0
sp|Q837G3|FPG_ENTFA	Formamidopyrimidine-DNA glycosylase	mutM	31.41	280	12		0.05	0.25	0.28	0.17	0.15	0.05	0.01	0.01	0.01	0.01	0	0	0	0	0	0	0	0	0	0	0		0.18	0.89	1	0.61	0.54	0.18	0.04	0.04	0.04	0.04	0	0	0	0	0	0	0	0	0	0	0
sp|Q837G9|KUP_ENTFA	Probable potassium transport system protein kup	kup	74.711	668	9		0	0	0.14	0.23	0.22	0.17	0.09	0.07	0.04	0.03	0.01	0	0	0	0	0	0	0	0	0	0		0	0	0.61	1	0.96	0.74	0.39	0.3	0.17	0.13	0.04	0	0	0	0	0	0	0	0	0	0
sp|Q837H2|QUEA_ENTFA	S-adenosylmethionine:tRNA ribosyltransferase-isomerase	queA	38.516	343	18		0.34	0.36	0.18	0.08	0.03	0.01	0	0	0	0	0	0	0	0	0	0	0	0	0	0	0		0.94	1	0.5	0.22	0.08	0.03	0	0	0	0	0	0	0	0	0	0	0	0	0	0	0
sp|Q837J5|Y842_ENTFA	UPF0178 protein EF_0842	EF_0842	16.562	148	5		0.05	0.31	0.31	0.23	0.1	0	0	0	0	0	0	0	0	0	0	0	0	0	0	0	0		0.16	1	1	0.74	0.32	0	0	0	0	0	0	0	0	0	0	0	0	0	0	0	0
sp|Q837L6|RL25_ENTFA	50S ribosomal protein L25	rplY	22.29	202	11		0	0	0	0	0	0	0	0	0	0	0	0	0.02	0.2	0.28	0.24	0.16	0.06	0.03	0.01	0.01		0	0	0	0	0	0	0	0	0	0	0	0	0.07	0.71	1	0.86	0.57	0.21	0.11	0.04	0.04
sp|Q837N5|SYL_ENTFA	Leucine--tRNA ligase	leuS	91.838	804	56		0.06	0.38	0.31	0.15	0.07	0.02	0.01	0	0	0	0	0	0	0	0	0	0	0	0	0	0		0.16	1	0.82	0.39	0.18	0.05	0.03	0	0	0	0	0	0	0	0	0	0	0	0	0	0
sp|Q837P9|METK_ENTFA	S-adenosylmethionine synthase	metK	43.203	394	24		0.29	0.39	0.17	0.08	0.03	0.01	0	0	0	0	0	0	0	0	0	0	0	0	0	0	0		0.74	1	0.44	0.21	0.08	0.03	0	0	0	0	0	0	0	0	0	0	0	0	0	0	0
sp|Q837R0|CLPP_ENTFA	ATP-dependent Clp protease proteolytic subunit	clpP	21.621	197	16		0.31	0.36	0.17	0.09	0.04	0.02	0.01	0	0	0	0	0	0	0	0	0	0	0	0	0	0		0.86	1	0.47	0.25	0.11	0.06	0.03	0	0	0	0	0	0	0	0	0	0	0	0	0	0
sp|Q837R3|WHIA_ENTFA	Putative sporulation transcription regulator WhiA	whiA	35.363	311	12		0	0	0.02	0.02	0.05	0.04	0.01	0.06	0.09	0.14	0.11	0.04	0.04	0.07	0.06	0.06	0.05	0.04	0.02	0.05	0.04		0	0	0.14	0.14	0.36	0.29	0.07	0.43	0.64	1	0.79	0.29	0.29	0.5	0.43	0.43	0.36	0.29	0.14	0.36	0.29
sp|Q837R5|Y766_ENTFA	Nucleotide-binding protein EF_0766	EF_0766	33.887	295	18		0.1	0.44	0.27	0.14	0.04	0.01	0	0	0	0	0	0	0	0	0	0	0	0	0	0	0		0.23	1	0.61	0.32	0.09	0.02	0	0	0	0	0	0	0	0	0	0	0	0	0	0	0
sp|Q837R9|UVRB_ENTFA	UvrABC system protein B	uvrB	76.1	665	33		0.1	0.33	0.3	0.14	0.08	0.03	0.01	0	0	0	0	0	0	0	0	0	0	0	0	0	0		0.3	1	0.91	0.42	0.24	0.09	0.03	0	0	0	0	0	0	0	0	0	0	0	0	0	0
sp|Q837T2|Y748_ENTFA	UPF0176 protein EF_0748	EF_0748	36.52	316	30		0.12	0.37	0.28	0.14	0.06	0.02	0.01	0	0	0	0	0	0	0	0	0	0	0	0	0	0		0.32	1	0.76	0.38	0.16	0.05	0.03	0	0	0	0	0	0	0	0	0	0	0	0	0	0
sp|Q837V0|Y728_ENTFA	Uncharacterized RNA methyltransferase EF_0728	EF_0728	51.249	457	29		0.01	0.03	0.02	0.01	0.01	0.01	0.02	0.03	0.05	0.07	0.15	0.2	0.11	0.1	0.09	0.05	0.03	0.01	0	0	0.01		0.05	0.15	0.1	0.05	0.05	0.05	0.1	0.15	0.25	0.35	0.75	1	0.55	0.5	0.45	0.25	0.15	0.05	0	0	0.05
sp|Q837V2|GATB_ENTFA	Aspartyl/glutamyl-tRNA(Asn/Gln) amidotransferase subunit B	gatB	53.319	476	43		0.01	0.28	0.37	0.2	0.09	0.03	0.01	0	0	0	0	0	0	0	0	0	0	0	0	0	0		0.03	0.76	1	0.54	0.24	0.08	0.03	0	0	0	0	0	0	0	0	0	0	0	0	0	0
sp|Q837V3|GATA_ENTFA	Glutamyl-tRNA(Gln) amidotransferase subunit A	gatA	52.619	489	26		0.01	0.28	0.36	0.2	0.1	0.03	0.01	0	0	0	0	0	0	0	0	0	0	0	0	0	0		0.03	0.78	1	0.56	0.28	0.08	0.03	0	0	0	0	0	0	0	0	0	0	0	0	0	0
sp|Q837V4|GATC_ENTFA	Aspartyl/glutamyl-tRNA(Asn/Gln) amidotransferase subunit C	gatC	11.216	101	8		0.04	0.29	0.35	0.18	0.09	0.03	0.01	0	0	0	0	0	0	0	0	0	0	0	0	0	0		0.11	0.83	1	0.51	0.26	0.09	0.03	0	0	0	0	0	0	0	0	0	0	0	0	0	0
sp|Q837V6|DNLJ_ENTFA	DNA ligase	ligA	75.583	676	46		0.01	0.16	0.28	0.23	0.17	0.09	0.04	0.02	0.01	0	0	0	0	0	0	0	0	0	0	0	0		0.04	0.57	1	0.82	0.61	0.32	0.14	0.07	0.04	0	0	0	0	0	0	0	0	0	0	0	0
sp|Q837W3|TIG_ENTFA	Trigger factor	tig	47.944	427	43		0.06	0.15	0.14	0.11	0.1	0.08	0.06	0.05	0.06	0.06	0.03	0.02	0.02	0.02	0.02	0.01	0	0	0	0	0		0.4	1	0.93	0.73	0.67	0.53	0.4	0.33	0.4	0.4	0.2	0.13	0.13	0.13	0.13	0.07	0	0	0	0	0
sp|Q837X4|RF3_ENTFA	Peptide chain release factor 3	prfC	59.647	524	33		0.16	0.4	0.25	0.12	0.05	0.02	0	0	0	0	0	0	0	0	0	0	0	0	0	0	0		0.4	1	0.63	0.3	0.13	0.05	0	0	0	0	0	0	0	0	0	0	0	0	0	0	0
sp|Q837X8|Y697_ENTFA	UPF0374 protein EF_0697	EF_0697	21.205	177	12		0	0.03	0.03	0.06	0.09	0.08	0.07	0.05	0.06	0.05	0.1	0.2	0.09	0.05	0.02	0.01	0	0.01	0	0	0.01		0	0.15	0.15	0.3	0.45	0.4	0.35	0.25	0.3	0.25	0.5	1	0.45	0.25	0.1	0.05	0	0.05	0	0	0.05
sp|Q837Y9|PRSA_ENTFA	Foldase protein PrsA	prsA	37.393	342	19		0.17	0.33	0.23	0.13	0.07	0.03	0.01	0	0.01	0	0	0	0	0	0	0	0	0	0	0	0.01		0.52	1	0.7	0.39	0.21	0.09	0.03	0	0.03	0	0	0	0	0	0	0	0	0	0	0	0.03
sp|Q837Z3|Y681_ENTFA	UPF0342 protein EF_0681	EF_0681	13.136	113	15		0.39	0.3	0.15	0.06	0.03	0.02	0.01	0	0	0	0	0.03	0	0	0	0	0	0	0	0	0		1	0.77	0.38	0.15	0.08	0.05	0.03	0	0	0	0	0.08	0	0	0	0	0	0	0	0	0
sp|Q837Z7|ARGR_ENTFA	Arginine repressor	argR	17.153	151	5		0.16	0.33	0.22	0.16	0.08	0.04	0	0	0	0	0	0	0	0	0	0	0	0	0	0	0		0.48	1	0.67	0.48	0.24	0.12	0	0	0	0	0	0	0	0	0	0	0	0	0	0	0
sp|Q838A4|MURE_ENTFA	UDP-N-acetylmuramoyl-L-alanyl-D-glutamate--L-lysine ligase	murE	55.91	508	28		0.1	0.38	0.28	0.13	0.07	0.02	0.01	0.01	0	0	0	0	0	0	0	0	0	0	0	0	0		0.26	1	0.74	0.34	0.18	0.05	0.03	0.03	0	0	0	0	0	0	0	0	0	0	0	0	0
sp|Q838A9|Y663_ENTFA	Probable transcriptional regulatory protein EF_0663	EF_0663	26.486	242	8		0.41	0.4	0.13	0.04	0.01	0.01	0	0	0	0	0	0	0	0	0	0	0	0	0	0	0		1	0.98	0.32	0.1	0.02	0.02	0	0	0	0	0	0	0	0	0	0	0	0	0	0	0
sp|Q838C9|LDH2_ENTFA	L-lactate dehydrogenase 2	ldh2	34.368	317	2		0.56	0.44	0	0	0	0	0	0	0	0	0	0	0	0	0	0	0	0	0	0	0		1	0.79	0	0	0	0	0	0	0	0	0	0	0	0	0	0	0	0	0	0	0
sp|Q838I3|DAPF_ENTFA	Diaminopimelate epimerase	dapF	36.094	326	11		0.35	0.39	0.16	0.06	0.03	0	0	0	0	0	0	0	0	0	0	0	0	0	0	0	0		0.9	1	0.41	0.15	0.08	0	0	0	0	0	0	0	0	0	0	0	0	0	0	0	0
sp|Q838I4|SODM_ENTFA	Superoxide dismutase [Fe]	sodA	22.697	202	11		0.25	0.37	0.22	0.1	0.04	0.01	0.01	0	0	0	0	0	0	0	0	0	0	0	0	0	0		0.68	1	0.59	0.27	0.11	0.03	0.03	0	0	0	0	0	0	0	0	0	0	0	0	0	0
sp|Q838I8|MURQ1_ENTFA	N-acetylmuramic acid 6-phosphate etherase 1	murQ1	32.158	300	6		0.31	0.52	0.17	0	0	0	0	0	0	0	0	0	0	0	0	0	0	0	0	0	0		0.6	1	0.33	0	0	0	0	0	0	0	0	0	0	0	0	0	0	0	0	0	0
sp|Q838J9|MEND_ENTFA	2-succinyl-5-enolpyruvyl-6-hydroxy-3-cyclohexene-1-carboxylate synthase	menD	64.22	577	21		0	0	0.22	0.42	0.24	0.09	0.02	0	0	0	0	0	0	0	0	0	0	0	0	0	0		0	0	0.52	1	0.57	0.21	0.05	0	0	0	0	0	0	0	0	0	0	0	0	0	0
sp|Q838K1|MENE_ENTFA	2-succinylbenzoate--CoA ligase	menE	54.289	485	7		0.07	0.34	0.45	0.15	0	0	0	0	0	0	0	0	0	0	0	0	0	0	0	0	0		0.16	0.76	1	0.33	0	0	0	0	0	0	0	0	0	0	0	0	0	0	0	0	0
sp|Q838L9|KDUI1_ENTFA	4-deoxy-L-threo-5-hexosulose-uronate ketol-isomerase 1	kduI1	31.745	276	7		0	0.04	0.33	0.35	0.19	0.06	0.02	0	0	0	0	0	0	0	0	0	0	0	0	0	0		0	0.11	0.94	1	0.54	0.17	0.06	0	0	0	0	0	0	0	0	0	0	0	0	0	0
sp|Q838N8|PCP_ENTFA	Pyrrolidone-carboxylate peptidase	pcp	22.937	213	12		0.1	0.4	0.27	0.12	0.07	0.03	0.01	0	0	0	0	0	0	0	0	0	0	0	0	0	0		0.25	1	0.68	0.3	0.18	0.08	0.03	0	0	0	0	0	0	0	0	0	0	0	0	0	0
sp|Q838R5|EZRA_ENTFA	Septation ring formation regulator EzrA	ezrA	68.152	578	56		0.17	0.39	0.23	0.12	0.05	0.02	0.01	0	0	0	0	0	0	0	0	0	0	0	0	0	0		0.44	1	0.59	0.31	0.13	0.05	0.03	0	0	0	0	0	0	0	0	0	0	0	0	0	0
sp|Q838Z5|EFP_ENTFA	Elongation factor P	efp	20.736	186	11		0.47	0.37	0.09	0.03	0.01	0.01	0	0	0	0	0	0	0	0	0	0	0	0	0	0	0		1	0.79	0.19	0.06	0.02	0.02	0	0	0	0	0	0	0	0	0	0	0	0	0	0	0
sp|Q839A8|SYK_ENTFA	Lysine--tRNA ligase	lysS	57.033	498	45		0	0.19	0.32	0.22	0.15	0.07	0.03	0.01	0.01	0	0	0	0	0	0	0	0	0	0	0	0		0	0.59	1	0.69	0.47	0.22	0.09	0.03	0.03	0	0	0	0	0	0	0	0	0	0	0	0
sp|Q839B0|HSLO_ENTFA	33 kDa chaperonin	hslO	32.281	298	15		0.38	0.38	0.14	0.06	0.03	0.01	0	0	0	0	0	0	0	0	0	0	0	0	0	0	0		1	1	0.37	0.16	0.08	0.03	0	0	0	0	0	0	0	0	0	0	0	0	0	0	0
sp|Q839B2|HPRT_ENTFA	Hypoxanthine-guanine phosphoribosyltransferase	hpt	20.272	181	10		0.13	0.42	0.29	0.11	0.04	0.01	0	0	0	0	0	0	0	0	0	0	0	0	0	0	0		0.31	1	0.69	0.26	0.1	0.02	0	0	0	0	0	0	0	0	0	0	0	0	0	0	0
sp|Q839B3|TILS_ENTFA	tRNA(Ile)-lysidine synthase	tilS	54.119	462	11		0	0.01	0.44	0.3	0.17	0.06	0.02	0	0	0	0	0	0	0	0	0	0	0	0	0	0		0	0.02	1	0.68	0.39	0.14	0.05	0	0	0	0	0	0	0	0	0	0	0	0	0	0
sp|Q839C0|PTH_ENTFA	Peptidyl-tRNA hydrolase	pth	20.808	188	9		0.07	0.46	0.3	0.13	0.03	0.01	0	0	0	0	0	0	0	0	0	0	0	0	0	0	0		0.15	1	0.65	0.28	0.07	0.02	0	0	0	0	0	0	0	0	0	0	0	0	0	0	0
sp|Q839C1|LDH1_ENTFA	L-lactate dehydrogenase 1	ldh1	35.487	327	25		0.1	0.26	0.31	0.18	0.08	0.03	0.01	0	0	0	0	0	0	0	0	0	0	0	0	0	0		0.32	0.84	1	0.58	0.26	0.1	0.03	0	0	0	0	0	0	0	0	0	0	0	0	0	0
sp|Q839C6|NPD_ENTFA	NAD-dependent protein deacetylase	cobB	26.765	237	6		0.4	0.42	0.17	0.01	0.01	0	0	0	0	0	0	0	0	0	0	0	0	0	0	0	0		0.95	1	0.4	0.02	0.02	0	0	0	0	0	0	0	0	0	0	0	0	0	0	0	0
sp|Q839D4|ECFA2_ENTFA	Energy-coupling factor transporter ATP-binding protein EcfA2	ecfA2	32.345	289	17		0.28	0.34	0.19	0.1	0.05	0.03	0.01	0	0	0	0	0	0	0	0	0	0	0	0	0	0		0.82	1	0.56	0.29	0.15	0.09	0.03	0	0	0	0	0	0	0	0	0	0	0	0	0	0
sp|Q839D5|ECFA1_ENTFA	Energy-coupling factor transporter ATP-binding protein EcfA1	ecfA1	30.709	279	10		0.24	0.39	0.2	0.1	0.05	0.02	0.01	0	0	0	0	0	0	0	0	0	0	0	0	0	0		0.62	1	0.51	0.26	0.13	0.05	0.03	0	0	0	0	0	0	0	0	0	0	0	0	0	0
sp|Q839D8|RL17_ENTFA	50S ribosomal protein L17	rplQ	14.477	127	12		0	0	0	0	0	0	0	0	0	0	0	0	0.03	0.16	0.33	0.22	0.14	0.08	0	0	0.02		0	0	0	0	0	0	0	0	0	0	0	0	0.09	0.48	1	0.67	0.42	0.24	0	0	0.06
sp|Q839D9|RPOA_ENTFA	DNA-directed RNA polymerase subunit alpha	rpoA	35.05	312	36		0.01	0.02	0.03	0.16	0.32	0.21	0.11	0.05	0.04	0.02	0.01	0	0	0	0	0	0	0	0	0	0		0.03	0.06	0.09	0.5	1	0.66	0.34	0.16	0.13	0.06	0.03	0	0	0	0	0	0	0	0	0	0
sp|Q839E0|RS11_ENTFA	30S ribosomal protein S11	rpsK	13.713	129	6		0	0	0	0	0	0	0	0	0.07	0.15	0.36	0.05	0.08	0.03	0.16	0.02	0.01	0.01	0	0	0.06		0	0	0	0	0	0	0	0	0.19	0.42	1	0.14	0.22	0.08	0.44	0.06	0.03	0.03	0	0	0.17
sp|Q839E1|RL36_ENTFA	50S ribosomal protein L36	rpmJ	4.4274	38	3		0	0	0	0	0.01	0	0	0	0	0	0	0	0.03	0.13	0.37	0.22	0.12	0.08	0.01	0	0.02		0	0	0	0	0.03	0	0	0	0	0	0	0	0.08	0.35	1	0.59	0.32	0.22	0.03	0	0.05
sp|Q839E2|IF1_ENTFA	Translation initiation factor IF-1	infA	8.2365	72	4		0.35	0.29	0.15	0.09	0.06	0.03	0.01	0.01	0.01	0	0	0	0	0	0	0	0	0	0	0	0		1	0.83	0.43	0.26	0.17	0.09	0.03	0.03	0.03	0	0	0	0	0	0	0	0	0	0	0	0
sp|Q839E3|KAD_ENTFA	Adenylate kinase	adk	24.04	216	27		0.43	0.32	0.14	0.06	0.03	0.01	0.01	0	0	0	0	0	0	0	0	0	0	0	0	0	0		1	0.74	0.33	0.14	0.07	0.02	0.02	0	0	0	0	0	0	0	0	0	0	0	0	0	0
sp|Q839E5|RL15_ENTFA	50S ribosomal protein L15	rplO	15.574	146	18		0	0	0	0	0	0	0	0	0	0	0	0.01	0.04	0.16	0.24	0.2	0.21	0.08	0.02	0.01	0.02		0	0	0	0	0	0	0	0	0	0	0	0.04	0.17	0.67	1	0.83	0.88	0.33	0.08	0.04	0.08
sp|Q839E6|RL30_ENTFA	50S ribosomal protein L30	rpmD	6.3554	59	4		0.01	0.01	0.01	0.01	0	0	0	0	0	0	0	0	0.02	0.19	0.25	0.2	0.16	0.09	0.02	0.01	0.01		0.04	0.04	0.04	0.04	0	0	0	0	0	0	0	0	0.08	0.76	1	0.8	0.64	0.36	0.08	0.04	0.04
sp|Q839E7|RS5_ENTFA	30S ribosomal protein S5	rpsE	17.417	166	22		0	0	0	0.02	0.04	0.02	0.01	0.01	0.12	0.23	0.21	0.14	0.05	0.05	0.03	0.02	0.01	0.01	0.01	0.01	0.01		0	0	0	0.09	0.17	0.09	0.04	0.04	0.52	1	0.91	0.61	0.22	0.22	0.13	0.09	0.04	0.04	0.04	0.04	0.04
sp|Q839E8|RL18_ENTFA	50S ribosomal protein L18	rplR	12.913	118	15		0	0.02	0.02	0.01	0.01	0	0	0.01	0.01	0.01	0.01	0.02	0.03	0.17	0.24	0.2	0.15	0.07	0.02	0.01	0.02		0	0.08	0.08	0.04	0.04	0	0	0.04	0.04	0.04	0.04	0.08	0.13	0.71	1	0.83	0.63	0.29	0.08	0.04	0.08
sp|Q839E9|RL6_ENTFA	50S ribosomal protein L6	rplF	19.409	178	18		0	0	0	0	0	0	0	0	0	0.01	0.01	0.01	0.03	0.19	0.25	0.22	0.16	0.06	0.02	0.01	0.01		0	0	0	0	0	0	0	0	0	0.04	0.04	0.04	0.12	0.76	1	0.88	0.64	0.24	0.08	0.04	0.04
sp|Q839F0|RS8_ENTFA	30S ribosomal protein S8	rpsH	14.912	132	27		0.02	0.02	0.01	0.01	0.01	0.01	0.01	0.02	0.13	0.21	0.19	0.15	0.08	0.05	0.03	0.02	0.01	0.01	0.01	0.01	0.01		0.1	0.1	0.05	0.05	0.05	0.05	0.05	0.1	0.62	1	0.9	0.71	0.38	0.24	0.14	0.1	0.05	0.05	0.05	0.05	0.05
sp|Q839F1|RS14Z_ENTFA	30S ribosomal protein S14 type Z	rpsZ	7.1534	61	6		0	0	0	0	0	0	0	0.01	0.14	0.17	0.37	0.07	0.15	0.02	0.03	0.01	0.01	0.01	0	0	0.02		0	0	0	0	0	0	0	0.03	0.38	0.46	1	0.19	0.41	0.05	0.08	0.03	0.03	0.03	0	0	0.05
sp|Q839F2|RL5_ENTFA	50S ribosomal protein L5	rplE	20.093	179	25		0	0.01	0.01	0.01	0.01	0	0	0	0	0.01	0.01	0.01	0.02	0.18	0.26	0.23	0.14	0.06	0.02	0.01	0.01		0	0.04	0.04	0.04	0.04	0	0	0	0	0.04	0.04	0.04	0.08	0.69	1	0.88	0.54	0.23	0.08	0.04	0.04
sp|Q839F3|RL24_ENTFA	50S ribosomal protein L24	rplX	11.115	103	10		0.01	0.01	0.01	0.01	0.01	0.01	0.01	0.01	0.01	0.01	0.01	0.01	0.03	0.18	0.25	0.2	0.15	0.06	0.01	0.01	0.02		0.04	0.04	0.04	0.04	0.04	0.04	0.04	0.04	0.04	0.04	0.04	0.04	0.12	0.72	1	0.8	0.6	0.24	0.04	0.04	0.08
sp|Q839F4|RL14_ENTFA	50S ribosomal protein L14	rplN	13.143	122	20		0	0	0	0	0	0	0	0	0	0.01	0.01	0.01	0.03	0.19	0.26	0.21	0.16	0.06	0.02	0.01	0.01		0	0	0	0	0	0	0	0	0	0.04	0.04	0.04	0.12	0.73	1	0.81	0.62	0.23	0.08	0.04	0.04
sp|Q839F5|RS17_ENTFA	30S ribosomal protein S17	rpsQ	10.31	88	14		0	0	0	0	0.01	0.01	0.01	0.03	0.14	0.21	0.22	0.14	0.08	0.06	0.04	0.02	0.02	0.01	0	0	0.01		0	0	0	0	0.05	0.05	0.05	0.14	0.64	0.95	1	0.64	0.36	0.27	0.18	0.09	0.09	0.05	0	0	0.05
sp|Q839F6|RL29_ENTFA	50S ribosomal protein L29	rpmC	7.3295	62	7		0	0.01	0	0	0	0	0	0	0	0.01	0.01	0.01	0.03	0.19	0.26	0.21	0.15	0.06	0.02	0.02	0.01		0	0.04	0	0	0	0	0	0	0	0.04	0.04	0.04	0.12	0.73	1	0.81	0.58	0.23	0.08	0.08	0.04
sp|Q839F7|RL16_ENTFA	50S ribosomal protein L16	rplP	16.225	144	8		0	0	0	0	0	0	0	0	0	0	0	0	0.01	0.06	0.69	0.15	0.05	0.03	0	0	0.01		0	0	0	0	0	0	0	0	0	0	0	0	0.01	0.09	1	0.22	0.07	0.04	0	0	0.01
sp|Q839F8|RS3_ENTFA	30S ribosomal protein S3	rpsC	24.37	218	25		0	0	0	0	0	0	0	0	0.11	0.2	0.36	0.06	0.09	0.06	0.06	0.02	0.01	0.01	0	0	0.01		0	0	0	0	0	0	0	0	0.31	0.56	1	0.17	0.25	0.17	0.17	0.06	0.03	0.03	0	0	0.03
sp|Q839F9|RL22_ENTFA	50S ribosomal protein L22	rplV	12.453	115	14		0	0	0	0	0	0	0	0	0	0	0	0.01	0.02	0.19	0.28	0.23	0.16	0.07	0.01	0.01	0.01		0	0	0	0	0	0	0	0	0	0	0	0.04	0.07	0.68	1	0.82	0.57	0.25	0.04	0.04	0.04
sp|Q839G0|RS19_ENTFA	30S ribosomal protein S19	rpsS	10.562	92	15		0	0	0	0	0	0	0	0.01	0.17	0.2	0.28	0.11	0.1	0.04	0.03	0.02	0.01	0.01	0	0	0.01		0	0	0	0	0	0	0	0.04	0.61	0.71	1	0.39	0.36	0.14	0.11	0.07	0.04	0.04	0	0	0.04
sp|Q839G1|RL2_ENTFA	50S ribosomal protein L2	rplB	30.234	276	27		0	0	0	0	0	0	0	0	0	0	0.01	0	0.03	0.16	0.44	0.18	0.11	0.05	0	0	0		0	0	0	0	0	0	0	0	0	0	0.02	0	0.07	0.36	1	0.41	0.25	0.11	0	0	0
sp|Q839G2|RL23_ENTFA	50S ribosomal protein L23	rplW	11.069	96	14		0	0	0	0	0	0	0	0	0	0	0.01	0.01	0.03	0.19	0.31	0.2	0.16	0.06	0	0	0.01		0	0	0	0	0	0	0	0	0	0	0.03	0.03	0.1	0.61	1	0.65	0.52	0.19	0	0	0.03
sp|Q839G3|RL4_ENTFA	50S ribosomal protein L4	rplD	22.52	207	15		0	0	0	0	0	0	0	0	0	0	0	0.01	0.03	0.19	0.3	0.24	0.12	0.07	0.01	0	0.02		0	0	0	0	0	0	0	0	0	0	0	0.03	0.1	0.63	1	0.8	0.4	0.23	0.03	0	0.07
sp|Q839G4|RL3_ENTFA	50S ribosomal protein L3	rplC	22.717	209	22		0	0	0	0	0	0	0	0	0	0	0.01	0	0.02	0.13	0.44	0.2	0.11	0.05	0	0	0.02		0	0	0	0	0	0	0	0	0	0	0.02	0	0.05	0.3	1	0.45	0.25	0.11	0	0	0.05
sp|Q839G5|RS10_ENTFA	30S ribosomal protein S10	rpsJ	11.709	102	17		0	0	0	0	0	0	0	0.01	0.14	0.23	0.25	0.12	0.07	0.06	0.04	0.02	0.02	0.01	0	0	0.01		0	0	0	0	0	0	0	0.04	0.56	0.92	1	0.48	0.28	0.24	0.16	0.08	0.08	0.04	0	0	0.04
sp|Q839G8|EFTU_ENTFA	Elongation factor Tu	tuf	43.387	395	49		0.26	0.32	0.21	0.11	0.06	0.02	0.01	0	0	0	0	0	0	0	0	0	0	0	0	0	0		0.81	1	0.66	0.34	0.19	0.06	0.03	0	0	0	0	0	0	0	0	0	0	0	0	0	0
sp|Q839G9|EFG_ENTFA	Elongation factor G	fusA	76.678	693	55		0.17	0.37	0.25	0.12	0.06	0.02	0.01	0	0	0	0	0	0	0	0	0	0	0	0	0	0		0.46	1	0.68	0.32	0.16	0.05	0.03	0	0	0	0	0	0	0	0	0	0	0	0	0	0
sp|Q839H0|RS7_ENTFA	30S ribosomal protein S7	rpsG	17.833	156	21		0	0	0	0	0	0	0	0.02	0.15	0.26	0.22	0.13	0.07	0.05	0.03	0.02	0.02	0.01	0.01	0	0.01		0	0	0	0	0	0	0	0.08	0.58	1	0.85	0.5	0.27	0.19	0.12	0.08	0.08	0.04	0.04	0	0.04
sp|Q839H1|RS12_ENTFA	30S ribosomal protein S12	rpsL	15.277	137	15		0	0	0	0	0	0	0	0	0.06	0.14	0.49	0.04	0.09	0.06	0.07	0.01	0.01	0.01	0	0	0.01		0	0	0	0	0	0	0	0	0.12	0.29	1	0.08	0.18	0.12	0.14	0.02	0.02	0.02	0	0	0.02
sp|Q839H2|RPIA_ENTFA	Ribose-5-phosphate isomerase A	rpiA	24.432	226	18		0.29	0.38	0.2	0.08	0.03	0.01	0	0	0	0	0	0	0	0	0	0	0	0	0	0	0		0.76	1	0.53	0.21	0.08	0.03	0	0	0	0	0	0	0	0	0	0	0	0	0	0	0
sp|Q839H4|GPMA_ENTFA	2,3-bisphosphoglycerate-dependent phosphoglycerate mutase	gpmA	26.007	228	20		0.04	0.34	0.33	0.16	0.08	0.03	0.01	0	0	0	0	0	0	0	0	0	0	0	0	0	0		0.12	1	0.97	0.47	0.24	0.09	0.03	0	0	0	0	0	0	0	0	0	0	0	0	0	0
sp|Q839I2|DEOB_ENTFA	Phosphopentomutase	deoB	42.799	388	26		0.28	0.37	0.21	0.08	0.04	0.01	0	0	0	0	0	0	0	0	0	0	0	0	0	0	0		0.76	1	0.57	0.22	0.11	0.03	0	0	0	0	0	0	0	0	0	0	0	0	0	0	0
sp|Q839J1|DEOC_ENTFA	Deoxyribose-phosphate aldolase	deoC	23.103	220	12		0.29	0.35	0.21	0.09	0.03	0.01	0.01	0	0	0	0	0	0	0	0	0	0	0	0	0	0		0.83	1	0.6	0.26	0.09	0.03	0.03	0	0	0	0	0	0	0	0	0	0	0	0	0	0
sp|Q839J4|ADD_ENTFA	Adenosine deaminase	add	37.361	337	14		0.42	0.37	0.17	0.03	0.01	0	0	0	0	0	0	0	0	0	0	0	0	0	0	0	0		1	0.88	0.4	0.07	0.02	0	0	0	0	0	0	0	0	0	0	0	0	0	0	0	0
sp|Q839J7|COAA_ENTFA	Pantothenate kinase	coaA	35.693	307	15		0.34	0.42	0.2	0.03	0.01	0	0	0	0	0	0	0	0	0	0	0	0	0	0	0	0		0.81	1	0.48	0.07	0.02	0	0	0	0	0	0	0	0	0	0	0	0	0	0	0	0
sp|Q839J8|GUAA_ENTFA	GMP synthase [glutamine-hydrolyzing]	guaA	57.321	520	50		0.05	0.37	0.31	0.15	0.07	0.03	0.01	0	0	0	0	0	0	0	0	0	0	0	0	0	0		0.14	1	0.84	0.41	0.19	0.08	0.03	0	0	0	0	0	0	0	0	0	0	0	0	0	0
sp|Q839Q5|OTCC_ENTFA	Ornithine carbamoyltransferase, catabolic	arcB	38.029	339	29		0	0.06	0.34	0.31	0.17	0.07	0.02	0.01	0.01	0	0	0	0	0	0	0	0	0	0	0	0		0	0.18	1	0.91	0.5	0.21	0.06	0.03	0.03	0	0	0	0	0	0	0	0	0	0	0	0
sp|Q839Q8|SYS1_ENTFA	Serine--tRNA ligase 1	serS1	47.924	423	25		0.07	0.37	0.32	0.15	0.06	0.02	0.01	0	0	0	0	0	0	0	0	0	0	0	0	0	0		0.19	1	0.86	0.41	0.16	0.05	0.03	0	0	0	0	0	0	0	0	0	0	0	0	0	0
sp|Q839T5|RUVB_ENTFA	Holliday junction ATP-dependent DNA helicase RuvB	ruvB	38	338	10		0.31	0.4	0.2	0.05	0.01	0	0	0	0	0	0	0	0.03	0	0	0	0	0	0	0	0		0.78	1	0.5	0.13	0.03	0	0	0	0	0	0	0	0.08	0	0	0	0	0	0	0	0
sp|Q839T6|RUVA_ENTFA	Holliday junction ATP-dependent DNA helicase RuvA	ruvA	22.264	204	5		0.27	0.26	0.2	0.14	0.08	0.04	0	0.01	0	0	0	0	0	0	0	0	0	0	0	0	0		1	0.96	0.74	0.52	0.3	0.15	0	0.04	0	0	0	0	0	0	0	0	0	0	0	0	0
sp|Q839U1|GLMU_ENTFA	Bifunctional protein GlmU	glmU	49.478	458	22		0.03	0.3	0.33	0.19	0.09	0.03	0.01	0	0	0	0	0	0	0	0	0	0	0	0	0	0		0.09	0.91	1	0.58	0.27	0.09	0.03	0	0	0	0	0	0	0	0	0	0	0	0	0	0
sp|Q839U9|ISPE_ENTFA	4-diphosphocytidyl-2-C-methyl-D-erythritol kinase	ispE	31.281	283	10		0	0	0	0	0	0	0	0	0.08	0.22	0.23	0.2	0.05	0.07	0.02	0.01	0.02	0.05	0.03	0.01	0.01		0	0	0	0	0	0	0	0	0.35	0.96	1	0.87	0.22	0.3	0.09	0.04	0.09	0.22	0.13	0.04	0.04
sp|Q839V4|MRNC_ENTFA	Mini-ribonuclease 3	mrnC	15.141	132	5		0	0	0	0	0.04	0.04	0.04	0.06	0.09	0.08	0.11	0.13	0.06	0.08	0.09	0.08	0.05	0.03	0.01	0	0.01		0	0	0	0	0.31	0.31	0.31	0.46	0.69	0.62	0.85	1	0.46	0.62	0.69	0.62	0.38	0.23	0.08	0	0.08
sp|Q839V5|SYC_ENTFA	Cysteine--tRNA ligase	cysS	54.411	470	32		0.26	0.37	0.22	0.09	0.04	0.01	0	0	0	0	0	0	0	0	0	0	0	0	0	0	0		0.7	1	0.59	0.24	0.11	0.03	0	0	0	0	0	0	0	0	0	0	0	0	0	0	0
sp|Q839V7|SYE_ENTFA	Glutamate--tRNA ligase	gltX	55.362	485	38		0.21	0.4	0.24	0.1	0.04	0.01	0	0	0	0	0	0	0	0	0	0	0	0	0	0	0		0.53	1	0.6	0.25	0.1	0.03	0	0	0	0	0	0	0	0	0	0	0	0	0	0	0
sp|Q839V8|ISPF_ENTFA	2-C-methyl-D-erythritol 2,4-cyclodiphosphate synthase	ispF	16.692	157	9		0.29	0.51	0.17	0.04	0	0	0	0	0	0	0	0	0	0	0	0	0	0	0	0	0		0.57	1	0.33	0.08	0	0	0	0	0	0	0	0	0	0	0	0	0	0	0	0	0
sp|Q839W2|PROB_ENTFA	Glutamate 5-kinase	proB	29.7	271	11		0.5	0.33	0.13	0.03	0.02	0	0	0	0	0	0	0	0	0	0	0	0	0	0	0	0		1	0.66	0.26	0.06	0.04	0	0	0	0	0	0	0	0	0	0	0	0	0	0	0	0
sp|Q839W3|PROA_ENTFA	Gamma-glutamyl phosphate reductase	proA	45.927	417	20		0.03	0.17	0.38	0.26	0.12	0.04	0.01	0	0	0	0	0	0	0	0	0	0	0	0	0	0		0.08	0.45	1	0.68	0.32	0.11	0.03	0	0	0	0	0	0	0	0	0	0	0	0	0	0
sp|Q839Y4|PURA_ENTFA	Adenylosuccinate synthetase	purA	47.502	430	32		0.11	0.41	0.28	0.12	0.05	0.02	0.01	0	0	0	0	0	0	0	0	0	0	0	0	0	0		0.27	1	0.68	0.29	0.12	0.05	0.02	0	0	0	0	0	0	0	0	0	0	0	0	0	0
sp|Q839Y6|RL9_ENTFA	50S ribosomal protein L9	rplI	16.585	150	12		0.02	0.02	0.01	0.01	0.01	0	0	0.01	0.01	0.02	0.01	0.01	0.02	0.17	0.24	0.21	0.15	0.06	0.01	0.01	0.01		0.08	0.08	0.04	0.04	0.04	0	0	0.04	0.04	0.08	0.04	0.04	0.08	0.71	1	0.88	0.63	0.25	0.04	0.04	0.04
sp|Q839Y8|RS18_ENTFA	30S ribosomal protein S18	rpsR	9.2417	79	11		0	0	0	0	0	0	0	0	0.06	0.07	0.44	0.04	0.11	0.03	0.09	0.03	0.01	0.02	0	0	0.1		0	0	0	0	0	0	0	0	0.14	0.16	1	0.09	0.25	0.07	0.2	0.07	0.02	0.05	0	0	0.23
sp|Q839Y9|SSB_ENTFA	Single-stranded DNA-binding protein	ssb	20.604	188	12		0.03	0.29	0.3	0.19	0.12	0.05	0.01	0.01	0.01	0	0	0	0	0	0	0	0	0	0	0	0		0.1	0.97	1	0.63	0.4	0.17	0.03	0.03	0.03	0	0	0	0	0	0	0	0	0	0	0	0
sp|Q839Z0|RS6_ENTFA	30S ribosomal protein S6	rpsF	11.605	100	14		0.04	0.03	0.01	0.01	0.01	0	0	0.01	0.13	0.2	0.2	0.12	0.07	0.05	0.03	0.02	0.01	0.01	0.01	0.01	0.01		0.2	0.15	0.05	0.05	0.05	0	0	0.05	0.65	1	1	0.6	0.35	0.25	0.15	0.1	0.05	0.05	0.05	0.05	0.05
sp|Q839Z1|GYRB_ENTFA	DNA gyrase subunit B	gyrB	71.877	642	46		0.18	0.29	0.22	0.13	0.1	0.04	0.02	0.01	0.01	0	0	0	0	0	0	0	0	0	0	0	0.01		0.62	1	0.76	0.45	0.34	0.14	0.07	0.03	0.03	0	0	0	0	0	0	0	0	0	0	0	0.03
sp|Q839Z5|DNAA_ENTFA	Chromosomal replication initiator protein DnaA	dnaA	50.409	447	26		0.2	0.33	0.2	0.14	0.08	0.02	0.01	0	0	0	0	0	0	0	0	0	0	0	0	0	0.01		0.61	1	0.61	0.42	0.24	0.06	0.03	0	0	0	0	0	0	0	0	0	0	0	0	0	0.03
sp|Q8KU73|KDPB_ENTFA	Potassium-transporting ATPase ATP-binding subunit	kdpB	73.309	676	6		0	0	0	0	0	0.23	0.21	0.39	0.17	0	0	0	0	0	0	0	0	0	0	0	0		0	0	0	0	0	0.59	0.54	1	0.44	0	0	0	0	0	0	0	0	0	0	0	0
sp|Q93EU6|CH60_ENTFA	60 kDa chaperonin	groL	57.11	541	50		0.04	0.03	0.02	0.03	0.05	0.11	0.27	0.19	0.14	0.09	0.03	0.01	0	0	0	0	0	0	0	0	0		0.15	0.11	0.07	0.11	0.19	0.41	1	0.7	0.52	0.33	0.11	0.04	0	0	0	0	0	0	0	0	0
sp|Q93EU7|CH10_ENTFA	10 kDa chaperonin	groS	10.165	94	9		0.15	0.22	0.17	0.12	0.08	0.06	0.07	0.05	0.04	0.02	0.01	0	0	0	0	0	0	0	0	0	0		0.68	1	0.77	0.55	0.36	0.27	0.32	0.23	0.18	0.09	0.05	0	0	0	0	0	0	0	0	0	0
sp|Q93K67|ARCA_ENTFA	Arginine deiminase	arcA	46.735	408	39		0.17	0.33	0.28	0.13	0.05	0.02	0.01	0	0	0	0	0	0	0	0	0	0	0	0	0	0		0.52	1	0.85	0.39	0.15	0.06	0.03	0	0	0	0	0	0	0	0	0	0	0	0	0	0
sp|Q9L4T8|PYRB_ENTFA	Aspartate carbamoyltransferase	pyrB	34.979	308	19		0.01	0.18	0.39	0.28	0.09	0.04	0.01	0	0	0	0	0	0	0	0	0	0	0	0	0	0		0.03	0.46	1	0.72	0.23	0.1	0.03	0	0	0	0	0	0	0	0	0	0	0	0	0	0
sp|Q9RPP2|EEP_ENTFA	Probable protease eep	eep	46.5	422	13		0.04	0.25	0.21	0.16	0.14	0.05	0.05	0.05	0.02	0.02	0.01	0	0	0	0	0	0	0	0	0	0		0.16	1	0.84	0.64	0.56	0.2	0.2	0.2	0.08	0.08	0.04	0	0	0	0	0	0	0	0	0	0
tr|H7C6V6|H7C6V6_ENTFA	Catabolite control protein A	ccpA	36.213	333	28		0.01	0.13	0.24	0.21	0.18	0.1	0.05	0.03	0.02	0.02	0.01	0	0	0	0	0	0	0	0	0	0		0.04	0.54	1	0.88	0.75	0.42	0.21	0.13	0.08	0.08	0.04	0	0	0	0	0	0	0	0	0	0
tr|H7C6V7|H7C6V7_ENTFA	Penicillin-binding protein 4	EF_2476	74.016	680	31		0.14	0.31	0.21	0.13	0.08	0.05	0.02	0.01	0.01	0	0	0	0	0.01	0.01	0	0	0	0	0	0		0.45	1	0.68	0.42	0.26	0.16	0.06	0.03	0.03	0	0	0	0	0.03	0.03	0	0	0	0	0	0
tr|H7C6W0|H7C6W0_ENTFA	Shikimate dehydrogenase (NADP(+))	aroE	31.442	288	10		0.19	0.46	0.23	0.08	0.02	0.01	0	0	0	0	0	0	0	0	0	0	0	0	0	0	0		0.41	1	0.5	0.17	0.04	0.02	0	0	0	0	0	0	0	0	0	0	0	0	0	0	0
tr|H7C6W1|H7C6W1_ENTFA	Holliday junction resolvase RecU	recU	23.867	205	5		0	0	0	0	0	0	0	0.09	0.17	0.19	0.27	0.09	0.09	0.1	0	0	0	0	0	0	0		0	0	0	0	0	0	0	0.33	0.63	0.7	1	0.33	0.33	0.37	0	0	0	0	0	0	0
tr|H7C6W2|H7C6W2_ENTFA	Cationic ABC transporter, ATP-binding protein	EF_0575	26.832	239	9		0.19	0.3	0.13	0.06	0.06	0.04	0.09	0.06	0.05	0.01	0	0	0	0	0	0	0	0	0	0	0.01		0.63	1	0.43	0.2	0.2	0.13	0.3	0.2	0.17	0.03	0	0	0	0	0	0	0	0	0	0	0.03
tr|H7C6W7|H7C6W7_ENTFA	Dps family protein	EF_0606	18.032	155	4		0	0	0	0.42	0.34	0.17	0.05	0.02	0	0	0	0	0	0	0	0	0	0	0	0	0		0	0	0	1	0.81	0.4	0.12	0.05	0	0	0	0	0	0	0	0	0	0	0	0	0
tr|H7C6X0|H7C6X0_ENTFA	Transcriptional regulator, TetR family	EF_0600	25.138	207	3		0	0	0	0	0	0	0	0	0	0	0	0	0	0	0	0	0	0	0	0	1		0	0	0	0	0	0	0	0	0	0	0	0	0	0	0	0	0	0	0	0	1
tr|H7C6X1|H7C6X1_ENTFA	Prephenate dehydrogenase	EF_1565	40.348	364	21		0.36	0.4	0.15	0.06	0.02	0.01	0	0	0	0	0	0	0	0	0	0	0	0	0	0	0		0.9	1	0.38	0.15	0.05	0.03	0	0	0	0	0	0	0	0	0	0	0	0	0	0	0
tr|H7C6X2|H7C6X2_ENTFA	Prephenate dehydratase	pheA	31.323	282	12		0.07	0.4	0.43	0.09	0.01	0	0	0	0	0	0	0	0	0	0	0	0	0	0	0	0		0.16	0.93	1	0.21	0.02	0	0	0	0	0	0	0	0	0	0	0	0	0	0	0	0
tr|H7C6X4|H7C6X4_ENTFA	Ornithine cyclodeaminase, putative	EF_0616	35.434	326	16		0.24	0.33	0.23	0.12	0.05	0.01	0.01	0	0	0	0	0	0	0	0	0	0	0	0	0	0		0.73	1	0.7	0.36	0.15	0.03	0.03	0	0	0	0	0	0	0	0	0	0	0	0	0	0
tr|H7C6X6|H7C6X6_ENTFA	Secreted antigen, putative	EF_0394	47.325	449	14		0.36	0.38	0.16	0.06	0.03	0.01	0	0	0	0	0	0	0	0	0	0	0	0	0	0	0		0.95	1	0.42	0.16	0.08	0.03	0	0	0	0	0	0	0	0	0	0	0	0	0	0	0
tr|H7C6X7|H7C6X7_ENTFA	Glycosyl transferase, group 2 family protein	EF_2195	26.933	237	4		0	0	0	0	0	0	0	0	0	0	0	0	0	0.11	0.09	0.07	0.06	0	0	0	0.67		0	0	0	0	0	0	0	0	0	0	0	0	0	0.16	0.13	0.1	0.09	0	0	0	1
tr|H7C6X8|H7C6X8_ENTFA	Replication-associated protein RepA	repA-1	39.031	336	14		0.03	0.06	0.18	0.11	0.22	0.06	0.05	0.04	0.03	0.02	0.01	0.02	0.04	0.02	0.02	0.02	0.01	0.01	0.01	0.01	0.03		0.14	0.27	0.82	0.5	1	0.27	0.23	0.18	0.14	0.09	0.05	0.09	0.18	0.09	0.09	0.09	0.05	0.05	0.05	0.05	0.14
tr|H7C6X9|H7C6X9_ENTFA	Pheromone cAM373 lipoprotein	EF_1340	18.177	166	8		0.41	0.28	0.15	0.08	0.04	0.02	0.01	0	0	0	0	0	0	0	0	0	0	0	0	0	0		1	0.68	0.37	0.2	0.1	0.05	0.02	0	0	0	0	0	0	0	0	0	0	0	0	0	0
tr|H7C6Y0|H7C6Y0_ENTFA	DNA-damage-inducible protein J, putative	EF_0512	9.804	88	4		0.43	0.33	0.11	0.07	0.04	0.02	0	0	0	0	0	0	0	0	0	0	0	0	0	0	0		1	0.77	0.26	0.16	0.09	0.05	0	0	0	0	0	0	0	0	0	0	0	0	0	0	0
tr|H7C6Y7|H7C6Y7_ENTFA	Surface exclusion protein PrgA	prgA	98.202	891	15		0.74	0	0.26	0	0	0	0	0	0	0	0	0	0	0	0	0	0	0	0	0	0		1	0	0.35	0	0	0	0	0	0	0	0	0	0	0	0	0	0	0	0	0	0
tr|H7C6Z0|H7C6Z0_ENTFA	Secreted lipase, putative	EF_3060	50.93	482	6		0.22	0.22	0.12	0.42	0	0	0	0	0	0	0	0.01	0	0	0	0	0	0	0.01	0	0		0.52	0.52	0.29	1	0	0	0	0	0	0	0	0.02	0	0	0	0	0	0	0.02	0	0
tr|H7C6Z1|H7C6Z1_ENTFA	Iron-dependent repressor	EF_1005	25.485	222	12		0.28	0.4	0.19	0.07	0.04	0.01	0	0	0	0	0	0	0	0	0	0	0	0	0	0	0		0.7	1	0.48	0.18	0.1	0.03	0	0	0	0	0	0	0	0	0	0	0	0	0	0	0
tr|H7C6Z5|H7C6Z5_ENTFA	2-dehydropantoate 2-reductase	EF_0517	33.99	312	20		0.2	0.38	0.24	0.11	0.04	0.01	0	0	0	0	0	0	0	0	0	0	0	0	0	0	0		0.53	1	0.63	0.29	0.11	0.03	0	0	0	0	0	0	0	0	0	0	0	0	0	0	0
tr|H7C6Z7|H7C6Z7_ENTFA	Cell division protein FtsL	ftsL	15.17	135	5		0.23	0.19	0.11	0.06	0.06	0.11	0.04	0.06	0.03	0.07	0.02	0.01	0.01	0	0	0	0	0	0	0	0		1	0.83	0.48	0.26	0.26	0.48	0.17	0.26	0.13	0.3	0.09	0.04	0.04	0	0	0	0	0	0	0	0
tr|H7C6Z8|H7C6Z8_ENTFA	Potassium-transporting ATPase KdpC subunit	kdpC	19.345	176	5		0	0	0.19	0	0	0	0	0.09	0.13	0.07	0	0.45	0	0.05	0	0	0	0	0	0	0		0	0	0.42	0	0	0	0	0.2	0.29	0.16	0	1	0	0.11	0	0	0	0	0	0	0
tr|H7C700|H7C700_ENTFA	Conserved domain protein	EF_0545	15.721	128	4		0.51	0.49	0	0	0	0	0	0	0	0	0	0	0	0	0	0	0	0	0	0	0		1	0.96	0	0	0	0	0	0	0	0	0	0	0	0	0	0	0	0	0	0	0
tr|H7C705|H7C705_ENTFA	Membrane protein, putative	EF_0516	35.688	345	4		0.03	0.29	0.3	0.19	0.1	0.05	0.01	0.01	0	0.01	0	0	0	0	0	0	0	0	0	0	0		0.1	0.97	1	0.63	0.33	0.17	0.03	0.03	0	0.03	0	0	0	0	0	0	0	0	0	0	0
tr|H7C711|H7C711_ENTFA	Chromosome partition protein Smc	smc	134.69	1192	64		0	0.15	0.3	0.19	0.14	0.04	0.17	0.01	0	0	0	0	0	0	0	0	0	0	0	0	0		0	0.5	1	0.63	0.47	0.13	0.57	0.03	0	0	0	0	0	0	0	0	0	0	0	0	0
tr|H7C712|H7C712_ENTFA	Phosphosugar-binding transcriptional regulator, RpiR family	EF_0539	30.29	272	5		0.27	0.24	0.31	0.12	0.05	0.02	0	0	0	0	0	0	0	0	0	0	0	0	0	0	0		0.87	0.77	1	0.39	0.16	0.06	0	0	0	0	0	0	0	0	0	0	0	0	0	0	0
tr|H7C713|H7C713_ENTFA	Cell division protein DivIVA	divIVA	26.656	233	23		0.23	0.34	0.22	0.11	0.07	0.02	0.01	0	0	0	0	0	0	0	0	0	0	0	0	0	0		0.68	1	0.65	0.32	0.21	0.06	0.03	0	0	0	0	0	0	0	0	0	0	0	0	0	0
tr|H7C714|H7C714_ENTFA	Glucose-1-phosphate thymidylyltransferase	rfbA	32.047	288	15		0.32	0.36	0.19	0.08	0.03	0.01	0	0	0	0	0	0	0	0	0	0	0	0	0	0	0		0.89	1	0.53	0.22	0.08	0.03	0	0	0	0	0	0	0	0	0	0	0	0	0	0	0
tr|H7C717|H7C717_ENTFA	Xylose repressor, putative	EF_0550	43.246	388	10		0	0	0.12	0.13	0.46	0.06	0.03	0.05	0.12	0.03	0	0	0	0	0	0	0	0	0	0	0		0	0	0.26	0.28	1	0.13	0.07	0.11	0.26	0.07	0	0	0	0	0	0	0	0	0	0	0
tr|H7C718|H7C718_ENTFA	Single-stranded DNA-binding protein	ssb-5	17.179	152	9		0.03	0.35	0.35	0.15	0.07	0.03	0.01	0.01	0	0	0	0	0	0	0	0	0	0	0	0	0		0.09	1	1	0.43	0.2	0.09	0.03	0.03	0	0	0	0	0	0	0	0	0	0	0	0	0
tr|H7C719|H7C719_ENTFA	Uncharacterized protein	EF_0548	42.412	377	4		0	0	0	0	0	0	0	0	0	0	0	0	0	0.27	0.46	0.1	0.09	0	0	0	0.08		0	0	0	0	0	0	0	0	0	0	0	0	0	0.59	1	0.22	0.2	0	0	0	0.17
tr|H7C720|H7C720_ENTFA	Adhesion lipoprotein	EF_0577	35.738	316	19		0.33	0.33	0.19	0.09	0.04	0.02	0.01	0	0	0	0	0	0	0	0	0	0	0	0	0	0		1	1	0.58	0.27	0.12	0.06	0.03	0	0	0	0	0	0	0	0	0	0	0	0	0	0
tr|H7C723|H7C723_ENTFA	Uncharacterized protein	EF_0618	30.958	266	13		0	0	0	0.03	0.08	0.04	0.03	0.05	0.12	0.22	0.15	0.04	0.05	0.07	0.06	0.03	0.02	0	0	0	0.01		0	0	0	0.14	0.36	0.18	0.14	0.23	0.55	1	0.68	0.18	0.23	0.32	0.27	0.14	0.09	0	0	0	0.05
tr|H7C725|H7C725_ENTFA	Choloylglycine hydrolase family protein	EF_0521	36.932	324	17		0.01	0.2	0.37	0.25	0.11	0.04	0.01	0	0	0	0	0	0	0	0	0	0	0	0	0	0		0.03	0.54	1	0.68	0.3	0.11	0.03	0	0	0	0	0	0	0	0	0	0	0	0	0	0
tr|H7C793|H7C793_ENTFA	DNA gyrase subunit A	gyrA	92.647	833	54		0	0	0.13	0.31	0.28	0.13	0.06	0.03	0.03	0.01	0	0	0	0	0	0	0	0	0	0	0		0	0	0.42	1	0.9	0.42	0.19	0.1	0.1	0.03	0	0	0	0	0	0	0	0	0	0	0
tr|H7C796|H7C796_ENTFA	Phospho-2-dehydro-3-deoxyheptonate aldolase, putative	EF_1562	37.121	341	21		0.07	0.3	0.34	0.17	0.07	0.03	0.01	0	0	0	0	0	0	0	0	0	0	0	0	0	0		0.21	0.88	1	0.5	0.21	0.09	0.03	0	0	0	0	0	0	0	0	0	0	0	0	0	0
tr|H7C7A0|H7C7A0_ENTFA	Alkyl hydroperoxide reductase, C subunit	ahpC	21.09	187	16		0.15	0.23	0.24	0.16	0.09	0.04	0.02	0.01	0.01	0.01	0.01	0	0	0	0	0	0	0	0	0	0		0.63	0.96	1	0.67	0.38	0.17	0.08	0.04	0.04	0.04	0.04	0	0	0	0	0	0	0	0	0	0
tr|H7C7A2|H7C7A2_ENTFA	Uncharacterized protein	EF_A0081	17.873	153	13		0.37	0.34	0.17	0.07	0.03	0.01	0	0	0	0	0	0	0	0	0	0	0	0	0	0	0		1	0.92	0.46	0.19	0.08	0.03	0	0	0	0	0	0	0	0	0	0	0	0	0	0	0
tr|H7C7A3|H7C7A3_ENTFA	PTS system, IIB component	EF_0554	18.039	160	6		0.73	0.13	0.1	0.04	0	0	0	0	0	0	0	0	0	0	0	0	0	0	0	0	0		1	0.18	0.14	0.05	0	0	0	0	0	0	0	0	0	0	0	0	0	0	0	0	0
tr|H7C7A4|H7C7A4_ENTFA	Arginine repressor	argR	18.563	162	6		0.32	0.36	0.19	0.1	0.03	0	0	0	0	0	0	0	0	0	0	0	0	0	0	0	0		0.89	1	0.53	0.28	0.08	0	0	0	0	0	0	0	0	0	0	0	0	0	0	0	0
tr|H7C7A5|H7C7A5_ENTFA	ABC transporter, ATP-binding/permease protein	EF_0584	65.628	580	6		0	0	0	0.31	0.42	0.12	0.08	0.04	0.02	0.01	0	0	0	0	0	0	0	0	0	0	0		0	0	0	0.74	1	0.29	0.19	0.1	0.05	0.02	0	0	0	0	0	0	0	0	0	0	0
tr|H7C7A6|H7C7A6_ENTFA	Replication-associated protein RepB	repB-1	32.391	281	20		0.19	0.4	0.23	0.11	0.04	0.01	0.01	0	0	0	0	0	0	0	0	0	0	0	0	0	0		0.48	1	0.58	0.28	0.1	0.03	0.03	0	0	0	0	0	0	0	0	0	0	0	0	0	0
tr|H7C7A9|H7C7A9_ENTFA	Replication-associated protein RepC	repC	14.448	123	5		0.06	0.07	0.06	0.13	0.15	0.11	0.06	0.03	0.04	0.06	0.03	0.02	0.01	0.04	0.03	0.03	0.02	0.01	0	0.01	0.02		0.4	0.47	0.4	0.87	1	0.73	0.4	0.2	0.27	0.4	0.2	0.13	0.07	0.27	0.2	0.2	0.13	0.07	0	0.07	0.13
tr|H7C7B1|H7C7B1_ENTFA	ParB-like nuclease domain protein	EF_0607	20.596	177	3		0.38	0.44	0.14	0.04	0.01	0	0	0	0	0	0	0	0	0	0	0	0	0	0	0	0		0.86	1	0.32	0.09	0.02	0	0	0	0	0	0	0	0	0	0	0	0	0	0	0	0
tr|H7C7B2|H7C7B2_ENTFA	Conserved domain protein	EF_0599	8.4018	76	4		0	0.34	0.32	0.17	0.05	0.08	0.03	0.01	0	0	0	0	0	0	0	0	0	0	0	0	0		0	1	0.94	0.5	0.15	0.24	0.09	0.03	0	0	0	0	0	0	0	0	0	0	0	0	0
tr|H7C7B3|H7C7B3_ENTFA	Transcriptional regulator, Cro/CI family	EF_0524	7.7169	66	2		0.19	0.31	0.15	0.09	0.12	0.12	0	0	0	0	0	0	0	0	0	0	0	0	0	0	0		0.61	1	0.48	0.29	0.39	0.39	0	0	0	0	0	0	0	0	0	0	0	0	0	0	0
tr|H7C7B6|H7C7B6_ENTFA	Transcriptional regulator, TetR family	EF_0601	24.995	214	9		0.37	0.36	0.15	0.09	0.03	0	0	0	0	0	0	0	0	0	0	0	0	0	0	0	0		1	0.97	0.41	0.24	0.08	0	0	0	0	0	0	0	0	0	0	0	0	0	0	0	0
tr|H7C7B7|H7C7B7_ENTFA	D-alanyl-D-alanine carboxypeptidase	EF_3129	53.859	493	14		0.23	0.33	0.19	0.11	0.06	0.03	0.01	0.01	0.01	0	0	0	0	0	0	0	0	0	0.01	0	0		0.7	1	0.58	0.33	0.18	0.09	0.03	0.03	0.03	0	0	0	0	0	0	0	0	0	0.03	0	0
tr|H7C7C0|H7C7C0_ENTFA	Uncharacterized protein	EF_0513	10.732	91	5		0.38	0.4	0.13	0.06	0	0	0	0	0	0	0	0	0	0	0	0	0	0	0	0	0.03		0.95	1	0.33	0.15	0	0	0	0	0	0	0	0	0	0	0	0	0	0	0	0	0.08
tr|H7C7C4|H7C7C4_ENTFA	Gls24 protein	EF_0604	21.09	192	10		0.5	0.32	0.11	0.05	0.02	0	0	0	0	0	0	0	0	0	0	0	0	0	0	0	0		1	0.64	0.22	0.1	0.04	0	0	0	0	0	0	0	0	0	0	0	0	0	0	0	0
tr|H7C7C5|H7C7C5_ENTFA	DNA-binding response regulator	EF_0571	26.393	229	4		0.5	0.21	0.3	0	0	0	0	0	0	0	0	0	0	0	0	0	0	0	0	0	0		1	0.42	0.6	0	0	0	0	0	0	0	0	0	0	0	0	0	0	0	0	0	0
tr|Q82YQ4|Q82YQ4_ENTFA	IS1216, transposase	EF_C0002	27.174	228	5		0	0	0	0	0	0	0	0	0	0	0	0	0	0.17	0.27	0.26	0.08	0.08	0	0	0.15		0	0	0	0	0	0	0	0	0	0	0	0	0	0.63	1	0.96	0.3	0.3	0	0	0.56
tr|Q7CC22|Q7CC22_ENTFA	TraC protein	traC-1	60.775	543	18		0.2	0.34	0.2	0.1	0.05	0.02	0	0	0	0	0	0	0	0	0	0	0	0	0	0	0.06		0.59	1	0.59	0.29	0.15	0.06	0	0	0	0	0	0	0	0	0	0	0	0	0	0	0.18
tr|Q820A8|Q820A8_ENTFA	Serine/threonine protein kinase	EF_3120	77.419	718	36		0.2	0.35	0.19	0.11	0.09	0.05	0.01	0	0	0	0	0	0	0	0	0	0	0	0	0	0		0.57	1	0.54	0.31	0.26	0.14	0.03	0	0	0	0	0	0	0	0	0	0	0	0	0	0
tr|Q820B0|Q820B0_ENTFA	Glutamine amidotransferase, class I	EF_1139	26.579	240	11		0	0.01	0.31	0.33	0.22	0.09	0.03	0.01	0	0	0	0	0	0	0	0	0	0	0	0	0		0	0.03	0.94	1	0.67	0.27	0.09	0.03	0	0	0	0	0	0	0	0	0	0	0	0	0
tr|Q820T2|Q820T2_ENTFA	Enoyl-(Acyl-carrier-protein) reductase II	fabK	34.18	318	16		0.1	0.34	0.29	0.15	0.08	0.03	0.01	0	0	0	0	0	0	0	0	0	0	0	0	0	0		0.29	1	0.85	0.44	0.24	0.09	0.03	0	0	0	0	0	0	0	0	0	0	0	0	0	0
tr|Q820T3|Q820T3_ENTFA	3-oxoacyl-(Acyl-carrier-protein) reductase	fabG	25.934	245	12		0.28	0.33	0.22	0.1	0.04	0.02	0.01	0	0	0	0	0	0	0	0	0	0	0	0	0	0		0.85	1	0.67	0.3	0.12	0.06	0.03	0	0	0	0	0	0	0	0	0	0	0	0	0	0
tr|Q820T4|Q820T4_ENTFA	3-oxoacyl-[acyl-carrier-protein] synthase 2	fabF-2	43.069	411	17		0.03	0.37	0.34	0.16	0.06	0.02	0.01	0	0	0	0	0	0	0	0	0	0	0	0	0	0		0.08	1	0.92	0.43	0.16	0.05	0.03	0	0	0	0	0	0	0	0	0	0	0	0	0	0
tr|Q820T7|Q820T7_ENTFA	Cell division protein, FtsW/RodA/SpoVE family	EF_2502	44.136	395	7		0.2	0.39	0.14	0.1	0.04	0.03	0.02	0.04	0.02	0.01	0.01	0	0	0	0	0	0	0	0	0	0		0.51	1	0.36	0.26	0.1	0.08	0.05	0.1	0.05	0.03	0.03	0	0	0	0	0	0	0	0	0	0
tr|Q820T8|Q820T8_ENTFA	Cell division protein, FtsW/RodA/SpoVE family	EF_2457	44.445	402	4		0.12	0.27	0.13	0.14	0.08	0.08	0.03	0.04	0.04	0.04	0.01	0.01	0	0	0	0	0	0	0	0	0		0.44	1	0.48	0.52	0.3	0.3	0.11	0.15	0.15	0.15	0.04	0.04	0	0	0	0	0	0	0	0	0
tr|Q820U2|Q820U2_ENTFA	Cell division protein, FtsK/SpoIIIE family	EF_2052	88.966	807	17		0.02	0.02	0	0	0	0.01	0.03	0.03	0.1	0.14	0.08	0.29	0.06	0.06	0.05	0.02	0.03	0.02	0	0.01	0.03		0.07	0.07	0	0	0	0.03	0.1	0.1	0.34	0.48	0.28	1	0.21	0.21	0.17	0.07	0.1	0.07	0	0.03	0.1
tr|Q820U5|Q820U5_ENTFA	SPFH domain/Band 7 family protein	EF_1789	31.73	288	9		0.07	0.08	0.11	0.15	0.15	0.14	0.1	0.07	0.04	0.04	0.03	0.02	0	0	0	0	0	0	0	0	0		0.47	0.53	0.73	1	1	0.93	0.67	0.47	0.27	0.27	0.2	0.13	0	0	0	0	0	0	0	0	0
tr|Q820U6|Q820U6_ENTFA	Lipase/Acylhydrolase, putative	EF_1683	30.987	275	5		0.13	0.51	0.08	0.14	0.04	0.07	0.02	0.01	0	0	0	0	0	0	0	0	0	0	0	0	0		0.25	1	0.16	0.27	0.08	0.14	0.04	0.02	0	0	0	0	0	0	0	0	0	0	0	0	0
tr|Q820V2|Q820V2_ENTFA	Transcriptional repressor CopY	copY	16.574	146	6		0	0	0.2	0	0	0	0	0	0	0	0	0	0.01	0.25	0.23	0.19	0.1	0.02	0	0	0		0	0	0.8	0	0	0	0	0	0	0	0	0	0.04	1	0.92	0.76	0.4	0.08	0	0	0
tr|Q820V4|Q820V4_ENTFA	3-oxoacyl-[acyl-carrier-protein] synthase 2	fabF-1	43.196	412	25		0.05	0.39	0.31	0.15	0.07	0.02	0.01	0	0	0	0	0	0	0	0	0	0	0	0	0	0		0.13	1	0.79	0.38	0.18	0.05	0.03	0	0	0	0	0	0	0	0	0	0	0	0	0	0
tr|Q820V7|Q820V7_ENTFA	Transcriptional regulator, Crp/Fnr family	EF_0107	26.811	230	15		0.02	0.23	0.23	0.19	0.16	0.08	0.03	0.02	0.01	0.01	0	0	0	0	0	0	0	0	0	0	0.01		0.09	1	1	0.83	0.7	0.35	0.13	0.09	0.04	0.04	0	0	0	0	0	0	0	0	0	0	0.04
tr|Q820V8|Q820V8_ENTFA	Transcriptional regulator, Crp/Fnr family	EF_0074	25.761	217	9		0	0.2	0.22	0.16	0.23	0.1	0.03	0.03	0.02	0.01	0	0	0	0	0	0	0	0	0	0	0		0	0.87	0.96	0.7	1	0.43	0.13	0.13	0.09	0.04	0	0	0	0	0	0	0	0	0	0	0
tr|Q82YI0|Q82YI0_ENTFA	Uncharacterized protein	EF_B0065	13.32	118	8		0.13	0.1	0.06	0.04	0.04	0.03	0.03	0.02	0.03	0.04	0.05	0.04	0.04	0.17	0.11	0.05	0.02	0	0	0	0		0.76	0.59	0.35	0.24	0.24	0.18	0.18	0.12	0.18	0.24	0.29	0.24	0.24	1	0.65	0.29	0.12	0	0	0	0
tr|Q82YI1|Q82YI1_ENTFA	ParA family protein	EF_B0064	28.906	260	13		0.37	0.35	0.16	0.07	0.03	0.01	0	0	0	0	0	0	0	0	0	0	0	0	0	0	0		1	0.95	0.43	0.19	0.08	0.03	0	0	0	0	0	0	0	0	0	0	0	0	0	0	0
tr|Q82YI6|Q82YI6_ENTFA	Uncharacterized protein	EF_B0059	74.525	630	23		0.41	0.28	0.11	0.05	0.02	0.02	0.01	0	0	0	0	0	0	0	0	0	0	0	0	0	0.09		1	0.68	0.27	0.12	0.05	0.05	0.02	0	0	0	0	0	0	0	0	0	0	0	0	0	0.22
tr|Q82YI7|Q82YI7_ENTFA	Site-specific recombinase, resolvase family	EF_B0058	23.554	201	13		0	0.05	0.07	0.03	0.08	0.02	0.02	0.05	0.06	0.05	0.02	0.01	0.04	0.11	0.17	0.12	0.07	0.03	0	0	0		0	0.29	0.41	0.18	0.47	0.12	0.12	0.29	0.35	0.29	0.12	0.06	0.24	0.65	1	0.71	0.41	0.18	0	0	0
tr|Q82YI8|Q82YI8_ENTFA	Uncharacterized protein	EF_B0057	12.783	111	10		0.46	0.31	0.13	0.05	0.02	0.01	0	0	0	0	0	0	0	0	0	0	0	0	0	0	0		1	0.67	0.28	0.11	0.04	0.02	0	0	0	0	0	0	0	0	0	0	0	0	0	0	0
tr|Q82YJ0|Q82YJ0_ENTFA	Lipoprotein, putative	EF_B0055	19.303	164	6		0	0	0	0	0	0.03	0.39	0.07	0.07	0.1	0.06	0	0	0	0.04	0.05	0.05	0	0	0	0.14		0	0	0	0	0	0.08	1	0.18	0.18	0.26	0.15	0	0	0	0.1	0.13	0.13	0	0	0	0.36
tr|Q82YJ1|Q82YJ1_ENTFA	Uncharacterized protein	EF_B0054	15.581	134	3		0.53	0.36	0.11	0	0	0	0	0	0	0	0	0	0	0	0	0	0	0	0	0	0		1	0.68	0.21	0	0	0	0	0	0	0	0	0	0	0	0	0	0	0	0	0	0
tr|Q82YJ5|Q82YJ5_ENTFA	Glycosyl transferase, group 2 family protein	EF_B0049	53.121	446	13		0.08	0.43	0.36	0.08	0.04	0.01	0	0	0	0	0	0	0	0	0	0	0	0	0	0	0		0.19	1	0.84	0.19	0.09	0.02	0	0	0	0	0	0	0	0	0	0	0	0	0	0	0
tr|Q82YJ7|Q82YJ7_ENTFA	Membrane protein, putative	EF_B0047	55.2	486	14		0	0	0	0.03	0.12	0.14	0.16	0.14	0.14	0.11	0.07	0.06	0.02	0.01	0.01	0	0	0	0	0	0		0	0	0	0.19	0.75	0.88	1	0.88	0.88	0.69	0.44	0.38	0.13	0.06	0.06	0	0	0	0	0	0
tr|Q82YJ9|Q82YJ9_ENTFA	Thermonuclease	nuc-2	21.694	192	4		0	0	0	0	0	0	0	0	0	0	0	0	0.01	0.19	0.27	0.26	0.21	0.06	0	0	0.01		0	0	0	0	0	0	0	0	0	0	0	0	0.04	0.7	1	0.96	0.78	0.22	0	0	0.04
tr|Q82YK1|Q82YK1_ENTFA	Single-stranded DNA-binding protein	ssb-6	16.794	150	5		0	0	0	0.86	0.09	0.05	0	0	0	0	0	0	0	0	0	0	0	0	0	0	0		0	0	0	1	0.1	0.06	0	0	0	0	0	0	0	0	0	0	0	0	0	0	0
tr|Q82YK2|Q82YK2_ENTFA	Uncharacterized protein	EF_B0042	19.681	164	3		0	0	0	0.33	0.21	0.18	0.21	0.05	0.01	0	0	0	0	0	0	0	0	0	0	0	0		0	0	0	1	0.64	0.55	0.64	0.15	0.03	0	0	0	0	0	0	0	0	0	0	0	0
tr|Q82YK3|Q82YK3_ENTFA	Uncharacterized protein	EF_B0041	8.821	76	6		0.08	0.22	0.19	0.14	0.1	0.06	0.04	0.02	0.03	0.03	0.02	0.01	0.01	0.01	0.01	0	0	0	0	0	0		0.36	1	0.86	0.64	0.45	0.27	0.18	0.09	0.14	0.14	0.09	0.05	0.05	0.05	0.05	0	0	0	0	0	0
tr|Q82YN6|Q82YN6_ENTFA	Transcriptional regulator, Cro/CI family	EF_B0005	36.868	313	25		0.03	0.08	0.2	0.27	0.2	0.11	0.06	0.03	0.01	0.01	0	0	0	0	0	0	0	0	0	0	0		0.11	0.3	0.74	1	0.74	0.41	0.22	0.11	0.04	0.04	0	0	0	0	0	0	0	0	0	0	0
tr|Q82YN7|Q82YN7_ENTFA	TraC protein	traC-2	58.422	529	10		0.11	0.47	0.16	0.09	0.03	0.01	0	0	0	0	0	0	0	0	0	0	0	0.01	0.1	0.01	0.01		0.23	1	0.34	0.19	0.06	0.02	0	0	0	0	0	0	0	0	0	0	0	0.02	0.21	0.02	0.02
tr|Q82YN8|Q82YN8_ENTFA	Pheromone shutdown protein TraB	traB-2	43.913	385	10		0.09	0.35	0.34	0.15	0.03	0.02	0.01	0	0.01	0	0	0	0	0	0	0	0	0	0	0	0		0.26	1	0.97	0.43	0.09	0.06	0.03	0	0.03	0	0	0	0	0	0	0	0	0	0	0	0
tr|Q82YN9|Q82YN9_ENTFA	Replication-associated protein RepA	repA-2	39.113	336	17		0.01	0.02	0.2	0.31	0.21	0.11	0.07	0.03	0.03	0.01	0	0	0	0	0	0	0	0	0	0	0		0.03	0.06	0.65	1	0.68	0.35	0.23	0.1	0.1	0.03	0	0	0	0	0	0	0	0	0	0	0
tr|Q82YR0|Q82YR0_ENTFA	Site-specific recombinase, resolvase family	EF_A0073	22.78	198	5		0	0	0.35	0.24	0.09	0.05	0.03	0.02	0.03	0.05	0.04	0	0	0.03	0.02	0.02	0.01	0.01	0	0	0		0	0	1	0.69	0.26	0.14	0.09	0.06	0.09	0.14	0.11	0	0	0.09	0.06	0.06	0.03	0.03	0	0	0
tr|Q82YR1|Q82YR1_ENTFA	PemI family protein	EF_A0072	10.059	87	4		0.05	0.13	0.12	0.23	0.18	0.12	0.1	0.07	0	0	0.02	0	0	0	0	0	0	0	0	0	0		0.22	0.57	0.52	1	0.78	0.52	0.43	0.3	0	0	0.09	0	0	0	0	0	0	0	0	0	0
tr|Q82YR2|Q82YR2_ENTFA	PemK family protein	EF_A0071	13.586	120	7		0	0.02	0.12	0.19	0.15	0.11	0.07	0.05	0.06	0.05	0.04	0.03	0.02	0.03	0.03	0.02	0.01	0	0	0	0		0	0.11	0.63	1	0.79	0.58	0.37	0.26	0.32	0.26	0.21	0.16	0.11	0.16	0.16	0.11	0.05	0	0	0	0
tr|Q82YR3|Q82YR3_ENTFA	Sucrose operon repressor ScrR	scrR-2	35.261	320	11		0.12	0.23	0.27	0.16	0.17	0.03	0.01	0	0.01	0	0	0	0	0	0	0	0	0	0	0	0		0.44	0.85	1	0.59	0.63	0.11	0.04	0	0.04	0	0	0	0	0	0	0	0	0	0	0	0
tr|Q82YR4|Q82YR4_ENTFA	Invertase	scrB-2	54.73	479	21		0.25	0.42	0.21	0.09	0.01	0	0	0	0	0	0	0	0	0	0	0	0	0	0	0	0		0.6	1	0.5	0.21	0.02	0	0	0	0	0	0	0	0	0	0	0	0	0	0	0	0
tr|Q82YR5|Q82YR5_ENTFA	PTS system, IIABC components	EF_A0067	68.532	643	5		0.04	0.28	0.32	0.16	0.12	0.04	0.03	0.02	0	0	0	0	0	0	0	0	0	0	0	0	0		0.13	0.88	1	0.5	0.38	0.13	0.09	0.06	0	0	0	0	0	0	0	0	0	0	0	0	0
tr|Q82YR6|Q82YR6_ENTFA	Uncharacterized protein	EF_A0066	10.494	89	5		0.15	0.15	0.29	0.13	0.18	0.05	0	0	0	0	0	0	0	0	0	0	0	0.05	0	0	0		0.52	0.52	1	0.45	0.62	0.17	0	0	0	0	0	0	0	0	0	0	0	0.17	0	0	0
tr|Q82YR7|Q82YR7_ENTFA	Uncharacterized protein	EF_A0065	13.268	114	7		0.34	0.28	0.17	0.11	0.06	0.03	0.01	0	0	0	0	0	0	0	0	0	0	0	0	0	0		1	0.82	0.5	0.32	0.18	0.09	0.03	0	0	0	0	0	0	0	0	0	0	0	0	0	0
tr|Q82YR9|Q82YR9_ENTFA	RepE protein	repE	57.439	496	7		0	0	0	0.01	0.8	0.19	0	0	0	0	0	0	0	0	0	0	0	0	0	0	0		0	0	0	0.01	1	0.24	0	0	0	0	0	0	0	0	0	0	0	0	0	0	0
tr|Q82YS1|Q82YS1_ENTFA	Surface exclusion protein Sea1	sea1	98.14	890	17		0.15	0.06	0.05	0.05	0.07	0.04	0.04	0.04	0.03	0.03	0.04	0.03	0.07	0.04	0.04	0.03	0.04	0.03	0.03	0.03	0.05		1	0.4	0.33	0.33	0.47	0.27	0.27	0.27	0.2	0.2	0.27	0.2	0.47	0.27	0.27	0.2	0.27	0.2	0.2	0.2	0.33
tr|Q82YT3|Q82YT3_ENTFA	Lipoprotein, putative	EF_A0032	12.67	113	11		0.41	0.3	0.16	0.08	0.03	0.01	0	0	0	0	0	0	0	0	0	0	0	0	0	0	0		1	0.73	0.39	0.2	0.07	0.02	0	0	0	0	0	0	0	0	0	0	0	0	0	0	0
tr|Q82YU8|Q82YU8_ENTFA	Pheromone shutdown protein TraB	traB-1	43.675	388	10		0.17	0.32	0.18	0.08	0.16	0.02	0.01	0	0	0.04	0	0	0	0	0.01	0	0	0	0	0	0		0.53	1	0.56	0.25	0.5	0.06	0.03	0	0	0.13	0	0	0	0	0.03	0	0	0	0	0	0
tr|Q82YV2|Q82YV2_ENTFA	Jag protein, putative	EF_3330	28.957	258	22		0.13	0.25	0.21	0.14	0.1	0.05	0.03	0.02	0.02	0.02	0.01	0	0	0	0	0	0	0	0	0	0		0.52	1	0.84	0.56	0.4	0.2	0.12	0.08	0.08	0.08	0.04	0	0	0	0	0	0	0	0	0	0
tr|Q82YV3|Q82YV3_ENTFA	DNA-binding response regulator	EF_3329	27.984	240	5		0.36	0.48	0.16	0	0	0	0	0	0	0	0	0	0	0	0	0	0	0	0	0	0		0.75	1	0.33	0	0	0	0	0	0	0	0	0	0	0	0	0	0	0	0	0	0
tr|Q82YV4|Q82YV4_ENTFA	Transcriptional regulator, GntR family	EF_3328	27.066	231	6		0	0.27	0.16	0.09	0.29	0.01	0.03	0.04	0.04	0.03	0.04	0	0	0	0	0	0	0	0	0	0		0	0.93	0.55	0.31	1	0.03	0.1	0.14	0.14	0.1	0.14	0	0	0	0	0	0	0	0	0	0
tr|Q82YW2|Q82YW2_ENTFA	Citrate lyase, beta subunit	citE	32.002	295	15		0.05	0.15	0.14	0.1	0.24	0.19	0.09	0.03	0.01	0.01	0	0	0	0	0	0	0	0	0	0	0		0.21	0.63	0.58	0.42	1	0.79	0.38	0.13	0.04	0.04	0	0	0	0	0	0	0	0	0	0	0
tr|Q82YW3|Q82YW3_ENTFA	Citrate lyase alpha chain	citF	50.138	470	18		0.01	0.13	0.15	0.11	0.26	0.19	0.08	0.04	0.02	0.01	0	0	0	0	0	0	0	0	0	0	0		0.04	0.5	0.58	0.42	1	0.73	0.31	0.15	0.08	0.04	0	0	0	0	0	0	0	0	0	0	0
tr|Q82YW5|Q82YW5_ENTFA	Carboxylase, putative	EF_3317	51.974	465	22		0.35	0.38	0.19	0.07	0.01	0	0	0	0	0	0	0	0	0	0	0	0	0	0	0	0		0.92	1	0.5	0.18	0.03	0	0	0	0	0	0	0	0	0	0	0	0	0	0	0	0
tr|Q82YX6|Q82YX6_ENTFA	PTS system, sorbitol-specific IIA component	EF_3305	12.907	118	3		0.7	0.3	0	0	0	0	0	0	0	0	0	0	0	0	0	0	0	0	0	0	0		1	0.43	0	0	0	0	0	0	0	0	0	0	0	0	0	0	0	0	0	0	0
tr|Q82YX8|Q82YX8_ENTFA	Uncharacterized protein	EF_3303	67.815	590	20		0	0.17	0.47	0.21	0.13	0.01	0	0	0	0	0	0	0	0	0	0	0	0	0	0	0		0	0.36	1	0.45	0.28	0.02	0	0	0	0	0	0	0	0	0	0	0	0	0	0	0
tr|Q82YY0|Q82YY0_ENTFA	Uncharacterized protein	EF_3301	38.049	328	8		0	0	0	0	0	0.07	0.24	0.14	0.03	0.04	0.27	0.1	0.04	0.05	0.01	0.01	0	0	0	0	0		0	0	0	0	0	0.26	0.89	0.52	0.11	0.15	1	0.37	0.15	0.19	0.04	0.04	0	0	0	0	0
tr|Q82YY2|Q82YY2_ENTFA	ATPase, ParA family	EF_3299	27.879	253	11		0.41	0.34	0.17	0.05	0.02	0.01	0	0	0	0	0	0	0	0	0	0	0	0	0	0	0		1	0.83	0.41	0.12	0.05	0.02	0	0	0	0	0	0	0	0	0	0	0	0	0	0	0
tr|Q82YY3|Q82YY3_ENTFA	Chromosome partitioning protein ParB family	EF_3298	33.652	296	19		0.08	0.16	0.11	0.1	0.08	0.03	0.02	0.03	0.05	0.05	0.04	0.03	0.01	0.03	0.04	0.03	0.02	0.01	0	0	0.08		0.5	1	0.69	0.63	0.5	0.19	0.13	0.19	0.31	0.31	0.25	0.19	0.06	0.19	0.25	0.19	0.13	0.06	0	0	0.5
tr|Q82YY5|Q82YY5_ENTFA	Ribosome-binding ATPase YchF	ychF	41.06	371	23		0.2	0.41	0.24	0.09	0.04	0.01	0	0	0	0	0	0	0	0	0	0	0	0	0	0	0		0.49	1	0.59	0.22	0.1	0.02	0	0	0	0	0	0	0	0	0	0	0	0	0	0	0
tr|Q82YY6|Q82YY6_ENTFA	Uncharacterized protein	EF_3295	25.48	229	10		0.08	0.18	0.18	0.14	0.13	0.1	0.05	0.05	0.03	0.02	0.01	0.01	0	0	0	0	0	0	0	0	0		0.44	1	1	0.78	0.72	0.56	0.28	0.28	0.17	0.11	0.06	0.06	0	0	0	0	0	0	0	0	0
tr|Q82YY8|Q82YY8_ENTFA	Inosine-5-monophosphate dehydrogenase	guaB	52.872	493	41		0	0.05	0.39	0.32	0.15	0.06	0.02	0.01	0.01	0	0	0	0	0	0	0	0	0	0	0	0		0	0.13	1	0.82	0.38	0.15	0.05	0.03	0.03	0	0	0	0	0	0	0	0	0	0	0	0
tr|Q82YZ0|Q82YZ0_ENTFA	Sensor histidine kinase	EF_3290	44.579	393	11		0.22	0.4	0.27	0.07	0.04	0.01	0	0	0	0	0	0	0	0	0	0	0	0	0	0	0		0.55	1	0.68	0.18	0.1	0.03	0	0	0	0	0	0	0	0	0	0	0	0	0	0	0
tr|Q82YZ1|Q82YZ1_ENTFA	DNA-binding response regulator	EF_3289	25.934	229	15		0.45	0.34	0.14	0.04	0.02	0.01	0	0	0	0	0	0	0	0	0	0	0	0	0	0	0		1	0.76	0.31	0.09	0.04	0.02	0	0	0	0	0	0	0	0	0	0	0	0	0	0	0
tr|Q82YZ6|Q82YZ6_ENTFA	Transcriptional regulator CtsR	ctsR	17.728	155	8		0.07	0.22	0.27	0.26	0.03	0.02	0.01	0	0	0	0	0	0	0	0	0	0	0	0	0.01	0.11		0.26	0.81	1	0.96	0.11	0.07	0.04	0	0	0	0	0	0	0	0	0	0	0	0	0.04	0.41
tr|Q82YZ7|Q82YZ7_ENTFA	ATP-dependent Clp protease, ATP-binding subunit ClpC	clpC	92.688	831	48		0.05	0.2	0.25	0.15	0.13	0.04	0.02	0.02	0.03	0.03	0.01	0	0	0	0	0	0	0	0	0	0.04		0.2	0.8	1	0.6	0.52	0.16	0.08	0.08	0.12	0.12	0.04	0	0	0	0	0	0	0	0	0	0.16
tr|Q82YZ9|Q82YZ9_ENTFA	Peptidase, U32 family, putative	EF_3280	34.397	306	16		0.37	0.38	0.15	0.07	0.02	0.01	0	0	0	0	0	0	0	0	0	0	0	0	0	0	0		0.97	1	0.39	0.18	0.05	0.03	0	0	0	0	0	0	0	0	0	0	0	0	0	0	0
tr|Q82Z00|Q82Z00_ENTFA	Peptidase, U32 family	EF_3279	46.858	415	14		0.28	0.32	0.25	0.1	0.04	0.01	0	0	0	0	0	0	0	0	0	0	0	0	0	0	0		0.88	1	0.78	0.31	0.13	0.03	0	0	0	0	0	0	0	0	0	0	0	0	0	0	0
tr|Q82Z01|Q82Z01_ENTFA	Uncharacterized protein	EF_3278	59.774	520	3		0	0	0.78	0	0	0	0	0	0	0	0	0	0	0.22	0	0	0	0	0	0	0		0	0	1	0	0	0	0	0	0	0	0	0	0	0.28	0	0	0	0	0	0	0
tr|Q82Z04|Q82Z04_ENTFA	Hydantoinase/oxoprolinase	EF_3275	54.673	517	3		0.07	0.08	0.05	0.06	0.07	0.05	0.02	0.02	0.05	0.03	0.03	0.04	0.01	0.04	0.03	0.05	0.25	0.03	0.01	0.02	0		0.28	0.32	0.2	0.24	0.28	0.2	0.08	0.08	0.2	0.12	0.12	0.16	0.04	0.16	0.12	0.2	1	0.12	0.04	0.08	0
tr|Q82Z07|Q82Z07_ENTFA	Zinc-binding transcriptional regulator, Cro/CI family	EF_3272	43.945	379	8		0.22	0.11	0.08	0.04	0.45	0.02	0	0.02	0.04	0.02	0	0	0	0	0	0	0	0	0	0	0		0.49	0.24	0.18	0.09	1	0.04	0	0.04	0.09	0.04	0	0	0	0	0	0	0	0	0	0	0
tr|Q82Z08|Q82Z08_ENTFA	Uncharacterized protein	EF_3271	14.756	132	4		0.37	0.37	0.18	0.06	0.01	0.01	0	0	0	0	0	0	0	0	0	0	0	0	0	0	0		1	1	0.49	0.16	0.03	0.03	0	0	0	0	0	0	0	0	0	0	0	0	0	0	0
tr|Q82Z09|Q82Z09_ENTFA	Glutathione reductase	gor	49.367	449	23		0.04	0.36	0.34	0.16	0.06	0.03	0.01	0	0	0	0	0	0	0	0	0	0	0	0	0	0		0.11	1	0.94	0.44	0.17	0.08	0.03	0	0	0	0	0	0	0	0	0	0	0	0	0	0
tr|Q82Z10|Q82Z10_ENTFA	7,8-dihydroneopterin aldolase	folB	13.756	120	3		0	0.38	0.47	0.1	0.03	0.02	0	0	0	0	0	0	0	0	0	0	0	0	0	0	0		0	0.81	1	0.21	0.06	0.04	0	0	0	0	0	0	0	0	0	0	0	0	0	0	0
tr|Q82Z11|Q82Z11_ENTFA	2-amino-4-hydroxy-6-hydroxymethyldihydropteridine pyrophosphokinase	folK	18.125	161	5		0.61	0.3	0.09	0	0	0	0	0	0	0	0	0	0	0	0	0	0	0	0	0	0		1	0.49	0.15	0	0	0	0	0	0	0	0	0	0	0	0	0	0	0	0	0	0
tr|Q82Z14|Q82Z14_ENTFA	Dihydropteroate synthase	folP	29.264	263	8		0.31	0.39	0.19	0.09	0.02	0	0	0	0	0	0	0	0	0	0	0	0	0	0	0	0		0.79	1	0.49	0.23	0.05	0	0	0	0	0	0	0	0	0	0	0	0	0	0	0	0
tr|Q82Z17|Q82Z17_ENTFA	Transcriptional regulator, PemK family	EF_3262	14.064	121	7		0.38	0.38	0.17	0.05	0.02	0.01	0	0	0	0	0	0	0	0	0	0	0	0	0	0	0		1	1	0.45	0.13	0.05	0.03	0	0	0	0	0	0	0	0	0	0	0	0	0	0	0
tr|Q82Z19|Q82Z19_ENTFA	Heptaprenyl diphosphate synthase, component II, putative	EF_3260	36.99	328	21		0.22	0.45	0.24	0.06	0.02	0.01	0	0	0	0	0	0	0	0	0	0	0	0	0	0	0		0.49	1	0.53	0.13	0.04	0.02	0	0	0	0	0	0	0	0	0	0	0	0	0	0	0
tr|Q82Z21|Q82Z21_ENTFA	Uncharacterized protein	EF_3258	15.777	140	2		0.26	0.36	0.13	0.08	0.08	0.06	0.02	0.01	0	0	0	0	0	0	0	0	0	0	0	0	0		0.72	1	0.36	0.22	0.22	0.17	0.06	0.03	0	0	0	0	0	0	0	0	0	0	0	0	0
tr|Q82Z22|Q82Z22_ENTFA	Oxidoreductase, pyridine nucleotide-disulfide family	EF_3257	71.778	648	32		0.04	0.14	0.27	0.19	0.12	0.05	0.03	0.03	0.02	0.02	0.01	0.01	0.01	0.01	0.01	0	0.01	0.01	0	0	0.02		0.15	0.52	1	0.7	0.44	0.19	0.11	0.11	0.07	0.07	0.04	0.04	0.04	0.04	0.04	0	0.04	0.04	0	0	0.07
tr|Q82Z23|Q82Z23_ENTFA	Pheromone cAD1 lipoprotein	EF_3256	33.142	309	28		0.27	0.3	0.22	0.1	0.06	0.02	0.01	0	0	0	0	0	0	0	0	0	0	0	0	0	0		0.9	1	0.73	0.33	0.2	0.07	0.03	0	0	0	0	0	0	0	0	0	0	0	0	0	0
tr|Q82Z24|Q82Z24_ENTFA	FAD:protein FMN transferase	EF_3255	39.241	355	28		0.32	0.32	0.2	0.1	0.05	0.01	0.01	0	0	0	0	0	0	0	0	0	0	0	0	0	0		1	1	0.63	0.31	0.16	0.03	0.03	0	0	0	0	0	0	0	0	0	0	0	0	0	0
tr|Q82Z25|Q82Z25_ENTFA	1,4-dihydroxy-2-naphthoate octaprenyltransferase, putative	EF_3254	35.1	315	2		0.13	0.16	0.24	0.16	0.08	0.06	0.04	0.03	0.04	0.04	0.02	0	0	0	0	0	0	0	0	0	0		0.54	0.67	1	0.67	0.33	0.25	0.17	0.13	0.17	0.17	0.08	0	0	0	0	0	0	0	0	0	0
tr|Q82Z36|Q82Z36_ENTFA	Abortive phage resistance protein, putative	EF_3242	49.877	431	7		0.16	0.63	0.21	0	0	0	0	0	0	0	0	0	0	0	0	0	0	0	0	0	0		0.25	1	0.33	0	0	0	0	0	0	0	0	0	0	0	0	0	0	0	0	0	0
tr|Q82Z38|Q82Z38_ENTFA	Bifunctional ligase/repressor BirA	birA	36.74	330	12		0.36	0.35	0.21	0.07	0.01	0	0	0	0	0	0	0	0	0	0	0	0	0	0	0	0		1	0.97	0.58	0.19	0.03	0	0	0	0	0	0	0	0	0	0	0	0	0	0	0	0
tr|Q82Z39|Q82Z39_ENTFA	Uncharacterized protein	EF_3239	7.9309	71	7		0.49	0.34	0.11	0.03	0.01	0.01	0.01	0	0	0	0	0	0	0	0	0	0	0	0	0	0		1	0.69	0.22	0.06	0.02	0.02	0.02	0	0	0	0	0	0	0	0	0	0	0	0	0	0
tr|Q82Z43|Q82Z43_ENTFA	Gluconate kinase, putative	EF_3235	55.112	506	5		0	0.46	0.47	0.07	0	0	0	0	0	0	0	0	0	0	0	0	0	0	0	0	0		0	0.98	1	0.15	0	0	0	0	0	0	0	0	0	0	0	0	0	0	0	0	0
tr|Q82Z45|Q82Z45_ENTFA	Dps family protein	EF_3233	17.888	155	13		0	0	0.09	0.36	0.28	0.15	0.06	0.03	0.02	0.01	0	0	0	0	0	0	0	0	0	0	0		0	0	0.25	1	0.78	0.42	0.17	0.08	0.06	0.03	0	0	0	0	0	0	0	0	0	0	0
tr|Q82Z54|Q82Z54_ENTFA	Transcriptional regulator, Cro/CI family	EF_3221	8.7259	76	4		0.06	0.19	0.27	0.21	0.18	0.08	0	0	0	0	0	0	0	0	0	0	0	0	0	0	0		0.22	0.7	1	0.78	0.67	0.3	0	0	0	0	0	0	0	0	0	0	0	0	0	0	0
tr|Q82Z55|Q82Z55_ENTFA	Uncharacterized protein	EF_3220	141.09	1210	18		0	0.14	0.09	0.16	0.21	0.08	0.1	0.07	0.07	0.07	0	0	0	0	0	0	0	0	0	0	0		0	0.67	0.43	0.76	1	0.38	0.48	0.33	0.33	0.33	0	0	0	0	0	0	0	0	0	0	0
tr|Q82Z56|Q82Z56_ENTFA	Mutator MutT protein, putative	EF_3218	15.787	138	8		0.54	0.27	0.12	0.05	0.02	0.01	0	0	0	0	0	0	0	0	0	0	0	0	0	0	0		1	0.5	0.22	0.09	0.04	0.02	0	0	0	0	0	0	0	0	0	0	0	0	0	0	0
tr|Q82Z57|Q82Z57_ENTFA	Helicase, putative	EF_3217	111.79	964	37		0	0	0.05	0.29	0.33	0.15	0.08	0.05	0.03	0.01	0	0	0	0	0	0	0	0	0	0	0		0	0	0.15	0.88	1	0.45	0.24	0.15	0.09	0.03	0	0	0	0	0	0	0	0	0	0	0
tr|Q82Z64|Q82Z64_ENTFA	ABC transporter, ATP-binding protein	EF_3209	35.469	311	10		0.28	0.4	0.17	0.08	0.04	0.02	0	0	0	0	0	0	0	0	0	0	0	0	0	0	0		0.7	1	0.43	0.2	0.1	0.05	0	0	0	0	0	0	0	0	0	0	0	0	0	0	0
tr|Q82Z66|Q82Z66_ENTFA	tRNA-dihydrouridine synthase	EF_3207	36.351	324	13		0.17	0.44	0.22	0.12	0.04	0.02	0	0	0	0	0	0	0	0	0	0	0	0	0	0	0		0.39	1	0.5	0.27	0.09	0.05	0	0	0	0	0	0	0	0	0	0	0	0	0	0	0
tr|Q82Z67|Q82Z67_ENTFA	Adhesion lipoprotein	EF_3206	57.662	511	4		0.4	0.18	0.18	0.07	0.09	0.06	0.01	0	0	0	0	0	0	0	0	0	0	0	0	0	0		1	0.45	0.45	0.18	0.23	0.15	0.03	0	0	0	0	0	0	0	0	0	0	0	0	0	0
tr|Q82Z71|Q82Z71_ENTFA	OsmC/Ohr family protein	EF_3201	14.912	130	3		0.23	0.4	0.29	0.09	0	0	0	0	0	0	0	0	0	0	0	0	0	0	0	0	0		0.58	1	0.73	0.23	0	0	0	0	0	0	0	0	0	0	0	0	0	0	0	0	0
tr|Q82Z74|Q82Z74_ENTFA	Lipoprotein, YaeC family	EF_3198	30.061	272	9		0.42	0.26	0.15	0.11	0.05	0.01	0	0	0	0	0	0	0	0	0	0	0	0	0	0	0		1	0.62	0.36	0.26	0.12	0.02	0	0	0	0	0	0	0	0	0	0	0	0	0	0	0
tr|Q82Z79|Q82Z79_ENTFA	Isochorismatase family protein	EF_3192	20.327	181	7		0.08	0.46	0.26	0.14	0.06	0.01	0	0	0	0	0	0	0	0	0	0	0	0	0	0	0		0.17	1	0.57	0.3	0.13	0.02	0	0	0	0	0	0	0	0	0	0	0	0	0	0	0
tr|Q82Z80|Q82Z80_ENTFA	Lipase, putative	EF_3191	37.818	337	9		0.39	0.32	0.16	0.13	0	0	0	0	0	0	0	0	0	0	0	0	0	0	0	0	0		1	0.82	0.41	0.33	0	0	0	0	0	0	0	0	0	0	0	0	0	0	0	0	0
tr|Q82Z82|Q82Z82_ENTFA	Uncharacterized protein	EF_3188	163.08	1554	3		0	0	1	0	0	0	0	0	0	0	0	0	0	0	0	0	0	0	0	0	0		0	0	1	0	0	0	0	0	0	0	0	0	0	0	0	0	0	0	0	0	0
tr|Q82Z84|Q82Z84_ENTFA	Uncharacterized protein	EF_3186	25.754	244	7		0	0.03	0.28	0.27	0.18	0.13	0.06	0.02	0.02	0.01	0	0	0	0	0	0	0	0	0	0	0		0	0.11	1	0.96	0.64	0.46	0.21	0.07	0.07	0.04	0	0	0	0	0	0	0	0	0	0	0
tr|Q82Z86|Q82Z86_ENTFA	Uncharacterized protein	EF_3184	26.443	252	8		0.01	0.11	0.31	0.28	0.15	0.1	0.03	0.01	0.01	0	0	0	0	0	0	0	0	0	0	0	0		0.03	0.35	1	0.9	0.48	0.32	0.1	0.03	0.03	0	0	0	0	0	0	0	0	0	0	0	0
tr|Q82Z87|Q82Z87_ENTFA	Cell wall surface anchor family protein, putative	EF_3183	40.321	358	6		0.32	0.38	0.17	0.09	0.03	0.01	0	0	0	0	0	0	0	0	0	0	0	0	0	0	0		0.84	1	0.45	0.24	0.08	0.03	0	0	0	0	0	0	0	0	0	0	0	0	0	0	0
tr|Q82Z92|Q82Z92_ENTFA	Peptidase, M20/M25/M40 family	EF_3178	41.462	378	16		0.14	0.41	0.25	0.12	0.05	0.02	0.01	0	0	0	0	0	0	0	0	0	0	0	0	0	0		0.34	1	0.61	0.29	0.12	0.05	0.02	0	0	0	0	0	0	0	0	0	0	0	0	0	0
tr|Q82Z93|Q82Z93_ENTFA	Uncharacterized protein	EF_3177	29.745	263	8		0	0	0	0	0	0.08	0.1	0.1	0.1	0.13	0.09	0	0	0.09	0.19	0	0	0	0	0	0.12		0	0	0	0	0	0.42	0.53	0.53	0.53	0.68	0.47	0	0	0.47	1	0	0	0	0	0	0.63
tr|Q82Z94|Q82Z94_ENTFA	Membrane protein, putative	EF_3176	13.969	127	3		0.15	0.32	0.18	0.14	0	0	0.05	0.03	0.06	0.06	0.02	0	0	0	0	0	0	0	0	0	0		0.47	1	0.56	0.44	0	0	0.16	0.09	0.19	0.19	0.06	0	0	0	0	0	0	0	0	0	0
tr|Q82Z95|Q82Z95_ENTFA	Rrf2 family protein	EF_3175	15.889	141	3		0.14	0.18	0.26	0.11	0.18	0.08	0.05	0	0.01	0	0	0	0	0	0	0	0	0	0	0	0		0.54	0.69	1	0.42	0.69	0.31	0.19	0	0.04	0	0	0	0	0	0	0	0	0	0	0	0
tr|Q82Z96|Q82Z96_ENTFA	Uncharacterized protein	EF_3174	22.389	206	8		0.54	0.33	0.09	0.02	0.01	0	0	0	0	0	0	0	0	0	0	0	0	0	0	0	0		1	0.61	0.17	0.04	0.02	0	0	0	0	0	0	0	0	0	0	0	0	0	0	0	0
tr|Q82Z97|Q82Z97_ENTFA	Uncharacterized protein	EF_3173	43.115	401	18		0.1	0.2	0.17	0.14	0.14	0.08	0.05	0.03	0.02	0.02	0.01	0	0	0	0	0	0	0	0	0	0		0.5	1	0.85	0.7	0.7	0.4	0.25	0.15	0.1	0.1	0.05	0	0	0	0	0	0	0	0	0	0
tr|Q82ZA0|Q82ZA0_ENTFA	Uncharacterized protein	EF_3169	29.486	265	16		0.21	0.47	0.17	0.09	0.04	0.01	0	0	0	0	0	0	0	0	0	0	0	0	0	0	0		0.45	1	0.36	0.19	0.09	0.02	0	0	0	0	0	0	0	0	0	0	0	0	0	0	0
tr|Q82ZA1|Q82ZA1_ENTFA	Uncharacterized protein	EF_3168	14.207	123	8		0.28	0.41	0.21	0.1	0	0	0	0	0	0	0	0	0	0	0	0	0	0	0	0	0		0.68	1	0.51	0.24	0	0	0	0	0	0	0	0	0	0	0	0	0	0	0	0	0
tr|Q82ZA3|Q82ZA3_ENTFA	DNA mismatch repair protein MutL	hexB	79.226	710	20		0.03	0.26	0.3	0.14	0.18	0.03	0.01	0.01	0.01	0	0	0	0	0	0	0	0	0	0	0	0.01		0.1	0.87	1	0.47	0.6	0.1	0.03	0.03	0.03	0	0	0	0	0	0	0	0	0	0	0	0.03
tr|Q82ZA8|Q82ZA8_ENTFA	Hydrolase, haloacid dehalogenase-like family	EF_3158	23.209	216	10		0.44	0.37	0.13	0.05	0.01	0.01	0	0	0	0	0	0	0	0	0	0	0	0	0	0	0		1	0.84	0.3	0.11	0.02	0.02	0	0	0	0	0	0	0	0	0	0	0	0	0	0	0
tr|Q82ZA9|Q82ZA9_ENTFA	Glycosyl hydrolase, family 65	EF_3157	88.279	778	27		0.06	0.39	0.3	0.15	0.06	0.02	0	0	0	0	0	0	0	0	0	0	0	0	0.02	0	0		0.15	1	0.77	0.38	0.15	0.05	0	0	0	0	0	0	0	0	0	0	0	0	0.05	0	0
tr|Q82ZB0|Q82ZB0_ENTFA	Transcriptional regulator, GntR family	EF_3156	27.539	237	9		0.37	0.44	0.14	0.05	0.01	0	0	0	0	0	0	0	0	0	0	0	0	0	0	0	0		0.84	1	0.32	0.11	0.02	0	0	0	0	0	0	0	0	0	0	0	0	0	0	0	0
tr|Q82ZB5|Q82ZB5_ENTFA	Uncharacterized protein	EF_3151	48.312	422	22		0.12	0.45	0.23	0.12	0.04	0.02	0.01	0.01	0	0	0	0	0	0	0	0	0	0	0	0	0		0.27	1	0.51	0.27	0.09	0.04	0.02	0.02	0	0	0	0	0	0	0	0	0	0	0	0	0
tr|Q82ZB6|Q82ZB6_ENTFA	Peptidase, M16 family	EF_3150	49.395	434	19		0.12	0.45	0.28	0.1	0.04	0.01	0	0	0	0	0	0	0	0	0	0	0	0	0	0	0		0.27	1	0.62	0.22	0.09	0.02	0	0	0	0	0	0	0	0	0	0	0	0	0	0	0
tr|Q82ZB7|Q82ZB7_ENTFA	Conserved domain protein	EF_3149	31.4	288	14		0.39	0.35	0.18	0.06	0.02	0.01	0	0	0	0	0	0	0	0	0	0	0	0	0	0	0		1	0.9	0.46	0.15	0.05	0.03	0	0	0	0	0	0	0	0	0	0	0	0	0	0	0
tr|Q82ZB8|Q82ZB8_ENTFA	CDP-diacylglycerol--glycerol-3-phosphate 3-phosphatidyltransferase	pgsA	21.006	192	2		0.3	0.09	0.27	0.13	0.11	0.05	0.02	0.02	0.02	0	0	0	0	0	0	0	0	0	0	0	0		1	0.3	0.9	0.43	0.37	0.17	0.07	0.07	0.07	0	0	0	0	0	0	0	0	0	0	0	0
tr|Q82ZC7|Q82ZC7_ENTFA	PTS system, IIB component	EF_3137	19.002	168	2		1	0	0	0	0	0	0	0	0	0	0	0	0	0	0	0	0	0	0	0	0		1	0	0	0	0	0	0	0	0	0	0	0	0	0	0	0	0	0	0	0	0
tr|Q82ZD1|Q82ZD1_ENTFA	Uncharacterized protein	EF_3133	18.112	156	7		0.38	0.38	0.24	0	0	0	0	0	0	0	0	0	0	0	0	0	0	0	0	0	0		1	1	0.63	0	0	0	0	0	0	0	0	0	0	0	0	0	0	0	0	0	0
tr|Q82ZD2|Q82ZD2_ENTFA	Uncharacterized protein	EF_3132	8.4555	72	4		0.18	0.31	0.25	0.13	0.08	0.04	0.01	0	0	0	0	0	0	0	0	0	0	0	0	0	0		0.58	1	0.81	0.42	0.26	0.13	0.03	0	0	0	0	0	0	0	0	0	0	0	0	0	0
tr|Q82ZD3|Q82ZD3_ENTFA	Uncharacterized protein	EF_3131	34.226	294	18		0	0.02	0.33	0.34	0.2	0.08	0.02	0.01	0	0	0	0	0	0	0	0	0	0	0	0	0		0	0.06	0.97	1	0.59	0.24	0.06	0.03	0	0	0	0	0	0	0	0	0	0	0	0	0
tr|Q82ZD4|Q82ZD4_ENTFA	Uncharacterized protein	EF_3130	11.647	101	4		0.15	0.4	0.27	0.1	0.05	0.02	0.01	0	0	0	0	0	0	0	0	0	0	0	0	0	0		0.38	1	0.68	0.25	0.13	0.05	0.03	0	0	0	0	0	0	0	0	0	0	0	0	0	0
tr|Q82ZD7|Q82ZD7_ENTFA	Primosomal protein N	priA	92.452	810	32		0	0.18	0.24	0.22	0.21	0.08	0.03	0.02	0.01	0	0	0	0	0	0	0	0	0	0	0	0		0	0.75	1	0.92	0.88	0.33	0.13	0.08	0.04	0	0	0	0	0	0	0	0	0	0	0	0
tr|Q82ZD9|Q82ZD9_ENTFA	Sun protein	sun	51.43	459	27		0.01	0.01	0	0	0.01	0.02	0.07	0.2	0.23	0.18	0.1	0.06	0.03	0.03	0.02	0.01	0.01	0.01	0	0	0.01		0.04	0.04	0	0	0.04	0.09	0.3	0.87	1	0.78	0.43	0.26	0.13	0.13	0.09	0.04	0.04	0.04	0	0	0.04
tr|Q82ZE0|Q82ZE0_ENTFA	Protein phosphatase 2C, putative	EF_3121	27.501	249	9		0.38	0.38	0.14	0.06	0.02	0.01	0	0	0	0	0	0	0	0	0	0	0	0	0	0	0		1	1	0.37	0.16	0.05	0.03	0	0	0	0	0	0	0	0	0	0	0	0	0	0	0
tr|Q82ZE2|Q82ZE2_ENTFA	Ribulose-phosphate 3-epimerase	rpe	23.676	217	5		0.01	0.27	0.36	0.24	0.08	0.03	0.01	0	0	0	0	0	0	0	0	0	0	0	0	0	0		0.03	0.75	1	0.67	0.22	0.08	0.03	0	0	0	0	0	0	0	0	0	0	0	0	0	0
tr|Q82ZE3|Q82ZE3_ENTFA	Thiamin pyrophosphokinase family protein	EF_3117	24.145	214	6		0.35	0.42	0.19	0.03	0.01	0	0	0	0	0	0	0	0	0	0	0	0	0	0	0	0		0.83	1	0.45	0.07	0.02	0	0	0	0	0	0	0	0	0	0	0	0	0	0	0	0
tr|Q82ZE5|Q82ZE5_ENTFA	Uncharacterized protein	EF_3115	12.984	120	7		0.3	0.34	0.21	0.1	0.03	0.01	0.01	0	0	0	0	0	0	0	0	0	0	0	0	0	0		0.88	1	0.62	0.29	0.09	0.03	0.03	0	0	0	0	0	0	0	0	0	0	0	0	0	0
tr|Q82ZE6|Q82ZE6_ENTFA	DAK2 domain protein	EF_3114	60.263	558	37		0.05	0.36	0.31	0.16	0.07	0.03	0.01	0	0	0	0	0	0	0	0	0	0	0	0	0	0		0.14	1	0.86	0.44	0.19	0.08	0.03	0	0	0	0	0	0	0	0	0	0	0	0	0	0
tr|Q82ZE7|Q82ZE7_ENTFA	ATP-dependent DNA helicase RecG	recG	77.115	678	19		0.01	0.06	0.07	0.15	0.13	0.05	0.04	0.06	0.1	0.11	0	0.07	0.04	0.04	0.02	0.02	0.01	0	0.01	0	0		0.07	0.4	0.47	1	0.87	0.33	0.27	0.4	0.67	0.73	0	0.47	0.27	0.27	0.13	0.13	0.07	0	0.07	0	0
tr|Q82ZE9|Q82ZE9_ENTFA	Acyl carrier protein	acpP	8.8346	79	3		0.4	0.25	0.04	0.03	0.01	0	0	0.01	0.04	0.07	0.04	0.03	0.01	0.02	0.02	0.01	0.01	0	0	0	0		1	0.63	0.1	0.08	0.03	0	0	0.03	0.1	0.18	0.1	0.08	0.03	0.05	0.05	0.03	0.03	0	0	0	0
tr|Q82ZF0|Q82ZF0_ENTFA	Peptide ABC transporter, ATP-binding protein	EF_3110	37.463	335	7		0.31	0.33	0.26	0.03	0.03	0.03	0	0	0	0	0	0	0	0	0	0	0	0	0	0	0		0.94	1	0.79	0.09	0.09	0.09	0	0	0	0	0	0	0	0	0	0	0	0	0	0	0
tr|Q82ZF1|Q82ZF1_ENTFA	Peptide ABC transporter, ATP-binding protein	EF_3109	35.681	314	11		0	0	0	0	0.07	0.13	0.25	0.23	0.19	0.13	0	0	0	0	0	0	0	0	0	0	0		0	0	0	0	0.28	0.52	1	0.92	0.76	0.52	0	0	0	0	0	0	0	0	0	0	0
tr|Q82ZF4|Q82ZF4_ENTFA	Peptide ABC transporter, peptide-binding protein	EF_3106	65.905	593	31		0.2	0.38	0.24	0.11	0.05	0.02	0	0	0	0	0	0	0	0	0	0	0	0	0	0	0		0.53	1	0.63	0.29	0.13	0.05	0	0	0	0	0	0	0	0	0	0	0	0	0	0	0
tr|Q82ZF6|Q82ZF6_ENTFA	ABC transporter, ATP-binding protein	EF_3104	27.586	241	3		0	1	0	0	0	0	0	0	0	0	0	0	0	0	0	0	0	0	0	0	0		0	1	0	0	0	0	0	0	0	0	0	0	0	0	0	0	0	0	0	0	0
tr|Q82ZG2|Q82ZG2_ENTFA	Hydrolase, haloacid dehalogenase-like family	EF_3095	30.289	275	12		0.32	0.37	0.21	0.06	0.02	0	0	0	0	0	0	0	0	0	0	0	0	0	0	0	0		0.86	1	0.57	0.16	0.05	0	0	0	0	0	0	0	0	0	0	0	0	0	0	0	0
tr|Q82ZG3|Q82ZG3_ENTFA	Signal recognition particle receptor FtsY	ftsY	48.629	442	19		0.19	0.4	0.28	0.07	0.05	0.01	0	0	0	0	0	0	0	0	0	0	0	0	0	0	0		0.48	1	0.7	0.18	0.13	0.03	0	0	0	0	0	0	0	0	0	0	0	0	0	0	0
tr|Q82ZG4|Q82ZG4_ENTFA	Uncharacterized protein	EF_3093	18.208	161	4		0.4	0.38	0.22	0	0	0	0	0	0	0	0	0	0	0	0	0	0	0	0	0	0		1	0.95	0.55	0	0	0	0	0	0	0	0	0	0	0	0	0	0	0	0	0	0
tr|Q82ZG6|Q82ZG6_ENTFA	YitT family protein	EF_3091	32.087	298	6		0	0.02	0.13	0.11	0.15	0.16	0.11	0.08	0.07	0.08	0.03	0.02	0	0.03	0.01	0	0	0	0	0	0		0	0.13	0.81	0.69	0.94	1	0.69	0.5	0.44	0.5	0.19	0.13	0	0.19	0.06	0	0	0	0	0	0
tr|Q82ZH1|Q82ZH1_ENTFA	Uncharacterized protein	EF_3086	17.164	150	8		0.48	0.34	0.11	0.05	0.01	0.01	0	0	0	0	0	0	0	0	0	0	0	0	0	0	0		1	0.71	0.23	0.1	0.02	0.02	0	0	0	0	0	0	0	0	0	0	0	0	0	0	0
tr|Q82ZH5|Q82ZH5_ENTFA	Iron compound ABC transporter, substrate-binding protein	EF_3082	34.442	317	7		0.54	0.22	0.16	0.04	0.03	0	0	0	0	0	0	0	0	0	0	0	0	0	0	0	0		1	0.41	0.3	0.07	0.06	0	0	0	0	0	0	0	0	0	0	0	0	0	0	0	0
tr|Q82ZH6|Q82ZH6_ENTFA	Pheromone binding protein	EF_3081	61.003	547	21		0.28	0.41	0.2	0.08	0.02	0	0	0	0	0	0	0	0	0	0	0	0	0.01	0	0.01	0		0.68	1	0.49	0.2	0.05	0	0	0	0	0	0	0	0	0	0	0	0	0.02	0	0.02	0
tr|Q82ZH7|Q82ZH7_ENTFA	Peptidase T	pepT-2	44.953	406	9		0.22	0.32	0.23	0.13	0.07	0.02	0.01	0	0	0	0	0	0	0	0	0	0	0	0	0	0		0.69	1	0.72	0.41	0.22	0.06	0.03	0	0	0	0	0	0	0	0	0	0	0	0	0	0
tr|Q82ZH8|Q82ZH8_ENTFA	Acetyltransferase, GNAT family	EF_3079	21.206	185	7		0.2	0.41	0.17	0.14	0	0	0	0	0	0	0	0.08	0	0	0	0	0	0	0	0	0		0.49	1	0.41	0.34	0	0	0	0	0	0	0	0.2	0	0	0	0	0	0	0	0	0
tr|Q82ZI3|Q82ZI3_ENTFA	Signal peptidase I	EF_3073	20.182	178	3		1	0	0	0	0	0	0	0	0	0	0	0	0	0	0	0	0	0	0	0	0		1	0	0	0	0	0	0	0	0	0	0	0	0	0	0	0	0	0	0	0	0
tr|Q82ZI7|Q82ZI7_ENTFA	Formate/nitrite transporter family protein	EF_3069	29.405	267	5		0	0.02	0.07	0.1	0.12	0.13	0.12	0.08	0.09	0.11	0.05	0	0.02	0.03	0.02	0.01	0.01	0.01	0	0	0		0	0.15	0.54	0.77	0.92	1	0.92	0.62	0.69	0.85	0.38	0	0.15	0.23	0.15	0.08	0.08	0.08	0	0	0
tr|Q82ZI8|Q82ZI8_ENTFA	Uncharacterized protein	EF_3068	25.601	217	5		0	0.04	0.02	0.03	0.01	0.01	0	0	0	0	0	0	0	0.19	0.28	0.26	0.16	0	0	0.01	0		0	0.14	0.07	0.11	0.04	0.04	0	0	0	0	0	0	0	0.68	1	0.93	0.57	0	0	0.04	0
tr|Q82ZI9|Q82ZI9_ENTFA	Hydrolase, haloacid dehalogenase-like family	EF_3067	29.283	258	13		0.35	0.4	0.17	0.05	0.02	0.01	0	0	0	0	0	0	0	0	0	0	0	0	0	0	0		0.88	1	0.43	0.13	0.05	0.03	0	0	0	0	0	0	0	0	0	0	0	0	0	0	0
tr|Q82ZJ4|Q82ZJ4_ENTFA	Cell shape-determining protein MreC	mreC	31.03	286	18		0.28	0.31	0.19	0.1	0.04	0.03	0.02	0.01	0.01	0.01	0	0	0	0	0	0	0	0	0	0	0		0.9	1	0.61	0.32	0.13	0.1	0.06	0.03	0.03	0.03	0	0	0	0	0	0	0	0	0	0	0
tr|Q82ZJ6|Q82ZJ6_ENTFA	Transcriptional regulator, TetR family	EF_3059	22.378	189	6		0.38	0.51	0.07	0.03	0	0	0	0	0	0	0	0	0	0	0	0	0	0	0	0	0		0.75	1	0.14	0.06	0	0	0	0	0	0	0	0	0	0	0	0	0	0	0	0	0
tr|Q82ZJ7|Q82ZJ7_ENTFA	Phosphotyrosine protein phosphatase	EF_3058	17.647	156	10		0.57	0.29	0.11	0.02	0.01	0	0	0	0	0	0	0	0	0	0	0	0	0	0	0	0		1	0.51	0.19	0.04	0.02	0	0	0	0	0	0	0	0	0	0	0	0	0	0	0	0
tr|Q82ZJ9|Q82ZJ9_ENTFA	Sortase family protein	EF_3056	27.123	244	11		0.33	0.32	0.16	0.08	0.04	0.02	0.02	0	0.01	0	0	0	0	0	0	0	0	0	0	0	0.01		1	0.97	0.48	0.24	0.12	0.06	0.06	0	0.03	0	0	0	0	0	0	0	0	0	0	0	0.03
tr|Q82ZK0|Q82ZK0_ENTFA	Uncharacterized protein	EF_3055	31.052	261	11		0.25	0.51	0.21	0.01	0.02	0	0	0	0	0	0	0	0	0	0	0	0	0	0	0	0		0.49	1	0.41	0.02	0.04	0	0	0	0	0	0	0	0	0	0	0	0	0	0	0	0
tr|Q82ZK1|Q82ZK1_ENTFA	Lipoprotein, putative	EF_3054	23.035	208	5		0.4	0.42	0.12	0	0.06	0	0	0	0	0	0	0	0	0	0	0	0	0	0	0	0		0.95	1	0.29	0	0.14	0	0	0	0	0	0	0	0	0	0	0	0	0	0	0	0
tr|Q82ZK3|Q82ZK3_ENTFA	Uncharacterized protein	EF_3052	13.674	120	3		0	0	0	0.42	0	0	0	0	0	0	0	0	0	0	0	0	0	0	0	0	0.58		0	0	0	0.72	0	0	0	0	0	0	0	0	0	0	0	0	0	0	0	0	1
tr|Q82ZK6|Q82ZK6_ENTFA	Phosphosugar-binding transcriptional regulator, RpiR family, putative	EF_3049	28.454	250	7		0.03	0.04	0.23	0.23	0.3	0.12	0.02	0.01	0.01	0	0	0	0	0	0	0	0	0	0	0	0		0.1	0.13	0.77	0.77	1	0.4	0.07	0.03	0.03	0	0	0	0	0	0	0	0	0	0	0	0
tr|Q82ZL3|Q82ZL3_ENTFA	Pheromone binding protein	EF_3041	61.039	551	40		0.23	0.39	0.21	0.1	0.04	0.02	0.01	0	0	0	0	0	0	0	0	0	0	0	0	0	0		0.59	1	0.54	0.26	0.1	0.05	0.03	0	0	0	0	0	0	0	0	0	0	0	0	0	0
tr|Q82ZL5|Q82ZL5_ENTFA	Uncharacterized protein	EF_3039	12.517	113	3		0.26	0.33	0.22	0.11	0.05	0.02	0	0	0	0	0	0	0	0	0	0	0	0	0	0	0		0.79	1	0.67	0.33	0.15	0.06	0	0	0	0	0	0	0	0	0	0	0	0	0	0	0
tr|Q82ZL6|Q82ZL6_ENTFA	Glutamyl-aminopeptidase	pepA	39.204	358	21		0	0	0	0.06	0.38	0.28	0.14	0.06	0.04	0.01	0	0	0	0	0	0	0	0	0	0.01	0.01		0	0	0	0.16	1	0.74	0.37	0.16	0.11	0.03	0	0	0	0	0	0	0	0	0	0.03	0.03
tr|Q82ZL7|Q82ZL7_ENTFA	Thioredoxin family protein	EF_3036	11.962	104	4		0.49	0.33	0.11	0.03	0.02	0.01	0	0	0	0	0	0	0	0	0	0	0	0	0	0	0		1	0.67	0.22	0.06	0.04	0.02	0	0	0	0	0	0	0	0	0	0	0	0	0	0	0
tr|Q82ZL8|Q82ZL8_ENTFA	Universal stress protein	EF_3035	16.868	151	7		0.42	0.36	0.13	0.03	0.02	0.02	0.01	0	0	0	0	0	0	0	0	0	0	0	0	0	0		1	0.86	0.31	0.07	0.05	0.05	0.02	0	0	0	0	0	0	0	0	0	0	0	0	0	0
tr|Q82ZL9|Q82ZL9_ENTFA	Transcriptional regulator, GntR family	EF_3034	27.59	243	5		0	1	0	0	0	0	0	0	0	0	0	0	0	0	0	0	0	0	0	0	0		0	1	0	0	0	0	0	0	0	0	0	0	0	0	0	0	0	0	0	0	0
tr|Q82ZM1|Q82ZM1_ENTFA	Uncharacterized protein	EF_3032	27.88	247	2		0.61	0.12	0.27	0	0	0	0	0	0	0	0	0	0	0	0	0	0	0	0	0	0		1	0.2	0.44	0	0	0	0	0	0	0	0	0	0	0	0	0	0	0	0	0	0
tr|Q82ZM5|Q82ZM5_ENTFA	Phenylalanine--tRNA ligase beta subunit	EF_3028	21.94	206	15		0.01	0.27	0.37	0.2	0.09	0.04	0.01	0	0	0	0	0	0	0	0	0	0	0	0	0	0		0.03	0.73	1	0.54	0.24	0.11	0.03	0	0	0	0	0	0	0	0	0	0	0	0	0	0
tr|Q82ZM6|Q82ZM6_ENTFA	Serine protease DO	htrA	44.861	432	14		0.34	0.33	0.16	0.09	0.05	0.02	0.01	0	0	0	0	0	0	0	0	0	0	0	0	0	0		1	0.97	0.47	0.26	0.15	0.06	0.03	0	0	0	0	0	0	0	0	0	0	0	0	0	0
tr|Q82ZN0|Q82ZN0_ENTFA	Uncharacterized protein	EF_3021	19.259	169	8		0.37	0.41	0.16	0.05	0.01	0.01	0	0	0	0	0	0	0	0	0	0	0	0	0	0	0		0.9	1	0.39	0.12	0.02	0.02	0	0	0	0	0	0	0	0	0	0	0	0	0	0	0
tr|Q82ZN2|Q82ZN2_ENTFA	Uncharacterized protein	EF_3019	35.321	308	3		0	0	0.38	0	0	0	0	0	0.05	0.11	0.06	0	0	0.11	0.16	0.12	0	0.02	0	0	0		0	0	1	0	0	0	0	0	0.13	0.29	0.16	0	0	0.29	0.42	0.32	0	0.05	0	0	0
tr|Q82ZN3|Q82ZN3_ENTFA	Conserved domain protein	EF_3018	64.95	593	12		0	0	0	0	0.01	0.04	0.06	0.14	0.16	0.15	0.12	0.1	0.09	0.03	0.04	0.01	0.02	0.02	0	0	0.01		0	0	0	0	0.06	0.25	0.38	0.88	1	0.94	0.75	0.63	0.56	0.19	0.25	0.06	0.13	0.13	0	0	0.06
tr|Q82ZP6|Q82ZP6_ENTFA	Sulfate transporter family/STAS domain protein	EF_3004	57.752	539	8		0	0.23	0.12	0.23	0.07	0.14	0.1	0.04	0.05	0	0	0	0	0	0	0	0	0	0	0	0		0	1	0.52	1	0.3	0.61	0.43	0.17	0.22	0	0	0	0	0	0	0	0	0	0	0	0
tr|Q82ZP7|Q82ZP7_ENTFA	Lipoprotein, putative	EF_3003	25.129	230	4		0.54	0.46	0	0	0	0	0	0	0	0	0	0	0	0	0	0	0	0	0	0	0		1	0.85	0	0	0	0	0	0	0	0	0	0	0	0	0	0	0	0	0	0	0
tr|Q82ZP8|Q82ZP8_ENTFA	Transcriptional regulator, MarR family	EF_3002	17.437	150	5		0	0.14	0.1	0.25	0.3	0.2	0.01	0	0	0	0	0	0	0	0	0	0	0	0	0	0		0	0.47	0.33	0.83	1	0.67	0.03	0	0	0	0	0	0	0	0	0	0	0	0	0	0
tr|Q82ZP9|Q82ZP9_ENTFA	Protease synthase and sporulation negative regulatory protein pai 1	EF_3001	19.927	171	8		0.42	0.48	0.07	0.03	0.01	0	0	0	0	0	0	0	0	0	0	0	0	0	0	0	0		0.88	1	0.15	0.06	0.02	0	0	0	0	0	0	0	0	0	0	0	0	0	0	0	0
tr|Q82ZQ4|Q82ZQ4_ENTFA	Uncharacterized protein	EF_2995	62.377	541	10		0	0	0.6	0.15	0.25	0	0	0	0	0	0	0	0	0	0	0	0	0	0	0	0		0	0	1	0.25	0.42	0	0	0	0	0	0	0	0	0	0	0	0	0	0	0	0
tr|Q82ZQ7|Q82ZQ7_ENTFA	Uncharacterized protein	EF_2991	10.04	86	6		0	0	0	0.16	0.13	0.12	0.08	0.07	0.04	0.04	0.04	0.05	0.03	0.1	0.12	0.02	0.01	0.01	0	0	0		0	0	0	1	0.81	0.75	0.5	0.44	0.25	0.25	0.25	0.31	0.19	0.63	0.75	0.13	0.06	0.06	0	0	0
tr|Q82ZQ8|Q82ZQ8_ENTFA	Rhodanese family protein	EF_2990	11.644	104	7		0	0	0	0	0	0	0	0	0.04	0.13	0.1	0.04	0.05	0.16	0.22	0.15	0.09	0.03	0	0	0		0	0	0	0	0	0	0	0	0.18	0.59	0.45	0.18	0.23	0.73	1	0.68	0.41	0.14	0	0	0
tr|Q82ZQ9|Q82ZQ9_ENTFA	Coenzyme A disulfide reductase	EF_2989	59.259	549	22		0.15	0.36	0.29	0.14	0.05	0.01	0	0	0	0	0	0	0	0	0	0	0	0	0	0	0		0.42	1	0.81	0.39	0.14	0.03	0	0	0	0	0	0	0	0	0	0	0	0	0	0	0
tr|Q82ZR0|Q82ZR0_ENTFA	Rhodanese family protein	EF_2988	11.306	99	3		0.69	0.31	0	0	0	0	0	0	0	0	0	0	0	0	0	0	0	0	0	0	0		1	0.45	0	0	0	0	0	0	0	0	0	0	0	0	0	0	0	0	0	0	0
tr|Q82ZR1|Q82ZR1_ENTFA	Uncharacterized protein	EF_2987	41.999	388	2		0.25	0.25	0.11	0.09	0.08	0.04	0.02	0	0	0	0	0	0	0	0.05	0.04	0.06	0.01	0	0	0		1	1	0.44	0.36	0.32	0.16	0.08	0	0	0	0	0	0	0	0.2	0.16	0.24	0.04	0	0	0
tr|Q82ZR5|Q82ZR5_ENTFA	Glutamyl-tRNA(Gln) amidotransferase, A subunit, putative	EF_2983	52.554	482	15		0.01	0.37	0.42	0.17	0.03	0	0	0	0	0	0	0	0	0	0	0	0	0	0	0	0		0.02	0.88	1	0.4	0.07	0	0	0	0	0	0	0	0	0	0	0	0	0	0	0	0
tr|Q82ZR6|Q82ZR6_ENTFA	Phosphoglycerate mutase family protein	EF_2982	20.026	175	10		0.39	0.39	0.15	0.04	0.02	0.01	0	0	0	0	0	0	0	0	0	0	0	0	0	0	0		1	1	0.38	0.1	0.05	0.03	0	0	0	0	0	0	0	0	0	0	0	0	0	0	0
tr|Q82ZS2|Q82ZS2_ENTFA	Pyridoxal phosphate-dependent enzyme, putative	EF_2976	40.033	367	7		0	0	0	0.52	0.38	0.1	0	0	0	0	0	0	0	0	0	0	0	0	0	0	0		0	0	0	1	0.73	0.19	0	0	0	0	0	0	0	0	0	0	0	0	0	0	0
tr|Q837J8|Q837J8_ENTFA	Uncharacterized protein	EF_0839	26.551	247	8		0.3	0.47	0.15	0.06	0.03	0	0	0	0	0	0	0	0	0	0	0	0	0	0	0	0		0.64	1	0.32	0.13	0.06	0	0	0	0	0	0	0	0	0	0	0	0	0	0	0	0
tr|Q82ZS6|Q82ZS6_ENTFA	Amidinotransferase family protein	EF_2972	36.478	323	13		0.16	0.4	0.28	0.12	0.04	0.01	0	0	0	0	0	0	0	0	0	0	0	0	0	0	0		0.4	1	0.7	0.3	0.1	0.03	0	0	0	0	0	0	0	0	0	0	0	0	0	0	0
tr|Q82ZT1|Q82ZT1_ENTFA	Transcriptional antiterminator, bglG family	EF_2966	76.647	669	2		0.7	0.2	0.11	0	0	0	0	0	0	0	0	0	0	0	0	0	0	0	0	0	0		1	0.29	0.16	0	0	0	0	0	0	0	0	0	0	0	0	0	0	0	0	0	0
tr|Q82ZT2|Q82ZT2_ENTFA	Uncharacterized protein	EF_2965	10.924	99	3		0.5	0.29	0.13	0.05	0.02	0	0	0	0	0	0	0	0	0	0	0	0	0	0	0	0		1	0.58	0.26	0.1	0.04	0	0	0	0	0	0	0	0	0	0	0	0	0	0	0	0
tr|Q82ZT5|Q82ZT5_ENTFA	Sugar-binding transcriptional regulator, LacI family	EF_2962	37.069	331	12		0.03	0.18	0.27	0.17	0.18	0.08	0.04	0.02	0.02	0	0	0	0	0	0	0	0	0	0	0	0		0.11	0.67	1	0.63	0.67	0.3	0.15	0.07	0.07	0	0	0	0	0	0	0	0	0	0	0	0
tr|Q82ZT6|Q82ZT6_ENTFA	Ribokinase	rbsK	32.105	303	10		0.34	0.36	0.21	0.06	0.02	0	0	0	0	0	0	0	0	0	0	0	0	0	0	0	0		0.94	1	0.58	0.17	0.06	0	0	0	0	0	0	0	0	0	0	0	0	0	0	0	0
tr|Q82ZU3|Q82ZU3_ENTFA	Transcriptional regulator, Cro/CI family	EF_2954	37.01	316	24		0.13	0.39	0.28	0.13	0.05	0.01	0	0	0	0	0	0	0	0	0	0	0	0	0	0	0		0.33	1	0.72	0.33	0.13	0.03	0	0	0	0	0	0	0	0	0	0	0	0	0	0	0
tr|Q82ZV0|Q82ZV0_ENTFA	Conserved domain protein	EF_2947	15.706	136	6		0.67	0.33	0	0	0	0	0	0	0	0	0	0	0	0	0	0	0	0	0	0	0		1	0.49	0	0	0	0	0	0	0	0	0	0	0	0	0	0	0	0	0	0	0
tr|Q82ZV6|Q82ZV6_ENTFA	Uncharacterized protein	EF_2941	7.5142	65	4		0.42	0.26	0.1	0.04	0	0	0	0	0	0	0	0	0	0	0	0	0	0	0	0.04	0.14		1	0.62	0.24	0.1	0	0	0	0	0	0	0	0	0	0	0	0	0	0	0	0.1	0.33
tr|Q82ZV7|Q82ZV7_ENTFA	Uncharacterized protein	EF_2940	21.901	190	6		0.6	0.31	0.03	0.04	0	0.02	0	0	0	0	0	0	0	0	0	0	0	0	0	0	0		1	0.52	0.05	0.07	0	0.03	0	0	0	0	0	0	0	0	0	0	0	0	0	0	0
tr|Q82ZW5|Q82ZW5_ENTFA	Thiol peroxidase	EF_2932	17.905	162	8		0.5	0.28	0.13	0.05	0.02	0.01	0	0	0	0	0	0	0	0	0	0	0	0	0	0	0		1	0.56	0.26	0.1	0.04	0.02	0	0	0	0	0	0	0	0	0	0	0	0	0	0	0
tr|Q82ZW8|Q82ZW8_ENTFA	Membrane protein, putative	EF_2929	97.756	854	8		0	0.05	0.1	0.05	0.03	0.07	0.05	0.07	0.12	0.12	0.1	0.05	0.03	0.06	0.09	0	0	0	0	0	0.01		0	0.42	0.83	0.42	0.25	0.58	0.42	0.58	1	1	0.83	0.42	0.25	0.5	0.75	0	0	0	0	0	0.08
tr|Q82ZW9|Q82ZW9_ENTFA	FolC family protein	EF_2928	49.49	440	21		0.26	0.36	0.23	0.12	0.03	0	0	0	0	0	0	0	0	0	0	0	0	0	0	0	0		0.72	1	0.64	0.33	0.08	0	0	0	0	0	0	0	0	0	0	0	0	0	0	0	0
tr|Q82ZX0|Q82ZX0_ENTFA	Hydrolase, haloacid dehalogenase-like family	EF_2927	24.693	218	18		0.44	0.3	0.16	0.06	0.03	0.01	0	0	0	0	0	0	0	0	0	0	0	0	0	0	0		1	0.68	0.36	0.14	0.07	0.02	0	0	0	0	0	0	0	0	0	0	0	0	0	0	0
tr|Q82ZX2|Q82ZX2_ENTFA	Cold-shock domain family protein	EF_2925	7.2998	66	10		0.34	0.27	0.19	0.1	0.05	0.02	0.01	0	0	0	0	0	0	0	0	0	0	0	0	0	0		1	0.79	0.56	0.29	0.15	0.06	0.03	0	0	0	0	0	0	0	0	0	0	0	0	0	0
tr|Q82ZX3|Q82ZX3_ENTFA	Ribonuclease J	rnj	61.211	561	25		0.01	0.04	0.05	0.05	0.05	0.07	0.06	0.07	0.08	0.09	0.1	0.1	0.03	0.05	0.04	0.03	0.02	0.02	0.01	0.01	0.01		0.1	0.4	0.5	0.5	0.5	0.7	0.6	0.7	0.8	0.9	1	1	0.3	0.5	0.4	0.3	0.2	0.2	0.1	0.1	0.1
tr|Q82ZX7|Q82ZX7_ENTFA	ABC transporter, ATP-binding/permease protein	EF_2920	64.571	575	18		0.05	0.31	0.28	0.18	0.09	0.04	0.02	0.01	0.01	0.01	0	0	0	0	0	0	0	0	0	0	0		0.16	1	0.9	0.58	0.29	0.13	0.06	0.03	0.03	0.03	0	0	0	0	0	0	0	0	0	0	0
tr|Q82ZX8|Q82ZX8_ENTFA	ABC transporter, ATP-binding/permease protein	EF_2919	65.834	589	18		0.04	0.34	0.3	0.18	0.09	0.03	0.01	0	0	0	0	0	0	0	0	0	0	0	0	0	0		0.12	1	0.88	0.53	0.26	0.09	0.03	0	0	0	0	0	0	0	0	0	0	0	0	0	0
tr|Q82ZX9|Q82ZX9_ENTFA	Bacterial transferase, putative	EF_2918	17.505	163	3		0.48	0.31	0.17	0.03	0	0	0	0	0	0	0	0	0	0	0	0	0	0	0	0	0		1	0.65	0.35	0.06	0	0	0	0	0	0	0	0	0	0	0	0	0	0	0	0	0
tr|Q82ZY0|Q82ZY0_ENTFA	UDP-N-acetylglucosamine 2-epimerase	EF_2917	42.795	382	21		0.11	0.44	0.26	0.13	0.06	0.02	0	0	0	0	0	0	0	0	0	0	0	0	0	0	0		0.25	1	0.59	0.3	0.14	0.05	0	0	0	0	0	0	0	0	0	0	0	0	0	0	0
tr|Q82ZY1|Q82ZY1_ENTFA	Hydrolase, haloacid dehalogenase-like family	EF_2916	24.05	217	8		0.62	0.21	0.1	0.05	0.02	0	0	0	0	0	0	0	0	0	0	0	0	0	0	0	0		1	0.34	0.16	0.08	0.03	0	0	0	0	0	0	0	0	0	0	0	0	0	0	0	0
tr|Q82ZY2|Q82ZY2_ENTFA	Endolytic murein transglycosylase	mltG	51.771	461	35		0.23	0.37	0.2	0.1	0.06	0.03	0.01	0	0	0	0	0	0	0	0	0	0	0	0	0	0		0.62	1	0.54	0.27	0.16	0.08	0.03	0	0	0	0	0	0	0	0	0	0	0	0	0	0
tr|Q82ZY3|Q82ZY3_ENTFA	Transcription elongation factor GreA	greA	17.643	159	12		0.46	0.29	0.13	0.06	0.03	0.01	0.01	0	0	0	0	0	0	0	0	0	0	0	0	0	0		1	0.63	0.28	0.13	0.07	0.02	0.02	0	0	0	0	0	0	0	0	0	0	0	0	0	0
tr|Q82ZY4|Q82ZY4_ENTFA	Uncharacterized protein	EF_2913	27.88	243	2		0.17	0.34	0.2	0	0.08	0.04	0.06	0.06	0.06	0	0	0	0	0	0	0	0	0	0	0	0		0.5	1	0.59	0	0.24	0.12	0.18	0.18	0.18	0	0	0	0	0	0	0	0	0	0	0	0
tr|Q82ZY5|Q82ZY5_ENTFA	Sensor histidine kinase	EF_2912	42.108	367	5		0.31	0.38	0.21	0.1	0	0	0	0	0	0	0	0	0	0	0	0	0	0	0	0	0		0.82	1	0.55	0.26	0	0	0	0	0	0	0	0	0	0	0	0	0	0	0	0	0
tr|Q82ZY6|Q82ZY6_ENTFA	DNA-binding response regulator, LuxR family	EF_2911	23.644	210	12		0.46	0.31	0.15	0.06	0.02	0.01	0	0	0	0	0	0	0	0	0	0	0	0	0	0	0		1	0.67	0.33	0.13	0.04	0.02	0	0	0	0	0	0	0	0	0	0	0	0	0	0	0
tr|Q82ZY7|Q82ZY7_ENTFA	Potassium uptake protein	EF_2910	24.452	221	9		0.01	0.21	0.32	0.22	0.12	0.06	0.02	0.02	0.02	0.01	0	0	0	0	0	0	0	0	0	0	0		0.03	0.66	1	0.69	0.38	0.19	0.06	0.06	0.06	0.03	0	0	0	0	0	0	0	0	0	0	0
tr|Q82ZY8|Q82ZY8_ENTFA	Uncharacterized protein	EF_2909	12.081	103	8		0.55	0.26	0.11	0.04	0.03	0.01	0.01	0	0	0	0	0	0	0	0	0	0	0	0	0	0		1	0.47	0.2	0.07	0.05	0.02	0.02	0	0	0	0	0	0	0	0	0	0	0	0	0	0
tr|Q82ZY9|Q82ZY9_ENTFA	Glycosyl transferase, group 2 family protein	EF_2908	35.471	312	10		0.06	0.32	0.36	0.18	0.05	0.02	0.01	0	0	0	0	0	0	0	0	0	0	0	0	0	0		0.17	0.89	1	0.5	0.14	0.06	0.03	0	0	0	0	0	0	0	0	0	0	0	0	0	0
tr|Q82ZZ0|Q82ZZ0_ENTFA	ABC transporter, ATP-binding protein	EF_2907	39.427	350	17		0.16	0.27	0.19	0.15	0.09	0.06	0.03	0.01	0.01	0.01	0	0	0	0	0	0	0	0	0	0	0		0.59	1	0.7	0.56	0.33	0.22	0.11	0.04	0.04	0.04	0	0	0	0	0	0	0	0	0	0	0
tr|Q82ZZ1|Q82ZZ1_ENTFA	ABC transporter, permease protein	EF_2906	32.986	291	9		0.05	0.2	0.24	0.17	0.14	0.09	0.05	0.03	0.01	0	0	0	0	0	0	0	0	0	0	0	0.01		0.21	0.83	1	0.71	0.58	0.38	0.21	0.13	0.04	0	0	0	0	0	0	0	0	0	0	0	0.04
tr|Q82ZZ2|Q82ZZ2_ENTFA	ABC transporter, permease protein	EF_2905	30.531	272	3		0	0	0.4	0.26	0.13	0.05	0.04	0.03	0.03	0.04	0.01	0	0	0.01	0	0	0	0	0	0	0		0	0	1	0.65	0.33	0.13	0.1	0.08	0.08	0.1	0.03	0	0	0.03	0	0	0	0	0	0	0
tr|Q82ZZ3|Q82ZZ3_ENTFA	Uncharacterized protein	EF_2904	48.972	429	26		0.26	0.39	0.19	0.1	0.04	0.01	0	0	0	0	0	0	0	0	0	0	0	0	0	0	0		0.67	1	0.49	0.26	0.1	0.03	0	0	0	0	0	0	0	0	0	0	0	0	0	0	0
tr|Q82ZZ4|Q82ZZ4_ENTFA	ABC transporter, substrate-binding protein	EF_2903	47.562	426	32		0.28	0.34	0.2	0.11	0.05	0.02	0.01	0	0	0	0	0	0	0	0	0	0	0	0	0	0		0.82	1	0.59	0.32	0.15	0.06	0.03	0	0	0	0	0	0	0	0	0	0	0	0	0	0
tr|Q82ZZ5|Q82ZZ5_ENTFA	2,3-cyclic-nucleotide 2-phosphodiesterase, putative	EF_2902	57.923	517	26		0.19	0.45	0.23	0.09	0.04	0.01	0	0	0	0	0	0	0	0	0	0	0	0	0	0	0		0.42	1	0.51	0.2	0.09	0.02	0	0	0	0	0	0	0	0	0	0	0	0	0	0	0
tr|Q82ZZ6|Q82ZZ6_ENTFA	D-isomer specific 2-hydroxyacid dehydrogenase family protein	EF_2901	35.656	320	14		0.19	0.44	0.25	0.08	0.02	0.01	0	0	0	0	0	0	0	0	0	0	0	0	0	0	0		0.43	1	0.57	0.18	0.05	0.02	0	0	0	0	0	0	0	0	0	0	0	0	0	0	0
tr|Q82ZZ9|Q82ZZ9_ENTFA	Peptidyl-prolyl cis-trans isomerase	EF_2898	21.555	196	12		0.48	0.28	0.14	0.05	0.02	0.01	0.01	0	0	0	0	0	0	0	0	0	0	0	0	0	0		1	0.58	0.29	0.1	0.04	0.02	0.02	0	0	0	0	0	0	0	0	0	0	0	0	0	0
tr|Q830A1|Q830A1_ENTFA	Aminotransferase, class II	EF_2895	44.326	388	20		0.07	0.39	0.28	0.14	0.07	0.03	0.01	0	0	0.01	0	0	0	0	0	0	0	0	0	0	0		0.18	1	0.72	0.36	0.18	0.08	0.03	0	0	0.03	0	0	0	0	0	0	0	0	0	0	0
tr|Q830A2|Q830A2_ENTFA	General stress protein 13, putative	EF_2894	13.823	122	6		0.05	0.08	0.1	0.02	0.01	0	0	0.01	0.06	0.08	0.18	0.15	0.06	0.09	0.07	0.03	0.01	0.01	0	0	0		0.28	0.44	0.56	0.11	0.06	0	0	0.06	0.33	0.44	1	0.83	0.33	0.5	0.39	0.17	0.06	0.06	0	0	0
tr|Q830A3|Q830A3_ENTFA	Uncharacterized protein	EF_2893	13.652	120	10		0.49	0.36	0.1	0.03	0.01	0	0	0	0	0	0	0	0	0	0	0	0	0	0	0	0		1	0.73	0.2	0.06	0.02	0	0	0	0	0	0	0	0	0	0	0	0	0	0	0	0
tr|Q830A5|Q830A5_ENTFA	Glycosyl transferase, group 1 family protein	EF_2891	38.322	334	9		0.06	0.07	0.11	0.08	0	0	0	0	0	0	0	0	0	0	0	0	0	0	0	0	0.68		0.09	0.1	0.16	0.12	0	0	0	0	0	0	0	0	0	0	0	0	0	0	0	0	1
tr|Q830A6|Q830A6_ENTFA	Glycosyl transferase, group 1 family protein	EF_2890	46.534	407	16		0.16	0.49	0.22	0.09	0.03	0.01	0	0	0	0	0	0	0	0	0	0	0	0	0	0	0		0.33	1	0.45	0.18	0.06	0.02	0	0	0	0	0	0	0	0	0	0	0	0	0	0	0
tr|Q830A7|Q830A7_ENTFA	2-hydroxy-3-oxopropionate reductase	glxR	31.831	296	16		0.16	0.43	0.25	0.1	0.04	0.02	0	0	0	0	0	0	0	0	0	0	0	0	0	0	0		0.37	1	0.58	0.23	0.09	0.05	0	0	0	0	0	0	0	0	0	0	0	0	0	0	0
tr|Q830A8|Q830A8_ENTFA	Uncharacterized protein	EF_2888	8.8969	76	6		0.33	0.32	0.18	0.07	0.05	0.03	0.01	0	0	0	0	0	0	0	0	0	0	0	0	0	0		1	0.97	0.55	0.21	0.15	0.09	0.03	0	0	0	0	0	0	0	0	0	0	0	0	0	0
tr|Q830A9|Q830A9_ENTFA	Transcriptional regulator, MarR family	EF_2886	17.501	150	7		0.19	0.32	0.17	0.09	0.07	0.05	0.03	0.02	0.03	0.02	0.01	0	0	0	0	0	0	0	0	0	0		0.59	1	0.53	0.28	0.22	0.16	0.09	0.06	0.09	0.06	0.03	0	0	0	0	0	0	0	0	0	0
tr|Q830B0|Q830B0_ENTFA	Acyl carrier protein	acpP	8.6154	75	2		0.37	0.28	0.17	0.09	0.04	0.02	0.01	0	0	0	0	0	0	0	0	0	0	0	0	0	0		1	0.76	0.46	0.24	0.11	0.05	0.03	0	0	0	0	0	0	0	0	0	0	0	0	0	0
tr|Q830B1|Q830B1_ENTFA	Malonyl CoA-acyl carrier protein transacylase	fabD	33.581	309	25		0.37	0.35	0.17	0.07	0.03	0.01	0	0	0	0	0	0	0	0	0	0	0	0	0	0	0		1	0.95	0.46	0.19	0.08	0.03	0	0	0	0	0	0	0	0	0	0	0	0	0	0	0
tr|Q830B2|Q830B2_ENTFA	Biotin carboxyl carrier protein of acetyl-CoA carboxylase	accB	17.56	162	6		0.06	0.25	0.29	0.2	0.11	0.05	0.02	0.01	0.01	0	0	0	0	0	0	0	0	0	0	0	0		0.21	0.86	1	0.69	0.38	0.17	0.07	0.03	0.03	0	0	0	0	0	0	0	0	0	0	0	0
tr|Q830B3|Q830B3_ENTFA	Acetyl-CoA carboxylase, biotin carboxylase	accC	49.956	456	19		0.27	0.36	0.21	0.1	0.04	0.01	0.01	0	0	0	0	0	0	0	0	0	0	0	0	0	0		0.75	1	0.58	0.28	0.11	0.03	0.03	0	0	0	0	0	0	0	0	0	0	0	0	0	0
tr|Q830B6|Q830B6_ENTFA	Hydrolase, HAD subfamily IIIA	EF_2874	20.01	175	12		0	0	0	0	0	0	0	0	0	0	0	0	0.02	0.18	0.37	0.23	0.12	0.06	0	0	0.02		0	0	0	0	0	0	0	0	0	0	0	0	0.05	0.49	1	0.62	0.32	0.16	0	0	0.05
tr|Q830B7|Q830B7_ENTFA	Uncharacterized protein	EF_2873	41.301	369	20		0.04	0.08	0.1	0.12	0.15	0.11	0.11	0.1	0.08	0.03	0.01	0.01	0	0	0.01	0	0	0.01	0	0	0.03		0.27	0.53	0.67	0.8	1	0.73	0.73	0.67	0.53	0.2	0.07	0.07	0	0	0.07	0	0	0.07	0	0	0.2
tr|Q830B8|Q830B8_ENTFA	Uncharacterized protein	EF_2872	11.652	103	5		0	0	0	0	0.02	0	0.01	0.01	0.06	0.06	0.21	0.1	0.14	0.13	0.15	0.07	0.01	0.02	0	0	0.01		0	0	0	0	0.1	0	0.05	0.05	0.29	0.29	1	0.48	0.67	0.62	0.71	0.33	0.05	0.1	0	0	0.05
tr|Q830C0|Q830C0_ENTFA	HD domain protein	EF_2870	22.395	196	14		0.28	0.35	0.21	0.09	0.02	0.01	0	0	0	0	0	0	0.01	0	0	0	0	0	0	0	0		0.8	1	0.6	0.26	0.06	0.03	0	0	0	0	0	0	0.03	0	0	0	0	0	0	0	0
tr|Q830C1|Q830C1_ENTFA	Uncharacterized protein	EF_2868	28.964	246	12		0.08	0.28	0.35	0.16	0.08	0.03	0.01	0	0	0	0	0	0	0	0	0	0	0	0	0	0.01		0.23	0.8	1	0.46	0.23	0.09	0.03	0	0	0	0	0	0	0	0	0	0	0	0	0	0.03
tr|Q830C4|Q830C4_ENTFA	Conserved domain protein	EF_2864	29.512	272	7		0.5	0.31	0.12	0.04	0.02	0.01	0	0	0	0	0	0	0	0	0	0	0	0	0	0	0		1	0.62	0.24	0.08	0.04	0.02	0	0	0	0	0	0	0	0	0	0	0	0	0	0	0
tr|Q830C7|Q830C7_ENTFA	Aminoglycoside 6-adenylyltransferase	aadK	33.455	287	13		0.22	0.55	0.21	0.03	0	0	0	0	0	0	0	0	0	0	0	0	0	0	0	0	0		0.4	1	0.38	0.05	0	0	0	0	0	0	0	0	0	0	0	0	0	0	0	0	0
tr|Q830C8|Q830C8_ENTFA	ErfK/YbiS/YcfS/YnhG family protein, putative	EF_2860	52.697	474	23		0.05	0.03	0.02	0.02	0.19	0.14	0.08	0.06	0.04	0.03	0.02	0	0.02	0.07	0.09	0.06	0.04	0.02	0	0.01	0.02		0.26	0.16	0.11	0.11	1	0.74	0.42	0.32	0.21	0.16	0.11	0	0.11	0.37	0.47	0.32	0.21	0.11	0	0.05	0.11
tr|Q830D1|Q830D1_ENTFA	Penicillin-binding protein 2B	EF_2857	77.858	711	36		0.02	0.09	0.06	0.07	0.14	0.11	0.07	0.05	0.06	0.06	0.03	0.02	0.02	0.04	0.04	0.03	0.02	0.02	0.02	0.01	0.02		0.14	0.64	0.43	0.5	1	0.79	0.5	0.36	0.43	0.43	0.21	0.14	0.14	0.29	0.29	0.21	0.14	0.14	0.14	0.07	0.14
tr|Q830D5|Q830D5_ENTFA	Transcriptional regulator, Cro/CI family	EF_2852	12.677	110	4		0.47	0.33	0.1	0.09	0.01	0	0	0	0	0	0	0	0	0	0	0	0	0	0	0	0		1	0.7	0.21	0.19	0.02	0	0	0	0	0	0	0	0	0	0	0	0	0	0	0	0
tr|Q830D7|Q830D7_ENTFA	Uncharacterized protein	EF_2850	14.332	127	8		0.36	0.3	0.2	0.09	0.03	0.02	0	0	0	0	0	0	0	0	0	0	0	0	0	0	0		1	0.83	0.56	0.25	0.08	0.06	0	0	0	0	0	0	0	0	0	0	0	0	0	0	0
tr|Q830E0|Q830E0_ENTFA	Conserved domain protein	EF_2847	12.081	104	12		0.5	0.31	0.08	0.05	0.03	0.01	0.01	0	0	0	0	0	0	0	0	0	0	0	0	0	0		1	0.62	0.16	0.1	0.06	0.02	0.02	0	0	0	0	0	0	0	0	0	0	0	0	0	0
tr|Q830F4|Q830F4_ENTFA	Uncharacterized protein	EF_2833	30.729	272	21		0.22	0.42	0.23	0.09	0.03	0.01	0	0	0	0	0	0	0	0	0	0	0	0	0	0	0		0.52	1	0.55	0.21	0.07	0.02	0	0	0	0	0	0	0	0	0	0	0	0	0	0	0
tr|Q830I7|Q830I7_ENTFA	LysM domain lipoprotein	EF_2795	39.71	354	5		0.04	0.02	0.03	0.01	0.02	0.01	0.01	0	0	0.03	0.01	0.73	0	0.01	0	0	0	0.02	0.03	0	0.01		0.05	0.03	0.04	0.01	0.03	0.01	0.01	0	0	0.04	0.01	1	0	0.01	0	0	0	0.03	0.04	0	0.01
tr|Q830I9|Q830I9_ENTFA	Uncharacterized protein	EF_2793	21.868	191	3		0.02	0.02	0.02	0.02	0.01	0.02	0.08	0.1	0.11	0.14	0.09	0.07	0.06	0.01	0.07	0.04	0.04	0.03	0.01	0.02	0.04		0.14	0.14	0.14	0.14	0.07	0.14	0.57	0.71	0.79	1	0.64	0.5	0.43	0.07	0.5	0.29	0.29	0.21	0.07	0.14	0.29
tr|Q830J0|Q830J0_ENTFA	Uncharacterized protein	EF_2792	29.461	256	6		0.39	0.24	0.23	0.07	0.03	0.03	0.01	0	0	0	0	0	0	0	0	0	0	0	0	0	0		1	0.62	0.59	0.18	0.08	0.08	0.03	0	0	0	0	0	0	0	0	0	0	0	0	0	0
tr|Q830J1|Q830J1_ENTFA	5-formyltetrahydrofolate cyclo-ligase	EF_2791	20.68	180	3		0.47	0.29	0.16	0.05	0.02	0.01	0	0	0	0	0	0	0	0	0	0	0	0	0	0	0		1	0.62	0.34	0.11	0.04	0.02	0	0	0	0	0	0	0	0	0	0	0	0	0	0	0
tr|Q830J3|Q830J3_ENTFA	Uncharacterized protein	EF_2789	8.756	72	4		0.61	0.26	0.07	0.05	0.01	0.01	0	0	0	0	0	0	0	0	0	0	0	0	0	0	0		1	0.43	0.11	0.08	0.02	0.02	0	0	0	0	0	0	0	0	0	0	0	0	0	0	0
tr|Q830J4|Q830J4_ENTFA	Glucokinase	glcK	34.231	323	23		0.2	0.4	0.23	0.1	0.04	0.02	0	0	0	0	0	0	0	0	0	0	0	0	0	0	0		0.5	1	0.58	0.25	0.1	0.05	0	0	0	0	0	0	0	0	0	0	0	0	0	0	0
tr|Q830J5|Q830J5_ENTFA	Rhodanese family protein	EF_2787	15.165	132	14		0.01	0.07	0.06	0.05	0.07	0.06	0.06	0.09	0.09	0.1	0.07	0.06	0.04	0.05	0.04	0.03	0.02	0.02	0	0.01	0.02		0.1	0.7	0.6	0.5	0.7	0.6	0.6	0.9	0.9	1	0.7	0.6	0.4	0.5	0.4	0.3	0.2	0.2	0	0.1	0.2
tr|Q830J6|Q830J6_ENTFA	Uncharacterized protein	EF_2786	13.682	116	4		0.53	0.37	0.09	0	0	0	0	0	0	0	0	0	0	0	0	0	0	0	0	0	0		1	0.7	0.17	0	0	0	0	0	0	0	0	0	0	0	0	0	0	0	0	0	0
tr|Q830J7|Q830J7_ENTFA	Uncharacterized protein	EF_2785	69.312	612	10		0.25	0.51	0.2	0.02	0.01	0	0	0	0	0	0	0	0	0	0	0	0	0	0	0	0		0.49	1	0.39	0.04	0.02	0	0	0	0	0	0	0	0	0	0	0	0	0	0	0	0
tr|Q830J8|Q830J8_ENTFA	Uncharacterized protein	EF_2784	6.0893	55	13		0.09	0.06	0.04	0.11	0.27	0.16	0.11	0.06	0.04	0.03	0.01	0.01	0.01	0	0	0	0	0	0	0	0		0.33	0.22	0.15	0.41	1	0.59	0.41	0.22	0.15	0.11	0.04	0.04	0.04	0	0	0	0	0	0	0	0
tr|Q830J9|Q830J9_ENTFA	UDP-glucose 4-epimerase	galE-2	36.49	330	18		0.12	0.4	0.3	0.12	0.04	0.02	0	0	0	0	0	0	0	0	0	0	0	0	0	0	0		0.3	1	0.75	0.3	0.1	0.05	0	0	0	0	0	0	0	0	0	0	0	0	0	0	0
tr|Q830K0|Q830K0_ENTFA	Galactose-1-phosphate uridylyltransferase, putative	EF_2782	45.573	404	11		0.14	0.46	0.28	0.09	0.02	0.02	0	0	0	0	0	0	0	0	0	0	0	0	0	0	0		0.3	1	0.61	0.2	0.04	0.04	0	0	0	0	0	0	0	0	0	0	0	0	0	0	0
tr|Q830K1|Q830K1_ENTFA	DNA polymerase III subunit gamma/tau	dnaX	65.746	586	27		0.3	0.36	0.2	0.09	0.03	0.01	0	0	0	0	0	0	0	0	0	0	0	0	0	0	0		0.83	1	0.56	0.25	0.08	0.03	0	0	0	0	0	0	0	0	0	0	0	0	0	0	0
tr|Q830K6|Q830K6_ENTFA	Phosphomethylpyrimidine kinase	thiD	29.256	276	7		0.23	0.34	0.25	0.11	0.06	0.01	0	0	0	0	0	0	0	0	0	0	0	0	0	0	0		0.68	1	0.74	0.32	0.18	0.03	0	0	0	0	0	0	0	0	0	0	0	0	0	0	0
tr|Q830K7|Q830K7_ENTFA	Uncharacterized protein	EF_2774	13.511	118	7		0.36	0.3	0.19	0.08	0.04	0.02	0.01	0	0	0	0	0	0	0	0	0	0	0	0	0	0		1	0.83	0.53	0.22	0.11	0.06	0.03	0	0	0	0	0	0	0	0	0	0	0	0	0	0
tr|Q830L3|Q830L3_ENTFA	Aminopyrimidine aminohydrolase	EF_2767	25.626	220	10		0.32	0.42	0.18	0.06	0.02	0.01	0	0	0	0	0	0	0	0	0	0	0	0	0	0	0		0.76	1	0.43	0.14	0.05	0.02	0	0	0	0	0	0	0	0	0	0	0	0	0	0	0
tr|Q830L7|Q830L7_ENTFA	Uncharacterized protein	EF_2763	11.982	109	7		0.34	0.34	0.16	0.08	0.04	0.02	0.01	0	0	0	0	0	0	0	0	0	0	0	0	0	0		1	1	0.47	0.24	0.12	0.06	0.03	0	0	0	0	0	0	0	0	0	0	0	0	0	0
tr|Q830L8|Q830L8_ENTFA	DNA polymerase III, delta prime subunit	holB	36.456	316	10		0.19	0.29	0.38	0.08	0.03	0	0	0	0	0	0	0	0	0	0	0	0	0	0	0.02	0.01		0.5	0.76	1	0.21	0.08	0	0	0	0	0	0	0	0	0	0	0	0	0	0	0.05	0.03
tr|Q830L9|Q830L9_ENTFA	Uncharacterized protein	EF_2761	31.245	279	21		0.17	0.2	0.11	0.02	0.03	0.02	0.02	0.03	0.03	0.04	0.04	0.04	0.03	0.04	0.04	0.04	0.03	0.02	0	0.01	0.02		0.85	1	0.55	0.1	0.15	0.1	0.1	0.15	0.15	0.2	0.2	0.2	0.15	0.2	0.2	0.2	0.15	0.1	0	0.05	0.1
tr|Q830M1|Q830M1_ENTFA	Ribosomal RNA small subunit methyltransferase I	rsmI	32.564	290	12		0	0	0	0	0	0	0	0	0	0.02	0.03	0.03	0.03	0.13	0.19	0.13	0.14	0.16	0.06	0.06	0.02		0	0	0	0	0	0	0	0	0	0.11	0.16	0.16	0.16	0.68	1	0.68	0.74	0.84	0.32	0.32	0.11
tr|Q830M2|Q830M2_ENTFA	ABC transporter, ATP-binding protein	EF_2758	24.399	220	11		0.21	0.19	0.09	0.07	0.12	0.1	0.06	0.04	0.04	0.04	0.01	0.01	0.01	0	0	0	0	0	0	0	0		1	0.9	0.43	0.33	0.57	0.48	0.29	0.19	0.19	0.19	0.05	0.05	0.05	0	0	0	0	0	0	0	0
tr|Q830M3|Q830M3_ENTFA	Uncharacterized protein	EF_2757	27.174	252	3		0	0.08	0.08	0.1	0.14	0.21	0.07	0.09	0.1	0.08	0.02	0.02	0.01	0	0	0	0.01	0	0	0	0		0	0.38	0.38	0.48	0.67	1	0.33	0.43	0.48	0.38	0.1	0.1	0.05	0	0	0	0.05	0	0	0	0
tr|Q830M5|Q830M5_ENTFA	Anaerobic ribonucleoside-triphosphate reductase-activating protein	nrdG	22.561	198	5		0.45	0.38	0.08	0.08	0	0	0	0	0	0	0	0	0	0	0	0	0	0	0	0	0		1	0.84	0.18	0.18	0	0	0	0	0	0	0	0	0	0	0	0	0	0	0	0	0
tr|Q830M6|Q830M6_ENTFA	Anaerobic ribonucleoside-triphosphate reductase	nrdD	82.922	727	46		0.08	0.38	0.31	0.14	0.07	0.02	0	0	0	0	0	0	0	0	0	0	0	0	0	0	0		0.21	1	0.82	0.37	0.18	0.05	0	0	0	0	0	0	0	0	0	0	0	0	0	0	0
tr|Q830M7|Q830M7_ENTFA	ABC transporter, ATP-binding protein	EF_2752	28.172	255	9		0.35	0.36	0.16	0.06	0.03	0.02	0	0	0	0	0	0	0	0	0	0	0	0	0	0	0.01		0.97	1	0.44	0.17	0.08	0.06	0	0	0	0	0	0	0	0	0	0	0	0	0	0	0.03
tr|Q830M8|Q830M8_ENTFA	Permease protein, putative	EF_2751	80.384	698	5		0.27	0	0	0	0.47	0	0.25	0	0	0	0	0	0	0	0	0	0	0	0	0	0		0.57	0	0	0	1	0	0.53	0	0	0	0	0	0	0	0	0	0	0	0	0	0
tr|Q830N0|Q830N0_ENTFA	D-alanine--poly(phosphoribitol) ligase subunit 1	dltA	56.373	506	19		0.24	0.41	0.22	0.09	0.02	0.01	0	0	0	0	0	0	0	0	0	0	0	0	0	0	0		0.59	1	0.54	0.22	0.05	0.02	0	0	0	0	0	0	0	0	0	0	0	0	0	0	0
tr|Q830N3|Q830N3_ENTFA	DltD protein	dltD	48.755	424	18		0	0	0	0	0	0	0	0	0.01	0.02	0.01	0.01	0.02	0.11	0.25	0.22	0.17	0.12	0	0.01	0.06		0	0	0	0	0	0	0	0	0.04	0.08	0.04	0.04	0.08	0.44	1	0.88	0.68	0.48	0	0.04	0.24
tr|Q830N4|Q830N4_ENTFA	Peptidase, M42 family	EF_2744	38.767	353	18		0	0	0	0.05	0.38	0.28	0.13	0.06	0.03	0.01	0	0	0	0	0	0	0	0	0	0.02	0.02		0	0	0	0.13	1	0.74	0.34	0.16	0.08	0.03	0	0	0	0	0	0	0	0	0	0.05	0.05
tr|Q830N5|Q830N5_ENTFA	Conserved domain protein	EF_2743	30.021	263	2		0.12	0.23	0.18	0.11	0.11	0.07	0.04	0.03	0.03	0.03	0.02	0.01	0.01	0.01	0	0	0	0	0	0	0		0.52	1	0.78	0.48	0.48	0.3	0.17	0.13	0.13	0.13	0.09	0.04	0.04	0.04	0	0	0	0	0	0	0
tr|Q830N6|Q830N6_ENTFA	Uncharacterized protein	EF_2742	27.637	246	11		0.23	0.44	0.21	0.09	0.02	0.01	0	0	0	0	0	0	0	0	0	0	0	0	0	0	0		0.52	1	0.48	0.2	0.05	0.02	0	0	0	0	0	0	0	0	0	0	0	0	0	0	0
tr|Q830N7|Q830N7_ENTFA	Lipoate--protein ligase	lplA-2	38.305	334	39		0.34	0.36	0.18	0.08	0.03	0.01	0	0	0	0	0	0	0	0	0	0	0	0	0	0	0		0.94	1	0.5	0.22	0.08	0.03	0	0	0	0	0	0	0	0	0	0	0	0	0	0	0
tr|Q830N8|Q830N8_ENTFA	O-methyltransferase family protein	EF_2740	25.552	229	6		0.2	0.37	0.22	0.09	0.06	0.03	0.02	0	0	0	0	0	0	0	0	0	0	0	0	0	0		0.54	1	0.59	0.24	0.16	0.08	0.05	0	0	0	0	0	0	0	0	0	0	0	0	0	0
tr|Q830N9|Q830N9_ENTFA	Thioredoxin reductase/glutathione-related protein	EF_2738	61.208	560	33		0.07	0.4	0.29	0.15	0.06	0.02	0.01	0	0	0	0	0	0	0	0	0	0	0	0	0	0		0.18	1	0.73	0.38	0.15	0.05	0.03	0	0	0	0	0	0	0	0	0	0	0	0	0	0
tr|Q830P0|Q830P0_ENTFA	Exonuclease	EF_2736	20.434	177	9		0.07	0.21	0.32	0.2	0.11	0.05	0.02	0.02	0	0	0	0	0	0	0	0	0	0	0	0	0		0.22	0.66	1	0.63	0.34	0.16	0.06	0.06	0	0	0	0	0	0	0	0	0	0	0	0	0
tr|Q830P1|Q830P1_ENTFA	Exodeoxyribonuclease	exoA	29.28	251	14		0.03	0.28	0.22	0.19	0.15	0.07	0.03	0.01	0	0	0	0	0	0	0	0	0	0	0	0	0		0.11	1	0.79	0.68	0.54	0.25	0.11	0.04	0	0	0	0	0	0	0	0	0	0	0	0	0
tr|Q830P2|Q830P2_ENTFA	Oxidoreductase, Gfo/Idh/MocA family	EF_2734	34.751	304	10		0	0.17	0.46	0.22	0.14	0.01	0	0	0	0	0	0	0	0	0	0	0	0	0	0	0		0	0.37	1	0.48	0.3	0.02	0	0	0	0	0	0	0	0	0	0	0	0	0	0	0
tr|Q830P4|Q830P4_ENTFA	CBS domain protein	EF_2732	23.805	212	10		0.21	0.38	0.22	0.11	0.05	0.02	0	0	0	0	0	0	0	0	0	0	0	0	0	0	0		0.55	1	0.58	0.29	0.13	0.05	0	0	0	0	0	0	0	0	0	0	0	0	0	0	0
tr|Q830P5|Q830P5_ENTFA	Protein translocase subunit SecE	secE	6.5828	56	3		0	0	0.06	0.03	0.16	0.13	0.07	0.11	0.14	0.09	0.07	0.01	0.01	0.04	0.03	0.03	0.01	0	0	0	0		0	0	0.38	0.19	1	0.81	0.44	0.69	0.88	0.56	0.44	0.06	0.06	0.25	0.19	0.19	0.06	0	0	0	0
tr|Q830P6|Q830P6_ENTFA	Transcription termination/antitermination protein NusG	nusG	20.426	181	10		0.44	0.29	0.15	0.06	0.03	0.01	0.01	0	0	0	0	0	0	0	0	0	0	0	0	0	0		1	0.66	0.34	0.14	0.07	0.02	0.02	0	0	0	0	0	0	0	0	0	0	0	0	0	0
tr|Q830P7|Q830P7_ENTFA	Lipoprotein, putative	EF_2728	32.366	292	9		0.28	0.21	0	0.01	0	0	0	0	0	0	0	0	0.14	0.12	0.13	0.06	0.03	0.02	0	0	0		1	0.75	0	0.04	0	0	0	0	0	0	0	0	0.5	0.43	0.46	0.21	0.11	0.07	0	0	0
tr|Q830Q2|Q830Q2_ENTFA	L-serine dehydratase, iron-sulfur-dependent, alpha subunit	sdhA-2	30.071	290	12		0.17	0.44	0.25	0.09	0.04	0.01	0	0	0	0	0	0	0	0	0	0	0	0	0	0	0		0.39	1	0.57	0.2	0.09	0.02	0	0	0	0	0	0	0	0	0	0	0	0	0	0	0
tr|Q830Q3|Q830Q3_ENTFA	L-serine dehydratase, iron-sulfur-dependent, beta subunit	sdhB-2	23.955	222	6		0.29	0.49	0.13	0.06	0.01	0	0	0	0	0	0	0	0	0	0	0	0	0	0	0	0		0.59	1	0.27	0.12	0.02	0	0	0	0	0	0	0	0	0	0	0	0	0	0	0	0
tr|Q830Q4|Q830Q4_ENTFA	ABC transporter, ATP-binding protein	EF_2720	57.299	498	4		0	0	0	0	0	0	0	0.51	0.25	0	0	0	0	0	0	0	0	0	0	0	0.24		0	0	0	0	0	0	0	1	0.49	0	0	0	0	0	0	0	0	0	0	0	0.47
tr|Q830Q9|Q830Q9_ENTFA	Cell wall surface anchor family protein	EF_2713	28.128	255	10		0.35	0.33	0.19	0.09	0.03	0.01	0	0	0	0	0	0	0	0	0	0	0	0	0	0	0		1	0.94	0.54	0.26	0.09	0.03	0	0	0	0	0	0	0	0	0	0	0	0	0	0	0
tr|Q830R8|Q830R8_ENTFA	A/G-specific adenine glycosylase	mutY	45.625	394	7		0.45	0.29	0.13	0	0.13	0	0	0	0	0	0	0	0	0	0	0	0	0	0	0	0		1	0.64	0.29	0	0.29	0	0	0	0	0	0	0	0	0	0	0	0	0	0	0	0
tr|Q830S0|Q830S0_ENTFA	Uncharacterized protein	EF_2702	16.918	143	6		0.77	0.23	0	0	0	0	0	0	0	0	0	0	0	0	0	0	0	0	0	0	0		1	0.3	0	0	0	0	0	0	0	0	0	0	0	0	0	0	0	0	0	0	0
tr|Q830S1|Q830S1_ENTFA	Acetyltransferase, GNAT family	EF_2701	19.244	174	8		0.43	0.35	0.16	0.07	0	0	0	0	0	0	0	0	0	0	0	0	0	0	0	0	0		1	0.81	0.37	0.16	0	0	0	0	0	0	0	0	0	0	0	0	0	0	0	0	0
tr|Q830S2|Q830S2_ENTFA	MutT/nudix family protein	EF_2700	31.463	273	13		0.15	0.38	0.28	0.12	0.05	0.01	0	0	0	0	0	0	0	0	0	0	0	0	0	0	0		0.39	1	0.74	0.32	0.13	0.03	0	0	0	0	0	0	0	0	0	0	0	0	0	0	0
tr|Q830S4|Q830S4_ENTFA	Tellurite resistance protein, putative	EF_2698	44.748	395	28		0.22	0.18	0.11	0.06	0.04	0.03	0.03	0.03	0.04	0.06	0.05	0.04	0.02	0.03	0.03	0.02	0.01	0	0	0	0		1	0.82	0.5	0.27	0.18	0.14	0.14	0.14	0.18	0.27	0.23	0.18	0.09	0.14	0.14	0.09	0.05	0	0	0	0
tr|Q830S5|Q830S5_ENTFA	Conserved domain protein	EF_2697	26.048	226	9		0.1	0.11	0.11	0.06	0.08	0.07	0.07	0.08	0.06	0.05	0.04	0.02	0.03	0.04	0.03	0.02	0.02	0.01	0	0.01	0		0.91	1	1	0.55	0.73	0.64	0.64	0.73	0.55	0.45	0.36	0.18	0.27	0.36	0.27	0.18	0.18	0.09	0	0.09	0
tr|Q830S6|Q830S6_ENTFA	MutT/nudix family protein	EF_2696	22.596	198	8		0.33	0.39	0.19	0.07	0.01	0	0	0	0	0	0	0	0	0	0	0	0	0	0	0	0		0.85	1	0.49	0.18	0.03	0	0	0	0	0	0	0	0	0	0	0	0	0	0	0	0
tr|Q830S7|Q830S7_ENTFA	Uncharacterized protein	EF_2695	11.732	98	2		0	0	0	0	0.13	0	0	0	0.14	0	0.15	0.08	0	0.11	0.16	0.08	0.13	0	0	0	0		0	0	0	0	0.81	0	0	0	0.88	0	0.94	0.5	0	0.69	1	0.5	0.81	0	0	0	0
tr|Q830S8|Q830S8_ENTFA	5-methylthioadenosine/S-adenosylhomocysteine nucleosidase	pfs	24.648	231	13		0.25	0.42	0.19	0.09	0.03	0.01	0	0	0	0	0	0	0	0	0	0	0	0	0	0	0		0.6	1	0.45	0.21	0.07	0.02	0	0	0	0	0	0	0	0	0	0	0	0	0	0	0
tr|Q830T0|Q830T0_ENTFA	Uncharacterized protein	EF_2692	27.541	244	7		0.02	0.23	0.37	0.21	0.11	0.04	0.01	0	0	0	0	0	0	0	0	0	0	0	0	0	0.01		0.05	0.62	1	0.57	0.3	0.11	0.03	0	0	0	0	0	0	0	0	0	0	0	0	0	0.03
tr|Q830T1|Q830T1_ENTFA	1-acyl-sn-glycerol-3-phosphate acyltransferase, putative	EF_2691	23.839	208	15		0	0	0	0	0.04	0.01	0.01	0.06	0.08	0.1	0.04	0.01	0	0.06	0.1	0.14	0.12	0.04	0.02	0	0.17		0	0	0	0	0.24	0.06	0.06	0.35	0.47	0.59	0.24	0.06	0	0.35	0.59	0.82	0.71	0.24	0.12	0	1
tr|Q830T2|Q830T2_ENTFA	Nuclease SbcCD subunit D	sbcD	43.27	378	11		0.21	0.37	0.24	0.13	0.04	0.01	0	0	0	0	0	0	0	0	0	0	0	0	0	0	0		0.57	1	0.65	0.35	0.11	0.03	0	0	0	0	0	0	0	0	0	0	0	0	0	0	0
tr|Q830T3|Q830T3_ENTFA	Exonuclease SbcC	sbcC	120.62	1045	26		0.03	0.32	0.27	0.21	0.13	0.04	0	0	0	0	0	0	0	0	0	0	0	0	0	0	0		0.09	1	0.84	0.66	0.41	0.13	0	0	0	0	0	0	0	0	0	0	0	0	0	0	0
tr|Q830T4|Q830T4_ENTFA	Snf2 family protein	EF_2688	122.45	1065	25		0.23	0.24	0.23	0.12	0.08	0.04	0.02	0.01	0.01	0	0	0	0	0	0	0	0	0	0	0	0.01		0.96	1	0.96	0.5	0.33	0.17	0.08	0.04	0.04	0	0	0	0	0	0	0	0	0	0	0	0.04
tr|Q830T5|Q830T5_ENTFA	Conserved domain protein	EF_2687	35.957	307	11		0.22	0.47	0.16	0.12	0.01	0	0	0	0	0	0	0	0	0	0	0	0	0	0	0	0.01		0.47	1	0.34	0.26	0.02	0	0	0	0	0	0	0	0	0	0	0	0	0	0	0	0.02
tr|Q830U0|Q830U0_ENTFA	Hydrolase, haloacid dehalogenase-like family	EF_2681	27.812	237	3		0.89	0.11	0	0	0	0	0	0	0	0	0	0	0	0	0	0	0	0	0	0	0		1	0.12	0	0	0	0	0	0	0	0	0	0	0	0	0	0	0	0	0	0	0
tr|Q830U1|Q830U1_ENTFA	ABC transporter, ATP-binding/permease protein	EF_2680	64.547	571	4		0.16	0.3	0.28	0.27	0	0	0	0	0	0	0	0	0	0	0	0	0	0	0	0	0		0.53	1	0.93	0.9	0	0	0	0	0	0	0	0	0	0	0	0	0	0	0	0	0
tr|Q830U6|Q830U6_ENTFA	Oligoendopeptidase F,plasmid	pepF	68.847	603	32		0.02	0.34	0.35	0.18	0.07	0.02	0.01	0	0	0	0	0	0	0	0	0	0	0	0	0	0		0.06	0.97	1	0.51	0.2	0.06	0.03	0	0	0	0	0	0	0	0	0	0	0	0	0	0
tr|Q830U8|Q830U8_ENTFA	Uncharacterized protein	EF_2672	21.889	192	7		0.54	0.31	0.08	0.06	0	0	0	0	0	0	0	0	0	0	0	0	0	0	0	0	0		1	0.57	0.15	0.11	0	0	0	0	0	0	0	0	0	0	0	0	0	0	0	0	0
tr|Q830U9|Q830U9_ENTFA	Uncharacterized protein	EF_2671	27.846	234	10		0	0.4	0.42	0.13	0.05	0	0	0	0	0	0	0	0	0	0	0	0	0	0	0	0		0	0.95	1	0.31	0.12	0	0	0	0	0	0	0	0	0	0	0	0	0	0	0	0
tr|Q830V3|Q830V3_ENTFA	Ribosomal RNA large subunit methyltransferase A, putative	EF_2666	32.29	281	10		0	0	0.05	0.01	0.03	0.02	0.01	0.06	0.07	0.15	0.17	0.2	0.13	0.07	0.02	0	0	0	0	0	0		0	0	0.25	0.05	0.15	0.1	0.05	0.3	0.35	0.75	0.85	1	0.65	0.35	0.1	0	0	0	0	0	0
tr|Q830V4|Q830V4_ENTFA	Putative tRNA (cytidine(34)-2-O)-methyltransferase	EF_2665	19.275	168	11		0.33	0.37	0.19	0.07	0.03	0.01	0	0	0	0	0	0	0	0	0	0	0	0	0	0	0		0.89	1	0.51	0.19	0.08	0.03	0	0	0	0	0	0	0	0	0	0	0	0	0	0	0
tr|Q830V5|Q830V5_ENTFA	Phosphoglycerate mutase family protein	EF_2664	24.327	214	14		0.45	0.38	0.13	0.04	0	0	0	0	0	0	0	0	0	0	0	0	0	0	0	0	0		1	0.84	0.29	0.09	0	0	0	0	0	0	0	0	0	0	0	0	0	0	0	0	0
tr|Q830V6|Q830V6_ENTFA	ATP-dependent RecD-like DNA helicase	recD2	97.475	865	19		0	0	0.26	0.41	0.19	0.11	0.02	0.01	0	0	0	0	0	0	0	0	0	0	0	0	0		0	0	0.63	1	0.46	0.27	0.05	0.02	0	0	0	0	0	0	0	0	0	0	0	0	0
tr|Q830V7|Q830V7_ENTFA	Choline binding protein	EF_2662	42.398	373	6		1	0	0	0	0	0	0	0	0	0	0	0	0	0	0	0	0	0	0	0	0		1	0	0	0	0	0	0	0	0	0	0	0	0	0	0	0	0	0	0	0	0
tr|Q830V8|Q830V8_ENTFA	Diacylglycerol kinase catalytic domain protein	EF_2661	36.075	319	5		0.19	0.25	0.28	0.14	0.04	0.02	0	0	0.01	0	0	0	0	0.01	0.04	0.02	0.01	0.01	0	0	0		0.68	0.89	1	0.5	0.14	0.07	0	0	0.04	0	0	0	0	0.04	0.14	0.07	0.04	0.04	0	0	0
tr|Q830V9|Q830V9_ENTFA	Uncharacterized protein	EF_2659	18.86	168	4		0.16	0.36	0.39	0.05	0.03	0.01	0	0	0	0	0	0	0	0	0	0	0	0	0	0	0		0.41	0.92	1	0.13	0.08	0.03	0	0	0	0	0	0	0	0	0	0	0	0	0	0	0
tr|Q830W0|Q830W0_ENTFA	FemAB family protein	EF_2658	46.023	401	20		0.01	0.04	0.08	0.02	0.02	0	0	0.01	0.05	0.06	0.07	0.03	0.05	0.11	0.13	0.12	0.07	0.03	0	0	0.09		0.08	0.31	0.62	0.15	0.15	0	0	0.08	0.38	0.46	0.54	0.23	0.38	0.85	1	0.92	0.54	0.23	0	0	0.69
tr|Q830W1|Q830W1_ENTFA	Membrane protein, putative	EF_2657	22.392	211	3		0.14	0.49	0.22	0.12	0.04	0	0	0	0	0	0	0	0	0	0	0	0	0	0	0	0		0.29	1	0.45	0.24	0.08	0	0	0	0	0	0	0	0	0	0	0	0	0	0	0	0
tr|Q830W2|Q830W2_ENTFA	Flavoprotein family protein	EF_2656	19.829	184	14		0	0.03	0.31	0.35	0.18	0.06	0.04	0.01	0	0.01	0	0	0	0	0	0	0	0	0	0	0		0	0.09	0.89	1	0.51	0.17	0.11	0.03	0	0.03	0	0	0	0	0	0	0	0	0	0	0
tr|Q830W3|Q830W3_ENTFA	Flavoprotein-related protein	EF_2655	28.415	257	12		0.27	0.45	0.22	0.05	0.01	0	0	0	0	0	0	0	0	0	0	0	0	0	0	0	0		0.6	1	0.49	0.11	0.02	0	0	0	0	0	0	0	0	0	0	0	0	0	0	0	0
tr|Q830W4|Q830W4_ENTFA	Alcohol dehydrogenase, zinc-containing	EF_2654	35.628	330	13		0.17	0.42	0.26	0.1	0.03	0.01	0	0	0	0	0	0	0	0	0	0	0	0	0	0	0		0.4	1	0.62	0.24	0.07	0.02	0	0	0	0	0	0	0	0	0	0	0	0	0	0	0
tr|Q830W5|Q830W5_ENTFA	Transcriptional regulator, Cro/CI family	EF_2653	20.785	180	5		0.19	0.45	0.33	0.03	0	0	0	0	0	0	0	0	0	0	0	0	0	0	0	0	0		0.42	1	0.73	0.07	0	0	0	0	0	0	0	0	0	0	0	0	0	0	0	0	0
tr|Q830W7|Q830W7_ENTFA	Spermidine/putrescine ABC transporter, permease protein	EF_2651	30.445	268	4		0	0	0.02	0.23	0.21	0.23	0.18	0.12	0.01	0	0	0	0	0	0	0	0	0	0	0	0		0	0	0.09	1	0.91	1	0.78	0.52	0.04	0	0	0	0	0	0	0	0	0	0	0	0
tr|Q830W9|Q830W9_ENTFA	Spermidine/putrescine ABC transporter, spermidine/putrescine-binding protein	EF_2649	41.064	357	9		0	0.04	0.15	0.23	0.21	0.16	0.09	0.04	0.04	0.03	0	0	0	0	0	0	0	0	0	0	0		0	0.17	0.65	1	0.91	0.7	0.39	0.17	0.17	0.13	0	0	0	0	0	0	0	0	0	0	0
tr|Q830X2|Q830X2_ENTFA	Glycerate kinase, putative	EF_2646	40.274	382	10		0.2	0.45	0.24	0.07	0.03	0.01	0	0	0	0	0	0	0	0	0	0	0	0	0	0	0		0.44	1	0.53	0.16	0.07	0.02	0	0	0	0	0	0	0	0	0	0	0	0	0	0	0
tr|Q830X4|Q830X4_ENTFA	Diacylglycerol kinase catalytic domain protein	EF_2644	32.768	300	19		0.44	0.31	0.15	0.06	0.02	0.01	0	0	0	0	0	0	0	0	0	0	0	0	0	0	0		1	0.7	0.34	0.14	0.05	0.02	0	0	0	0	0	0	0	0	0	0	0	0	0	0	0
tr|Q830X5|Q830X5_ENTFA	Uncharacterized protein	EF_2643	26.182	236	12		0	0	0	0	0	0	0	0	0.04	0.16	0.12	0.01	0.01	0.17	0.21	0.12	0.11	0.04	0	0	0		0	0	0	0	0	0	0	0	0.19	0.76	0.57	0.05	0.05	0.81	1	0.57	0.52	0.19	0	0	0
tr|Q830X6|Q830X6_ENTFA	Glycine betaine/L-proline ABC transporter, glycine betaine/L-proline-binding/permease protein	EF_2642	61.771	569	14		0.13	0.54	0.09	0.08	0.1	0.03	0.02	0.01	0	0	0	0	0	0	0	0	0	0	0	0	0		0.24	1	0.17	0.15	0.19	0.06	0.04	0.02	0	0	0	0	0	0	0	0	0	0	0	0	0
tr|Q830X7|Q830X7_ENTFA	Glycine betaine/L-proline ABC transporter, ATP-binding subunit	EF_2641	44.976	402	9		0.44	0.31	0.07	0.05	0.03	0	0	0	0	0	0	0	0	0	0	0	0	0	0	0	0.1		1	0.7	0.16	0.11	0.07	0	0	0	0	0	0	0	0	0	0	0	0	0	0	0	0.23
tr|Q830X8|Q830X8_ENTFA	Transcriptional regulator, GntR family	EF_2640	23.715	210	9		0.02	0.13	0.26	0.26	0.19	0.08	0.02	0.01	0.01	0	0	0	0	0	0	0	0	0	0	0	0		0.08	0.5	1	1	0.73	0.31	0.08	0.04	0.04	0	0	0	0	0	0	0	0	0	0	0	0
tr|Q830X9|Q830X9_ENTFA	ABC transporter, ATP-binding protein	EF_2639	73.937	648	30		0.12	0.42	0.27	0.12	0.06	0.01	0	0	0	0	0	0	0	0	0	0	0	0	0	0	0		0.29	1	0.64	0.29	0.14	0.02	0	0	0	0	0	0	0	0	0	0	0	0	0	0	0
tr|Q830Y5|Q830Y5_ENTFA	Uncharacterized protein	EF_2629	27.622	236	6		0.86	0.14	0	0	0	0	0	0	0	0	0	0	0	0	0	0	0	0	0	0	0		1	0.16	0	0	0	0	0	0	0	0	0	0	0	0	0	0	0	0	0	0	0
tr|Q830Y8|Q830Y8_ENTFA	Nicotinate phosphoribosyltransferase	EF_2626	56.581	494	33		0.01	0.29	0.37	0.2	0.08	0.03	0.01	0	0	0	0	0	0	0	0	0	0	0	0	0	0		0.03	0.78	1	0.54	0.22	0.08	0.03	0	0	0	0	0	0	0	0	0	0	0	0	0	0
tr|Q830Z1|Q830Z1_ENTFA	Cadmium-translocating P-type ATPase	cadA	64.082	601	22		0.22	0.33	0.21	0.12	0.05	0.02	0.01	0.01	0.01	0.01	0	0	0	0	0	0	0	0	0	0	0		0.67	1	0.64	0.36	0.15	0.06	0.03	0.03	0.03	0.03	0	0	0	0	0	0	0	0	0	0	0
tr|Q830Z2|Q830Z2_ENTFA	Uncharacterized protein	EF_2622	10.537	94	7		0.48	0.29	0.12	0.05	0.03	0.01	0.01	0	0	0	0	0	0	0	0	0	0	0	0	0	0		1	0.6	0.25	0.1	0.06	0.02	0.02	0	0	0	0	0	0	0	0	0	0	0	0	0	0
tr|Q830Z3|Q830Z3_ENTFA	Uncharacterized protein	EF_2621	10.604	91	9		0.45	0.3	0.14	0.05	0.02	0.01	0.01	0	0.01	0	0	0	0	0	0	0	0	0	0	0	0		1	0.67	0.31	0.11	0.04	0.02	0.02	0	0.02	0	0	0	0	0	0	0	0	0	0	0	0
tr|Q830Z4|Q830Z4_ENTFA	Preprotein translocase, SecG subunit	secG	8.4642	78	3		0.02	0.54	0.44	0	0	0	0	0	0	0	0	0	0	0	0	0	0	0	0	0	0		0.04	1	0.81	0	0	0	0	0	0	0	0	0	0	0	0	0	0	0	0	0	0
tr|Q830Z6|Q830Z6_ENTFA	Carboxylesterase, putative	EF_2618	28.568	254	10		0.18	0.39	0.22	0.11	0.05	0.03	0.01	0	0	0	0	0	0	0	0	0	0	0	0	0	0		0.46	1	0.56	0.28	0.13	0.08	0.03	0	0	0	0	0	0	0	0	0	0	0	0	0	0
tr|Q830Z7|Q830Z7_ENTFA	Ribonuclease R	vacB	89.95	789	27		0.05	0	0	0	0	0	0.02	0.01	0.1	0.35	0.1	0.18	0.01	0.05	0.04	0.04	0.02	0.01	0	0	0.01		0.14	0	0	0	0	0	0.06	0.03	0.29	1	0.29	0.51	0.03	0.14	0.11	0.11	0.06	0.03	0	0	0.03
tr|Q831A0|Q831A0_ENTFA	ATP synthase subunit c	atpE	7.619	73	2		0.05	0.1	0.08	0.07	0.11	0.09	0.05	0.07	0.06	0.07	0.04	0.04	0.02	0.03	0.03	0.02	0.02	0.01	0	0	0.03		0.45	0.91	0.73	0.64	1	0.82	0.45	0.64	0.55	0.64	0.36	0.36	0.18	0.27	0.27	0.18	0.18	0.09	0	0	0.27
tr|Q831B0|Q831B0_ENTFA	PTS system, IIA component	EF_2603	13.758	126	9		0.53	0.24	0.13	0.04	0.03	0.01	0.01	0	0	0	0	0	0	0	0	0	0	0	0	0	0		1	0.45	0.25	0.08	0.06	0.02	0.02	0	0	0	0	0	0	0	0	0	0	0	0	0	0
tr|Q831B1|Q831B1_ENTFA	Uncharacterized protein	EF_2602	43.287	389	6		0	0.08	0.09	0.07	0.13	0.03	0.03	0.03	0.04	0.03	0.04	0.03	0.02	0.07	0.14	0.09	0.05	0.02	0	0	0		0	0.57	0.64	0.5	0.93	0.21	0.21	0.21	0.29	0.21	0.29	0.21	0.14	0.5	1	0.64	0.36	0.14	0	0	0
tr|Q831B6|Q831B6_ENTFA	Guanylate kinase	gmk-1	21.949	189	7		0.55	0.28	0.12	0.04	0.01	0.01	0	0	0	0	0	0	0	0	0	0	0	0	0	0	0		1	0.51	0.22	0.07	0.02	0.02	0	0	0	0	0	0	0	0	0	0	0	0	0	0	0
tr|Q831B7|Q831B7_ENTFA	Transcriptional regulator, TetR family	EF_2594	26.472	225	4		0.5	0.5	0	0	0	0	0	0	0	0	0	0	0	0	0	0	0	0	0	0	0		1	1	0	0	0	0	0	0	0	0	0	0	0	0	0	0	0	0	0	0	0
tr|Q831B8|Q831B8_ENTFA	ABC transporter, ATP-binding/permease protein	EF_2593	63.928	575	13		0.01	0.23	0.34	0.21	0.14	0.04	0.02	0.01	0	0	0	0	0	0	0	0	0	0	0	0	0		0.03	0.68	1	0.62	0.41	0.12	0.06	0.03	0	0	0	0	0	0	0	0	0	0	0	0	0
tr|Q831B9|Q831B9_ENTFA	ABC transporter, ATP-binding/permease protein	EF_2592	69.243	622	5		0	0	0	0	1	0	0	0	0	0	0	0	0	0	0	0	0	0	0	0	0		0	0	0	0	1	0	0	0	0	0	0	0	0	0	0	0	0	0	0	0	0
tr|Q831C0|Q831C0_ENTFA	Glyoxalase family protein	EF_2591	31.715	275	26		0.33	0.36	0.18	0.07	0.03	0.01	0	0	0	0	0	0	0	0	0	0	0	0	0	0	0		0.92	1	0.5	0.19	0.08	0.03	0	0	0	0	0	0	0	0	0	0	0	0	0	0	0
tr|Q831C1|Q831C1_ENTFA	Uncharacterized protein	EF_2590	39.593	347	8		0	0	0	0.44	0.56	0	0	0	0	0	0	0	0	0	0	0	0	0	0	0	0		0	0	0	0.79	1	0	0	0	0	0	0	0	0	0	0	0	0	0	0	0	0
tr|Q831C2|Q831C2_ENTFA	Mannose-6-phosphate isomerase, class I	manA	36.223	323	23		0.37	0.33	0.18	0.07	0.03	0.01	0	0	0	0	0	0	0	0	0	0	0	0	0	0	0		1	0.89	0.49	0.19	0.08	0.03	0	0	0	0	0	0	0	0	0	0	0	0	0	0	0
tr|Q831C4|Q831C4_ENTFA	Inosine-uridine preferring nucleoside hydrolase	EF_2587	36.104	324	9		0.01	0.14	0.4	0.26	0.13	0.05	0.01	0	0	0	0	0	0	0	0	0	0	0	0	0	0		0.03	0.35	1	0.65	0.33	0.13	0.03	0	0	0	0	0	0	0	0	0	0	0	0	0	0
tr|Q831C5|Q831C5_ENTFA	Cobyric acid synthase, putative	EF_2586	25.837	230	8		0.21	0.39	0.22	0.11	0.05	0.02	0	0	0	0	0	0	0	0	0	0	0	0	0	0	0		0.54	1	0.56	0.28	0.13	0.05	0	0	0	0	0	0	0	0	0	0	0	0	0	0	0
tr|Q831C6|Q831C6_ENTFA	Mur ligase family protein	EF_2585	49.839	450	18		0.07	0.51	0.25	0.1	0.06	0	0	0	0	0	0	0	0	0	0	0	0	0	0	0	0		0.14	1	0.49	0.2	0.12	0	0	0	0	0	0	0	0	0	0	0	0	0	0	0	0
tr|Q831C8|Q831C8_ENTFA	Uncharacterized protein	EF_2583	23.678	212	13		0.07	0.33	0.3	0.18	0.09	0.03	0.01	0	0	0	0	0	0	0	0	0	0	0	0	0	0		0.21	1	0.91	0.55	0.27	0.09	0.03	0	0	0	0	0	0	0	0	0	0	0	0	0	0
tr|Q831F4|Q831F4_ENTFA	Fumarate reductase flavoprotein subunit, putative	EF_2556	53.814	505	48		0.22	0.32	0.23	0.12	0.06	0.02	0.01	0	0	0	0	0	0	0	0	0	0	0	0	0	0		0.69	1	0.72	0.38	0.19	0.06	0.03	0	0	0	0	0	0	0	0	0	0	0	0	0	0
tr|Q831F8|Q831F8_ENTFA	Threonylcarbamoyl-AMP synthase	EF_2552	36.572	340	9		0.39	0.37	0.14	0.06	0.02	0.02	0	0	0	0	0	0	0	0	0	0	0	0	0	0	0		1	0.95	0.36	0.15	0.05	0.05	0	0	0	0	0	0	0	0	0	0	0	0	0	0	0
tr|Q831G5|Q831G5_ENTFA	Transcriptional regulator, Cro/CI family	EF_2544	14.452	126	9		0.54	0.29	0.12	0.03	0.02	0.01	0	0	0	0	0	0	0	0	0	0	0	0	0	0	0		1	0.54	0.22	0.06	0.04	0.02	0	0	0	0	0	0	0	0	0	0	0	0	0	0	0
tr|Q831G9|Q831G9_ENTFA	Uncharacterized protein	EF_2540	15.036	134	6		0.53	0.33	0.13	0.01	0	0	0	0	0	0	0	0	0	0	0	0	0	0	0	0	0		1	0.62	0.25	0.02	0	0	0	0	0	0	0	0	0	0	0	0	0	0	0	0	0
tr|Q831J6|Q831J6_ENTFA	Lipoprotein, putative	EF_2512	13.725	119	5		0.44	0.25	0.18	0.08	0.03	0.02	0	0	0	0	0	0	0	0	0	0	0	0	0	0	0		1	0.57	0.41	0.18	0.07	0.05	0	0	0	0	0	0	0	0	0	0	0	0	0	0	0
tr|Q831J8|Q831J8_ENTFA	Transcriptional regulator, Cro/CI family	EF_2508	20.941	183	10		0.48	0.36	0.13	0.03	0.01	0	0	0	0	0	0	0	0	0	0	0	0	0	0	0	0		1	0.75	0.27	0.06	0.02	0	0	0	0	0	0	0	0	0	0	0	0	0	0	0	0
tr|Q831K0|Q831K0_ENTFA	Cell wall surface anchor family protein	EF_2505	182.86	1651	9		0.14	0.25	0.25	0.15	0.05	0.05	0.06	0.04	0.01	0	0	0	0	0	0	0	0	0	0	0	0		0.56	1	1	0.6	0.2	0.2	0.24	0.16	0.04	0	0	0	0	0	0	0	0	0	0	0	0
tr|Q831K3|Q831K3_ENTFA	Arsenate reductase, putative	EF_2501	13.533	119	11		0.25	0.29	0.2	0.14	0.05	0.04	0.01	0	0	0	0	0	0	0	0	0	0	0	0	0	0		0.86	1	0.69	0.48	0.17	0.14	0.03	0	0	0	0	0	0	0	0	0	0	0	0	0	0
tr|Q831K4|Q831K4_ENTFA	GcvH family protein	EF_2500	11.235	104	5		0.5	0.28	0.12	0.05	0.03	0.02	0.01	0	0	0	0	0	0	0	0	0	0	0	0	0	0		1	0.56	0.24	0.1	0.06	0.04	0.02	0	0	0	0	0	0	0	0	0	0	0	0	0	0
tr|Q831K7|Q831K7_ENTFA	ABC transporter, permease protein	EF_2497	24.682	228	3		0.25	0.36	0.17	0.13	0.08	0.01	0	0	0	0	0	0	0	0	0	0	0	0	0	0	0		0.69	1	0.47	0.36	0.22	0.03	0	0	0	0	0	0	0	0	0	0	0	0	0	0	0
tr|Q831K8|Q831K8_ENTFA	Lipoprotein	EF_2496	30.189	272	18		0.32	0.28	0.23	0.11	0.04	0.01	0	0	0	0	0	0	0	0	0	0	0	0	0	0	0		1	0.88	0.72	0.34	0.13	0.03	0	0	0	0	0	0	0	0	0	0	0	0	0	0	0
tr|Q831L1|Q831L1_ENTFA	Teichoic acid biosynthesis protein, putative	EF_2493	46.177	389	11		0	0	0.64	0	0	0	0.17	0.08	0.07	0.04	0	0	0	0	0	0	0	0	0	0	0		0	0	1	0	0	0	0.27	0.13	0.11	0.06	0	0	0	0	0	0	0	0	0	0	0
tr|Q831L2|Q831L2_ENTFA	Glycosyl transferase, group 2 family protein	EF_2492	57.758	488	21		0.05	0.39	0.35	0.13	0.06	0.01	0	0	0	0	0	0	0	0	0	0	0	0	0	0	0		0.13	1	0.9	0.33	0.15	0.03	0	0	0	0	0	0	0	0	0	0	0	0	0	0	0
tr|Q831L3|Q831L3_ENTFA	Glycosyl transferase, group 2 family protein	EF_2491	97.408	836	61		0.01	0.02	0.02	0.01	0.01	0.04	0.08	0.04	0.04	0.04	0.02	0	0	0.01	0.06	0.08	0.21	0.18	0.08	0.03	0.02		0.05	0.1	0.1	0.05	0.05	0.19	0.38	0.19	0.19	0.19	0.1	0	0	0.05	0.29	0.38	1	0.86	0.38	0.14	0.1
tr|Q831L4|Q831L4_ENTFA	Uncharacterized protein	EF_2490	32.23	283	20		0.21	0.45	0.24	0.07	0.02	0.01	0	0	0	0	0	0	0	0	0	0	0	0	0	0	0		0.47	1	0.53	0.16	0.04	0.02	0	0	0	0	0	0	0	0	0	0	0	0	0	0	0
tr|Q831L5|Q831L5_ENTFA	UDP-N-acetylenolpyruvoylglucosamine reductase	murB	94.081	817	58		0	0.03	0.16	0.25	0.25	0.06	0.06	0.03	0.05	0.03	0.01	0	0	0	0.01	0	0.01	0.01	0	0	0.03		0	0.12	0.64	1	1	0.24	0.24	0.12	0.2	0.12	0.04	0	0	0	0.04	0	0.04	0.04	0	0	0.12
tr|Q831L6|Q831L6_ENTFA	Lipoprotein, putative	EF_2488	14.974	132	10		0.03	0.07	0.07	0.09	0.1	0.08	0.07	0.07	0.08	0.07	0.05	0.03	0.02	0.02	0.03	0.03	0.02	0.02	0	0.01	0.03		0.3	0.7	0.7	0.9	1	0.8	0.7	0.7	0.8	0.7	0.5	0.3	0.2	0.2	0.3	0.3	0.2	0.2	0	0.1	0.3
tr|Q831L7|Q831L7_ENTFA	UDP-galactopyranose mutase	glf	44.051	379	22		0.07	0.38	0.28	0.15	0.07	0.03	0.01	0	0	0	0	0	0	0	0	0	0	0	0	0	0		0.18	1	0.74	0.39	0.18	0.08	0.03	0	0	0	0	0	0	0	0	0	0	0	0	0	0
tr|Q831L9|Q831L9_ENTFA	Transport permease protein	EF_2485	31.109	270	4		0	0.14	0.32	0.41	0.02	0.04	0.04	0.02	0.01	0	0	0	0	0	0	0	0	0	0	0	0		0	0.34	0.78	1	0.05	0.1	0.1	0.05	0.02	0	0	0	0	0	0	0	0	0	0	0	0
tr|Q831M0|Q831M0_ENTFA	Uncharacterized protein	EF_2484	24.089	216	3		0.44	0.47	0.09	0	0	0	0	0	0	0	0	0	0	0	0	0	0	0	0	0	0		0.94	1	0.19	0	0	0	0	0	0	0	0	0	0	0	0	0	0	0	0	0	0
tr|Q831M1|Q831M1_ENTFA	Uncharacterized protein	EF_2483	8.5306	75	3		0.55	0.39	0.06	0	0	0	0	0	0	0	0	0	0	0	0	0	0	0	0	0	0		1	0.71	0.11	0	0	0	0	0	0	0	0	0	0	0	0	0	0	0	0	0	0
tr|Q831M3|Q831M3_ENTFA	Uncharacterized protein	EF_2480	26.09	247	9		0.23	0.24	0.16	0.11	0.09	0.05	0.03	0.02	0.02	0.02	0.01	0.01	0	0	0	0	0	0	0	0	0		0.96	1	0.67	0.46	0.38	0.21	0.13	0.08	0.08	0.08	0.04	0.04	0	0	0	0	0	0	0	0	0
tr|Q831M4|Q831M4_ENTFA	Uncharacterized protein	EF_2479	29.715	269	8		0	0	0	0	0	0	0.1	0.16	0.21	0.22	0.09	0.04	0.03	0.07	0.02	0.02	0.02	0.01	0	0	0		0	0	0	0	0	0	0.45	0.73	0.95	1	0.41	0.18	0.14	0.32	0.09	0.09	0.09	0.05	0	0	0
tr|Q831M5|Q831M5_ENTFA	Uncharacterized protein	EF_2478	43.344	381	11		0.19	0.01	0	0	0	0	0.13	0.22	0.2	0.09	0.05	0.01	0.03	0.02	0.01	0.03	0	0	0	0	0		0.86	0.05	0	0	0	0	0.59	1	0.91	0.41	0.23	0.05	0.14	0.09	0.05	0.14	0	0	0	0	0
tr|Q831M6|Q831M6_ENTFA	Uncharacterized protein	EF_2477	44.864	410	16		0.03	0.01	0.01	0	0	0.02	0.14	0.17	0.17	0.14	0.07	0.06	0.04	0.05	0.03	0.03	0.02	0.01	0	0	0		0.18	0.06	0.06	0	0	0.12	0.82	1	1	0.82	0.41	0.35	0.24	0.29	0.18	0.18	0.12	0.06	0	0	0
tr|Q831M7|Q831M7_ENTFA	Uncharacterized protein	EF_2475	27.844	251	14		0.02	0.34	0.37	0.18	0.08	0.02	0	0	0	0	0	0	0	0	0	0	0	0	0	0	0		0.05	0.92	1	0.49	0.22	0.05	0	0	0	0	0	0	0	0	0	0	0	0	0	0	0
tr|Q831M9|Q831M9_ENTFA	Ribosomal-protein-alanine acetyltransferase	EF_2473	17.961	154	4		0.3	0.5	0.2	0	0	0	0	0	0	0	0	0	0	0	0	0	0	0	0	0	0		0.6	1	0.4	0	0	0	0	0	0	0	0	0	0	0	0	0	0	0	0	0	0
tr|Q831N3|Q831N3_ENTFA	Transcriptional regulator, Cro/CI family	EF_2469	12.399	107	3		0.15	0.33	0.17	0.17	0.11	0.05	0.01	0	0	0	0	0	0	0	0	0	0	0	0	0	0		0.45	1	0.52	0.52	0.33	0.15	0.03	0	0	0	0	0	0	0	0	0	0	0	0	0	0
tr|Q831P0|Q831P0_ENTFA	Inositol-1-monophosphatase	EF_2461	29.466	260	12		0.21	0.44	0.22	0.1	0.01	0.01	0	0	0	0	0	0	0	0	0	0	0	0	0	0	0		0.48	1	0.5	0.23	0.02	0.02	0	0	0	0	0	0	0	0	0	0	0	0	0	0	0
tr|Q831P1|Q831P1_ENTFA	GTP-binding protein TypA	EF_2460	68.298	611	33		0.17	0.4	0.23	0.11	0.05	0.02	0.01	0	0	0	0	0	0	0	0	0	0	0	0	0	0		0.43	1	0.58	0.28	0.13	0.05	0.03	0	0	0	0	0	0	0	0	0	0	0	0	0	0
tr|Q831P2|Q831P2_ENTFA	ATP-dependent DNA helicase RecQ	recQ-2	67.18	589	12		0	0.26	0.26	0.18	0.17	0.07	0.02	0.02	0.02	0	0	0	0	0	0	0	0	0	0	0	0		0	1	1	0.69	0.65	0.27	0.08	0.08	0.08	0	0	0	0	0	0	0	0	0	0	0	0
tr|Q831P4|Q831P4_ENTFA	Pyruvate carboxylase	pycA	127.5	1142	59		0	0.12	0.4	0.28	0.14	0.04	0.01	0	0	0	0	0	0	0	0	0	0	0	0	0	0		0	0.3	1	0.7	0.35	0.1	0.03	0	0	0	0	0	0	0	0	0	0	0	0	0	0
tr|Q831P6|Q831P6_ENTFA	Uncharacterized protein	EF_2454	16.035	144	7		0.24	0.44	0.23	0.06	0.02	0	0	0	0	0	0	0	0	0	0	0	0	0	0	0	0		0.55	1	0.52	0.14	0.05	0	0	0	0	0	0	0	0	0	0	0	0	0	0	0	0
tr|Q831P8|Q831P8_ENTFA	Methylase, putative	EF_2452	20.762	184	16		0.11	0.24	0.22	0.23	0.12	0.05	0.01	0	0	0	0	0	0.01	0	0	0	0	0	0	0	0		0.46	1	0.92	0.96	0.5	0.21	0.04	0	0	0	0	0	0.04	0	0	0	0	0	0	0	0
tr|Q831Q0|Q831Q0_ENTFA	PDZ domain protein	EF_2450	38.38	350	19		0.24	0.39	0.15	0.11	0.05	0.03	0.01	0.01	0.01	0	0	0	0	0	0	0	0	0	0	0	0		0.62	1	0.38	0.28	0.13	0.08	0.03	0.03	0.03	0	0	0	0	0	0	0	0	0	0	0	0
tr|Q831Q2|Q831Q2_ENTFA	ComE operon protein 2, putative	EF_2448	18.666	167	4		0.25	0.57	0.13	0.04	0.02	0	0	0	0	0	0	0	0	0	0	0	0	0	0	0	0		0.44	1	0.23	0.07	0.04	0	0	0	0	0	0	0	0	0	0	0	0	0	0	0	0
tr|Q831Q4|Q831Q4_ENTFA	Uncharacterized protein	EF_2446	39.592	342	8		0.05	0.82	0.13	0	0	0	0	0	0	0	0	0	0	0	0	0	0	0	0	0	0		0.06	1	0.16	0	0	0	0	0	0	0	0	0	0	0	0	0	0	0	0	0	0
tr|Q831Q5|Q831Q5_ENTFA	2-dehydropantoate 2-reductase	EF_2445	34.438	313	18		0.21	0.39	0.24	0.1	0.04	0.01	0.01	0	0	0	0	0	0	0	0	0	0	0	0	0	0		0.54	1	0.62	0.26	0.1	0.03	0.03	0	0	0	0	0	0	0	0	0	0	0	0	0	0
tr|Q831Q6|Q831Q6_ENTFA	Acyl-CoA thioester hydrolase	EF_2444	20.089	178	11		0.02	0.35	0.36	0.18	0.06	0.03	0	0	0	0	0	0	0	0	0	0	0	0	0	0	0		0.06	0.97	1	0.5	0.17	0.08	0	0	0	0	0	0	0	0	0	0	0	0	0	0	0
tr|Q831Q9|Q831Q9_ENTFA	Uncharacterized protein	EF_2441	23.605	207	6		0.17	0.47	0.09	0	0.2	0.03	0.02	0.01	0.01	0	0	0	0	0	0	0	0	0	0	0	0		0.36	1	0.19	0	0.43	0.06	0.04	0.02	0.02	0	0	0	0	0	0	0	0	0	0	0	0
tr|Q831R2|Q831R2_ENTFA	PTS system, IIA component	EF_2438	17.376	164	7		0.54	0.26	0.12	0.05	0.02	0.01	0	0	0	0	0	0	0	0	0	0	0	0	0	0	0		1	0.48	0.22	0.09	0.04	0.02	0	0	0	0	0	0	0	0	0	0	0	0	0	0	0
tr|Q831R5|Q831R5_ENTFA	PTS system, IIBC components	EF_2435	50.339	484	3		0	0	0.46	0.31	0.15	0.06	0	0	0.01	0	0	0	0	0	0	0	0	0	0	0	0		0	0	1	0.67	0.33	0.13	0	0	0.02	0	0	0	0	0	0	0	0	0	0	0	0
tr|Q831R6|Q831R6_ENTFA	Phosphosugar-binding transcriptional regulator, RpiR family	EF_2434	31.217	282	9		0.24	0.38	0.17	0.03	0	0	0	0	0	0	0	0	0	0	0	0	0	0	0.16	0	0.01		0.63	1	0.45	0.08	0	0	0	0	0	0	0	0	0	0	0	0	0	0	0.42	0	0.03
tr|Q831R7|Q831R7_ENTFA	Phosphoglycerate mutase family protein	EF_2433	26.757	236	13		0.35	0.39	0.19	0.04	0.02	0	0	0	0	0	0	0	0	0	0	0	0	0	0	0	0		0.9	1	0.49	0.1	0.05	0	0	0	0	0	0	0	0	0	0	0	0	0	0	0	0
tr|Q831R8|Q831R8_ENTFA	Metallo-beta-lactamase superfamily protein	EF_2432	23.186	208	7		0.48	0.28	0.13	0.07	0.03	0.01	0	0	0	0	0	0	0	0	0	0	0	0	0	0	0		1	0.58	0.27	0.15	0.06	0.02	0	0	0	0	0	0	0	0	0	0	0	0	0	0	0
tr|Q831R9|Q831R9_ENTFA	Chlorohydrolase family protein	EF_2431	51.482	461	6		0.07	0.48	0.46	0	0	0	0	0	0	0	0	0	0	0	0	0	0	0	0	0	0		0.15	1	0.96	0	0	0	0	0	0	0	0	0	0	0	0	0	0	0	0	0	0
tr|Q831S3|Q831S3_ENTFA	Uncharacterized protein	EF_2427	37.912	342	2		0.22	0.28	0.26	0.15	0.04	0.03	0.02	0	0.01	0	0	0	0	0	0	0	0	0	0	0	0		0.79	1	0.93	0.54	0.14	0.11	0.07	0	0.04	0	0	0	0	0	0	0	0	0	0	0	0
tr|Q831S4|Q831S4_ENTFA	Transcriptional regulator, GntR family	EF_2426	55.197	483	5		0	0.16	0.42	0.13	0.25	0.05	0	0	0	0	0	0	0	0	0	0	0	0	0	0	0		0	0.38	1	0.31	0.6	0.12	0	0	0	0	0	0	0	0	0	0	0	0	0	0	0
tr|Q831S5|Q831S5_ENTFA	Phosphoglucomutase/phosphomannomutase family protein	EF_2425	63.752	574	36		0.24	0.37	0.22	0.11	0.04	0.01	0	0	0	0	0	0	0	0	0	0	0	0	0	0	0		0.65	1	0.59	0.3	0.11	0.03	0	0	0	0	0	0	0	0	0	0	0	0	0	0	0
tr|Q831S6|Q831S6_ENTFA	Pyrroline-5-carboxylate reductase	proC	27.384	260	14		0.02	0.04	0.31	0.38	0.16	0.05	0.02	0.01	0	0	0	0	0	0	0	0	0	0	0	0	0		0.05	0.11	0.82	1	0.42	0.13	0.05	0.03	0	0	0	0	0	0	0	0	0	0	0	0	0
tr|Q831S7|Q831S7_ENTFA	Transcriptional regulator, ArsR family	EF_2423	11.175	95	4		0.28	0.33	0.12	0.12	0.08	0.05	0.02	0	0	0	0	0	0	0	0	0	0	0	0	0	0		0.85	1	0.36	0.36	0.24	0.15	0.06	0	0	0	0	0	0	0	0	0	0	0	0	0	0
tr|Q831S8|Q831S8_ENTFA	Homoserine dehydrogenase	hom	46.742	430	13		0.23	0.42	0.23	0.09	0.02	0.01	0	0	0	0	0	0	0	0	0	0	0	0	0	0	0		0.55	1	0.55	0.21	0.05	0.02	0	0	0	0	0	0	0	0	0	0	0	0	0	0	0
tr|Q831S9|Q831S9_ENTFA	Threonine synthase	thrC	37.162	351	23		0.13	0.43	0.25	0.11	0.04	0.02	0	0	0	0	0	0	0	0	0	0	0	0	0	0	0		0.3	1	0.58	0.26	0.09	0.05	0	0	0	0	0	0	0	0	0	0	0	0	0	0	0
tr|Q831T2|Q831T2_ENTFA	Transcriptional regulator, Fur family	EF_2417	17.146	144	8		0.09	0.28	0.25	0.17	0.1	0.06	0.03	0	0	0	0	0	0	0	0	0	0	0	0	0.01	0		0.32	1	0.89	0.61	0.36	0.21	0.11	0	0	0	0	0	0	0	0	0	0	0	0	0.04	0
tr|Q831T4|Q831T4_ENTFA	Uncharacterized protein	EF_2415	16.752	149	16		0.45	0.3	0.14	0.05	0.03	0.01	0	0	0	0	0	0	0	0	0	0	0	0	0	0	0		1	0.67	0.31	0.11	0.07	0.02	0	0	0	0	0	0	0	0	0	0	0	0	0	0	0
tr|Q831T5|Q831T5_ENTFA	PhoH-like protein	phoH	35.903	324	16		0	0.1	0.28	0.2	0.12	0.08	0.04	0.02	0.02	0.01	0.01	0.01	0.01	0.01	0.03	0.03	0.02	0.01	0	0	0		0	0.36	1	0.71	0.43	0.29	0.14	0.07	0.07	0.04	0.04	0.04	0.04	0.04	0.11	0.11	0.07	0.04	0	0	0
tr|Q831T6|Q831T6_ENTFA	HD domain protein	EF_2413	83.231	732	24		0	0.06	0.15	0.16	0.16	0.14	0.11	0.07	0.06	0.04	0.02	0.01	0	0.01	0	0	0	0	0	0	0		0	0.38	0.94	1	1	0.88	0.69	0.44	0.38	0.25	0.13	0.06	0	0.06	0	0	0	0	0	0	0
tr|Q831U7|Q831U7_ENTFA	RNA methyltransferase, TrmH family	EF_2400	28.864	258	9		0.13	0.27	0.11	0.07	0.03	0.06	0.05	0.04	0.04	0.05	0.04	0.01	0.01	0.01	0.01	0.01	0.01	0	0	0	0.06		0.48	1	0.41	0.26	0.11	0.22	0.19	0.15	0.15	0.19	0.15	0.04	0.04	0.04	0.04	0.04	0.04	0	0	0	0.22
tr|Q831U8|Q831U8_ENTFA	Acetyltransferase, GNAT family	EF_2399	28.631	248	3		1	0	0	0	0	0	0	0	0	0	0	0	0	0	0	0	0	0	0	0	0		1	0	0	0	0	0	0	0	0	0	0	0	0	0	0	0	0	0	0	0	0
tr|Q831V3|Q831V3_ENTFA	ABC transporter, ATP-binding protein	EF_2394	28.425	256	12		0.29	0.39	0.2	0.08	0.03	0.01	0	0	0	0	0	0	0	0	0	0	0	0	0	0	0		0.74	1	0.51	0.21	0.08	0.03	0	0	0	0	0	0	0	0	0	0	0	0	0	0	0
tr|Q831V4|Q831V4_ENTFA	Uncharacterized protein	EF_2393	47.543	428	21		0.23	0.32	0.24	0.13	0.05	0.02	0	0	0	0	0	0	0	0	0	0	0	0	0	0	0		0.72	1	0.75	0.41	0.16	0.06	0	0	0	0	0	0	0	0	0	0	0	0	0	0	0
tr|Q831V5|Q831V5_ENTFA	Cysteine desulfurase	EF_2392	45.447	411	12		0.04	0.37	0.41	0.12	0.05	0.01	0	0	0	0	0	0	0	0	0	0	0	0	0	0	0		0.1	0.9	1	0.29	0.12	0.02	0	0	0	0	0	0	0	0	0	0	0	0	0	0	0
tr|Q831V6|Q831V6_ENTFA	NifU family protein	EF_2391	16.313	155	2		0.4	0.49	0.11	0	0	0	0	0	0	0	0	0	0	0	0	0	0	0	0	0	0		0.82	1	0.22	0	0	0	0	0	0	0	0	0	0	0	0	0	0	0	0	0	0
tr|Q831V7|Q831V7_ENTFA	Uncharacterized protein	EF_2390	52.134	464	30		0.15	0.38	0.27	0.11	0.06	0.02	0.01	0	0	0	0	0	0	0	0	0	0	0	0	0	0		0.39	1	0.71	0.29	0.16	0.05	0.03	0	0	0	0	0	0	0	0	0	0	0	0	0	0
tr|Q831W0|Q831W0_ENTFA	Chromosome partitioning ATPase, ParA family	EF_2387	31.434	280	16		0.16	0.23	0.19	0.07	0.13	0.03	0.03	0.05	0.06	0.04	0	0	0	0	0	0	0	0	0	0	0.02		0.7	1	0.83	0.3	0.57	0.13	0.13	0.22	0.26	0.17	0	0	0	0	0	0	0	0	0	0	0.09
tr|Q831W1|Q831W1_ENTFA	Uncharacterized protein	EF_2386	13.741	116	4		0.02	0.39	0.24	0.11	0.12	0.05	0.04	0.02	0.01	0	0	0	0	0	0	0	0	0	0	0	0		0.05	1	0.62	0.28	0.31	0.13	0.1	0.05	0.03	0	0	0	0	0	0	0	0	0	0	0	0
tr|Q831W2|Q831W2_ENTFA	Uncharacterized protein	EF_2385	34.035	290	3		0	0	0	0	0	0	0	0	0	0	1	0	0	0	0	0	0	0	0	0	0		0	0	0	0	0	0	0	0	0	0	1	0	0	0	0	0	0	0	0	0	0
tr|Q831W8|Q831W8_ENTFA	DNA polymerase III PolC-type	polC	164.36	1451	56		0.01	0.13	0.36	0.25	0.17	0.06	0.02	0	0	0	0	0	0	0	0	0	0	0	0	0	0		0.03	0.36	1	0.69	0.47	0.17	0.06	0	0	0	0	0	0	0	0	0	0	0	0	0	0
tr|Q831W9|Q831W9_ENTFA	Amino acid permease family protein	EF_2377	53.484	485	8		0.1	0.19	0.18	0.15	0.12	0.08	0.05	0.03	0.03	0.03	0.01	0	0.01	0	0	0	0	0	0	0	0		0.53	1	0.95	0.79	0.63	0.42	0.26	0.16	0.16	0.16	0.05	0	0.05	0	0	0	0	0	0	0	0
tr|Q831X1|Q831X1_ENTFA	ATP-dependent helicase DinG homolog	dinG	106.96	929	18		0	0.05	0.1	0.19	0.49	0.01	0	0	0	0	0	0.01	0	0	0	0	0.04	0.04	0.04	0.03	0.02		0	0.1	0.2	0.39	1	0.02	0	0	0	0	0	0.02	0	0	0	0	0.08	0.08	0.08	0.06	0.04
tr|Q831X2|Q831X2_ENTFA	Uncharacterized protein	EF_2373	19.489	172	11		0.24	0.25	0.19	0.11	0.07	0.05	0.03	0.02	0.02	0.01	0.01	0	0	0	0	0	0	0	0	0	0		0.96	1	0.76	0.44	0.28	0.2	0.12	0.08	0.08	0.04	0.04	0	0	0	0	0	0	0	0	0	0
tr|Q831X3|Q831X3_ENTFA	Aminotransferase	aspB	43.999	399	16		0.13	0.46	0.25	0.11	0.04	0.01	0	0	0	0	0	0	0	0	0	0	0	0	0	0	0		0.28	1	0.54	0.24	0.09	0.02	0	0	0	0	0	0	0	0	0	0	0	0	0	0	0
tr|Q831X5|Q831X5_ENTFA	Oxidoreductase, Gfo/Idh/MocA family	EF_2370	35.468	319	14		0.14	0.48	0.23	0.11	0.03	0.01	0	0	0	0	0	0	0	0	0	0	0	0	0	0	0		0.29	1	0.48	0.23	0.06	0.02	0	0	0	0	0	0	0	0	0	0	0	0	0	0	0
tr|Q831X6|Q831X6_ENTFA	Uncharacterized protein	EF_2369	20.235	172	11		0.34	0.45	0.14	0.05	0.02	0	0	0	0	0	0	0	0	0	0	0	0	0	0	0	0		0.76	1	0.31	0.11	0.04	0	0	0	0	0	0	0	0	0	0	0	0	0	0	0	0
tr|Q831X8|Q831X8_ENTFA	N-acetylmuramoyl-L-alanine amidase, family 4	EF_2367	24.451	213	5		0.04	0.09	0.06	0.09	0.12	0.09	0.09	0.05	0.08	0.06	0.04	0.05	0.01	0.02	0.02	0.03	0.03	0.01	0	0	0.01		0.33	0.75	0.5	0.75	1	0.75	0.75	0.42	0.67	0.5	0.33	0.42	0.08	0.17	0.17	0.25	0.25	0.08	0	0	0.08
tr|Q831X9|Q831X9_ENTFA	Uncharacterized protein	EF_2366	24.621	228	7		0	0.05	0.18	0.21	0.12	0.06	0.03	0.03	0.04	0.03	0.07	0.09	0.02	0.03	0.03	0.02	0	0	0	0	0		0	0.24	0.86	1	0.57	0.29	0.14	0.14	0.19	0.14	0.33	0.43	0.1	0.14	0.14	0.1	0	0	0	0	0
tr|Q831Y3|Q831Y3_ENTFA	N5-carboxyaminoimidazole ribonucleotide synthase	purK-2	41.1	371	12		0.1	0.41	0.29	0.14	0.05	0.01	0	0	0	0	0	0	0	0	0	0	0	0	0	0	0		0.24	1	0.71	0.34	0.12	0.02	0	0	0	0	0	0	0	0	0	0	0	0	0	0	0
tr|Q831Y4|Q831Y4_ENTFA	Adenylosuccinate lyase	purB	49.171	431	39		0	0.08	0.39	0.3	0.14	0.05	0.02	0.01	0	0	0	0	0	0	0	0	0	0	0	0	0		0	0.21	1	0.77	0.36	0.13	0.05	0.03	0	0	0	0	0	0	0	0	0	0	0	0	0
tr|Q831Y8|Q831Y8_ENTFA	Uncharacterized protein	EF_2354	17.55	159	6		0.14	0.35	0.28	0.16	0.05	0.02	0.01	0	0	0	0	0	0	0	0	0	0	0	0	0	0		0.4	1	0.8	0.46	0.14	0.06	0.03	0	0	0	0	0	0	0	0	0	0	0	0	0	0
tr|Q831Y9|Q831Y9_ENTFA	Acetyltransferase, GNAT family	EF_2353	48.026	406	19		0.04	0.39	0.32	0.16	0.06	0.02	0	0	0	0	0	0	0	0	0	0	0	0	0	0	0		0.1	1	0.82	0.41	0.15	0.05	0	0	0	0	0	0	0	0	0	0	0	0	0	0	0
tr|Q831Z3|Q831Z3_ENTFA	Uncharacterized protein	EF_2349	52.85	459	19		0.02	0.09	0.05	0.01	0	0	0.14	0.3	0.23	0.12	0.03	0	0	0	0	0	0	0	0	0	0		0.07	0.3	0.17	0.03	0	0	0.47	1	0.77	0.4	0.1	0	0	0	0	0	0	0	0	0	0
tr|Q831Z4|Q831Z4_ENTFA	Uncharacterized protein	EF_2348	70.123	610	16		0	0	0	0	0	0	0.12	0.39	0.27	0.2	0.04	0	0	0	0	0	0	0	0	0	0		0	0	0	0	0	0	0.31	1	0.69	0.51	0.1	0	0	0	0	0	0	0	0	0	0
tr|Q831Z9|Q831Z9_ENTFA	Uncharacterized protein	EF_2342	16.881	152	6		0.47	0.36	0.1	0.04	0.02	0.01	0	0	0	0	0	0	0	0	0	0	0	0	0	0	0		1	0.77	0.21	0.09	0.04	0.02	0	0	0	0	0	0	0	0	0	0	0	0	0	0	0
tr|Q832A0|Q832A0_ENTFA	Uncharacterized protein	EF_2341	31.145	273	14		0.42	0.29	0.15	0.06	0.05	0.02	0.01	0	0	0	0	0	0	0	0	0	0	0	0	0	0		1	0.69	0.36	0.14	0.12	0.05	0.02	0	0	0	0	0	0	0	0	0	0	0	0	0	0
tr|Q832D1|Q832D1_ENTFA	Uncharacterized protein	EF_2307	353.78	3173	6		0.64	0.25	0.03	0	0.08	0	0	0	0	0	0	0	0	0	0	0	0	0	0	0	0		1	0.39	0.05	0	0.13	0	0	0	0	0	0	0	0	0	0	0	0	0	0	0	0
tr|Q832D9|Q832D9_ENTFA	Transcriptional regulator, Cro/CI family	EF_2291	13.952	121	7		0.08	0.16	0.16	0.12	0.11	0.08	0.06	0.05	0.06	0.05	0.04	0.02	0.01	0	0	0	0	0	0	0	0		0.5	1	1	0.75	0.69	0.5	0.38	0.31	0.38	0.31	0.25	0.13	0.06	0	0	0	0	0	0	0	0
tr|Q832E8|Q832E8_ENTFA	Conserved domain protein	EF_2282	23.349	204	8		0.64	0.24	0.04	0	0	0	0	0	0	0	0	0.05	0	0	0.02	0.02	0	0	0	0	0		1	0.38	0.06	0	0	0	0	0	0	0	0	0.08	0	0	0.03	0.03	0	0	0	0	0
tr|Q832F6|Q832F6_ENTFA	Transcriptional regulator, GntR family	EF_2273	28.079	245	13		0.07	0.2	0.24	0.17	0.15	0.08	0.04	0.03	0.01	0.01	0	0	0	0	0	0	0	0	0	0	0		0.29	0.83	1	0.71	0.63	0.33	0.17	0.13	0.04	0.04	0	0	0	0	0	0	0	0	0	0	0
tr|Q832G9|Q832G9_ENTFA	Uncharacterized protein	EF_2260	21.839	185	10		0.46	0.42	0.11	0.02	0	0	0	0	0	0	0	0	0	0	0	0	0	0	0	0	0		1	0.91	0.24	0.04	0	0	0	0	0	0	0	0	0	0	0	0	0	0	0	0	0
tr|Q832H4|Q832H4_ENTFA	Uncharacterized protein	EF_2254	22.432	222	3		0	0	0	0.09	0.18	0.39	0.18	0.07	0.09	0	0	0	0	0	0	0	0	0	0	0	0		0	0	0	0.23	0.46	1	0.46	0.18	0.23	0	0	0	0	0	0	0	0	0	0	0	0
tr|Q832I8|Q832I8_ENTFA	Sugar-binding transcriptional regulator, LacI family	EF_2238	39.935	353	11		0.11	0.4	0.26	0.14	0.04	0	0	0	0	0	0	0	0	0	0	0	0.01	0	0	0	0.02		0.28	1	0.65	0.35	0.1	0	0	0	0	0	0	0	0	0	0	0	0.03	0	0	0	0.05
tr|Q832J8|Q832J8_ENTFA	Tryptophanyl-tRNA synthetase	EF_2228	37.33	334	19		0.25	0.42	0.2	0.08	0.04	0.01	0	0	0	0	0	0	0	0	0	0	0	0	0	0	0		0.6	1	0.48	0.19	0.1	0.02	0	0	0	0	0	0	0	0	0	0	0	0	0	0	0
tr|Q832K1|Q832K1_ENTFA	Transcriptional regulator, MerR family	EF_2225	30.079	255	4		0.22	0.51	0.14	0.11	0.02	0	0	0	0	0	0	0	0	0	0	0	0	0	0	0	0		0.43	1	0.27	0.22	0.04	0	0	0	0	0	0	0	0	0	0	0	0	0	0	0	0
tr|Q832K5|Q832K5_ENTFA	ABC transporter, substrate-binding protein	EF_2221	54.193	488	10		0.17	0.4	0.3	0.12	0.01	0	0	0	0	0	0	0	0	0	0	0	0	0	0	0	0		0.43	1	0.75	0.3	0.03	0	0	0	0	0	0	0	0	0	0	0	0	0	0	0	0
tr|Q832K8|Q832K8_ENTFA	DNA-binding response regulator, AraC family	EF_2218	57.88	493	4		0.01	0.57	0.3	0.12	0	0	0	0	0	0	0	0	0	0	0	0	0	0	0	0	0		0.02	1	0.53	0.21	0	0	0	0	0	0	0	0	0	0	0	0	0	0	0	0	0
tr|Q832K9|Q832K9_ENTFA	Alpha-1,2-mannosidase, putative	EF_2217	81.634	713	29		0	0	0.03	0.3	0.29	0.14	0.05	0.02	0.01	0	0	0.15	0	0	0	0	0	0	0	0	0		0	0	0.1	1	0.97	0.47	0.17	0.07	0.03	0	0	0.5	0	0	0	0	0	0	0	0	0
tr|Q832L1|Q832L1_ENTFA	Uncharacterized protein	EF_2215	18.837	160	10		0.46	0.32	0.15	0.06	0.01	0.01	0	0	0	0	0	0	0	0	0	0	0	0	0	0	0		1	0.7	0.33	0.13	0.02	0.02	0	0	0	0	0	0	0	0	0	0	0	0	0	0	0
tr|Q832L2|Q832L2_ENTFA	Glyoxylase family protein	EF_2214	14.719	126	7		0.67	0.23	0.09	0.02	0	0	0	0	0	0	0	0	0	0	0	0	0	0	0	0	0		1	0.34	0.13	0.03	0	0	0	0	0	0	0	0	0	0	0	0	0	0	0	0	0
tr|Q832L3|Q832L3_ENTFA	PTS system, IIBC components	EF_2213	52.635	488	4		0	0.16	0.15	0.23	0.17	0.11	0.07	0.04	0.03	0.02	0.01	0	0	0	0	0	0	0	0	0	0		0	0.7	0.65	1	0.74	0.48	0.3	0.17	0.13	0.09	0.04	0	0	0	0	0	0	0	0	0	0
tr|Q832L4|Q832L4_ENTFA	Uncharacterized protein	EF_2212	38.373	334	14		0.45	0.2	0.15	0.11	0.07	0.02	0	0	0	0	0	0	0	0	0	0	0	0	0	0	0		1	0.44	0.33	0.24	0.16	0.04	0	0	0	0	0	0	0	0	0	0	0	0	0	0	0
tr|Q832L5|Q832L5_ENTFA	Uncharacterized protein	EF_2211	13.461	117	4		0.42	0.24	0.16	0.07	0.06	0.02	0	0.01	0.01	0	0	0	0	0	0	0	0	0	0	0	0		1	0.57	0.38	0.17	0.14	0.05	0	0.02	0.02	0	0	0	0	0	0	0	0	0	0	0	0
tr|Q832L6|Q832L6_ENTFA	Uncharacterized protein	EF_2210	25.247	234	2		0.36	0.27	0.19	0.12	0.03	0.02	0	0	0	0	0	0	0	0	0	0	0	0	0	0	0		1	0.75	0.53	0.33	0.08	0.06	0	0	0	0	0	0	0	0	0	0	0	0	0	0	0
tr|Q832L7|Q832L7_ENTFA	Uncharacterized protein	EF_2209	12.312	112	10		0.39	0.28	0.15	0.09	0.05	0.01	0.01	0	0	0	0	0	0	0	0	0	0	0	0	0	0		1	0.72	0.38	0.23	0.13	0.03	0.03	0	0	0	0	0	0	0	0	0	0	0	0	0	0
tr|Q832L8|Q832L8_ENTFA	Phenazine biosynthesis protein PhzF family	EF_2208	31.109	281	7		0.61	0.33	0.04	0.02	0	0	0	0	0	0	0	0	0	0	0	0	0	0	0	0	0		1	0.54	0.07	0.03	0	0	0	0	0	0	0	0	0	0	0	0	0	0	0	0	0
tr|Q832L9|Q832L9_ENTFA	DNA-binding protein, Fis family	EF_2207	33.077	283	10		0.03	0.52	0.23	0.17	0.01	0.01	0.02	0.01	0	0	0	0	0	0	0	0	0	0	0	0	0		0.06	1	0.44	0.33	0.02	0.02	0.04	0.02	0	0	0	0	0	0	0	0	0	0	0	0	0
tr|Q832M0|Q832M0_ENTFA	tRNA-specific adenosine deaminase	tadA	19.584	173	5		0.06	0.25	0.16	0.1	0.1	0.1	0.07	0.06	0.07	0.03	0	0	0	0	0	0	0	0	0	0	0		0.24	1	0.64	0.4	0.4	0.4	0.28	0.24	0.28	0.12	0	0	0	0	0	0	0	0	0	0	0
tr|Q832M1|Q832M1_ENTFA	Uncharacterized protein	EF_2205	14.057	126	8		0.24	0.49	0.21	0.04	0.02	0	0	0	0	0	0	0	0	0	0	0	0	0	0	0	0		0.49	1	0.43	0.08	0.04	0	0	0	0	0	0	0	0	0	0	0	0	0	0	0	0
tr|Q832M2|Q832M2_ENTFA	Transcriptional regulator, TetR family	EF_2203	21.658	190	10		0	0.05	0.08	0.07	0.13	0.08	0.05	0.04	0.04	0.05	0.04	0.06	0.02	0.08	0.1	0.07	0.02	0.01	0	0	0		0	0.38	0.62	0.54	1	0.62	0.38	0.31	0.31	0.38	0.31	0.46	0.15	0.62	0.77	0.54	0.15	0.08	0	0	0
tr|Q832M4|Q832M4_ENTFA	Flavodoxin	EF_2201	16.086	147	7		0.43	0.28	0.16	0.07	0.03	0.01	0.01	0	0	0	0	0	0	0	0	0	0	0	0	0	0		1	0.65	0.37	0.16	0.07	0.02	0.02	0	0	0	0	0	0	0	0	0	0	0	0	0	0
tr|Q832M5|Q832M5_ENTFA	Methionine aminopeptidase	map	28.205	254	15		0.32	0.33	0.2	0.09	0.04	0.01	0	0	0	0	0	0	0	0	0	0	0	0	0	0	0		0.97	1	0.61	0.27	0.12	0.03	0	0	0	0	0	0	0	0	0	0	0	0	0	0	0
tr|Q832M8|Q832M8_ENTFA	Glycosyl transferase, group 2 family protein	EF_2197	31.039	262	9		0.15	0.27	0.23	0.17	0.19	0	0	0	0	0	0	0	0	0	0	0	0	0	0	0	0		0.56	1	0.85	0.63	0.7	0	0	0	0	0	0	0	0	0	0	0	0	0	0	0	0
tr|Q832N0|Q832N0_ENTFA	dTDP-4-dehydrorhamnose 3,5-epimerase	rfbC	21.336	190	10		0.01	0.3	0.37	0.18	0.09	0.03	0.01	0	0	0	0	0	0	0	0	0	0	0	0	0	0		0.03	0.81	1	0.49	0.24	0.08	0.03	0	0	0	0	0	0	0	0	0	0	0	0	0	0
tr|Q832N1|Q832N1_ENTFA	dTDP-glucose 4,6-dehydratase	rfbB	38.338	342	22		0.17	0.37	0.26	0.11	0.05	0.02	0.01	0	0	0	0	0	0	0	0	0	0	0	0	0	0		0.46	1	0.7	0.3	0.14	0.05	0.03	0	0	0	0	0	0	0	0	0	0	0	0	0	0
tr|Q832N2|Q832N2_ENTFA	dTDP-4-dehydrorhamnose reductase	EF_2191	33.794	299	21		0.29	0.43	0.17	0.07	0.03	0.01	0	0	0	0	0	0	0	0	0	0	0	0	0	0	0		0.67	1	0.4	0.16	0.07	0.02	0	0	0	0	0	0	0	0	0	0	0	0	0	0	0
tr|Q832N3|Q832N3_ENTFA	Glycosyl transferase, group 2 family protein	EF_2190	26.914	241	10		0.26	0.37	0.15	0.08	0.09	0.02	0.01	0.01	0	0	0	0	0	0	0	0	0	0	0	0	0		0.7	1	0.41	0.22	0.24	0.05	0.03	0.03	0	0	0	0	0	0	0	0	0	0	0	0	0
tr|Q832N9|Q832N9_ENTFA	ABC transporter, ATP-binding protein	EF_2182	46.189	405	21		0.25	0.42	0.19	0.07	0.03	0.01	0	0	0	0.01	0.01	0	0	0	0	0	0	0	0	0	0		0.6	1	0.45	0.17	0.07	0.02	0	0	0	0.02	0.02	0	0	0	0	0	0	0	0	0	0
tr|Q832P0|Q832P0_ENTFA	Glycosyl transferase, group 2 family protein	EF_2181	119.73	1047	57		0.01	0.14	0.34	0.27	0.15	0.06	0.02	0.01	0	0	0	0.01	0	0	0	0	0	0	0	0	0		0.03	0.41	1	0.79	0.44	0.18	0.06	0.03	0	0	0	0.03	0	0	0	0	0	0	0	0	0
tr|Q832P1|Q832P1_ENTFA	Glycosyl transferase, group 2 family protein	EF_2180	81.287	713	26		0.06	0.2	0.21	0.11	0.06	0.02	0.02	0.02	0.03	0.03	0.01	0.01	0.01	0.03	0.04	0.02	0.02	0.01	0.01	0	0.09		0.29	0.95	1	0.52	0.29	0.1	0.1	0.1	0.14	0.14	0.05	0.05	0.05	0.14	0.19	0.1	0.1	0.05	0.05	0	0.43
tr|Q832P2|Q832P2_ENTFA	Uncharacterized protein	EF_2179	74.94	656	16		0.01	0.09	0.1	0.17	0.16	0.16	0.1	0.09	0.05	0.03	0.01	0	0	0	0	0	0	0	0	0	0		0.06	0.53	0.59	1	0.94	0.94	0.59	0.53	0.29	0.18	0.06	0	0	0	0	0	0	0	0	0	0
tr|Q832P3|Q832P3_ENTFA	Membrane protein, putative	EF_2178	49.604	433	5		0	0.01	0.03	0.06	0.1	0.12	0.12	0.13	0.13	0.1	0.07	0.03	0.02	0.03	0.02	0.01	0.01	0.01	0	0	0		0	0.08	0.23	0.46	0.77	0.92	0.92	1	1	0.77	0.54	0.23	0.15	0.23	0.15	0.08	0.08	0.08	0	0	0
tr|Q832P4|Q832P4_ENTFA	Bacterial sugar transferase	EF_2177	53.993	465	17		0	0.12	0.31	0.2	0.14	0.06	0.05	0.03	0.03	0.02	0.01	0.01	0	0.01	0	0	0	0	0	0	0		0	0.39	1	0.65	0.45	0.19	0.16	0.1	0.1	0.06	0.03	0.03	0	0.03	0	0	0	0	0	0	0
tr|Q832P5|Q832P5_ENTFA	Glycosyl transferase, group 2 family protein	EF_2176	29.535	252	15		0.45	0.31	0.16	0.05	0.02	0	0	0	0.01	0.01	0	0	0	0	0	0	0	0	0	0	0		1	0.69	0.36	0.11	0.04	0	0	0	0.02	0.02	0	0	0	0	0	0	0	0	0	0	0
tr|Q832P6|Q832P6_ENTFA	LicD-related protein	EF_2175	32.799	282	13		0.13	0.44	0.17	0.03	0.15	0.01	0	0.02	0.01	0.03	0	0	0	0	0	0	0	0	0	0	0.01		0.3	1	0.39	0.07	0.34	0.02	0	0.05	0.02	0.07	0	0	0	0	0	0	0	0	0	0	0.02
tr|Q832P7|Q832P7_ENTFA	Conserved domain protein	EF_2174	99.579	893	9		0	0	0	0	0	0	0	0	0	0	0	0	0	0	0	0	0	0	0	0	1		0	0	0	0	0	0	0	0	0	0	0	0	0	0	0	0	0	0	0	0	1
tr|Q832P8|Q832P8_ENTFA	2-C-methyl-D-erythritol 4-phosphate cytidylyltransferase	ispD	26.863	234	18		0.25	0.41	0.2	0.09	0.04	0.01	0	0	0	0	0	0	0	0	0	0	0	0	0	0	0		0.61	1	0.49	0.22	0.1	0.02	0	0	0	0	0	0	0	0	0	0	0	0	0	0	0
tr|Q832P9|Q832P9_ENTFA	Epimerase/dehydratase, putative	EF_2171	39.229	352	15		0.05	0.48	0.28	0.13	0.04	0.01	0	0	0	0	0	0	0	0	0	0	0	0	0	0	0		0.1	1	0.58	0.27	0.08	0.02	0	0	0	0	0	0	0	0	0	0	0	0	0	0	0
tr|Q832Q0|Q832Q0_ENTFA	Glycosyl transferase, group 2 family protein	EF_2170	37.397	324	4		0.19	0	0.31	0.36	0.14	0	0	0	0	0	0	0	0	0	0	0	0	0	0	0	0		0.53	0	0.86	1	0.39	0	0	0	0	0	0	0	0	0	0	0	0	0	0	0	0
tr|Q832Q1|Q832Q1_ENTFA	Membrane protein, putative	EF_2169	53.562	467	13		0.05	0.13	0.17	0.16	0.14	0.1	0.07	0.05	0.05	0.02	0.02	0.01	0.01	0	0	0	0	0	0	0	0		0.29	0.76	1	0.94	0.82	0.59	0.41	0.29	0.29	0.12	0.12	0.06	0.06	0	0	0	0	0	0	0	0
tr|Q832Q2|Q832Q2_ENTFA	LicD1 protein, putative	EF_2168	32.763	274	7		0	0.19	0.57	0.14	0	0.03	0	0.02	0	0	0	0	0	0	0	0	0	0	0	0	0.06		0	0.33	1	0.25	0	0.05	0	0.04	0	0	0	0	0	0	0	0	0	0	0	0	0.11
tr|Q832Q3|Q832Q3_ENTFA	Glycosyl transferase, group 2 family protein	EF_2167	38.02	323	8		0.11	0.4	0.09	0	0.29	0.01	0.01	0	0.01	0.01	0	0	0	0	0	0	0	0	0	0	0.06		0.28	1	0.23	0	0.73	0.03	0.03	0	0.03	0.03	0	0	0	0	0	0	0	0	0	0	0.15
tr|Q832Q4|Q832Q4_ENTFA	Membrane protein, putative	EF_2166	54.537	473	3		0.17	0.62	0	0	0	0	0.14	0	0	0	0	0	0	0	0	0	0	0	0	0.04	0.02		0.27	1	0	0	0	0	0.23	0	0	0	0	0	0	0	0	0	0	0	0	0.06	0.03
tr|Q832Q5|Q832Q5_ENTFA	NAD-dependent epimerase/dehydratase family protein	EF_2165	36.225	324	13		0.21	0.41	0.28	0.07	0.02	0.01	0	0	0	0	0	0	0	0	0	0	0	0	0	0	0		0.51	1	0.68	0.17	0.05	0.02	0	0	0	0	0	0	0	0	0	0	0	0	0	0	0
tr|Q832Q6|Q832Q6_ENTFA	Membrane protein, putative	EF_2164	69.225	603	11		0	0	0	0	0.02	0.05	0.07	0.1	0.13	0.15	0.13	0.1	0.06	0.1	0.05	0	0.02	0.01	0	0	0.01		0	0	0	0	0.13	0.33	0.47	0.67	0.87	1	0.87	0.67	0.4	0.67	0.33	0	0.13	0.07	0	0	0.07
tr|Q832Q7|Q832Q7_ENTFA	Glycerophosphoryl diester phosphodiesterase, putative	EF_2163	28.438	248	7		0.62	0.38	0	0	0	0	0	0	0	0	0	0	0	0	0	0	0	0	0	0	0		1	0.61	0	0	0	0	0	0	0	0	0	0	0	0	0	0	0	0	0	0	0
tr|Q832Q8|Q832Q8_ENTFA	GTPase HflX	hflX	47.02	413	14		0	0	0	0	0	0	0	0.01	0	0.01	0.01	0.01	0.01	0.22	0.37	0.23	0.11	0.03	0	0	0		0	0	0	0	0	0	0	0.03	0	0.03	0.03	0.03	0.03	0.59	1	0.62	0.3	0.08	0	0	0
tr|Q832Q9|Q832Q9_ENTFA	Regulatory protein GlnR	glnR	14.794	127	7		0.15	0.24	0.21	0.18	0.12	0.07	0.02	0	0	0	0	0	0	0	0	0	0	0	0	0	0		0.63	1	0.88	0.75	0.5	0.29	0.08	0	0	0	0	0	0	0	0	0	0	0	0	0	0
tr|Q832R0|Q832R0_ENTFA	Glutamine synthetase	glnA	50.706	446	41		0.01	0.01	0.01	0.01	0.11	0.38	0.21	0.11	0.08	0.04	0.01	0	0	0	0	0	0	0	0	0	0		0.03	0.03	0.03	0.03	0.29	1	0.55	0.29	0.21	0.11	0.03	0	0	0	0	0	0	0	0	0	0
tr|Q832R1|Q832R1_ENTFA	Pyruvate-flavodoxin oxidoreductase	EF_2158	136.36	1229	41		0.02	0.12	0.24	0.15	0.11	0.01	0	0.04	0.15	0.12	0.02	0	0	0	0	0	0	0	0	0	0.01		0.08	0.5	1	0.63	0.46	0.04	0	0.17	0.63	0.5	0.08	0	0	0	0	0	0	0	0	0	0.04
tr|Q832R2|Q832R2_ENTFA	Diadenylate cyclase	dacA	33.096	294	10		0.13	0.38	0.27	0.12	0.06	0.02	0	0	0	0	0	0	0	0	0	0	0	0	0	0	0		0.34	1	0.71	0.32	0.16	0.05	0	0	0	0	0	0	0	0	0	0	0	0	0	0	0
tr|Q832R3|Q832R3_ENTFA	Uncharacterized protein	EF_2156	41.545	387	13		0.29	0.36	0.17	0.12	0.05	0.01	0	0	0	0	0	0	0	0	0	0	0	0	0	0	0		0.81	1	0.47	0.33	0.14	0.03	0	0	0	0	0	0	0	0	0	0	0	0	0	0	0
tr|Q832R7|Q832R7_ENTFA	Glutamine--fructose-6-phosphate aminotransferase [isomerizing]	glmS	65.445	602	35		0.22	0.37	0.22	0.11	0.05	0.02	0.01	0	0	0	0	0	0	0	0	0	0	0	0	0	0		0.59	1	0.59	0.3	0.14	0.05	0.03	0	0	0	0	0	0	0	0	0	0	0	0	0	0
tr|Q832R8|Q832R8_ENTFA	FemAB family protein	EF_2150	50.035	426	27		0.03	0.35	0.3	0.14	0.08	0.03	0.01	0	0	0	0	0.04	0	0	0	0	0	0	0	0	0.01		0.09	1	0.86	0.4	0.23	0.09	0.03	0	0	0	0	0.11	0	0	0	0	0	0	0	0	0.03
tr|Q832R9|Q832R9_ENTFA	Uncharacterized protein	EF_2149	10.716	96	5		0.49	0.3	0.13	0.05	0.01	0.01	0	0	0	0	0	0	0	0	0	0	0	0	0	0	0		1	0.61	0.27	0.1	0.02	0.02	0	0	0	0	0	0	0	0	0	0	0	0	0	0	0
tr|Q832S0|Q832S0_ENTFA	Uncharacterized protein	EF_2148	37.388	321	8		0.68	0.23	0.05	0.02	0.01	0	0	0	0	0	0	0	0	0	0	0	0	0	0	0	0		1	0.34	0.07	0.03	0.01	0	0	0	0	0	0	0	0	0	0	0	0	0	0	0	0
tr|Q832S2|Q832S2_ENTFA	Membrane protein, putative	EF_2146	56.569	496	7		0	0	0.05	0.07	0.09	0.28	0.13	0.16	0.08	0.09	0.02	0	0	0.01	0	0	0	0	0	0	0		0	0	0.18	0.25	0.32	1	0.46	0.57	0.29	0.32	0.07	0	0	0.04	0	0	0	0	0	0	0
tr|Q832S4|Q832S4_ENTFA	Lipoprotein, putative	EF_2144	31.407	286	18		0.34	0.31	0.18	0.09	0.04	0.02	0.01	0	0	0	0	0	0	0	0	0	0	0	0	0	0		1	0.91	0.53	0.26	0.12	0.06	0.03	0	0	0	0	0	0	0	0	0	0	0	0	0	0
tr|Q832S6|Q832S6_ENTFA	Transcriptional regulator, Cro/CI family	EF_2142	13.838	119	8		0.36	0.29	0.17	0.1	0.06	0.01	0	0	0	0	0	0	0	0	0	0	0	0	0	0	0		1	0.81	0.47	0.28	0.17	0.03	0	0	0	0	0	0	0	0	0	0	0	0	0	0	0
tr|Q832U5|Q832U5_ENTFA	Uncharacterized protein	EF_2123	8.026	70	2		0.59	0.41	0	0	0	0	0	0	0	0	0	0	0	0	0	0	0	0	0	0	0		1	0.69	0	0	0	0	0	0	0	0	0	0	0	0	0	0	0	0	0	0	0
tr|Q832W3|Q832W3_ENTFA	Uncharacterized protein	EF_2105	39.668	343	4		0.65	0.26	0.09	0	0	0	0	0	0	0	0	0	0	0	0	0	0	0	0	0	0		1	0.4	0.14	0	0	0	0	0	0	0	0	0	0	0	0	0	0	0	0	0	0
tr|Q832W9|Q832W9_ENTFA	Uncharacterized protein	EF_2099	49.92	444	4		1	0	0	0	0	0	0	0	0	0	0	0	0	0	0	0	0	0	0	0	0		1	0	0	0	0	0	0	0	0	0	0	0	0	0	0	0	0	0	0	0	0
tr|Q832X0|Q832X0_ENTFA	Uncharacterized protein	EF_2098	21.342	186	2		0.63	0.37	0	0	0	0	0	0	0	0	0	0	0	0	0	0	0	0	0	0	0		1	0.59	0	0	0	0	0	0	0	0	0	0	0	0	0	0	0	0	0	0	0
tr|Q832X2|Q832X2_ENTFA	Tail protein	EF_2096	186.37	1720	4		0.08	0.08	0.08	0.12	0.07	0	0	0.01	0	0.09	0.08	0.07	0.03	0	0	0.07	0.07	0.05	0.03	0.05	0.01		0.67	0.67	0.67	1	0.58	0	0	0.08	0	0.75	0.67	0.58	0.25	0	0	0.58	0.58	0.42	0.25	0.42	0.08
tr|Q832X7|Q832X7_ENTFA	Uncharacterized protein	EF_2091	18.66	162	3		0.61	0	0	0	0.27	0	0.11	0	0	0	0	0	0	0	0	0	0	0	0	0	0		1	0	0	0	0.44	0	0.18	0	0	0	0	0	0	0	0	0	0	0	0	0	0
tr|Q832X8|Q832X8_ENTFA	Uncharacterized protein	EF_2090	30.472	285	2		1	0	0	0	0	0	0	0	0	0	0	0	0	0	0	0	0	0	0	0	0		1	0	0	0	0	0	0	0	0	0	0	0	0	0	0	0	0	0	0	0	0
tr|Q832Y3|Q832Y3_ENTFA	Uncharacterized protein	EF_2085	37.589	322	11		0	0.07	0.03	0.05	0	0	0	0.03	0.1	0.12	0.37	0	0.06	0.04	0.1	0.04	0	0	0	0	0		0	0.19	0.08	0.14	0	0	0	0.08	0.27	0.32	1	0	0.16	0.11	0.27	0.11	0	0	0	0	0
tr|Q832Y8|Q832Y8_ENTFA	Lipoprotein	EF_2080	30.445	277	2		1	0	0	0	0	0	0	0	0	0	0	0	0	0	0	0	0	0	0	0	0		1	0	0	0	0	0	0	0	0	0	0	0	0	0	0	0	0	0	0	0	0
tr|Q832Z2|Q832Z2_ENTFA	Endocarditis specific antigen	EF_2076	34.796	308	19		0.34	0.33	0.17	0.1	0.04	0.01	0.01	0	0	0	0	0	0	0	0	0	0	0	0	0	0		1	0.97	0.5	0.29	0.12	0.03	0.03	0	0	0	0	0	0	0	0	0	0	0	0	0	0
tr|Q832Z4|Q832Z4_ENTFA	ABC transporter, ATP-binding protein	EF_2074	27.38	249	10		0	0	0.05	0	0	0	0.01	0.06	0.08	0	0	0.58	0	0	0	0	0	0	0	0	0.22		0	0	0.09	0	0	0	0.02	0.1	0.14	0	0	1	0	0	0	0	0	0	0	0	0.38
tr|Q832Z6|Q832Z6_ENTFA	Aminotransferase, class V	EF_2072	41.406	381	14		0.13	0.45	0.28	0.09	0.04	0.01	0	0	0	0	0	0	0	0	0	0	0	0	0	0	0		0.29	1	0.62	0.2	0.09	0.02	0	0	0	0	0	0	0	0	0	0	0	0	0	0	0
tr|Q832Z7|Q832Z7_ENTFA	Uncharacterized protein	EF_2071	12.941	114	8		0.27	0.34	0.16	0.11	0.06	0.04	0.02	0.01	0	0	0	0	0	0	0	0	0	0	0	0	0		0.79	1	0.47	0.32	0.18	0.12	0.06	0.03	0	0	0	0	0	0	0	0	0	0	0	0	0
tr|Q833A1|Q833A1_ENTFA	Transcriptional regulator, TetR family	EF_2066	21.804	189	5		0	0	0.46	0.24	0.13	0.15	0.02	0	0	0	0	0	0	0	0	0	0	0	0	0	0		0	0	1	0.52	0.28	0.33	0.04	0	0	0	0	0	0	0	0	0	0	0	0	0	0
tr|Q833A2|Q833A2_ENTFA	Uncharacterized protein	EF_2065	14.727	121	2		1	0	0	0	0	0	0	0	0	0	0	0	0	0	0	0	0	0	0	0	0		1	0	0	0	0	0	0	0	0	0	0	0	0	0	0	0	0	0	0	0	0
tr|Q833A3|Q833A3_ENTFA	DNA topoisomerase III	topB-1	79.28	693	44		0	0	0	0	0	0	0	0	0.01	0.06	0.16	0.01	0.11	0.19	0.25	0.09	0.06	0.03	0	0	0.02		0	0	0	0	0	0	0	0	0.04	0.24	0.64	0.04	0.44	0.76	1	0.36	0.24	0.12	0	0	0.08
tr|Q833A6|Q833A6_ENTFA	Cytochrome d ubiquinol oxidase, subunit I	cydA	53.305	472	6		0.15	0.28	0.27	0.13	0.06	0.02	0.02	0.01	0.02	0.02	0	0	0	0.01	0	0	0	0	0	0	0		0.54	1	0.96	0.46	0.21	0.07	0.07	0.04	0.07	0.07	0	0	0	0.04	0	0	0	0	0	0	0
tr|Q833A7|Q833A7_ENTFA	Cytochrome d ubiquinol oxidase, subunit II	cydB	38.074	337	4		0	0.27	0.17	0.1	0.06	0.18	0.02	0.02	0.07	0.07	0.02	0.02	0.01	0	0	0	0	0	0	0	0		0	1	0.63	0.37	0.22	0.67	0.07	0.07	0.26	0.26	0.07	0.07	0.04	0	0	0	0	0	0	0	0
tr|Q833A8|Q833A8_ENTFA	Transport ATP-binding protein CydC, putative	EF_2059	65.25	577	12		0.03	0.31	0.27	0.21	0.06	0.02	0.01	0.02	0.02	0.02	0.01	0	0	0.01	0	0	0	0.01	0	0	0.01		0.1	1	0.87	0.68	0.19	0.06	0.03	0.06	0.06	0.06	0.03	0	0	0.03	0	0	0	0.03	0	0	0.03
tr|Q833A9|Q833A9_ENTFA	Transport ATP-binding protein CydD, putative	EF_2058	66.532	588	13		0	0.17	0.24	0.13	0.13	0.06	0.06	0.06	0.06	0.07	0.01	0.01	0	0	0	0	0	0	0	0	0		0	0.71	1	0.54	0.54	0.25	0.25	0.25	0.25	0.29	0.04	0.04	0	0	0	0	0	0	0	0	0
tr|Q833B0|Q833B0_ENTFA	Heptaprenyl diphosphate synthase, component II, putative	EF_2057	36.593	326	16		0.03	0.35	0.43	0.11	0.06	0.01	0	0	0	0	0	0	0	0	0	0	0	0	0	0	0		0.07	0.81	1	0.26	0.14	0.02	0	0	0	0	0	0	0	0	0	0	0	0	0	0	0
tr|Q833B1|Q833B1_ENTFA	1,4-dihydroxy-2-naphthoate octaprenyltransferase, putative	EF_2056	34.037	301	2		0	0.47	0	0	0	0.17	0.18	0.18	0	0	0	0	0	0	0	0	0	0	0	0	0		0	1	0	0	0	0.36	0.38	0.38	0	0	0	0	0	0	0	0	0	0	0	0	0
tr|Q833B2|Q833B2_ENTFA	Oxidoreductase, pyridine nucleotide-disulfide family	EF_2055	43.992	403	20		0.29	0.36	0.19	0.09	0.03	0.01	0.01	0	0	0	0	0	0	0	0	0	0	0	0	0	0.01		0.81	1	0.53	0.25	0.08	0.03	0.03	0	0	0	0	0	0	0	0	0	0	0	0	0	0.03
tr|Q833B3|Q833B3_ENTFA	Transcriptional regulator, GntR family	EF_2051	27.18	233	17		0.27	0.39	0.22	0.08	0.03	0.01	0	0	0	0	0	0	0	0	0	0	0	0	0	0	0		0.69	1	0.56	0.21	0.08	0.03	0	0	0	0	0	0	0	0	0	0	0	0	0	0	0
tr|Q833B4|Q833B4_ENTFA	ABC transporter, ATP-binding protein	EF_2050	27.63	249	11		0.19	0.23	0.16	0.19	0.13	0.06	0.03	0	0	0	0	0	0	0	0	0	0	0	0	0	0		0.83	1	0.7	0.83	0.57	0.26	0.13	0	0	0	0	0	0	0	0	0	0	0	0	0	0
tr|Q833B5|Q833B5_ENTFA	ABC transporter, permease protein, putative	EF_2049	68.589	609	7		0	0.02	0.06	0.12	0.08	0.15	0.07	0.13	0.17	0.06	0.04	0	0.02	0.03	0.03	0.01	0.01	0	0	0	0		0	0.12	0.35	0.71	0.47	0.88	0.41	0.76	1	0.35	0.24	0	0.12	0.18	0.18	0.06	0.06	0	0	0	0
tr|Q833C1|Q833C1_ENTFA	Site-specific recombinase, phage integrase family	EF_2043	45.03	382	4		0	0	0	0	0	0	0	0	0	0	0	0	0	0	1	0	0	0	0	0	0		0	0	0	0	0	0	0	0	0	0	0	0	0	0	1	0	0	0	0	0	0
tr|Q833C2|Q833C2_ENTFA	Conserved domain protein	EF_2042	22.856	204	7		0.14	0.06	0	0	0	0	0	0.01	0.05	0.09	0.18	0.03	0.02	0.07	0.07	0.04	0.04	0.02	0	0.01	0.16		0.78	0.33	0	0	0	0	0	0.06	0.28	0.5	1	0.17	0.11	0.39	0.39	0.22	0.22	0.11	0	0.06	0.89
tr|Q833C4|Q833C4_ENTFA	Transcriptional regulator, Cro/CI family	EF_2040	13.357	113	7		0.3	0.26	0.21	0.13	0.07	0.03	0	0	0	0	0	0	0	0	0	0	0	0	0	0	0		1	0.87	0.7	0.43	0.23	0.1	0	0	0	0	0	0	0	0	0	0	0	0	0	0	0
tr|Q833C8|Q833C8_ENTFA	Uncharacterized protein	EF_2036	7.2843	62	2		0	0.11	0	0	0	0.01	0.03	0.02	0.03	0.18	0.15	0.11	0.07	0.12	0.12	0.03	0.02	0.01	0	0	0		0	0.61	0	0	0	0.06	0.17	0.11	0.17	1	0.83	0.61	0.39	0.67	0.67	0.17	0.11	0.06	0	0	0
tr|Q833D8|Q833D8_ENTFA	Conserved domain protein	EF_2022	35.311	307	25		0.05	0.28	0.27	0.18	0.11	0.06	0.03	0.01	0.01	0	0	0	0	0	0	0	0	0	0	0	0		0.18	1	0.96	0.64	0.39	0.21	0.11	0.04	0.04	0	0	0	0	0	0	0	0	0	0	0	0
tr|Q833E0|Q833E0_ENTFA	Uncharacterized protein	EF_2020	31.812	270	7		0.31	0.39	0.17	0.11	0.01	0	0	0	0	0	0	0	0	0	0	0	0	0	0	0	0		0.79	1	0.44	0.28	0.03	0	0	0	0	0	0	0	0	0	0	0	0	0	0	0	0
tr|Q833E1|Q833E1_ENTFA	Uncharacterized protein	EF_2019	7.5522	64	4		0.52	0.27	0.11	0.04	0.03	0.01	0.01	0	0	0	0	0	0	0	0	0	0	0	0	0	0		1	0.52	0.21	0.08	0.06	0.02	0.02	0	0	0	0	0	0	0	0	0	0	0	0	0	0
tr|Q833G3|Q833G3_ENTFA	Cold shock protein CspC	cspC	7.2208	66	4		0.42	0.32	0.17	0.07	0.02	0.01	0	0	0	0	0	0	0	0	0	0	0	0	0	0	0		1	0.76	0.4	0.17	0.05	0.02	0	0	0	0	0	0	0	0	0	0	0	0	0	0	0
tr|Q833H1|Q833H1_ENTFA	Universal stress protein	EF_1982	17.199	157	11		0.33	0.35	0.18	0.07	0.04	0.02	0.01	0	0	0	0	0	0	0	0	0	0	0	0	0	0		0.94	1	0.51	0.2	0.11	0.06	0.03	0	0	0	0	0	0	0	0	0	0	0	0	0	0
tr|Q833H3|Q833H3_ENTFA	Uncharacterized protein	EF_1980	12.456	110	3		1	0	0	0	0	0	0	0	0	0	0	0	0	0	0	0	0	0	0	0	0		1	0	0	0	0	0	0	0	0	0	0	0	0	0	0	0	0	0	0	0	0
tr|Q833H4|Q833H4_ENTFA	ATPase, AAA family	EF_1979	47.087	425	21		0	0.15	0.15	0.32	0.23	0.05	0.01	0.01	0.01	0	0	0.07	0	0	0	0	0	0	0	0	0		0	0.47	0.47	1	0.72	0.16	0.03	0.03	0.03	0	0	0.22	0	0	0	0	0	0	0	0	0
tr|Q833H6|Q833H6_ENTFA	Uncharacterized protein	EF_1977	18.805	161	9		0.19	0.18	0.12	0.09	0.06	0.04	0.03	0.02	0.02	0.01	0.02	0.02	0.02	0.05	0.05	0.04	0.02	0.01	0	0	0		1	0.95	0.63	0.47	0.32	0.21	0.16	0.11	0.11	0.05	0.11	0.11	0.11	0.26	0.26	0.21	0.11	0.05	0	0	0
tr|Q833H7|Q833H7_ENTFA	Ribosomal RNA small subunit methyltransferase E	EF_1975	28.343	250	12		0	0	0	0	0	0	0	0	0.06	0.24	0.26	0.23	0.07	0.07	0.03	0.02	0.01	0	0	0	0		0	0	0	0	0	0	0	0	0.23	0.92	1	0.88	0.27	0.27	0.12	0.08	0.04	0	0	0	0
tr|Q833H8|Q833H8_ENTFA	GTP pyrophosphokinase	relA	84.488	737	50		0	0.28	0.36	0.17	0.11	0.01	0.01	0	0.01	0.01	0	0	0	0.01	0	0	0	0	0	0	0.01		0	0.78	1	0.47	0.31	0.03	0.03	0	0.03	0.03	0	0	0	0.03	0	0	0	0	0	0	0.03
tr|Q833I3|Q833I3_ENTFA	Phosphomethylpyrimidine kinase, putative	EF_1969	29.295	271	9		0.51	0.36	0.11	0.02	0.01	0	0	0	0	0	0	0	0	0	0	0	0	0	0	0	0		1	0.71	0.22	0.04	0.02	0	0	0	0	0	0	0	0	0	0	0	0	0	0	0	0
tr|Q833I7|Q833I7_ENTFA	Transcriptional regulator, SorC family	EF_1965	38.457	345	7		0.04	0.85	0.06	0.04	0	0	0	0	0	0	0	0	0	0	0	0	0	0	0	0	0.02		0.05	1	0.07	0.05	0	0	0	0	0	0	0	0	0	0	0	0	0	0	0	0	0.02
tr|Q833I8|Q833I8_ENTFA	Glyceraldehyde-3-phosphate dehydrogenase	gap-2	35.771	333	31		0.01	0.21	0.33	0.23	0.13	0.05	0.02	0.01	0.01	0	0	0	0	0	0	0	0	0	0	0	0		0.03	0.64	1	0.7	0.39	0.15	0.06	0.03	0.03	0	0	0	0	0	0	0	0	0	0	0	0
tr|Q833J1|Q833J1_ENTFA	Conserved domain protein	EF_1959	31.799	274	13		0.07	0.35	0.34	0.12	0.07	0.04	0.01	0	0	0	0	0	0	0	0	0	0	0	0	0	0		0.2	1	0.97	0.34	0.2	0.11	0.03	0	0	0	0	0	0	0	0	0	0	0	0	0	0
tr|Q833J9|Q833J9_ENTFA	Uncharacterized protein	EF_1949	13.646	116	5		0.55	0.27	0.15	0.03	0	0	0	0	0	0	0	0	0	0	0	0	0	0	0	0	0		1	0.49	0.27	0.05	0	0	0	0	0	0	0	0	0	0	0	0	0	0	0	0	0
tr|Q833K0|Q833K0_ENTFA	Uncharacterized protein	EF_1948	13.311	116	2		1	0	0	0	0	0	0	0	0	0	0	0	0	0	0	0	0	0	0	0	0		1	0	0	0	0	0	0	0	0	0	0	0	0	0	0	0	0	0	0	0	0
tr|Q833K1|Q833K1_ENTFA	Uncharacterized protein	EF_1947	5.6934	49	3		0.59	0.28	0.06	0.03	0.01	0.02	0.01	0	0	0	0	0	0	0	0	0	0	0	0	0	0		1	0.47	0.1	0.05	0.02	0.03	0.02	0	0	0	0	0	0	0	0	0	0	0	0	0	0
tr|Q833K3|Q833K3_ENTFA	Membrane protein, putative	EF_1945	70.703	611	5		0.13	0.38	0.29	0.11	0.07	0	0	0	0.01	0.02	0	0	0	0	0	0	0	0	0	0	0		0.34	1	0.76	0.29	0.18	0	0	0	0.03	0.05	0	0	0	0	0	0	0	0	0	0	0
tr|Q833K6|Q833K6_ENTFA	Uncharacterized protein	EF_1941	14.173	131	4		0.43	0.32	0.15	0.06	0.03	0.01	0	0	0	0	0	0	0	0	0	0	0	0	0	0	0		1	0.74	0.35	0.14	0.07	0.02	0	0	0	0	0	0	0	0	0	0	0	0	0	0	0
tr|Q833K9|Q833K9_ENTFA	Cation-transporting ATPase, E1-E2 family	EF_1938	97.151	901	42		0.03	0.27	0.24	0.15	0.11	0.07	0.04	0.03	0.02	0.02	0.01	0.01	0	0	0	0	0	0	0	0	0		0.11	1	0.89	0.56	0.41	0.26	0.15	0.11	0.07	0.07	0.04	0.04	0	0	0	0	0	0	0	0	0
tr|Q833L1|Q833L1_ENTFA	Uncharacterized protein	EF_1936	16.505	144	13		0.06	0.05	0.04	0.03	0.03	0.03	0.02	0.02	0.02	0.02	0.02	0.02	0.02	0.13	0.22	0.15	0.08	0.03	0	0	0		0.27	0.23	0.18	0.14	0.14	0.14	0.09	0.09	0.09	0.09	0.09	0.09	0.09	0.59	1	0.68	0.36	0.14	0	0	0
tr|Q833L3|Q833L3_ENTFA	Conserved domain protein	EF_1934	6.5623	53	6		0.58	0.26	0.08	0.04	0.02	0.01	0	0	0	0	0	0	0	0	0	0	0	0	0	0	0		1	0.45	0.14	0.07	0.03	0.02	0	0	0	0	0	0	0	0	0	0	0	0	0	0	0
tr|Q833L4|Q833L4_ENTFA	Uncharacterized protein	EF_1933	14.138	118	7		0.3	0.4	0.21	0.06	0.02	0.01	0	0	0	0	0	0	0	0	0	0	0	0	0	0	0		0.75	1	0.53	0.15	0.05	0.03	0	0	0	0	0	0	0	0	0	0	0	0	0	0	0
tr|Q833L5|Q833L5_ENTFA	Oxidoreductase, pyridine nucleotide-disulfide family	EF_1932	49.451	444	8		0	0.08	0.45	0.05	0.02	0	0	0.02	0.02	0.03	0.03	0.03	0.02	0.04	0.03	0.02	0.03	0.02	0.05	0.02	0.04		0	0.18	1	0.11	0.04	0	0	0.04	0.04	0.07	0.07	0.07	0.04	0.09	0.07	0.04	0.07	0.04	0.11	0.04	0.09
tr|Q833M2|Q833M2_ENTFA	Ribokinase	rbsK	70.361	636	8		0	0	0	0.02	0.15	0	0	0	0.01	0	0	0	0.03	0.21	0.3	0.25	0	0	0	0.01	0.01		0	0	0	0.07	0.5	0	0	0	0.03	0	0	0	0.1	0.7	1	0.83	0	0	0	0.03	0.03
tr|Q833M6|Q833M6_ENTFA	Uncharacterized protein	EF_1918	37.809	342	22		0.33	0.39	0.18	0.07	0.02	0.01	0	0	0	0	0	0	0	0	0	0	0	0	0	0	0		0.85	1	0.46	0.18	0.05	0.03	0	0	0	0	0	0	0	0	0	0	0	0	0	0	0
tr|Q833M9|Q833M9_ENTFA	Uncharacterized protein	EF_1915	5.8627	50	5		0.55	0.27	0.09	0.04	0.01	0.01	0.01	0	0	0	0	0	0	0	0	0	0	0	0	0	0		1	0.49	0.16	0.07	0.02	0.02	0.02	0	0	0	0	0	0	0	0	0	0	0	0	0	0
tr|Q833N2|Q833N2_ENTFA	ROK family protein	EF_1912	32.125	293	7		0.17	0.56	0.24	0.03	0	0	0	0	0	0	0	0	0	0	0	0	0	0	0	0	0		0.3	1	0.43	0.05	0	0	0	0	0	0	0	0	0	0	0	0	0	0	0	0	0
tr|Q833N5|Q833N5_ENTFA	Uncharacterized protein	EF_1909	35.435	314	24		0.09	0.06	0.02	0.01	0.01	0	0	0	0.01	0.04	0.04	0.03	0.04	0.11	0.15	0.11	0.09	0.06	0	0.02	0.1		0.6	0.4	0.13	0.07	0.07	0	0	0	0.07	0.27	0.27	0.2	0.27	0.73	1	0.73	0.6	0.4	0	0.13	0.67
tr|Q833N7|Q833N7_ENTFA	MaoC family protein	EF_1907	18.089	161	6		0.27	0.54	0.12	0.06	0.01	0	0	0	0	0	0	0	0	0	0	0	0	0	0	0	0		0.5	1	0.22	0.11	0.02	0	0	0	0	0	0	0	0	0	0	0	0	0	0	0	0
tr|Q833P0|Q833P0_ENTFA	Glycerophosphoryl diester phosphodiesterase family protein	EF_1904	68.717	600	6		0.1	0.3	0.18	0.06	0.06	0.03	0.2	0.09	0	0	0	0	0	0	0	0	0	0	0	0	0		0.33	1	0.6	0.2	0.2	0.1	0.67	0.3	0	0	0	0	0	0	0	0	0	0	0	0	0
tr|Q833P3|Q833P3_ENTFA	Divalent metal cation transporter MntH	mntH	49.125	453	3		0.16	0.29	0.22	0.12	0.14	0.06	0	0	0	0	0	0	0	0	0	0	0	0	0	0	0		0.55	1	0.76	0.41	0.48	0.21	0	0	0	0	0	0	0	0	0	0	0	0	0	0	0
tr|Q833R9|Q833R9_ENTFA	Permease, putative	EF_1869	47.867	425	4		0	0	1	0	0	0	0	0	0	0	0	0	0	0	0	0	0	0	0	0	0		0	0	1	0	0	0	0	0	0	0	0	0	0	0	0	0	0	0	0	0	0
tr|Q833S0|Q833S0_ENTFA	ABC transporter, ATP-binding protein	EF_1868	24.074	218	5		0.2	0	0.14	0.08	0.15	0.08	0.1	0.08	0.08	0.04	0.05	0.02	0	0	0	0	0	0	0	0	0		1	0	0.7	0.4	0.75	0.4	0.5	0.4	0.4	0.2	0.25	0.1	0	0	0	0	0	0	0	0	0
tr|Q833S1|Q833S1_ENTFA	Permease, putative	EF_1867	50.652	458	10		0.45	0.08	0.23	0.07	0.11	0.03	0.01	0.02	0	0	0	0	0	0	0	0	0	0	0	0	0		1	0.18	0.51	0.16	0.24	0.07	0.02	0.04	0	0	0	0	0	0	0	0	0	0	0	0	0
tr|Q833S2|Q833S2_ENTFA	DNA-binding response regulator	EF_1864	25.199	217	8		0.48	0.3	0.18	0.05	0	0	0	0	0	0	0	0	0	0	0	0	0	0	0	0	0		1	0.63	0.38	0.1	0	0	0	0	0	0	0	0	0	0	0	0	0	0	0	0	0
tr|Q833S3|Q833S3_ENTFA	Histidine kinase	EF_1863	51.035	439	7		0	0	0	0	0	0	0	0	0.19	0.25	0.1	0.45	0	0	0	0	0	0	0	0	0		0	0	0	0	0	0	0	0	0.42	0.56	0.22	1	0	0	0	0	0	0	0	0	0
tr|Q833S4|Q833S4_ENTFA	Conserved domain protein	EF_1861	31.705	281	14		0.13	0.3	0.34	0.12	0.05	0.02	0.01	0	0	0	0	0	0	0	0	0	0	0	0	0	0.02		0.38	0.88	1	0.35	0.15	0.06	0.03	0	0	0	0	0	0	0	0	0	0	0	0	0	0.06
tr|Q833T9|Q833T9_ENTFA	Lactose phosphotransferase system repressor LacR	lacR	28.401	250	8		0.22	0.33	0.28	0.11	0.03	0.02	0	0	0	0	0	0	0	0	0	0.01	0	0	0	0	0		0.67	1	0.85	0.33	0.09	0.06	0	0	0	0	0	0	0	0	0	0.03	0	0	0	0	0
tr|Q833V0|Q833V0_ENTFA	Alcohol dehydrogenase, zinc-containing	EF_1826	35.96	338	6		0	0.33	0.35	0.23	0.08	0.01	0	0	0	0	0	0	0	0	0	0	0	0	0	0	0		0	0.94	1	0.66	0.23	0.03	0	0	0	0	0	0	0	0	0	0	0	0	0	0	0
tr|Q833V6|Q833V6_ENTFA	Histidine kinase, putative	EF_1820	51.507	447	3		0	0	0	0	0	0	0	0.5	0.5	0	0	0	0	0	0	0	0	0	0	0	0		0	0	0	0	0	0	0	1	1	0	0	0	0	0	0	0	0	0	0	0	0
tr|Q833W7|Q833W7_ENTFA	AgaS protein	EF_1808	42.898	390	3		0	0	0.77	0.23	0	0	0	0	0	0	0	0	0	0	0	0	0	0	0	0	0		0	0	1	0.3	0	0	0	0	0	0	0	0	0	0	0	0	0	0	0	0	0
tr|Q833X1|Q833X1_ENTFA	PTS system, IIB component	EF_1804	17.378	159	2		0.05	0.05	0.06	0.06	0.05	0.05	0.04	0.04	0.06	0.06	0.06	0.06	0.03	0.06	0.05	0.06	0.05	0.04	0	0.04	0.03		0.83	0.83	1	1	0.83	0.83	0.67	0.67	1	1	1	1	0.5	1	0.83	1	0.83	0.67	0	0.67	0.5
tr|Q833X8|Q833X8_ENTFA	Lipoprotein, putative	EF_1796	21.809	203	11		0.29	0.29	0.23	0.12	0.05	0.01	0	0	0	0	0	0	0	0	0	0	0	0	0	0	0		1	1	0.79	0.41	0.17	0.03	0	0	0	0	0	0	0	0	0	0	0	0	0	0	0
tr|Q833X9|Q833X9_ENTFA	Uncharacterized protein	EF_1794	16.98	150	10		0.62	0.32	0	0.05	0.01	0.01	0	0	0	0	0	0	0	0	0	0	0	0	0	0	0		1	0.52	0	0.08	0.02	0.02	0	0	0	0	0	0	0	0	0	0	0	0	0	0	0
tr|Q833Y0|Q833Y0_ENTFA	Branched-chain-amino-acid aminotransferase	ilvE	36.987	339	17		0.15	0.44	0.26	0.09	0.04	0.02	0.01	0	0	0	0	0	0	0	0	0	0	0	0	0	0		0.34	1	0.59	0.2	0.09	0.05	0.02	0	0	0	0	0	0	0	0	0	0	0	0	0	0
tr|Q833Z8|Q833Z8_ENTFA	Short chain dehydrogenase	EF_1773	26.895	254	4		0.45	0.44	0.11	0	0	0	0	0	0	0	0	0	0	0	0	0	0	0	0	0	0		1	0.98	0.24	0	0	0	0	0	0	0	0	0	0	0	0	0	0	0	0	0	0
tr|Q833Z9|Q833Z9_ENTFA	Uncharacterized protein	EF_1772	8.7218	77	2		0.6	0.27	0.09	0.04	0	0	0	0	0	0	0	0	0	0	0	0	0	0	0	0	0		1	0.45	0.15	0.07	0	0	0	0	0	0	0	0	0	0	0	0	0	0	0	0	0
tr|Q834A0|Q834A0_ENTFA	Uncharacterized protein	EF_1771	24.32	220	8		0.39	0.25	0.16	0.02	0.03	0.02	0.02	0.02	0.04	0	0	0	0	0	0.02	0.01	0.01	0	0	0	0		1	0.64	0.41	0.05	0.08	0.05	0.05	0.05	0.1	0	0	0	0	0	0.05	0.03	0.03	0	0	0	0
tr|Q834A2|Q834A2_ENTFA	PTS system, IIB component, putative	EF_1769	12.021	111	5		0.54	0.31	0.09	0.03	0.02	0	0	0	0	0	0	0	0	0	0	0	0	0	0	0	0		1	0.57	0.17	0.06	0.04	0	0	0	0	0	0	0	0	0	0	0	0	0	0	0	0
tr|Q834A6|Q834A6_ENTFA	Ribosome hibernation promoting factor	yfiA	21.158	183	14		0	0	0	0.01	0.03	0.01	0.02	0.05	0.15	0.2	0.28	0.18	0.03	0.01	0.01	0	0	0	0	0	0.01		0	0	0	0.04	0.11	0.04	0.07	0.18	0.54	0.71	1	0.64	0.11	0.04	0.04	0	0	0	0	0	0.04
tr|Q834A8|Q834A8_ENTFA	Cell division ATP-binding protein FtsE	ftsE	25.847	228	15		0	0	0	0	0	0	0.01	0.02	0.06	0.1	0.08	0.04	0.04	0.14	0.16	0.16	0.11	0.05	0	0	0.02		0	0	0	0	0	0	0.06	0.13	0.38	0.63	0.5	0.25	0.25	0.88	1	1	0.69	0.31	0	0	0.13
tr|Q834A9|Q834A9_ENTFA	Cell division protein FtsX	EF_1760	33.21	294	6		0.16	0.36	0.23	0.12	0.06	0.02	0.02	0.01	0.01	0.01	0	0	0	0	0	0	0	0	0	0	0		0.44	1	0.64	0.33	0.17	0.06	0.06	0.03	0.03	0.03	0	0	0	0	0	0	0	0	0	0	0
tr|Q834B0|Q834B0_ENTFA	Phosphate ABC transporter, phosphate-binding protein	EF_1759	31.15	284	18		0.37	0.33	0.16	0.07	0.04	0.01	0	0	0.01	0	0	0	0	0	0	0	0	0	0	0	0		1	0.89	0.43	0.19	0.11	0.03	0	0	0.03	0	0	0	0	0	0	0	0	0	0	0	0
tr|Q834B1|Q834B1_ENTFA	Phosphate transport system permease protein	EF_1758	32.732	306	2		0	0.93	0.07	0	0	0	0	0	0	0	0	0	0	0	0	0	0	0	0	0	0		0	1	0.08	0	0	0	0	0	0	0	0	0	0	0	0	0	0	0	0	0	0
tr|Q834B2|Q834B2_ENTFA	Phosphate transport system permease protein PstA	EF_1757	31.628	294	6		0.26	0.32	0.21	0.15	0.04	0.01	0	0	0	0	0	0	0	0	0	0	0	0	0	0	0		0.81	1	0.66	0.47	0.13	0.03	0	0	0	0	0	0	0	0	0	0	0	0	0	0	0
tr|Q834B5|Q834B5_ENTFA	Phosphate-specific transport system accessory protein PhoU	EF_1754	26.087	225	25		0.4	0.33	0.16	0.07	0.03	0.01	0	0	0	0	0	0	0	0	0	0	0	0	0	0	0		1	0.83	0.4	0.18	0.08	0.03	0	0	0	0	0	0	0	0	0	0	0	0	0	0	0
tr|Q834B6|Q834B6_ENTFA	Uncharacterized protein	EF_1753	59.594	533	50		0.27	0.3	0.17	0.1	0.06	0.03	0.02	0.01	0.01	0.01	0	0	0	0	0	0	0	0	0	0	0		0.9	1	0.57	0.33	0.2	0.1	0.07	0.03	0.03	0.03	0	0	0	0	0	0	0	0	0	0	0
tr|Q834B7|Q834B7_ENTFA	Uncharacterized protein	EF_1752	11.954	107	5		0.03	0.06	0.06	0.03	0.06	0.03	0.04	0.04	0.11	0.11	0.09	0.06	0.05	0.05	0.05	0.05	0.04	0.03	0	0.01	0.01		0.27	0.55	0.55	0.27	0.55	0.27	0.36	0.36	1	1	0.82	0.55	0.45	0.45	0.45	0.45	0.36	0.27	0	0.09	0.09
tr|Q834C2|Q834C2_ENTFA	UTP--glucose-1-phosphate uridylyltransferase	galU	33.48	298	19		0.38	0.3	0.16	0.08	0.05	0.02	0.01	0	0	0	0	0	0	0	0	0	0	0	0	0	0		1	0.79	0.42	0.21	0.13	0.05	0.03	0	0	0	0	0	0	0	0	0	0	0	0	0	0
tr|Q834C3|Q834C3_ENTFA	Uncharacterized protein	EF_1745	15.075	143	5		0.17	0.16	0.12	0.2	0.17	0.07	0.03	0.01	0.01	0	0	0	0	0.01	0.01	0.01	0.01	0	0	0	0		0.85	0.8	0.6	1	0.85	0.35	0.15	0.05	0.05	0	0	0	0	0.05	0.05	0.05	0.05	0	0	0	0
tr|Q834C4|Q834C4_ENTFA	General stress protein, putative	EF_1744	20.544	195	16		0.42	0.24	0.17	0.07	0.06	0.01	0.01	0	0	0.01	0	0	0	0	0	0	0	0	0	0	0		1	0.57	0.4	0.17	0.14	0.02	0.02	0	0	0.02	0	0	0	0	0	0	0	0	0	0	0
tr|Q834C5|Q834C5_ENTFA	Proline dipeptidase	pepQ-2	40.873	367	19		0.22	0.39	0.24	0.1	0.03	0.01	0	0	0	0	0	0	0	0	0	0	0	0	0	0	0		0.56	1	0.62	0.26	0.08	0.03	0	0	0	0	0	0	0	0	0	0	0	0	0	0	0
tr|Q834C6|Q834C6_ENTFA	Penicillin-binding protein 1B, putative	EF_1740	88.471	803	29		0.06	0.35	0.28	0.17	0.09	0.03	0.01	0	0	0	0	0	0	0	0	0	0	0	0	0	0		0.17	1	0.8	0.49	0.26	0.09	0.03	0	0	0	0	0	0	0	0	0	0	0	0	0	0
tr|Q834C9|Q834C9_ENTFA	Uncharacterized protein	EF_1737	17.975	155	2		1	0	0	0	0	0	0	0	0	0	0	0	0	0	0	0	0	0	0	0	0		1	0	0	0	0	0	0	0	0	0	0	0	0	0	0	0	0	0	0	0	0
tr|Q834D5|Q834D5_ENTFA	Cold-shock domain family protein	EF_1726	7.8837	68	2		0.15	0.19	0.24	0.24	0.09	0.05	0.02	0.01	0	0	0	0	0	0	0	0	0	0	0	0	0		0.63	0.79	1	1	0.38	0.21	0.08	0.04	0	0	0	0	0	0	0	0	0	0	0	0	0
tr|Q834D7|Q834D7_ENTFA	CBS domain protein	EF_1724	27.088	234	9		0	0.17	0	0.03	0.02	0.02	0.03	0.13	0.16	0.21	0.13	0.05	0.04	0.01	0	0	0	0	0	0	0		0	0.81	0	0.14	0.1	0.1	0.14	0.62	0.76	1	0.62	0.24	0.19	0.05	0	0	0	0	0	0	0
tr|Q834D9|Q834D9_ENTFA	Uracil permease	EF_1720	45.444	426	3		0	0	0	0.21	0.29	0.25	0.08	0.07	0.06	0.04	0	0	0	0	0	0	0	0	0	0	0		0	0	0	0.72	1	0.86	0.28	0.24	0.21	0.14	0	0	0	0	0	0	0	0	0	0	0
tr|Q834E1|Q834E1_ENTFA	Carbamoyl-phosphate synthase small chain	pyraA	39.552	359	11		0.26	0.38	0.22	0.1	0.04	0	0	0	0	0	0	0	0	0	0	0	0	0	0	0	0		0.68	1	0.58	0.26	0.11	0	0	0	0	0	0	0	0	0	0	0	0	0	0	0	0
tr|Q834E4|Q834E4_ENTFA	Carbonic anhydrase, putative	EF_1711	27.313	232	4		0.48	0.38	0.11	0.02	0.01	0	0	0	0	0	0	0	0	0	0	0	0	0	0	0	0		1	0.79	0.23	0.04	0.02	0	0	0	0	0	0	0	0	0	0	0	0	0	0	0	0
tr|Q834E5|Q834E5_ENTFA	Transcriptional regulator, LysR family	EF_1710	35.513	309	9		0.01	0.31	0.27	0.19	0.07	0.02	0	0	0.03	0.04	0.03	0.03	0	0	0	0	0	0	0	0	0		0.03	1	0.87	0.61	0.23	0.06	0	0	0.1	0.13	0.1	0.1	0	0	0	0	0	0	0	0	0
tr|Q834E6|Q834E6_ENTFA	Sugar-binding transcriptional regulator, GntR family	EF_1709	38.639	348	7		0.41	0.36	0.17	0.03	0.02	0	0	0	0	0	0	0	0	0	0	0	0	0	0	0	0		1	0.88	0.41	0.07	0.05	0	0	0	0	0	0	0	0	0	0	0	0	0	0	0	0
tr|Q834E7|Q834E7_ENTFA	Uncharacterized protein	EF_1708	48.937	429	10		0.25	0.6	0.11	0.04	0	0	0	0	0	0	0	0	0	0	0	0	0	0	0	0	0		0.42	1	0.18	0.07	0	0	0	0	0	0	0	0	0	0	0	0	0	0	0	0	0
tr|Q834E8|Q834E8_ENTFA	Glycosyl hydrolase, family 38	EF_1707	102.24	896	13		0	0	0.23	0.49	0.21	0.06	0	0	0	0	0	0	0	0	0	0	0	0	0	0	0		0	0	0.47	1	0.43	0.12	0	0	0	0	0	0	0	0	0	0	0	0	0	0	0
tr|Q834E9|Q834E9_ENTFA	Aminotransferase	EF_1706	43.81	392	22		0.09	0.46	0.28	0.12	0.04	0.01	0	0	0	0	0	0	0	0	0	0	0	0	0	0	0		0.2	1	0.61	0.26	0.09	0.02	0	0	0	0	0	0	0	0	0	0	0	0	0	0	0
tr|Q834F1|Q834F1_ENTFA	Sensory box histidine kinase	EF_1704	67.434	591	12		0.04	0	0.19	0.07	0	0.05	0.26	0.19	0.11	0.06	0.03	0	0	0	0	0	0	0	0	0	0		0.15	0	0.73	0.27	0	0.19	1	0.73	0.42	0.23	0.12	0	0	0	0	0	0	0	0	0	0
tr|Q834F2|Q834F2_ENTFA	Alkaline phosphatase synthesis transcriptional regulatory protein PhoP	phoP	27.499	236	13		0.43	0.35	0.15	0.05	0.02	0	0	0	0	0	0	0	0	0	0	0	0	0	0	0	0		1	0.81	0.35	0.12	0.05	0	0	0	0	0	0	0	0	0	0	0	0	0	0	0	0
tr|Q834F3|Q834F3_ENTFA	Uncharacterized protein	EF_1702	16.67	154	3		0.54	0.39	0.07	0	0	0	0	0	0	0	0	0	0	0	0	0	0	0	0	0	0		1	0.72	0.13	0	0	0	0	0	0	0	0	0	0	0	0	0	0	0	0	0	0
tr|Q834F5|Q834F5_ENTFA	Signal recognition particle protein	ffh	52.368	472	31		0	0	0	0	0	0	0	0	0.05	0.08	0.06	0.04	0.04	0.15	0.22	0.18	0.1	0.04	0	0	0.01		0	0	0	0	0	0	0	0	0.23	0.36	0.27	0.18	0.18	0.68	1	0.82	0.45	0.18	0	0	0.05
tr|Q834F6|Q834F6_ENTFA	Transcriptional regulator, MerR family	EF_1699	29.469	250	4		0.86	0.14	0	0	0	0	0	0	0	0	0	0	0	0	0	0	0	0	0	0	0		1	0.16	0	0	0	0	0	0	0	0	0	0	0	0	0	0	0	0	0	0	0
tr|Q834G0|Q834G0_ENTFA	UPF0109 protein EF_1693	EF_1693	8.7492	78	3		0.07	0.23	0.22	0.15	0.12	0.07	0.03	0.01	0.03	0.04	0.02	0	0	0	0	0	0	0	0	0	0		0.3	1	0.96	0.65	0.52	0.3	0.13	0.04	0.13	0.17	0.09	0	0	0	0	0	0	0	0	0	0
tr|Q834G1|Q834G1_ENTFA	Uncharacterized protein	EF_1692	21.203	188	8		0.3	0.27	0.23	0.1	0.05	0.03	0.01	0.01	0	0	0	0	0	0	0	0	0	0	0	0	0		1	0.9	0.77	0.33	0.17	0.1	0.03	0.03	0	0	0	0	0	0	0	0	0	0	0	0	0
tr|Q834G3|Q834G3_ENTFA	Oxidoreductase, short-chain dehydrogenase/reductase family	EF_1690	28.078	262	17		0.22	0.46	0.17	0.11	0.03	0.01	0	0	0	0	0	0	0	0	0	0	0	0	0	0	0		0.48	1	0.37	0.24	0.07	0.02	0	0	0	0	0	0	0	0	0	0	0	0	0	0	0
tr|Q834G4|Q834G4_ENTFA	Uncharacterized protein	EF_1689	17.27	155	6		0.29	0.25	0.2	0.13	0.06	0.03	0.01	0.01	0.01	0.01	0.01	0	0	0	0	0	0	0	0	0	0		1	0.86	0.69	0.45	0.21	0.1	0.03	0.03	0.03	0.03	0.03	0	0	0	0	0	0	0	0	0	0
tr|Q834G5|Q834G5_ENTFA	Single-stranded-DNA-specific exonuclease RecJ	recJ	86.284	770	27		0.02	0.36	0.34	0.16	0.07	0.04	0.01	0	0	0	0	0	0	0	0	0	0	0	0	0	0		0.06	1	0.94	0.44	0.19	0.11	0.03	0	0	0	0	0	0	0	0	0	0	0	0	0	0
tr|Q834G9|Q834G9_ENTFA	DegV family protein, putative	EF_1684	30.681	280	14		0.28	0.37	0.21	0.08	0.03	0.01	0	0	0	0	0	0	0	0	0	0	0	0	0	0	0		0.76	1	0.57	0.22	0.08	0.03	0	0	0	0	0	0	0	0	0	0	0	0	0	0	0
tr|Q834H0|Q834H0_ENTFA	Uncharacterized protein	EF_1682	24.68	214	5		0.28	0.23	0.24	0.12	0.05	0.01	0	0	0	0	0	0	0	0	0.03	0.01	0	0	0	0	0.02		1	0.82	0.86	0.43	0.18	0.04	0	0	0	0	0	0	0	0	0.11	0.04	0	0	0	0	0.07
tr|Q834H1|Q834H1_ENTFA	Peptide methionine sulfoxide reductase MsrA	msrA	19.746	171	7		0.45	0.35	0.13	0.06	0.01	0	0	0	0	0	0	0	0	0	0	0	0	0	0	0	0		1	0.78	0.29	0.13	0.02	0	0	0	0	0	0	0	0	0	0	0	0	0	0	0	0
tr|Q834H3|Q834H3_ENTFA	Carboxyl-terminal protease	EF_1679	51.91	477	14		0.37	0.33	0.18	0.07	0.02	0.01	0	0	0	0	0	0	0	0	0	0	0.01	0	0	0	0		1	0.89	0.49	0.19	0.05	0.03	0	0	0	0	0	0	0	0	0	0	0.03	0	0	0	0
tr|Q834H4|Q834H4_ENTFA	Signal peptidase I	EF_1678	21.376	184	3		0	0.39	0.42	0.08	0.11	0	0	0	0	0	0	0	0	0	0	0	0	0	0	0	0		0	0.93	1	0.19	0.26	0	0	0	0	0	0	0	0	0	0	0	0	0	0	0	0
tr|Q834H6|Q834H6_ENTFA	Transcriptional regulator, GntR family	EF_1676	13.702	122	4		0.33	0.51	0.16	0	0	0	0	0	0	0	0	0	0	0	0	0	0	0	0	0	0		0.65	1	0.31	0	0	0	0	0	0	0	0	0	0	0	0	0	0	0	0	0	0
tr|Q834H7|Q834H7_ENTFA	ABC transporter, ATP-binding protein	EF_1675	32.05	284	4		0	0.31	0.58	0.08	0.02	0.01	0	0	0	0	0	0	0	0	0	0	0	0	0	0	0		0	0.53	1	0.14	0.03	0.02	0	0	0	0	0	0	0	0	0	0	0	0	0	0	0
tr|Q834H9|Q834H9_ENTFA	ABC transporter, ATP-binding protein	EF_1673	24.634	226	4		0	0	0	0	0	0	0	0	0	0	0	0	0	0.09	0.42	0.23	0.17	0.09	0	0	0		0	0	0	0	0	0	0	0	0	0	0	0	0	0.21	1	0.55	0.4	0.21	0	0	0
tr|Q834I1|Q834I1_ENTFA	Oxidoreductase, zinc-binding	EF_1671	34.144	313	13		0.4	0.39	0.14	0.05	0.02	0	0	0	0	0	0	0	0	0	0	0	0	0	0	0	0		1	0.98	0.35	0.13	0.05	0	0	0	0	0	0	0	0	0	0	0	0	0	0	0	0
tr|Q834I3|Q834I3_ENTFA	Glyoxylase family protein	EF_1669	36.307	320	9		0.14	0.75	0.11	0	0	0	0	0	0	0	0	0	0	0	0	0	0	0	0	0	0		0.19	1	0.15	0	0	0	0	0	0	0	0	0	0	0	0	0	0	0	0	0	0
tr|Q834I5|Q834I5_ENTFA	Short chain dehydrogenase family protein	EF_1667	29.286	264	14		0.02	0.39	0.33	0.16	0.07	0.02	0	0	0	0	0	0	0	0	0	0	0	0	0	0	0		0.05	1	0.85	0.41	0.18	0.05	0	0	0	0	0	0	0	0	0	0	0	0	0	0	0
tr|Q834J6|Q834J6_ENTFA	Ribosome biogenesis GTPase A	EF_1654	32.45	283	17		0.01	0.01	0.01	0.01	0.05	0.01	0.01	0.03	0.14	0.13	0.12	0.08	0.05	0.08	0.07	0.04	0.03	0.01	0	0	0.11		0.07	0.07	0.07	0.07	0.36	0.07	0.07	0.21	1	0.93	0.86	0.57	0.36	0.57	0.5	0.29	0.21	0.07	0	0	0.79
tr|Q834K0|Q834K0_ENTFA	DNA topoisomerase 1	topA	78.652	692	29		0	0	0.21	0.55	0.08	0.15	0.01	0	0	0	0	0	0	0	0	0	0	0	0	0	0		0	0	0.38	1	0.15	0.27	0.02	0	0	0	0	0	0	0	0	0	0	0	0	0	0
tr|Q834K5|Q834K5_ENTFA	GTP-sensing transcriptional pleiotropic repressor CodY	codY	28.925	260	21		0.31	0.38	0.18	0.08	0.03	0.01	0	0	0	0	0	0	0	0	0	0	0	0	0	0	0		0.82	1	0.47	0.21	0.08	0.03	0	0	0	0	0	0	0	0	0	0	0	0	0	0	0
tr|Q834K6|Q834K6_ENTFA	LacX protein, putative	EF_1644	33.068	291	13		0.46	0.34	0.13	0.06	0.01	0.01	0	0	0	0	0	0	0	0	0	0	0	0	0	0	0		1	0.74	0.28	0.13	0.02	0.02	0	0	0	0	0	0	0	0	0	0	0	0	0	0	0
tr|Q834K8|Q834K8_ENTFA	Iron compound ABC transporter, iron compound-binding protein	EF_1641	35.133	319	13		0.4	0.27	0.2	0.09	0.04	0	0	0	0	0	0	0	0	0	0	0	0	0	0	0	0		1	0.68	0.5	0.23	0.1	0	0	0	0	0	0	0	0	0	0	0	0	0	0	0	0
tr|Q834L5|Q834L5_ENTFA	Response regulator	EF_1633	21.301	190	2		0.55	0.26	0.16	0.04	0	0	0	0	0	0	0	0	0	0	0	0	0	0	0	0	0		1	0.47	0.29	0.07	0	0	0	0	0	0	0	0	0	0	0	0	0	0	0	0	0
tr|Q834M2|Q834M2_ENTFA	Microcompartment protein	EF_1623	9.627	96	2		1	0	0	0	0	0	0	0	0	0	0	0	0	0	0	0	0	0	0	0	0		1	0	0	0	0	0	0	0	0	0	0	0	0	0	0	0	0	0	0	0	0
tr|Q834M9|Q834M9_ENTFA	CoA-binding domain protein	EF_1616	15.941	142	11		0.47	0.31	0.13	0.05	0.02	0.01	0	0	0	0	0	0	0	0	0	0	0	0	0	0	0		1	0.66	0.28	0.11	0.04	0.02	0	0	0	0	0	0	0	0	0	0	0	0	0	0	0
tr|Q834N0|Q834N0_ENTFA	DNA topoisomerase 4 subunit A	parC	93.05	820	42		0	0	0.04	0.11	0.16	0.05	0.04	0.03	0.06	0.09	0.06	0.08	0.05	0.08	0.08	0.03	0.01	0.01	0	0	0.02		0	0	0.25	0.69	1	0.31	0.25	0.19	0.38	0.56	0.38	0.5	0.31	0.5	0.5	0.19	0.06	0.06	0	0	0.13
tr|Q834N1|Q834N1_ENTFA	Formate acetyltransferase	pflB	84.587	748	71		0	0	0.04	0.32	0.34	0.16	0.06	0.03	0.02	0.01	0	0	0	0	0	0	0	0	0	0	0		0	0	0.12	0.94	1	0.47	0.18	0.09	0.06	0.03	0	0	0	0	0	0	0	0	0	0	0
tr|Q834N2|Q834N2_ENTFA	Pyruvate formate-lyase-activating enzyme	pflA	29.289	254	20		0.37	0.35	0.16	0.07	0.03	0.01	0	0	0	0	0	0	0	0	0	0	0	0	0	0	0		1	0.95	0.43	0.19	0.08	0.03	0	0	0	0	0	0	0	0	0	0	0	0	0	0	0
tr|Q834N4|Q834N4_ENTFA	Conserved domain protein	EF_1610	34.315	294	5		0.3	0.53	0.17	0	0	0	0	0	0	0	0	0	0	0	0	0	0	0	0	0	0		0.57	1	0.32	0	0	0	0	0	0	0	0	0	0	0	0	0	0	0	0	0	0
tr|Q834N6|Q834N6_ENTFA	Cardiolipin synthase	EF_1608	56.579	486	8		0.09	0.27	0.35	0.11	0.05	0.05	0.02	0.05	0.02	0	0	0	0	0	0	0	0	0	0	0	0		0.26	0.77	1	0.31	0.14	0.14	0.06	0.14	0.06	0	0	0	0	0	0	0	0	0	0	0	0
tr|Q834N7|Q834N7_ENTFA	Glycosyl hydrolase, family 1	EF_1606	54.208	469	12		0	0.44	0.36	0.18	0.02	0	0	0	0	0	0	0	0	0	0	0	0	0	0	0	0		0	1	0.82	0.41	0.05	0	0	0	0	0	0	0	0	0	0	0	0	0	0	0	0
tr|Q834N9|Q834N9_ENTFA	Sucrose operon repressor ScrR	scrR-1	35.942	326	12		0.07	0.31	0.29	0.17	0.1	0.05	0.01	0	0	0	0	0	0	0	0	0	0	0	0	0	0		0.23	1	0.94	0.55	0.32	0.16	0.03	0	0	0	0	0	0	0	0	0	0	0	0	0	0
tr|Q834P3|Q834P3_ENTFA	TPR domain transcriptional regulator, Cro/CI family	EF_1599	32.995	281	11		0	0.18	0.44	0.15	0.21	0	0	0	0	0	0	0	0	0	0	0	0	0	0	0	0.02		0	0.41	1	0.34	0.48	0	0	0	0	0	0	0	0	0	0	0	0	0	0	0	0.05
tr|Q834P5|Q834P5_ENTFA	Catalase	katA	53.784	478	23		0.32	0.45	0.18	0.03	0.01	0	0	0	0	0	0	0	0	0	0	0	0	0	0	0	0		0.71	1	0.4	0.07	0.02	0	0	0	0	0	0	0	0	0	0	0	0	0	0	0	0
tr|Q834P6|Q834P6_ENTFA	Lipoprotein, putative	EF_1596	37.343	336	18		0.29	0.36	0.19	0.09	0.05	0.02	0.01	0	0	0	0	0	0	0	0	0	0	0	0	0	0.01		0.81	1	0.53	0.25	0.14	0.06	0.03	0	0	0	0	0	0	0	0	0	0	0	0	0	0.03
tr|Q834P7|Q834P7_ENTFA	MutT/nudix family protein	EF_1595	16.179	141	5		0.39	0.45	0.12	0.03	0.01	0	0	0	0	0	0	0	0	0	0	0	0	0	0	0	0		0.87	1	0.27	0.07	0.02	0	0	0	0	0	0	0	0	0	0	0	0	0	0	0	0
tr|Q834Q2|Q834Q2_ENTFA	Protease synthase and sporulation negative regulatory protein pai 1, putative	EF_1590	20.445	175	5		0.49	0.41	0.1	0	0	0	0	0	0	0	0	0	0	0	0	0	0	0	0	0	0		1	0.84	0.2	0	0	0	0	0	0	0	0	0	0	0	0	0	0	0	0	0	0
tr|Q834Q4|Q834Q4_ENTFA	MutT/nudix family protein	EF_1587	21.662	190	6		0.42	0.44	0.14	0	0	0	0	0	0	0	0	0	0	0	0	0	0	0	0	0	0		0.95	1	0.32	0	0	0	0	0	0	0	0	0	0	0	0	0	0	0	0	0	0
tr|Q834Q5|Q834Q5_ENTFA	Transcriptional regulator, Fur family	EF_1585	16.945	147	10		0.5	0.36	0.1	0.03	0.01	0	0	0	0	0	0	0	0	0	0	0	0	0	0	0	0		1	0.72	0.2	0.06	0.02	0	0	0	0	0	0	0	0	0	0	0	0	0	0	0	0
tr|Q834Q6|Q834Q6_ENTFA	Cysteine synthase	cysK	32.538	310	22		0.18	0.44	0.24	0.1	0.03	0.01	0	0	0	0	0	0	0	0	0	0	0	0	0	0	0		0.41	1	0.55	0.23	0.07	0.02	0	0	0	0	0	0	0	0	0	0	0	0	0	0	0
tr|Q834Q7|Q834Q7_ENTFA	N-acetylmuramoyl-L-alanine amidase, family 4	EF_1583	30.344	286	4		0.41	0.31	0.12	0.05	0.06	0.04	0.01	0.01	0.01	0	0	0	0	0	0	0	0	0	0	0	0		1	0.76	0.29	0.12	0.15	0.1	0.02	0.02	0.02	0	0	0	0	0	0	0	0	0	0	0	0
tr|Q834R2|Q834R2_ENTFA	Dihydrofolate reductase	folA	18.575	164	10		0.42	0.33	0.15	0.06	0.02	0.01	0	0	0	0	0	0	0	0	0	0	0	0	0	0	0		1	0.79	0.36	0.14	0.05	0.02	0	0	0	0	0	0	0	0	0	0	0	0	0	0	0
tr|Q834R4|Q834R4_ENTFA	ABC transporter, ATP-binding protein	EF_1575	72.02	631	28		0.19	0.46	0.24	0.07	0.04	0.01	0	0	0	0	0	0	0	0	0	0	0	0	0	0	0		0.41	1	0.52	0.15	0.09	0.02	0	0	0	0	0	0	0	0	0	0	0	0	0	0	0
tr|Q834R5|Q834R5_ENTFA	Na+/H+ antiporter, putaive	EF_1574	76.714	684	6		0.13	0.45	0.2	0.15	0.03	0.04	0	0	0.01	0	0	0	0	0	0	0	0	0	0	0	0		0.29	1	0.44	0.33	0.07	0.09	0	0	0.02	0	0	0	0	0	0	0	0	0	0	0	0
tr|Q834R6|Q834R6_ENTFA	Uncharacterized protein	EF_1573	13.327	110	2		0	0	0	0	0	0	0	0	0	0.15	0.14	0	0.03	0.19	0.33	0.15	0	0	0	0	0		0	0	0	0	0	0	0	0	0	0.45	0.42	0	0.09	0.58	1	0.45	0	0	0	0	0
tr|Q834R9|Q834R9_ENTFA	DegV family protein	EF_1570	30.992	282	13		0.08	0.25	0.26	0.17	0.1	0.05	0.02	0.02	0.02	0.01	0	0	0	0	0	0	0	0	0	0	0.01		0.31	0.96	1	0.65	0.38	0.19	0.08	0.08	0.08	0.04	0	0	0	0	0	0	0	0	0	0	0.04
tr|Q834S0|Q834S0_ENTFA	Transcriptional regulator, PSR protein	psr	43.94	390	19		0.13	0.18	0.15	0.02	0.06	0.04	0.04	0.06	0.07	0.07	0.04	0.02	0.02	0.02	0.02	0.01	0.01	0.01	0	0	0.02		0.72	1	0.83	0.11	0.33	0.22	0.22	0.33	0.39	0.39	0.22	0.11	0.11	0.11	0.11	0.06	0.06	0.06	0	0	0.11
tr|Q834S3|Q834S3_ENTFA	Uncharacterized protein	EF_1560	17.696	151	14		0.25	0.37	0.22	0.1	0.04	0.02	0.01	0	0	0	0	0	0	0	0	0	0	0	0	0	0		0.68	1	0.59	0.27	0.11	0.05	0.03	0	0	0	0	0	0	0	0	0	0	0	0	0	0
tr|Q834S4|Q834S4_ENTFA	Uncharacterized protein	EF_1559	13.628	124	8		0.51	0.3	0.1	0.05	0.02	0.01	0	0	0	0	0	0	0	0	0	0	0	0	0	0	0		1	0.59	0.2	0.1	0.04	0.02	0	0	0	0	0	0	0	0	0	0	0	0	0	0	0
tr|Q834S7|Q834S7_ENTFA	Uncharacterized protein	EF_1556	13.643	116	5		0.36	0.39	0.16	0.07	0.02	0	0	0	0	0	0	0	0	0	0	0	0	0	0	0	0		0.92	1	0.41	0.18	0.05	0	0	0	0	0	0	0	0	0	0	0	0	0	0	0	0
tr|Q834S8|Q834S8_ENTFA	YitT family protein	EF_1555	32.625	294	2		0.09	0	0	0	0.22	0.21	0.31	0.11	0	0.06	0	0	0	0	0	0	0	0	0	0	0		0.29	0	0	0	0.71	0.68	1	0.35	0	0.19	0	0	0	0	0	0	0	0	0	0	0
tr|Q834T0|Q834T0_ENTFA	TPR domain protein	EF_1553	45.476	397	17		0.04	0.24	0.3	0.22	0.13	0.05	0.01	0.01	0	0	0	0	0	0	0	0	0	0	0	0	0		0.13	0.8	1	0.73	0.43	0.17	0.03	0.03	0	0	0	0	0	0	0	0	0	0	0	0	0
tr|Q834T3|Q834T3_ENTFA	DNA-binding protein HU	hup	9.656	91	20		0.07	0.19	0.19	0.17	0.12	0.08	0.05	0.03	0.02	0.01	0.01	0.01	0.01	0.01	0.01	0.01	0	0	0	0	0		0.37	1	1	0.89	0.63	0.42	0.26	0.16	0.11	0.05	0.05	0.05	0.05	0.05	0.05	0.05	0	0	0	0	0
tr|Q834T5|Q834T5_ENTFA	Ribosomal protein S1	EF_1548	43.776	403	31		0.37	0.27	0.16	0.09	0.05	0.02	0.01	0	0	0	0	0	0	0	0	0	0	0	0	0	0		1	0.73	0.43	0.24	0.14	0.05	0.03	0	0	0	0	0	0	0	0	0	0	0	0	0	0
tr|Q834T7|Q834T7_ENTFA	LysM domain protein	EF_1546	23.181	208	3		0.4	0.45	0.14	0	0	0	0	0	0	0	0	0	0	0	0	0	0	0	0	0	0.01		0.89	1	0.31	0	0	0	0	0	0	0	0	0	0	0	0	0	0	0	0	0	0.02
tr|Q834T9|Q834T9_ENTFA	Uncharacterized protein	EF_1544	40.831	344	2		0	0	0.62	0.38	0	0	0	0	0	0	0	0	0	0	0	0	0	0	0	0	0		0	0	1	0.61	0	0	0	0	0	0	0	0	0	0	0	0	0	0	0	0	0
tr|Q834U1|Q834U1_ENTFA	Uncharacterized protein	EF_1542	53.554	468	8		0.58	0.25	0.1	0.04	0.02	0	0	0	0	0	0	0	0	0	0	0	0	0	0	0	0		1	0.43	0.17	0.07	0.03	0	0	0	0	0	0	0	0	0	0	0	0	0	0	0	0
tr|Q834U5|Q834U5_ENTFA	Tyrosine recombinase XerD	xerD	34.59	296	2		0.04	0.46	0.16	0.04	0.16	0.12	0.01	0	0	0	0	0	0	0	0	0	0	0	0	0	0		0.09	1	0.35	0.09	0.35	0.26	0.02	0	0	0	0	0	0	0	0	0	0	0	0	0	0
tr|Q834U6|Q834U6_ENTFA	Uncharacterized protein	EF_1536	34.766	309	14		0.48	0.32	0.12	0.06	0.02	0	0	0	0	0	0	0	0	0	0	0	0	0	0	0	0		1	0.67	0.25	0.13	0.04	0	0	0	0	0	0	0	0	0	0	0	0	0	0	0	0
tr|Q834U7|Q834U7_ENTFA	Uncharacterized protein	EF_1535	41.521	363	12		0	0	0.24	0.38	0.25	0.08	0.02	0	0	0	0	0	0	0	0	0	0	0	0	0	0.02		0	0	0.63	1	0.66	0.21	0.05	0	0	0	0	0	0	0	0	0	0	0	0	0	0.05
tr|Q834U8|Q834U8_ENTFA	Peptidyl-prolyl cis-trans isomerase	EF_1534	27.207	249	16		0.37	0.31	0.18	0.08	0.03	0.02	0	0	0	0	0	0	0	0	0	0	0	0	0	0	0		1	0.84	0.49	0.22	0.08	0.05	0	0	0	0	0	0	0	0	0	0	0	0	0	0	0
tr|Q834V5|Q834V5_ENTFA	Glyceraldehyde 3-phosphate dehydrogenase	gap-1	36.208	336	19		0	0.18	0.35	0.31	0.1	0.04	0.01	0	0	0	0	0	0	0	0	0	0	0	0	0	0		0	0.51	1	0.89	0.29	0.11	0.03	0	0	0	0	0	0	0	0	0	0	0	0	0	0
tr|Q834V6|Q834V6_ENTFA	Transcriptional regulator, Fur family	EF_1525	17.156	149	9		0.26	0.29	0.23	0.11	0.07	0.02	0.01	0	0	0	0	0	0	0	0	0	0	0	0	0	0		0.9	1	0.79	0.38	0.24	0.07	0.03	0	0	0	0	0	0	0	0	0	0	0	0	0	0
tr|Q834V7|Q834V7_ENTFA	Uncharacterized protein	EF_1524	33.079	293	21		0	0	0	0	0.01	0.02	0.04	0.05	0.08	0.12	0.21	0.2	0.1	0.07	0.04	0.02	0.01	0.01	0	0	0		0	0	0	0	0.05	0.1	0.19	0.24	0.38	0.57	1	0.95	0.48	0.33	0.19	0.1	0.05	0.05	0	0	0
tr|Q834V8|Q834V8_ENTFA	Conserved domainl protein	EF_1523	75.375	691	24		0.41	0.26	0.18	0.08	0.05	0.02	0.01	0	0	0	0	0	0	0	0	0	0	0	0	0	0		1	0.63	0.44	0.2	0.12	0.05	0.02	0	0	0	0	0	0	0	0	0	0	0	0	0	0
tr|Q834V9|Q834V9_ENTFA	Cation-transporting ATPase, E1-E2 family	EF_1519	85.891	778	27		0.07	0.26	0.21	0.15	0.08	0.05	0.03	0.02	0.03	0.03	0.02	0.02	0.01	0.01	0	0	0	0	0	0	0		0.27	1	0.81	0.58	0.31	0.19	0.12	0.08	0.12	0.12	0.08	0.08	0.04	0.04	0	0	0	0	0	0	0
tr|Q834W2|Q834W2_ENTFA	PTS system, IIABC components	EF_1516	70.757	665	13		0	0.06	0.11	0.17	0.19	0.14	0.1	0.07	0.07	0.05	0.03	0.01	0.01	0	0	0	0	0	0	0	0		0	0.32	0.58	0.89	1	0.74	0.53	0.37	0.37	0.26	0.16	0.05	0.05	0	0	0	0	0	0	0	0
tr|Q834W7|Q834W7_ENTFA	Uncharacterized protein	EF_1510	12.819	114	3		0.47	0.36	0.09	0.05	0.02	0.01	0	0	0	0	0	0	0	0	0	0	0	0	0	0	0		1	0.77	0.19	0.11	0.04	0.02	0	0	0	0	0	0	0	0	0	0	0	0	0	0	0
tr|Q834W8|Q834W8_ENTFA	Uncharacterized protein	EF_1509	20.535	179	2		1	0	0	0	0	0	0	0	0	0	0	0	0	0	0	0	0	0	0	0	0		1	0	0	0	0	0	0	0	0	0	0	0	0	0	0	0	0	0	0	0	0
tr|Q834X3|Q834X3_ENTFA	Diaminopimelate decarboxylase	lysA	47.358	430	16		0.07	0.44	0.32	0.13	0.04	0.01	0	0	0	0	0	0	0	0	0	0	0	0	0	0	0		0.16	1	0.73	0.3	0.09	0.02	0	0	0	0	0	0	0	0	0	0	0	0	0	0	0
tr|Q834Y0|Q834Y0_ENTFA	V-type ATPase, subunit G	EF_1497	11.4	103	5		0.32	0.2	0.12	0.18	0.1	0.05	0.02	0.01	0.01	0.01	0	0	0	0	0	0	0	0	0	0	0		1	0.63	0.38	0.56	0.31	0.16	0.06	0.03	0.03	0.03	0	0	0	0	0	0	0	0	0	0	0
tr|Q834Y1|Q834Y1_ENTFA	V-type ATPase, subunit C	EF_1496	38.559	333	20		0.32	0.31	0.17	0.08	0.06	0.03	0.01	0.01	0.01	0	0	0	0	0	0	0	0	0	0	0	0		1	0.97	0.53	0.25	0.19	0.09	0.03	0.03	0.03	0	0	0	0	0	0	0	0	0	0	0	0
tr|Q834Y2|Q834Y2_ENTFA	V-type ATPase, subunit E	EF_1495	22.457	193	14		0.38	0.27	0.15	0.08	0.05	0.03	0.02	0.01	0.01	0.01	0	0	0	0	0	0	0	0	0	0	0		1	0.71	0.39	0.21	0.13	0.08	0.05	0.03	0.03	0.03	0	0	0	0	0	0	0	0	0	0	0
tr|Q834Y3|Q834Y3_ENTFA	V-type ATPase, subunit K	EF_1494	16.397	157	2		0.01	0.26	0.23	0.18	0.12	0.07	0.03	0.02	0.02	0.01	0.01	0.01	0	0.01	0.01	0	0	0	0	0	0.01		0.04	1	0.88	0.69	0.46	0.27	0.12	0.08	0.08	0.04	0.04	0.04	0	0.04	0.04	0	0	0	0	0	0.04
tr|Q834Y4|Q834Y4_ENTFA	V-type ATP synthase subunit I	EF_1493	74.79	659	16		0.14	0.29	0.25	0.1	0.07	0.05	0.03	0.03	0.03	0.01	0	0	0	0	0	0	0	0	0	0	0		0.48	1	0.86	0.34	0.24	0.17	0.1	0.1	0.1	0.03	0	0	0	0	0	0	0	0	0	0	0
tr|Q834Y5|Q834Y5_ENTFA	V-type ATPase, subunit F	EF_1492	12.647	107	11		0.31	0.26	0.14	0.09	0.08	0.04	0.03	0.02	0.02	0.01	0.01	0	0	0	0	0	0	0	0	0	0		1	0.84	0.45	0.29	0.26	0.13	0.1	0.06	0.06	0.03	0.03	0	0	0	0	0	0	0	0	0	0
tr|Q834Y6|Q834Y6_ENTFA	NrdI family protein	EF_1491	17.079	147	7		0.49	0.3	0.15	0.04	0.02	0.01	0	0	0	0	0	0	0	0	0	0	0	0	0	0	0		1	0.61	0.31	0.08	0.04	0.02	0	0	0	0	0	0	0	0	0	0	0	0	0	0	0
tr|Q834Y7|Q834Y7_ENTFA	Uncharacterized protein	EF_1490	6.9927	59	3		0.85	0.15	0	0	0	0	0	0	0	0	0	0	0	0	0	0	0	0	0	0	0		1	0.18	0	0	0	0	0	0	0	0	0	0	0	0	0	0	0	0	0	0	0
tr|Q834Y9|Q834Y9_ENTFA	Uncharacterized protein	EF_1488	45.42	387	16		0.12	0.32	0.3	0.18	0.07	0.02	0	0	0	0	0	0	0	0	0	0	0	0	0	0	0		0.38	1	0.94	0.56	0.22	0.06	0	0	0	0	0	0	0	0	0	0	0	0	0	0	0
tr|Q834Z0|Q834Z0_ENTFA	Uncharacterized protein	EF_1487	15.58	134	5		0.1	0.37	0.26	0.16	0.07	0.03	0.01	0	0	0	0	0	0	0	0	0	0	0	0	0	0		0.27	1	0.7	0.43	0.19	0.08	0.03	0	0	0	0	0	0	0	0	0	0	0	0	0	0
tr|Q835F5|Q835F5_ENTFA	Transcriptional regulator, Cro/CI family	EF_1422	12.361	107	9		0.18	0.27	0.22	0.16	0.1	0.05	0.02	0	0	0	0	0	0	0	0	0	0	0	0	0	0		0.67	1	0.81	0.59	0.37	0.19	0.07	0	0	0	0	0	0	0	0	0	0	0	0	0	0
tr|Q835F6|Q835F6_ENTFA	Uncharacterized protein	EF_1421	17.775	154	3		0.42	0.29	0.12	0	0	0	0	0	0	0	0	0	0	0	0.13	0.04	0	0	0	0	0		1	0.69	0.29	0	0	0	0	0	0	0	0	0	0	0	0.31	0.1	0	0	0	0	0
tr|Q835F7|Q835F7_ENTFA	Uncharacterized protein	EF_1420	27.141	250	8		0.37	0.29	0.17	0.13	0.04	0.01	0	0	0	0	0	0	0	0	0	0	0	0	0	0	0		1	0.78	0.46	0.35	0.11	0.03	0	0	0	0	0	0	0	0	0	0	0	0	0	0	0
tr|Q835F8|Q835F8_ENTFA	Uncharacterized protein	EF_1419	22.241	197	5		0	0	0	0	0	0	0	0.06	0.11	0.1	0.18	0.07	0.04	0.1	0.12	0.09	0.03	0.02	0	0	0.08		0	0	0	0	0	0	0	0.33	0.61	0.56	1	0.39	0.22	0.56	0.67	0.5	0.17	0.11	0	0	0.44
tr|Q835G0|Q835G0_ENTFA	Site-specific recombinase, phage integrase family	EF_1417	47.854	408	7		0	0	0	0	0	0	0	0	0	0	0	0	0	0	1	0	0	0	0	0	0		0	0	0	0	0	0	0	0	0	0	0	0	0	0	1	0	0	0	0	0	0
tr|Q835G2|Q835G2_ENTFA	Glutamate dehydrogenase	gdhA	49.314	448	32		0	0.01	0.18	0.42	0.25	0.1	0.03	0.01	0.01	0	0	0	0	0	0	0	0	0	0	0	0		0	0.02	0.43	1	0.6	0.24	0.07	0.02	0.02	0	0	0	0	0	0	0	0	0	0	0	0
tr|Q835G3|Q835G3_ENTFA	Uncharacterized protein	EF_1414	42.366	387	6		0.6	0	0.35	0	0	0	0	0	0	0	0	0	0	0	0	0	0	0	0	0	0.06		1	0	0.58	0	0	0	0	0	0	0	0	0	0	0	0	0	0	0	0	0	0.1
tr|Q835G8|Q835G8_ENTFA	Uncharacterized protein	EF_1409	45.942	420	13		0.11	0.37	0.31	0.13	0.05	0.02	0	0	0	0	0	0	0	0	0	0	0	0	0	0	0		0.3	1	0.84	0.35	0.14	0.05	0	0	0	0	0	0	0	0	0	0	0	0	0	0	0
tr|Q835G9|Q835G9_ENTFA	ABC transporter, ATP-binding protein	EF_1408	33.528	299	16		0.08	0.39	0.26	0.14	0.08	0.03	0.01	0.01	0	0	0	0	0	0	0	0	0	0	0	0	0.01		0.21	1	0.67	0.36	0.21	0.08	0.03	0.03	0	0	0	0	0	0	0	0	0	0	0	0	0.03
tr|Q835H2|Q835H2_ENTFA	Thioredoxin	trx	11.594	104	9		0.53	0.31	0.1	0.03	0.02	0.01	0	0	0	0	0	0	0	0	0	0	0	0	0	0	0		1	0.58	0.19	0.06	0.04	0.02	0	0	0	0	0	0	0	0	0	0	0	0	0	0	0
tr|Q835H4|Q835H4_ENTFA	Uncharacterized protein	EF_1403	20.317	182	2		0.39	0.4	0.18	0	0.02	0	0	0	0	0	0	0	0	0	0	0	0	0	0	0	0		0.98	1	0.45	0	0.05	0	0	0	0	0	0	0	0	0	0	0	0	0	0	0	0
tr|Q835H5|Q835H5_ENTFA	Cell division protein ZapA	EF_1402	16.98	147	9		0.33	0.32	0.19	0.08	0.04	0.02	0	0	0	0	0	0	0	0	0	0	0	0	0	0	0		1	0.97	0.58	0.24	0.12	0.06	0	0	0	0	0	0	0	0	0	0	0	0	0	0	0
tr|Q835H7|Q835H7_ENTFA	Cadmium-translocating P-type ATPase	EF_1400	75.231	700	7		0.07	0.32	0.23	0.15	0.07	0.1	0.02	0.03	0	0.01	0	0	0	0	0	0	0	0	0	0	0		0.22	1	0.72	0.47	0.22	0.31	0.06	0.09	0	0.03	0	0	0	0	0	0	0	0	0	0	0
tr|Q835J3|Q835J3_ENTFA	Phosphatidylglycerol lysyltransferase	mprF	38.905	342	3		0.23	0.16	0	0.05	0	0	0	0	0	0	0	0.55	0.01	0	0	0	0	0	0	0	0		0.42	0.29	0	0.09	0	0	0	0	0	0	0	1	0.02	0	0	0	0	0	0	0	0
tr|Q835J6|Q835J6_ENTFA	Uncharacterized protein	EF_1381	41.913	372	23		0	0.01	0.28	0.35	0.2	0.08	0.03	0.01	0.01	0	0	0	0	0	0	0	0	0	0	0.01	0.01		0	0.03	0.8	1	0.57	0.23	0.09	0.03	0.03	0	0	0	0	0	0	0	0	0	0	0.03	0.03
tr|Q835J7|Q835J7_ENTFA	Uncharacterized protein	EF_1380	26.647	238	14		0.15	0.31	0.39	0.09	0.05	0.01	0	0	0	0	0	0	0	0	0	0	0	0	0	0	0		0.38	0.79	1	0.23	0.13	0.03	0	0	0	0	0	0	0	0	0	0	0	0	0	0	0
tr|Q835J9|Q835J9_ENTFA	Transcriptional regulator, putative	EF_1378	26.915	227	4		0.58	0.19	0.12	0.11	0	0	0	0	0	0	0	0	0	0	0	0	0	0	0	0	0		1	0.33	0.21	0.19	0	0	0	0	0	0	0	0	0	0	0	0	0	0	0	0	0
tr|Q835K0|Q835K0_ENTFA	DEAD-box ATP-dependent RNA helicase CshB	cshB	51.204	449	21		0.02	0.01	0.01	0	0	0	0	0	0	0	0	0.03	0.03	0.16	0.54	0.12	0.06	0.01	0	0	0.01		0.04	0.02	0.02	0	0	0	0	0	0	0	0	0.06	0.06	0.3	1	0.22	0.11	0.02	0	0	0.02
tr|Q835K3|Q835K3_ENTFA	PhnA protein	phnA	12.143	112	9		0.49	0.28	0.12	0.06	0.02	0.01	0.01	0	0	0	0	0	0	0	0	0	0	0	0	0	0		1	0.57	0.24	0.12	0.04	0.02	0.02	0	0	0	0	0	0	0	0	0	0	0	0	0	0
tr|Q835K4|Q835K4_ENTFA	DHH family protein	EF_1373	34.94	317	16		0.15	0.42	0.26	0.1	0.05	0.02	0	0	0	0	0	0	0	0	0	0	0	0	0	0	0		0.36	1	0.62	0.24	0.12	0.05	0	0	0	0	0	0	0	0	0	0	0	0	0	0	0
tr|Q835K5|Q835K5_ENTFA	CBS domain protein	EF_1372	48.777	439	19		0	0	0.06	0.27	0.4	0.1	0.08	0.02	0.04	0.03	0	0	0	0	0	0	0	0	0	0	0		0	0	0.15	0.68	1	0.25	0.2	0.05	0.1	0.08	0	0	0	0	0	0	0	0	0	0	0
tr|Q835K8|Q835K8_ENTFA	Transcriptional regulator, Cro/CI family	EF_1369	13.595	116	4		0.01	0.03	0.03	0.03	0.04	0.03	0.01	0.01	0.1	0.26	0.16	0.1	0.05	0.06	0.04	0.02	0.02	0.01	0	0	0.01		0.04	0.12	0.12	0.12	0.15	0.12	0.04	0.04	0.38	1	0.62	0.38	0.19	0.23	0.15	0.08	0.08	0.04	0	0	0.04
tr|Q835K9|Q835K9_ENTFA	Uncharacterized protein	EF_1368	42.107	373	19		0.32	0.37	0.2	0.07	0.03	0.01	0	0	0	0	0	0	0	0	0	0	0	0	0	0	0		0.86	1	0.54	0.19	0.08	0.03	0	0	0	0	0	0	0	0	0	0	0	0	0	0	0
tr|Q835L0|Q835L0_ENTFA	Cold-shock domain family protein	EF_1367	7.1858	66	7		0.3	0.28	0.2	0.11	0.05	0.02	0.01	0	0	0	0	0	0	0	0	0	0	0	0	0	0		1	0.93	0.67	0.37	0.17	0.07	0.03	0	0	0	0	0	0	0	0	0	0	0	0	0	0
tr|Q835L1|Q835L1_ENTFA	Uncharacterized protein	EF_1366	40.601	359	2		0.14	0.46	0.23	0	0.13	0.05	0	0	0	0	0	0	0	0	0	0	0	0	0	0	0		0.3	1	0.5	0	0.28	0.11	0	0	0	0	0	0	0	0	0	0	0	0	0	0	0
tr|Q835L3|Q835L3_ENTFA	Acetyl-CoA acetyltransferase/hydroxymethylglutaryl-CoA reductase, degradative	EF_1364	86.525	803	36		0.01	0.14	0.38	0.2	0.17	0.04	0.01	0	0	0	0	0	0	0	0	0.01	0.01	0.01	0	0	0		0.03	0.37	1	0.53	0.45	0.11	0.03	0	0	0	0	0	0	0	0	0.03	0.03	0.03	0	0	0
tr|Q835L4|Q835L4_ENTFA	Hydroxymethylglutaryl-CoA synthase	EF_1363	42.136	383	16		0.08	0.42	0.3	0.12	0.05	0.02	0	0	0	0	0	0	0	0	0	0	0	0	0	0	0		0.19	1	0.71	0.29	0.12	0.05	0	0	0	0	0	0	0	0	0	0	0	0	0	0	0
tr|Q835L5|Q835L5_ENTFA	Conserved domain protein	EF_1362	27.544	255	8		0.33	0.35	0.16	0.08	0.05	0.01	0	0	0	0	0	0	0	0	0	0	0	0	0	0	0		0.94	1	0.46	0.23	0.14	0.03	0	0	0	0	0	0	0	0	0	0	0	0	0	0	0
tr|Q835L6|Q835L6_ENTFA	Dihydroxyacetone kinase family protein	EF_1361	21.947	200	13		0.45	0.33	0.14	0.04	0.02	0.01	0	0	0	0	0	0	0	0	0	0	0	0	0	0	0		1	0.73	0.31	0.09	0.04	0.02	0	0	0	0	0	0	0	0	0	0	0	0	0	0	0
tr|Q835L7|Q835L7_ENTFA	Dihydroxyacetone kinase family protein	EF_1360	35.085	327	13		0.14	0.35	0.27	0.14	0.07	0.02	0.01	0	0	0	0	0	0	0	0	0	0	0	0	0	0		0.4	1	0.77	0.4	0.2	0.06	0.03	0	0	0	0	0	0	0	0	0	0	0	0	0	0
tr|Q835L8|Q835L8_ENTFA	Uncharacterized protein	EF_1359	14.182	132	3		0.4	0.4	0.11	0.05	0.04	0	0	0	0	0	0	0	0	0	0	0	0	0	0	0	0		1	1	0.28	0.13	0.1	0	0	0	0	0	0	0	0	0	0	0	0	0	0	0	0
tr|Q835L9|Q835L9_ENTFA	Glycerol dehydrogenase, putative	EF_1358	40.587	379	21		0.02	0.01	0.07	0.37	0.3	0.14	0.05	0.02	0.01	0.01	0	0	0	0	0	0	0	0	0	0	0		0.05	0.03	0.19	1	0.81	0.38	0.14	0.05	0.03	0.03	0	0	0	0	0	0	0	0	0	0	0
tr|Q835M1|Q835M1_ENTFA	Dihydrolipoyl dehydrogenase	lpdA	49.144	468	26		0.16	0.21	0.14	0.12	0.1	0.05	0.03	0.02	0.01	0.01	0.01	0.01	0.01	0.01	0.01	0.01	0.01	0.01	0.01	0.03	0.03		0.76	1	0.67	0.57	0.48	0.24	0.14	0.1	0.05	0.05	0.05	0.05	0.05	0.05	0.05	0.05	0.05	0.05	0.05	0.14	0.14
tr|Q835M2|Q835M2_ENTFA	Dihydrolipoamide acetyltransferase component of pyruvate dehydrogenase complex	aceF	56.676	539	29		0	0.01	0.02	0.09	0.13	0.07	0.03	0.01	0.01	0.01	0.01	0.01	0	0.01	0.01	0.01	0.01	0.02	0.05	0.24	0.26		0	0.04	0.08	0.35	0.5	0.27	0.12	0.04	0.04	0.04	0.04	0.04	0	0.04	0.04	0.04	0.04	0.08	0.19	0.92	1
tr|Q835M3|Q835M3_ENTFA	Pyruvate dehydrogenase complex, E1 component, beta subunit	pdhB	35.395	325	19		0	0.01	0.02	0.09	0.14	0.07	0.04	0.02	0.01	0.01	0.01	0.01	0.01	0.01	0.02	0.02	0.02	0.03	0.04	0.2	0.19		0	0.05	0.1	0.45	0.7	0.35	0.2	0.1	0.05	0.05	0.05	0.05	0.05	0.05	0.1	0.1	0.1	0.15	0.2	1	0.95
tr|Q835M4|Q835M4_ENTFA	Pyruvate dehydrogenase complex E1 component, alpha subunit	pdhA	41.383	371	28		0	0.01	0.03	0.1	0.15	0.08	0.04	0.01	0.01	0.02	0.01	0.01	0.01	0.01	0.01	0.02	0.02	0.02	0.05	0.18	0.18		0	0.06	0.17	0.56	0.83	0.44	0.22	0.06	0.06	0.11	0.06	0.06	0.06	0.06	0.06	0.11	0.11	0.11	0.28	1	1
tr|Q835M5|Q835M5_ENTFA	Magnesium-translocating P-type ATPase	EF_1352	96.654	870	20		0.02	0.15	0.26	0.2	0.12	0.09	0.07	0.03	0.02	0.02	0	0	0	0	0	0	0	0	0	0.01	0.01		0.08	0.58	1	0.77	0.46	0.35	0.27	0.12	0.08	0.08	0	0	0	0	0	0	0	0	0	0.04	0.04
tr|Q835M8|Q835M8_ENTFA	Alpha-amylase	EF_1349	62.034	537	11		0	0	0	0	0	0	0	0	0.02	0.05	0.03	0.03	0	0.11	0.26	0.14	0.15	0.22	0	0	0		0	0	0	0	0	0	0	0	0.08	0.19	0.12	0.12	0	0.42	1	0.54	0.58	0.85	0	0	0
tr|Q835M9|Q835M9_ENTFA	Glucan 1,6-alpha-glucosidase, putative	EF_1348	62.718	541	10		0.09	0.61	0.24	0	0	0	0	0	0	0.03	0.03	0	0	0	0	0	0	0	0	0	0		0.15	1	0.39	0	0	0	0	0	0	0.05	0.05	0	0	0	0	0	0	0	0	0	0
tr|Q835N0|Q835N0_ENTFA	Glycosyl hydrolase, family 13	EF_1347	68.719	588	17		0	0.05	0.13	0.43	0.13	0.08	0.02	0	0.03	0.05	0.04	0.02	0.02	0	0	0	0	0	0	0	0		0	0.12	0.3	1	0.3	0.19	0.05	0	0.07	0.12	0.09	0.05	0.05	0	0	0	0	0	0	0	0
tr|Q835N2|Q835N2_ENTFA	Sugar ABC transporter, sugar-binding protein	EF_1345	45.527	416	19		0.31	0.48	0.14	0.05	0.02	0.01	0	0	0	0	0	0	0	0	0	0	0	0	0	0	0		0.65	1	0.29	0.1	0.04	0.02	0	0	0	0	0	0	0	0	0	0	0	0	0	0	0
tr|Q835N6|Q835N6_ENTFA	ABC transporter, ATP-binding/permease protein	EF_1341	85.461	779	26		0.28	0.18	0.15	0.11	0.1	0.05	0.02	0.02	0.03	0.03	0.02	0.01	0	0.01	0	0	0	0	0	0	0		1	0.64	0.54	0.39	0.36	0.18	0.07	0.07	0.11	0.11	0.07	0.04	0	0.04	0	0	0	0	0	0	0
tr|Q835N8|Q835N8_ENTFA	Thioredoxin reductase	trxB	33.239	304	20		0.3	0.4	0.18	0.08	0.03	0.01	0.01	0	0	0	0	0	0	0	0	0	0	0	0	0	0		0.75	1	0.45	0.2	0.08	0.03	0.03	0	0	0	0	0	0	0	0	0	0	0	0	0	0
tr|Q835P8|Q835P8_ENTFA	Transcriptional regulator, GntR family	EF_1328	26.811	235	16		0.03	0.23	0.22	0.12	0.08	0.06	0.05	0.03	0.05	0.05	0.03	0.02	0.01	0.01	0	0	0	0	0	0	0		0.13	1	0.96	0.52	0.35	0.26	0.22	0.13	0.22	0.22	0.13	0.09	0.04	0.04	0	0	0	0	0	0	0
tr|Q835P9|Q835P9_ENTFA	BadF/BadG/BcrA/BcrD ATPase family protein	EF_1327	156.85	1415	39		0.01	0.14	0.44	0.24	0.1	0.01	0.01	0	0.01	0.01	0.01	0	0	0	0	0	0	0	0	0	0.01		0.02	0.32	1	0.55	0.23	0.02	0.02	0	0.02	0.02	0.02	0	0	0	0	0	0	0	0	0	0.02
tr|Q835Q0|Q835Q0_ENTFA	Transcriptional regulator, TetR family	EF_1326	23.635	202	4		0.48	0.18	0.15	0.08	0.08	0.03	0	0	0	0	0	0	0	0	0	0	0	0	0	0	0		1	0.38	0.31	0.17	0.17	0.06	0	0	0	0	0	0	0	0	0	0	0	0	0	0	0
tr|Q835Q1|Q835Q1_ENTFA	Uncharacterized protein	EF_1325	6.8518	59	4		0.01	0.02	0	0.21	0.41	0.21	0.07	0.03	0.03	0.01	0	0	0	0	0	0	0	0	0	0	0		0.02	0.05	0	0.51	1	0.51	0.17	0.07	0.07	0.02	0	0	0	0	0	0	0	0	0	0	0
tr|Q835Q2|Q835Q2_ENTFA	Uncharacterized protein	EF_1324	8.9231	77	7		0.48	0.28	0.13	0.07	0.03	0.01	0.01	0	0	0	0	0	0	0	0	0	0	0	0	0	0		1	0.58	0.27	0.15	0.06	0.02	0.02	0	0	0	0	0	0	0	0	0	0	0	0	0	0
tr|Q835Q3|Q835Q3_ENTFA	Uncharacterized protein	EF_1322	19.108	174	5		0.31	0.29	0.2	0.08	0.05	0.06	0.01	0	0	0.01	0	0	0	0	0	0	0	0	0	0	0		1	0.94	0.65	0.26	0.16	0.19	0.03	0	0	0.03	0	0	0	0	0	0	0	0	0	0	0
tr|Q835Q4|Q835Q4_ENTFA	Permease domain protein	EF_1321	99.626	878	16		0	0	0	0	0	0	0.02	0.03	0	0.02	0.03	0	0.01	0.07	0.44	0.12	0.15	0.11	0	0	0		0	0	0	0	0	0	0.05	0.07	0	0.05	0.07	0	0.02	0.16	1	0.27	0.34	0.25	0	0	0
tr|Q835Q5|Q835Q5_ENTFA	ABC transporter, ATP-binding protein	EF_1320	25.532	233	6		0.6	0.15	0.14	0	0.04	0.04	0.02	0	0	0	0	0	0	0	0	0	0	0	0	0	0		1	0.25	0.23	0	0.07	0.07	0.03	0	0	0	0	0	0	0	0	0	0	0	0	0	0
tr|Q835Q6|Q835Q6_ENTFA	Conserved domain protein	EF_1319	23.754	219	9		0.31	0.43	0.21	0.04	0.02	0	0	0	0	0	0	0	0	0	0	0	0	0	0	0	0		0.72	1	0.49	0.09	0.05	0	0	0	0	0	0	0	0	0	0	0	0	0	0	0	0
tr|Q835Q7|Q835Q7_ENTFA	Uncharacterized protein	EF_1318	14.83	128	5		0.38	0.39	0.15	0.06	0.01	0.01	0	0	0	0	0	0	0	0	0	0	0	0	0	0	0		0.97	1	0.38	0.15	0.03	0.03	0	0	0	0	0	0	0	0	0	0	0	0	0	0	0
tr|Q835Q8|Q835Q8_ENTFA	N-acetylglucosamine-6-phosphate deacetylase	nagA-1	41.357	382	20		0.06	0.2	0.33	0.22	0.11	0.05	0.01	0	0	0	0	0	0	0	0	0	0	0	0	0	0		0.18	0.61	1	0.67	0.33	0.15	0.03	0	0	0	0	0	0	0	0	0	0	0	0	0	0
tr|Q835Q9|Q835Q9_ENTFA	Transcriptional regulator, Cro/CI family	EF_1316	32.613	275	13		0.25	0.44	0.22	0.07	0.01	0	0	0	0	0	0	0	0	0	0	0	0	0	0	0	0		0.57	1	0.5	0.16	0.02	0	0	0	0	0	0	0	0	0	0	0	0	0	0	0	0
tr|Q835R0|Q835R0_ENTFA	Uncharacterized protein	EF_1315	6.8507	58	4		0.52	0.25	0.14	0.06	0.01	0.01	0	0	0	0	0	0	0	0	0	0	0	0	0	0	0		1	0.48	0.27	0.12	0.02	0.02	0	0	0	0	0	0	0	0	0	0	0	0	0	0	0
tr|Q835R1|Q835R1_ENTFA	Aspartate aminotransferase, putative	EF_1314	45.639	405	21		0.23	0.36	0.17	0.09	0.04	0.03	0.03	0.03	0.01	0.01	0	0	0	0	0	0	0	0	0	0	0		0.64	1	0.47	0.25	0.11	0.08	0.08	0.08	0.03	0.03	0	0	0	0	0	0	0	0	0	0	0
tr|Q835R3|Q835R3_ENTFA	S1 RNA binding domain protein	EF_1312	82.042	730	61		0.05	0.24	0.24	0.17	0.13	0.06	0.03	0.02	0.02	0.01	0.01	0	0	0	0	0	0	0	0	0	0		0.21	1	1	0.71	0.54	0.25	0.13	0.08	0.08	0.04	0.04	0	0	0	0	0	0	0	0	0	0
tr|Q835S0|Q835S0_ENTFA	Oxygen-independent coproporphyrinogen-III oxidase-like protein	EF_1305	45.72	394	12		0.13	0.41	0.22	0.19	0.02	0.02	0.01	0	0	0	0	0	0	0	0	0	0	0	0	0	0		0.32	1	0.54	0.46	0.05	0.05	0.02	0	0	0	0	0	0	0	0	0	0	0	0	0	0
tr|Q835S6|Q835S6_ENTFA	Transcriptional regulator, PadR family	EF_1297	13.162	113	2		0.34	0.33	0.22	0.11	0	0	0	0	0	0	0	0	0	0	0	0	0	0	0	0	0		1	0.97	0.65	0.32	0	0	0	0	0	0	0	0	0	0	0	0	0	0	0	0	0
tr|Q835S7|Q835S7_ENTFA	Acetyltransferase, GNAT family	EF_1296	22.003	198	6		0.69	0.29	0.02	0	0	0	0	0	0	0	0	0	0	0	0	0	0	0	0	0	0		1	0.42	0.03	0	0	0	0	0	0	0	0	0	0	0	0	0	0	0	0	0	0
tr|Q835S8|Q835S8_ENTFA	Riboflavin biosynthesis protein	ribF	36.067	318	14		0.34	0.41	0.15	0.07	0.02	0.01	0	0	0	0	0	0	0	0	0	0	0	0	0	0	0		0.83	1	0.37	0.17	0.05	0.02	0	0	0	0	0	0	0	0	0	0	0	0	0	0	0
tr|Q835T6|Q835T6_ENTFA	Uncharacterized protein	EF_1286	13.379	119	7		0.58	0.35	0.07	0	0	0	0	0	0	0	0	0	0	0	0	0	0	0	0	0	0		1	0.6	0.12	0	0	0	0	0	0	0	0	0	0	0	0	0	0	0	0	0	0
tr|Q835T7|Q835T7_ENTFA	Major tail protein	EF_1285	18.746	170	2		0.44	0.4	0.07	0.01	0.06	0.02	0	0	0	0	0	0	0	0	0	0	0	0	0	0	0		1	0.91	0.16	0.02	0.14	0.05	0	0	0	0	0	0	0	0	0	0	0	0	0	0	0
tr|Q835U5|Q835U5_ENTFA	Transcriptional regulator, Cro/CI family	EF_1277	18.417	160	8		0.1	0.24	0.29	0.13	0.11	0.06	0.04	0.02	0.01	0	0	0	0	0	0	0	0	0	0	0	0		0.34	0.83	1	0.45	0.38	0.21	0.14	0.07	0.03	0	0	0	0	0	0	0	0	0	0	0	0
tr|Q835U6|Q835U6_ENTFA	Uncharacterized protein	EF_1276	18.227	157	3		0.48	0.4	0.06	0.06	0	0	0	0	0	0	0	0	0	0	0	0	0	0	0	0	0		1	0.83	0.13	0.13	0	0	0	0	0	0	0	0	0	0	0	0	0	0	0	0	0
tr|Q835U9|Q835U9_ENTFA	Ribosomal protein L7A family	EF_1273	11.22	101	5		0.34	0.23	0.14	0.17	0.07	0.03	0.01	0	0	0	0	0	0	0	0	0	0	0	0	0	0		1	0.68	0.41	0.5	0.21	0.09	0.03	0	0	0	0	0	0	0	0	0	0	0	0	0	0
tr|Q835V0|Q835V0_ENTFA	Uncharacterized protein	EF_1272	11.387	99	10		0.02	0.06	0.05	0.11	0.13	0.05	0.02	0.01	0.03	0.05	0.05	0.03	0.03	0.08	0.09	0.07	0.07	0.03	0.01	0	0.01		0.15	0.46	0.38	0.85	1	0.38	0.15	0.08	0.23	0.38	0.38	0.23	0.23	0.62	0.69	0.54	0.54	0.23	0.08	0	0.08
tr|Q835V1|Q835V1_ENTFA	Transcription termination/antitermination protein NusA	nusA	44.836	399	26		0.27	0.34	0.19	0.11	0.05	0.02	0.01	0	0	0	0	0	0	0	0	0	0	0	0	0	0		0.79	1	0.56	0.32	0.15	0.06	0.03	0	0	0	0	0	0	0	0	0	0	0	0	0	0
tr|Q835V4|Q835V4_ENTFA	Cation-transporting ATPase, E1-E2 family	EF_1268	89.247	806	4		0	0.34	0.25	0.18	0.17	0.02	0.03	0.02	0	0	0	0	0	0	0	0	0	0	0	0	0		0	1	0.74	0.53	0.5	0.06	0.09	0.06	0	0	0	0	0	0	0	0	0	0	0	0	0
tr|Q835V7|Q835V7_ENTFA	Uncharacterized protein	EF_1265	44.094	390	20		0	0	0	0	0	0	0	0	0.02	0.04	0.11	0.15	0.13	0.2	0.18	0.12	0.03	0.01	0	0	0		0	0	0	0	0	0	0	0	0.1	0.2	0.55	0.75	0.65	1	0.9	0.6	0.15	0.05	0	0	0
tr|Q835V8|Q835V8_ENTFA	Sulfatase domain protein	EF_1264	80.016	702	25		0.23	0.42	0.23	0.07	0.03	0.01	0	0	0	0	0	0	0	0	0	0	0	0	0	0	0		0.55	1	0.55	0.17	0.07	0.02	0	0	0	0	0	0	0	0	0	0	0	0	0	0	0
tr|Q835W1|Q835W1_ENTFA	Sensor histidine kinase	EF_1261	55.923	489	9		0.02	0.2	0.47	0.17	0.04	0.06	0.03	0.01	0	0	0	0	0	0	0	0	0	0	0	0	0		0.04	0.43	1	0.36	0.09	0.13	0.06	0.02	0	0	0	0	0	0	0	0	0	0	0	0	0
tr|Q835W2|Q835W2_ENTFA	DNA-binding response regulator	EF_1260	27.372	239	12		0.44	0.31	0.15	0.07	0.02	0.01	0	0	0	0	0	0	0	0	0	0	0	0	0	0	0		1	0.7	0.34	0.16	0.05	0.02	0	0	0	0	0	0	0	0	0	0	0	0	0	0	0
tr|Q835W3|Q835W3_ENTFA	Hydrolase, haloacid dehalogenase-like family	EF_1259	28.809	259	11		0.4	0.35	0.2	0.05	0.01	0	0	0	0	0	0	0	0	0	0	0	0	0	0	0	0		1	0.88	0.5	0.13	0.03	0	0	0	0	0	0	0	0	0	0	0	0	0	0	0	0
tr|Q835W5|Q835W5_ENTFA	ABC transporter, ATP-binding protein	EF_1255	28.281	255	5		0	0	0	0	0	0	0	0.42	0.25	0.27	0.06	0	0	0	0	0	0	0	0	0	0		0	0	0	0	0	0	0	1	0.6	0.64	0.14	0	0	0	0	0	0	0	0	0	0
tr|Q835W7|Q835W7_ENTFA	Uncharacterized protein	EF_1253	35.033	329	5		0	0	0	0.31	0.23	0.22	0.17	0.08	0	0	0	0	0	0	0	0	0	0	0	0	0		0	0	0	1	0.74	0.71	0.55	0.26	0	0	0	0	0	0	0	0	0	0	0	0	0
tr|Q835W9|Q835W9_ENTFA	Uncharacterized protein	EF_1250	24.915	223	8		0.21	0.33	0.19	0.07	0.05	0.03	0.02	0.02	0.01	0.01	0.01	0.01	0.01	0.01	0	0.01	0.01	0	0	0	0		0.64	1	0.58	0.21	0.15	0.09	0.06	0.06	0.03	0.03	0.03	0.03	0.03	0.03	0	0.03	0.03	0	0	0	0
tr|Q835X0|Q835X0_ENTFA	Fibronectin/fibrinogen-binding protein, putative	EF_1249	64.697	570	27		0.03	0.04	0.04	0.01	0.01	0	0	0	0	0	0	0	0.01	0.13	0.26	0.21	0.17	0.08	0	0	0.01		0.12	0.15	0.15	0.04	0.04	0	0	0	0	0	0	0	0.04	0.5	1	0.81	0.65	0.31	0	0	0.04
tr|Q835X1|Q835X1_ENTFA	Uncharacterized protein	EF_1248	9.1628	87	3		0	0.2	0.19	0.17	0.09	0.03	0.01	0.05	0.07	0.07	0.06	0	0.02	0.02	0	0.01	0.01	0	0	0	0		0	1	0.95	0.85	0.45	0.15	0.05	0.25	0.35	0.35	0.3	0	0.1	0.1	0	0.05	0.05	0	0	0	0
tr|Q835X4|Q835X4_ENTFA	Oxidoreductase, Gfo/Idh/MocA family	EF_1244	39.342	349	20		0	0.04	0.28	0.36	0.2	0.07	0.02	0.01	0	0	0	0	0.01	0	0	0	0	0	0	0	0		0	0.11	0.78	1	0.56	0.19	0.06	0.03	0	0	0	0	0.03	0	0	0	0	0	0	0	0
tr|Q835X5|Q835X5_ENTFA	Glycosyl hydrolase, family 1	EF_1243	54.14	477	22		0.01	0.36	0.38	0.16	0.06	0.02	0.01	0	0	0	0	0	0	0	0	0	0	0	0	0	0		0.03	0.95	1	0.42	0.16	0.05	0.03	0	0	0	0	0	0	0	0	0	0	0	0	0	0
tr|Q835X6|Q835X6_ENTFA	Transcriptional regulator, GntR family	EF_1242	27.255	237	5		0	0.25	0.29	0	0.25	0.14	0.07	0	0	0	0	0	0	0	0	0	0	0	0	0	0		0	0.86	1	0	0.86	0.48	0.24	0	0	0	0	0	0	0	0	0	0	0	0	0	0
tr|Q835X7|Q835X7_ENTFA	Uncharacterized protein	EF_1241	19.554	176	2		1	0	0	0	0	0	0	0	0	0	0	0	0	0	0	0	0	0	0	0	0		1	0	0	0	0	0	0	0	0	0	0	0	0	0	0	0	0	0	0	0	0
tr|Q835Z1|Q835Z1_ENTFA	Uncharacterized protein	EF_1227	46.505	418	23		0.1	0.41	0.27	0.13	0.06	0.02	0	0	0	0	0	0	0	0	0	0	0	0	0	0	0		0.24	1	0.66	0.32	0.15	0.05	0	0	0	0	0	0	0	0	0	0	0	0	0	0	0
tr|Q835Z2|Q835Z2_ENTFA	Oxidoreductase, putative	EF_1226	22.628	202	6		0.46	0.32	0.13	0.06	0.02	0.01	0	0	0	0	0	0	0	0	0	0	0	0	0	0	0		1	0.7	0.28	0.13	0.04	0.02	0	0	0	0	0	0	0	0	0	0	0	0	0	0	0
tr|Q835Z3|Q835Z3_ENTFA	FAD:protein FMN transferase	EF_1225	34.639	311	6		0.43	0.4	0.14	0.03	0	0	0	0	0	0	0	0	0	0	0	0	0	0	0	0	0		1	0.93	0.33	0.07	0	0	0	0	0	0	0	0	0	0	0	0	0	0	0	0	0
tr|Q835Z4|Q835Z4_ENTFA	Transcriptional regulator, Cro/CI family	EF_1224	34.089	294	6		0	0.3	0.2	0.22	0.15	0.06	0.05	0.01	0.01	0	0	0	0	0	0	0	0	0	0	0	0		0	1	0.67	0.73	0.5	0.2	0.17	0.03	0.03	0	0	0	0	0	0	0	0	0	0	0	0
tr|Q835Z7|Q835Z7_ENTFA	Spermidine/putrescine ABC transporter, spermidine/putrescine-binding protein	EF_1221	38.175	354	4		1	0	0	0	0	0	0	0	0	0	0	0	0	0	0	0	0	0	0	0	0		1	0	0	0	0	0	0	0	0	0	0	0	0	0	0	0	0	0	0	0	0
tr|Q836A4|Q836A4_ENTFA	Alpha-acetolactate decarboxylase	budA	25.672	234	5		0.31	0.41	0.18	0.07	0.03	0.01	0	0	0	0	0	0	0	0	0	0	0	0	0	0	0		0.76	1	0.44	0.17	0.07	0.02	0	0	0	0	0	0	0	0	0	0	0	0	0	0	0
tr|Q836A5|Q836A5_ENTFA	Acetolactate synthase	EF_1213	60.128	550	19		0.19	0.43	0.22	0.12	0.03	0.01	0	0	0	0	0	0	0	0	0	0	0	0	0	0	0		0.44	1	0.51	0.28	0.07	0.02	0	0	0	0	0	0	0	0	0	0	0	0	0	0	0
tr|Q836A7|Q836A7_ENTFA	Transcriptional regulatory protein	EF_1210	26.682	230	4		0.23	0.77	0	0	0	0	0	0	0	0	0	0	0	0	0	0	0	0	0	0	0		0.3	1	0	0	0	0	0	0	0	0	0	0	0	0	0	0	0	0	0	0	0
tr|Q836B0|Q836B0_ENTFA	Malate dehydrogenase, decarboxylating	EF_1206	41.553	389	13		0.15	0.41	0.32	0.1	0.02	0.01	0	0	0	0	0	0.01	0	0	0	0	0	0	0	0	0		0.37	1	0.78	0.24	0.05	0.02	0	0	0	0	0	0.02	0	0	0	0	0	0	0	0	0
tr|Q836B8|Q836B8_ENTFA	Metallo-beta-lactamase YycJ	EF_1197	29.89	268	13		0.02	0.25	0.18	0.21	0.09	0.06	0.05	0.01	0	0	0	0	0	0	0	0.02	0.02	0.02	0	0.04	0.02		0.08	1	0.72	0.84	0.36	0.24	0.2	0.04	0	0	0	0	0	0	0	0.08	0.08	0.08	0	0.16	0.08
tr|Q836B9|Q836B9_ENTFA	Uncharacterized protein	EF_1196	32.699	284	6		0.34	0.49	0.13	0	0	0	0	0.03	0	0	0	0	0	0	0	0	0	0	0	0	0		0.69	1	0.27	0	0	0	0	0.06	0	0	0	0	0	0	0	0	0	0	0	0	0
tr|Q836C0|Q836C0_ENTFA	Uncharacterized protein	EF_1195	50.137	436	13		0.24	0.4	0.16	0.13	0.04	0.01	0.01	0	0	0	0	0	0	0	0	0	0	0	0	0	0		0.6	1	0.4	0.33	0.1	0.03	0.03	0	0	0	0	0	0	0	0	0	0	0	0	0	0
tr|Q836C1|Q836C1_ENTFA	Sensory box histidine kinase VicK	vicK	69.573	609	19		0.2	0.39	0.21	0.11	0.05	0.02	0.01	0	0	0	0	0	0	0	0	0	0	0	0	0	0		0.51	1	0.54	0.28	0.13	0.05	0.03	0	0	0	0	0	0	0	0	0	0	0	0	0	0
tr|Q836C2|Q836C2_ENTFA	DNA-binding response regulator VicR	vicR	26.958	234	18		0.44	0.31	0.15	0.05	0.03	0.01	0.01	0	0	0	0	0	0	0	0	0	0	0	0	0	0		1	0.7	0.34	0.11	0.07	0.02	0.02	0	0	0	0	0	0	0	0	0	0	0	0	0	0
tr|Q836C4|Q836C4_ENTFA	DegV family protein	EF_1191	31.194	286	16		0.34	0.4	0.15	0.07	0.02	0.01	0	0	0	0	0	0	0	0	0	0	0	0	0	0	0		0.85	1	0.38	0.18	0.05	0.03	0	0	0	0	0	0	0	0	0	0	0	0	0	0	0
tr|Q836C5|Q836C5_ENTFA	Uncharacterized protein	EF_1190	21.89	189	12		0.29	0.36	0.18	0.09	0.05	0.02	0	0	0	0	0	0	0	0	0	0	0	0	0	0	0		0.81	1	0.5	0.25	0.14	0.06	0	0	0	0	0	0	0	0	0	0	0	0	0	0	0
tr|Q836C7|Q836C7_ENTFA	Acid sugar phosphatase	EF_1188	28.086	256	10		0.23	0.43	0.19	0.09	0.03	0.01	0	0	0	0	0	0	0	0	0	0	0	0	0	0	0		0.53	1	0.44	0.21	0.07	0.02	0	0	0	0	0	0	0	0	0	0	0	0	0	0	0
tr|Q836C8|Q836C8_ENTFA	Uncharacterized protein	EF_1187	24.674	209	9		0	0	0	0	0	0.03	0.05	0.08	0.05	0.06	0.07	0.19	0.07	0.08	0.09	0.07	0.06	0.04	0.01	0.01	0.05		0	0	0	0	0	0.16	0.26	0.42	0.26	0.32	0.37	1	0.37	0.42	0.47	0.37	0.32	0.21	0.05	0.05	0.26
tr|Q836C9|Q836C9_ENTFA	Ser/Thr protein phosphatase family protein	EF_1186	51.788	460	9		0.83	0.06	0.07	0.03	0.01	0	0	0	0	0	0	0	0	0	0	0	0	0	0	0	0		1	0.07	0.08	0.04	0.01	0	0	0	0	0	0	0	0	0	0	0	0	0	0	0	0
tr|Q836D0|Q836D0_ENTFA	Ribonuclease J	rnj	62.881	562	35		0.01	0.02	0.02	0.02	0.04	0.07	0.07	0.07	0.1	0.13	0.11	0.11	0.04	0.05	0.04	0.03	0.02	0.02	0.01	0.01	0.02		0.08	0.15	0.15	0.15	0.31	0.54	0.54	0.54	0.77	1	0.85	0.85	0.31	0.38	0.31	0.23	0.15	0.15	0.08	0.08	0.15
tr|Q836D2|Q836D2_ENTFA	Aspartate-semialdehyde dehydrogenase	asd	38.818	355	19		0.17	0.39	0.25	0.11	0.05	0.02	0	0	0	0	0	0	0	0	0	0	0	0	0	0	0		0.44	1	0.64	0.28	0.13	0.05	0	0	0	0	0	0	0	0	0	0	0	0	0	0	0
tr|Q836D4|Q836D4_ENTFA	Nitroreductase family protein	EF_1181	27.53	244	8		0.3	0.41	0.23	0.05	0.01	0	0	0	0	0	0	0	0	0	0	0	0	0	0	0	0		0.73	1	0.56	0.12	0.02	0	0	0	0	0	0	0	0	0	0	0	0	0	0	0	0
tr|Q836D6|Q836D6_ENTFA	Fructokinase	cscK	31.793	292	11		0.24	0.43	0.21	0.08	0.03	0	0	0	0	0	0	0	0	0	0	0	0	0	0	0	0		0.56	1	0.49	0.19	0.07	0	0	0	0	0	0	0	0	0	0	0	0	0	0	0	0
tr|Q836D9|Q836D9_ENTFA	Glycerol-3-phosphate cytidylyltransferase	gct	15.44	132	7		0.42	0.4	0.15	0.03	0	0	0	0	0	0	0	0	0	0	0	0	0	0	0	0	0		1	0.95	0.36	0.07	0	0	0	0	0	0	0	0	0	0	0	0	0	0	0	0	0
tr|Q836E0|Q836E0_ENTFA	Uncharacterized protein	EF_1174	23.539	197	2		0	0	0	0	0	0	0	0	0	0	0	0	0	0	0	0	0	0	0	0	1		0	0	0	0	0	0	0	0	0	0	0	0	0	0	0	0	0	0	0	0	1
tr|Q836E4|Q836E4_ENTFA	Transcription termination factor Rho	rho	48.75	430	24		0	0	0	0	0	0	0.01	0.06	0.08	0.1	0.1	0.09	0.08	0.12	0.09	0.09	0.05	0.05	0	0.01	0.06		0	0	0	0	0	0	0.08	0.5	0.67	0.83	0.83	0.75	0.67	1	0.75	0.75	0.42	0.42	0	0.08	0.5
tr|Q836E7|Q836E7_ENTFA	Fructose-bisphosphate aldolase class-II	fba	30.813	289	23		0.29	0.34	0.21	0.09	0.04	0.02	0	0	0	0	0	0	0	0	0	0	0	0	0	0	0		0.85	1	0.62	0.26	0.12	0.06	0	0	0	0	0	0	0	0	0	0	0	0	0	0	0
tr|Q836E8|Q836E8_ENTFA	YitT family protein	EF_1166	34.723	318	3		0	0	0.05	0.05	0.06	0.08	0.05	0.07	0.07	0.08	0.09	0.1	0.06	0.05	0.07	0.02	0.04	0.03	0	0	0.04		0	0	0.5	0.5	0.6	0.8	0.5	0.7	0.7	0.8	0.9	1	0.6	0.5	0.7	0.2	0.4	0.3	0	0	0.4
tr|Q836F0|Q836F0_ENTFA	HD domain protein	EF_1164	26.044	227	2		0.51	0.37	0.13	0	0	0	0	0	0	0	0	0	0	0	0	0	0	0	0	0	0		1	0.73	0.25	0	0	0	0	0	0	0	0	0	0	0	0	0	0	0	0	0	0
tr|Q836F1|Q836F1_ENTFA	L-asparaginase, putative	EF_1163	34.898	321	16		0.05	0.3	0.35	0.21	0.06	0.02	0.01	0	0	0	0	0	0	0	0	0	0	0	0	0	0		0.14	0.86	1	0.6	0.17	0.06	0.03	0	0	0	0	0	0	0	0	0	0	0	0	0	0
tr|Q836F6|Q836F6_ENTFA	Peptidase, M20/M25/M40 family	EF_1157	47.887	432	10		0.57	0.08	0	0.35	0	0	0	0	0	0	0	0	0	0	0	0	0	0	0	0	0		1	0.14	0	0.61	0	0	0	0	0	0	0	0	0	0	0	0	0	0	0	0	0
tr|Q836F7|Q836F7_ENTFA	Transcriptional regulator, GntR family	EF_1156	28.849	254	5		0	0	0.3	0.32	0.28	0.07	0.03	0	0	0	0	0	0	0	0	0	0	0	0	0	0		0	0	0.94	1	0.88	0.22	0.09	0	0	0	0	0	0	0	0	0	0	0	0	0	0
tr|Q836F8|Q836F8_ENTFA	Endonuclease III	nth	24.09	215	4		0	0.12	0.22	0	0.41	0.07	0.03	0.04	0.05	0.06	0	0	0	0	0	0	0	0	0	0	0		0	0.29	0.54	0	1	0.17	0.07	0.1	0.12	0.15	0	0	0	0	0	0	0	0	0	0	0
tr|Q836F9|Q836F9_ENTFA	DNA replication protein DnaD, putative	EF_1154	27.855	238	14		0.18	0.46	0.21	0.12	0.02	0.01	0	0	0	0	0	0	0	0	0	0	0	0	0	0	0		0.39	1	0.46	0.26	0.04	0.02	0	0	0	0	0	0	0	0	0	0	0	0	0	0	0
tr|Q836G0|Q836G0_ENTFA	Carboxypeptidase 1	EF_1153	57.683	498	23		0.05	0.42	0.29	0.16	0.06	0.02	0	0	0	0	0	0	0	0	0	0	0	0	0	0	0		0.12	1	0.69	0.38	0.14	0.05	0	0	0	0	0	0	0	0	0	0	0	0	0	0	0
tr|Q836G1|Q836G1_ENTFA	Uncharacterized protein	EF_1152	43.509	387	24		0	0.01	0.01	0.13	0.24	0.16	0.12	0.07	0.06	0.05	0.03	0.04	0.02	0.02	0.01	0.01	0	0	0	0	0		0	0.04	0.04	0.54	1	0.67	0.5	0.29	0.25	0.21	0.13	0.17	0.08	0.08	0.04	0.04	0	0	0	0	0
tr|Q836G2|Q836G2_ENTFA	Cell cycle protein GpsB	gpsB	15.414	136	11		0.28	0.28	0.18	0.1	0.06	0.03	0.02	0.01	0.01	0.01	0.01	0	0	0	0	0	0	0	0	0	0		1	1	0.64	0.36	0.21	0.11	0.07	0.04	0.04	0.04	0.04	0	0	0	0	0	0	0	0	0	0
tr|Q836G4|Q836G4_ENTFA	Penicillin-binding protein 1A	EF_1148	85.351	778	46		0	0	0	0.11	0.3	0.22	0.11	0.06	0.05	0.03	0.01	0.01	0	0.01	0.01	0.02	0.01	0.01	0	0	0.01		0	0	0	0.37	1	0.73	0.37	0.2	0.17	0.1	0.03	0.03	0	0.03	0.03	0.07	0.03	0.03	0	0	0.03
tr|Q836G6|Q836G6_ENTFA	Probable DNA-directed RNA polymerase subunit delta	rpoE	24.234	208	4		0.08	0.07	0.07	0.18	0.3	0.15	0.08	0.04	0.01	0	0	0	0	0	0	0	0	0	0	0	0		0.27	0.23	0.23	0.6	1	0.5	0.27	0.13	0.03	0	0	0	0	0	0	0	0	0	0	0	0
tr|Q836G7|Q836G7_ENTFA	Uncharacterized protein	EF_1145	16.836	145	9		0.37	0.37	0.16	0.06	0.02	0.01	0	0	0	0	0	0	0	0	0	0	0	0	0	0	0		1	1	0.43	0.16	0.05	0.03	0	0	0	0	0	0	0	0	0	0	0	0	0	0	0
tr|Q836G8|Q836G8_ENTFA	Lipoyl-[GcvH]:protein N-lipoyltransferase	lipL	31.547	283	3		0.77	0.15	0.09	0	0	0	0	0	0	0	0	0	0	0	0	0	0	0	0	0	0		1	0.19	0.12	0	0	0	0	0	0	0	0	0	0	0	0	0	0	0	0	0	0
tr|Q836G9|Q836G9_ENTFA	HD domain protein	EF_1143	53.074	456	19		0.06	0.34	0.37	0.11	0.12	0	0	0	0	0	0	0	0	0	0	0	0	0	0	0	0		0.16	0.92	1	0.3	0.32	0	0	0	0	0	0	0	0	0	0	0	0	0	0	0	0
tr|Q836H0|Q836H0_ENTFA	Hydrolase, haloacid dehalogenase-like family	EF_1142	30.072	270	16		0.04	0.33	0.33	0.18	0.08	0.03	0.01	0	0	0	0	0	0	0	0	0	0	0	0	0	0		0.12	1	1	0.55	0.24	0.09	0.03	0	0	0	0	0	0	0	0	0	0	0	0	0	0
tr|Q836H1|Q836H1_ENTFA	MutT/nudix family protein	EF_1141	17.025	148	5		0.54	0.24	0.15	0.04	0.02	0.02	0	0	0	0	0	0	0	0	0	0	0	0	0	0	0		1	0.44	0.28	0.07	0.04	0.04	0	0	0	0	0	0	0	0	0	0	0	0	0	0	0
tr|Q836H2|Q836H2_ENTFA	Lactoylglutathione lyase	gloA	14.309	124	9		0.42	0.32	0.13	0.06	0.04	0.01	0.01	0	0	0	0	0	0	0	0	0	0	0	0	0	0		1	0.76	0.31	0.14	0.1	0.02	0.02	0	0	0	0	0	0	0	0	0	0	0	0	0	0
tr|Q836H3|Q836H3_ENTFA	Oxidoreductase, aldo/keto reductase family	EF_1138	31.066	274	18		0.39	0.35	0.16	0.06	0.02	0.01	0	0	0	0	0	0	0	0	0	0	0	0	0	0	0		1	0.9	0.41	0.15	0.05	0.03	0	0	0	0	0	0	0	0	0	0	0	0	0	0	0
tr|Q836H6|Q836H6_ENTFA	Uncharacterized protein	EF_1135	34.055	306	8		0.12	0.18	0.27	0.24	0.12	0.06	0.01	0	0	0	0	0	0	0	0	0	0	0	0	0	0		0.44	0.67	1	0.89	0.44	0.22	0.04	0	0	0	0	0	0	0	0	0	0	0	0	0	0
tr|Q836H9|Q836H9_ENTFA	CBS domain protein	EF_1132	18.244	162	5		0.69	0.22	0.04	0	0.02	0.01	0.01	0	0	0	0	0	0	0	0	0	0	0	0	0	0		1	0.32	0.06	0	0.03	0.01	0.01	0	0	0	0	0	0	0	0	0	0	0	0	0	0
tr|Q836I8|Q836I8_ENTFA	Phosphoesterase	EF_1123	19.253	170	6		0.46	0.33	0.14	0.05	0.01	0	0	0	0	0	0	0	0	0	0	0	0	0	0	0	0		1	0.72	0.3	0.11	0.02	0	0	0	0	0	0	0	0	0	0	0	0	0	0	0	0
tr|Q836I9|Q836I9_ENTFA	Multifunctional fusion protein	rph	49.165	451	25		0.1	0.37	0.29	0.14	0.06	0.02	0.01	0	0	0	0	0	0	0	0	0	0	0	0	0	0		0.27	1	0.78	0.38	0.16	0.05	0.03	0	0	0	0	0	0	0	0	0	0	0	0	0	0
tr|Q836J2|Q836J2_ENTFA	Amino acid ABC transporter, amino acid-binding protein	EF_1119	30.446	275	5		0.39	0.39	0.22	0	0	0	0	0	0	0	0	0	0	0	0	0	0	0	0	0	0		1	1	0.56	0	0	0	0	0	0	0	0	0	0	0	0	0	0	0	0	0	0
tr|Q836J7|Q836J7_ENTFA	Uncharacterized protein	EF_1114	13.285	114	11		0.35	0.35	0.17	0.07	0.04	0.02	0	0	0	0	0	0	0	0	0	0	0	0	0	0	0		1	1	0.49	0.2	0.11	0.06	0	0	0	0	0	0	0	0	0	0	0	0	0	0	0
tr|Q836K0|Q836K0_ENTFA	Signal peptidase I	EF_1111	20.632	182	14		0.38	0.33	0.16	0.08	0.03	0.01	0.01	0	0	0	0	0	0	0	0	0	0	0	0	0	0		1	0.87	0.42	0.21	0.08	0.03	0.03	0	0	0	0	0	0	0	0	0	0	0	0	0	0
tr|Q836K1|Q836K1_ENTFA	YkgG family protein	EF_1110	26.363	239	8		0.54	0.34	0.08	0.03	0	0	0	0	0	0	0	0	0	0	0	0	0	0	0	0	0		1	0.63	0.15	0.06	0	0	0	0	0	0	0	0	0	0	0	0	0	0	0	0	0
tr|Q836K2|Q836K2_ENTFA	Iron-sulfur cluster binding protein	EF_1109	54.673	490	13		0.26	0.42	0.21	0.08	0.03	0.01	0	0	0	0	0	0	0	0	0	0	0	0	0	0	0		0.62	1	0.5	0.19	0.07	0.02	0	0	0	0	0	0	0	0	0	0	0	0	0	0	0
tr|Q836K3|Q836K3_ENTFA	Oxidoreductase, putative	EF_1108	27.948	253	9		0.47	0.37	0.11	0.02	0.02	0.01	0	0	0	0	0	0	0	0	0	0	0	0	0	0	0		1	0.79	0.23	0.04	0.04	0.02	0	0	0	0	0	0	0	0	0	0	0	0	0	0	0
tr|Q836K6|Q836K6_ENTFA	Uncharacterized protein	EF_1105	11.683	101	5		0.06	0.18	0.13	0.17	0.16	0.1	0.07	0.01	0.01	0.01	0.01	0	0	0	0	0	0	0	0	0	0.07		0.33	1	0.72	0.94	0.89	0.56	0.39	0.06	0.06	0.06	0.06	0	0	0	0	0	0	0	0	0	0.39
tr|Q836L0|Q836L0_ENTFA	Uncharacterized protein	EF_1101	28.815	244	5		1	0	0	0	0	0	0	0	0	0	0	0	0	0	0	0	0	0	0	0	0		1	0	0	0	0	0	0	0	0	0	0	0	0	0	0	0	0	0	0	0	0
tr|Q836L7|Q836L7_ENTFA	Sortase family protein	EF_1094	32.025	284	2		0	0	0	0	0	0	0	0.23	0.29	0.24	0.1	0	0.08	0.07	0	0	0	0	0	0	0		0	0	0	0	0	0	0	0.79	1	0.83	0.34	0	0.28	0.24	0	0	0	0	0	0	0
tr|Q836M2|Q836M2_ENTFA	Uncharacterized protein	EF_1089	15.618	131	3		0.24	0.19	0.16	0.12	0.09	0.1	0.04	0.03	0.02	0	0.01	0	0	0.01	0	0	0	0	0	0	0		1	0.79	0.67	0.5	0.38	0.42	0.17	0.13	0.08	0	0.04	0	0	0.04	0	0	0	0	0	0	0
tr|Q836M3|Q836M3_ENTFA	Uncharacterized protein	EF_1088	27.092	237	2		0.05	0.04	0.04	0.04	0.04	0.05	0.04	0.04	0.04	0.07	0.05	0.05	0.04	0.06	0.06	0.07	0.05	0.05	0.04	0.06	0.04		0.71	0.57	0.57	0.57	0.57	0.71	0.57	0.57	0.57	1	0.71	0.71	0.57	0.86	0.86	1	0.71	0.71	0.57	0.86	0.57
tr|Q836M4|Q836M4_ENTFA	Spermine/spermidine acetyltransferase, putative	EF_1086	17.395	148	3		0.63	0.28	0.1	0	0	0	0	0	0	0	0	0	0	0	0	0	0	0	0	0	0		1	0.44	0.16	0	0	0	0	0	0	0	0	0	0	0	0	0	0	0	0	0	0
tr|Q836M6|Q836M6_ENTFA	Universal stress protein	EF_1084	15.79	143	3		1	0	0	0	0	0	0	0	0	0	0	0	0	0	0	0	0	0	0	0	0		1	0	0	0	0	0	0	0	0	0	0	0	0	0	0	0	0	0	0	0	0
tr|Q836N2|Q836N2_ENTFA	Acetyltransferase, GNAT family	EF_1077	16.943	149	3		0.12	0	0	0	0	0.13	0.13	0.12	0.01	0.09	0.13	0.13	0.04	0.1	0	0	0	0	0	0	0		0.92	0	0	0	0	1	1	0.92	0.08	0.69	1	1	0.31	0.77	0	0	0	0	0	0	0
tr|Q836N5|Q836N5_ENTFA	Uncharacterized protein	EF_1074	10.46	90	3		0.48	0.23	0.28	0.01	0	0	0	0	0	0	0	0	0	0	0	0	0	0	0	0	0		1	0.48	0.58	0.02	0	0	0	0	0	0	0	0	0	0	0	0	0	0	0	0	0
tr|Q836N6|Q836N6_ENTFA	Uncharacterized protein	EF_1073	19.194	164	2		1	0	0	0	0	0	0	0	0	0	0	0	0	0	0	0	0	0	0	0	0		1	0	0	0	0	0	0	0	0	0	0	0	0	0	0	0	0	0	0	0	0
tr|Q836N7|Q836N7_ENTFA	Galactose operon repressor galR	galR	37.414	334	11		0	0	0.19	0.4	0.26	0.08	0.02	0.04	0	0	0	0	0	0	0	0	0	0	0	0	0		0	0	0.48	1	0.65	0.2	0.05	0.1	0	0	0	0	0	0	0	0	0	0	0	0	0
tr|Q836N9|Q836N9_ENTFA	UDP-glucose 4-epimerase	galE-1	36.327	329	18		0.13	0.45	0.32	0.1	0	0	0	0	0	0	0	0	0	0	0	0	0	0	0	0	0		0.29	1	0.71	0.22	0	0	0	0	0	0	0	0	0	0	0	0	0	0	0	0	0
tr|Q836P1|Q836P1_ENTFA	Aldose 1-epimerase	galM	38.248	345	8		0.03	0.03	0.02	0.01	0.04	0.04	0.05	0.05	0.07	0.06	0.06	0.04	0.06	0.07	0.1	0.05	0.06	0.04	0	0.06	0.05		0.3	0.3	0.2	0.1	0.4	0.4	0.5	0.5	0.7	0.6	0.6	0.4	0.6	0.7	1	0.5	0.6	0.4	0	0.6	0.5
tr|Q836P3|Q836P3_ENTFA	Hexapeptide-repeat containing-acetyltransferase	EF_1066	23.665	212	9		0.21	0.47	0.21	0.07	0.02	0.01	0	0	0	0	0	0	0	0	0	0	0	0	0	0	0		0.45	1	0.45	0.15	0.04	0.02	0	0	0	0	0	0	0	0	0	0	0	0	0	0	0
tr|Q836P5|Q836P5_ENTFA	Uncharacterized protein	EF_1063	17.419	159	6		0.37	0.35	0.22	0.06	0	0	0	0	0	0	0	0	0	0	0	0	0	0	0	0	0		1	0.95	0.59	0.16	0	0	0	0	0	0	0	0	0	0	0	0	0	0	0	0	0
tr|Q836Q0|Q836Q0_ENTFA	Universal stress protein family	EF_1058	15.918	141	10		0.37	0.37	0.13	0.08	0.03	0	0	0	0	0	0	0	0	0	0	0	0	0	0	0.01	0.01		1	1	0.35	0.22	0.08	0	0	0	0	0	0	0	0	0	0	0	0	0	0	0.03	0.03
tr|Q836Q7|Q836Q7_ENTFA	Sensor histidine kinase	EF_1051	58.308	502	15		0.25	0.37	0.26	0.07	0.04	0	0	0	0	0	0	0	0	0	0	0	0	0	0	0	0		0.68	1	0.7	0.19	0.11	0	0	0	0	0	0	0	0	0	0	0	0	0	0	0	0
tr|Q836Q8|Q836Q8_ENTFA	DNA-binding response regulator	EF_1050	26.455	228	20		0.42	0.32	0.16	0.06	0.03	0.01	0	0	0	0	0	0	0	0	0	0	0	0	0	0	0		1	0.76	0.38	0.14	0.07	0.02	0	0	0	0	0	0	0	0	0	0	0	0	0	0	0
tr|Q836Q9|Q836Q9_ENTFA	6-phosphogluconate dehydrogenase, decarboxylating	gnd	52.602	473	37		0.04	0.38	0.3	0.15	0.08	0.03	0.01	0	0	0	0	0	0	0	0	0	0	0	0	0	0		0.11	1	0.79	0.39	0.21	0.08	0.03	0	0	0	0	0	0	0	0	0	0	0	0	0	0
tr|Q836R1|Q836R1_ENTFA	Uncharacterized protein	EF_1047	21.621	189	13		0.31	0.36	0.18	0.08	0.04	0.01	0	0	0	0	0	0	0	0	0.01	0	0	0	0	0	0		0.86	1	0.5	0.22	0.11	0.03	0	0	0	0	0	0	0	0	0.03	0	0	0	0	0	0
tr|Q836R2|Q836R2_ENTFA	Pyruvate kinase	pyk	62.516	585	36		0	0.1	0.35	0.29	0.15	0.06	0.02	0.01	0.01	0	0	0	0	0	0	0	0	0	0	0	0		0	0.29	1	0.83	0.43	0.17	0.06	0.03	0.03	0	0	0	0	0	0	0	0	0	0	0	0
tr|Q836R4|Q836R4_ENTFA	DNA-directed DNA polymerase	dnaE	126.7	1109	25		0.01	0.05	0.22	0.18	0.18	0.07	0.05	0.05	0.06	0.03	0.08	0	0	0	0	0	0	0	0	0	0.01		0.05	0.23	1	0.82	0.82	0.32	0.23	0.23	0.27	0.14	0.36	0	0	0	0	0	0	0	0	0	0.05
tr|Q836R9|Q836R9_ENTFA	Hydrolase, haloacid dehalogenase-like family	EF_1039	29.841	267	14		0.44	0.3	0.13	0.08	0.02	0.02	0	0	0	0	0	0	0	0	0	0	0	0	0	0	0.01		1	0.68	0.3	0.18	0.05	0.05	0	0	0	0	0	0	0	0	0	0	0	0	0	0	0.02
tr|Q836S2|Q836S2_ENTFA	Nucleoside diphosphate kinase	EF_1036	14.955	133	4		0.16	0.29	0.22	0.29	0.05	0	0	0	0	0	0	0	0	0	0	0	0	0	0	0	0		0.55	1	0.76	1	0.17	0	0	0	0	0	0	0	0	0	0	0	0	0	0	0	0
tr|Q836S6|Q836S6_ENTFA	Daunorubicin resistance protein	drrC	83.205	745	4		0	0	0.84	0	0.09	0.07	0	0	0	0	0	0	0	0	0	0	0	0	0	0	0		0	0	1	0	0.11	0.08	0	0	0	0	0	0	0	0	0	0	0	0	0	0	0
tr|Q836S7|Q836S7_ENTFA	Phosphorylase family protein	EF_1031	24.947	218	4		0.36	0.27	0.07	0.11	0	0	0.05	0.05	0	0	0	0	0	0	0	0	0	0	0	0.04	0.06		1	0.75	0.19	0.31	0	0	0.14	0.14	0	0	0	0	0	0	0	0	0	0	0	0.11	0.17
tr|Q836S8|Q836S8_ENTFA	Endonuclease/exonuclease/phosphatase family protein	EF_1030	39.845	351	7		0.4	0.44	0.11	0.05	0	0	0	0	0	0	0	0	0	0	0	0	0	0	0	0	0		0.91	1	0.25	0.11	0	0	0	0	0	0	0	0	0	0	0	0	0	0	0	0	0
tr|Q836S9|Q836S9_ENTFA	Uncharacterized protein	EF_1029	22.135	194	5		0.81	0.19	0	0	0	0	0	0	0	0	0	0	0	0	0	0	0	0	0	0	0		1	0.23	0	0	0	0	0	0	0	0	0	0	0	0	0	0	0	0	0	0	0
tr|Q836T2|Q836T2_ENTFA	CBS domain protein	EF_1025	23.408	209	6		0.25	0.5	0.21	0.02	0.02	0	0	0	0	0	0	0	0	0	0	0	0	0	0	0	0		0.5	1	0.42	0.04	0.04	0	0	0	0	0	0	0	0	0	0	0	0	0	0	0	0
tr|Q836T4|Q836T4_ENTFA	Uncharacterized protein	EF_1023	12.699	110	4		0.34	0.38	0.17	0.07	0.03	0.01	0	0	0	0	0	0	0	0	0	0	0	0	0	0	0		0.89	1	0.45	0.18	0.08	0.03	0	0	0	0	0	0	0	0	0	0	0	0	0	0	0
tr|Q836T5|Q836T5_ENTFA	Uncharacterized protein	EF_1022	4.5414	39	2		0.23	0.26	0.14	0.1	0.12	0.03	0.04	0.07	0	0	0	0	0	0	0	0	0	0	0	0	0.02		0.88	1	0.54	0.38	0.46	0.12	0.15	0.27	0	0	0	0	0	0	0	0	0	0	0	0	0.08
tr|Q836T6|Q836T6_ENTFA	Uncharacterized protein	EF_1021	45.367	397	13		0.09	0.34	0.28	0.2	0.07	0.02	0	0	0	0	0	0	0	0	0	0	0	0	0	0	0		0.26	1	0.82	0.59	0.21	0.06	0	0	0	0	0	0	0	0	0	0	0	0	0	0	0
tr|Q836T7|Q836T7_ENTFA	Glycosyl hydrolase, family 1	EF_1020	53.945	464	2		0.25	0.55	0.14	0.07	0	0	0	0	0	0	0	0	0	0	0	0	0	0	0	0	0		0.45	1	0.25	0.13	0	0	0	0	0	0	0	0	0	0	0	0	0	0	0	0	0
tr|Q836U0|Q836U0_ENTFA	PTS system, IIB component	EF_1017	11.715	108	5		0.55	0.31	0.08	0.03	0.02	0.01	0	0	0	0	0	0	0	0	0	0	0	0	0	0	0		1	0.56	0.15	0.05	0.04	0.02	0	0	0	0	0	0	0	0	0	0	0	0	0	0	0
tr|Q836U6|Q836U6_ENTFA	Sigma-54 interaction domain protein	EF_1010	102.12	901	30		0	0.18	0.37	0.27	0.13	0.05	0	0	0.01	0	0	0	0	0	0	0	0	0	0	0	0		0	0.49	1	0.73	0.35	0.14	0	0	0.03	0	0	0	0	0	0	0	0	0	0	0	0
tr|Q836U7|Q836U7_ENTFA	ATP-dependent RNA helicase, DEAD/DEAH box family	EF_1009	48.962	433	17		0	0	0	0	0	0	0	0	0.01	0.07	0.42	0.06	0.11	0.11	0.15	0.05	0.01	0	0	0	0		0	0	0	0	0	0	0	0	0.02	0.17	1	0.14	0.26	0.26	0.36	0.12	0.02	0	0	0	0
tr|Q836U8|Q836U8_ENTFA	Oxidoreductase, Gfo/Idh/MocA family	EF_1008	37.162	332	14		0.12	0.4	0.26	0.12	0.06	0.02	0	0	0	0	0	0.02	0	0	0	0	0	0	0	0	0		0.3	1	0.65	0.3	0.15	0.05	0	0	0	0	0	0.05	0	0	0	0	0	0	0	0	0
tr|Q836V0|Q836V0_ENTFA	Glucose-6-phosphate 1-dehydrogenase	zwf	58.646	507	33		0.01	0.27	0.38	0.22	0.09	0.03	0.01	0	0	0	0	0	0	0	0	0	0	0	0	0	0		0.03	0.71	1	0.58	0.24	0.08	0.03	0	0	0	0	0	0	0	0	0	0	0	0	0	0
tr|Q836V2|Q836V2_ENTFA	S4 domain protein	EF_1001	30.178	260	10		0	0	0	0	0	0	0	0	0	0	0	0	0	0	0.01	0.14	0.34	0.34	0.11	0.04	0.02		0	0	0	0	0	0	0	0	0	0	0	0	0	0	0.03	0.41	1	1	0.32	0.12	0.06
tr|Q836V5|Q836V5_ENTFA	Uncharacterized protein	EF_0998	25.228	225	12		0.1	0.42	0.29	0.11	0.04	0.01	0	0.01	0.01	0	0	0.01	0	0	0	0	0	0	0	0	0		0.24	1	0.69	0.26	0.1	0.02	0	0.02	0.02	0	0	0.02	0	0	0	0	0	0	0	0	0
tr|Q836V7|Q836V7_ENTFA	Penicillin-binding protein C	pbpC	81.712	742	34		0	0	0	0	0.07	0.01	0	0.01	0.03	0.04	0.03	0.01	0.03	0.09	0.14	0.16	0.15	0.12	0	0.01	0.09		0	0	0	0	0.44	0.06	0	0.06	0.19	0.25	0.19	0.06	0.19	0.56	0.88	1	0.94	0.75	0	0.06	0.56
tr|Q836V9|Q836V9_ENTFA	Cation transporter	EF_0986	36.5	321	2		0	0	0	0	0.19	0.15	0.12	0.08	0.09	0.1	0.05	0.07	0.01	0.05	0.03	0.03	0.02	0	0	0	0		0	0	0	0	1	0.79	0.63	0.42	0.47	0.53	0.26	0.37	0.05	0.26	0.16	0.16	0.11	0	0	0	0
tr|Q836W1|Q836W1_ENTFA	DNA repair protein RecN	recN	62.63	557	24		0.01	0.36	0.37	0.17	0.07	0.02	0	0	0	0	0	0	0	0	0	0	0	0	0	0	0		0.03	0.97	1	0.46	0.19	0.05	0	0	0	0	0	0	0	0	0	0	0	0	0	0	0
tr|Q836W2|Q836W2_ENTFA	Arginine repressor	argR	16.901	149	6		0.01	0.15	0.24	0.18	0.11	0.1	0.06	0.03	0.03	0.04	0	0	0	0.01	0.02	0.01	0.01	0	0	0	0		0.04	0.63	1	0.75	0.46	0.42	0.25	0.13	0.13	0.17	0	0	0	0.04	0.08	0.04	0.04	0	0	0	0
tr|Q836W3|Q836W3_ENTFA	Hemolysin A	tlyA	30.062	271	12		0.07	0.03	0.03	0.04	0.07	0.05	0.03	0.04	0.07	0.07	0.03	0.03	0.02	0.15	0.13	0.07	0.02	0.01	0	0	0.03		0.47	0.2	0.2	0.27	0.47	0.33	0.2	0.27	0.47	0.47	0.2	0.2	0.13	1	0.87	0.47	0.13	0.07	0	0	0.2
tr|Q836W4|Q836W4_ENTFA	Geranyltranstransferase	ispA	31.86	293	12		0.32	0.37	0.17	0.09	0.04	0.01	0	0	0	0	0	0	0	0	0	0	0	0	0	0	0		0.86	1	0.46	0.24	0.11	0.03	0	0	0	0	0	0	0	0	0	0	0	0	0	0	0
tr|Q836W9|Q836W9_ENTFA	Uncharacterized protein	EF_0976	15.814	143	8		0.34	0.41	0.15	0.06	0.02	0.01	0	0	0	0	0	0	0	0	0	0	0	0	0	0	0		0.83	1	0.37	0.15	0.05	0.02	0	0	0	0	0	0	0	0	0	0	0	0	0	0	0
tr|Q836X0|Q836X0_ENTFA	Uncharacterized protein	EF_0974	12.836	106	5		0.34	0.45	0.11	0.07	0.03	0	0	0	0	0	0	0	0	0	0	0	0	0	0	0	0		0.76	1	0.24	0.16	0.07	0	0	0	0	0	0	0	0	0	0	0	0	0	0	0	0
tr|Q836X1|Q836X1_ENTFA	Proline dipeptidase	pepQ-1	38.98	354	15		0.13	0.42	0.28	0.12	0.04	0.01	0	0	0	0	0	0	0	0	0	0	0	0	0	0	0		0.31	1	0.67	0.29	0.1	0.02	0	0	0	0	0	0	0	0	0	0	0	0	0	0	0
tr|Q836X2|Q836X2_ENTFA	DNA repair exonuclease family protein	EF_0972	30.37	271	2		0	0	0	0.59	0.41	0	0	0	0	0	0	0	0	0	0	0	0	0	0	0	0		0	0	0	1	0.69	0	0	0	0	0	0	0	0	0	0	0	0	0	0	0	0
tr|Q836X3|Q836X3_ENTFA	Uncharacterized protein	EF_0971	17.265	150	2		0	0.01	0.08	0.1	0.17	0.16	0.14	0.12	0.11	0.02	0.02	0.03	0.03	0	0	0	0	0	0	0	0		0	0.06	0.47	0.59	1	0.94	0.82	0.71	0.65	0.12	0.12	0.18	0.18	0	0	0	0	0	0	0	0
tr|Q836X8|Q836X8_ENTFA	Transcriptional regulator, MerR family	EF_0966	30.408	258	3		0.44	0.29	0.18	0.09	0	0	0	0	0	0	0	0	0	0	0	0	0	0	0	0	0		1	0.66	0.41	0.2	0	0	0	0	0	0	0	0	0	0	0	0	0	0	0	0	0
tr|Q836Y0|Q836Y0_ENTFA	Uncharacterized protein	EF_0964	11.406	96	3		0.18	0.36	0.21	0.08	0.09	0.05	0.02	0.01	0	0	0	0	0	0	0	0	0	0	0	0	0		0.5	1	0.58	0.22	0.25	0.14	0.06	0.03	0	0	0	0	0	0	0	0	0	0	0	0	0
tr|Q836Y1|Q836Y1_ENTFA	Uncharacterized protein	EF_0963	11.666	99	4		0.56	0	0.25	0.19	0	0	0	0	0	0	0	0	0	0	0	0	0	0	0	0	0		1	0	0.45	0.34	0	0	0	0	0	0	0	0	0	0	0	0	0	0	0	0	0
tr|Q836Y3|Q836Y3_ENTFA	Pyrroline-5-carboxylate reductase	proC	28.721	271	4		0.03	0.1	0.33	0.28	0.18	0.07	0.01	0	0	0	0	0	0	0	0	0	0	0	0	0	0		0.09	0.3	1	0.85	0.55	0.21	0.03	0	0	0	0	0	0	0	0	0	0	0	0	0	0
tr|Q836Y4|Q836Y4_ENTFA	Endonuclease/exonuclease/phosphatase family protein	EF_0960	31.175	274	5		0.4	0.4	0.15	0.05	0	0	0	0	0	0	0	0	0	0	0	0	0	0	0	0	0		1	1	0.38	0.13	0	0	0	0	0	0	0	0	0	0	0	0	0	0	0	0	0
tr|Q836Y6|Q836Y6_ENTFA	PTS system, IIABC components	EF_0958	77.669	722	6		0.59	0	0	0.18	0.04	0.05	0.06	0.02	0.05	0	0	0	0	0	0	0	0	0	0	0	0		1	0	0	0.31	0.07	0.08	0.1	0.03	0.08	0	0	0	0	0	0	0	0	0	0	0	0
tr|Q836Y7|Q836Y7_ENTFA	Glycosyl hydrolase, family 65	EF_0957	88.134	764	13		0	0.06	0.35	0.39	0.15	0.03	0	0	0	0	0	0	0	0	0	0	0	0	0.02	0	0		0	0.15	0.9	1	0.38	0.08	0	0	0	0	0	0	0	0	0	0	0	0	0.05	0	0
tr|Q836Y8|Q836Y8_ENTFA	Beta-phosphoglucomutase	pgmB	24.335	222	9		0.87	0.13	0	0	0	0	0	0	0	0	0	0	0	0	0	0	0	0	0	0	0		1	0.15	0	0	0	0	0	0	0	0	0	0	0	0	0	0	0	0	0	0	0
tr|Q836Z0|Q836Z0_ENTFA	Sugar-binding transcriptional regulator, LacI family	EF_0954	38.104	336	6		0.31	0.38	0.12	0.17	0.02	0.01	0	0	0	0	0	0	0	0	0	0	0	0	0	0	0		0.82	1	0.32	0.45	0.05	0.03	0	0	0	0	0	0	0	0	0	0	0	0	0	0	0
tr|Q836Z1|Q836Z1_ENTFA	Uncharacterized protein	EF_0953	8.1733	69	6		0.35	0.26	0.21	0.1	0.05	0.02	0.01	0	0	0	0	0	0	0	0	0	0	0	0	0	0		1	0.74	0.6	0.29	0.14	0.06	0.03	0	0	0	0	0	0	0	0	0	0	0	0	0	0
tr|Q836Z2|Q836Z2_ENTFA	Acetyltransferase, GNAT family	EF_0951	19.351	173	8		0.33	0.38	0.19	0.08	0.01	0	0	0	0	0	0	0	0	0	0	0	0	0	0	0	0		0.87	1	0.5	0.21	0.03	0	0	0	0	0	0	0	0	0	0	0	0	0	0	0	0
tr|Q836Z3|Q836Z3_ENTFA	Uncharacterized protein	EF_0950	17.717	159	6		0.46	0.35	0.15	0.03	0.01	0	0	0	0	0	0	0	0	0	0	0	0	0	0	0	0		1	0.76	0.33	0.07	0.02	0	0	0	0	0	0	0	0	0	0	0	0	0	0	0	0
tr|Q836Z4|Q836Z4_ENTFA	Phosphotransacetylase	pta	35.558	327	21		0.17	0.43	0.23	0.1	0.04	0.01	0	0	0	0	0	0	0	0	0	0	0	0	0	0	0		0.4	1	0.53	0.23	0.09	0.02	0	0	0	0	0	0	0	0	0	0	0	0	0	0	0
tr|Q836Z6|Q836Z6_ENTFA	Hydrolase, haloacid dehalogenase-like family	EF_0947	31.581	289	13		0.4	0.38	0.13	0.07	0.02	0.01	0	0	0	0	0	0	0	0	0	0	0	0	0	0	0		1	0.95	0.33	0.18	0.05	0.03	0	0	0	0	0	0	0	0	0	0	0	0	0	0	0
tr|Q836Z8|Q836Z8_ENTFA	Acetyltransferase, GNAT family	EF_0945	21.006	187	13		0.46	0.32	0.14	0.04	0.02	0.01	0	0	0	0	0	0	0	0	0	0	0	0	0	0	0		1	0.7	0.3	0.09	0.04	0.02	0	0	0	0	0	0	0	0	0	0	0	0	0	0	0
tr|Q836Z9|Q836Z9_ENTFA	Extracellular protein, putative	EF_0944	43.481	402	9		0.59	0.36	0.04	0	0	0	0	0	0	0	0	0	0	0	0	0	0	0	0	0	0		1	0.61	0.07	0	0	0	0	0	0	0	0	0	0	0	0	0	0	0	0	0	0
tr|Q837A0|Q837A0_ENTFA	Uncharacterized protein	EF_0943	30.526	261	5		0.32	0	0.46	0	0	0.09	0.12	0	0	0	0	0	0	0	0	0	0	0	0	0	0		0.7	0	1	0	0	0.2	0.26	0	0	0	0	0	0	0	0	0	0	0	0	0	0
tr|Q837A1|Q837A1_ENTFA	ABC transporter, ATP-binding/permease protein	EF_0942	64.302	575	13		0.08	0.41	0.3	0.13	0.06	0.03	0	0	0	0	0	0	0	0	0	0	0	0	0	0	0		0.2	1	0.73	0.32	0.15	0.07	0	0	0	0	0	0	0	0	0	0	0	0	0	0	0
tr|Q837A2|Q837A2_ENTFA	ABC transporter, ATP-binding/permease protein	EF_0941	65.401	588	10		0	0.43	0.23	0.18	0.08	0.05	0.02	0.01	0	0	0	0	0	0	0	0	0	0	0	0	0		0	1	0.53	0.42	0.19	0.12	0.05	0.02	0	0	0	0	0	0	0	0	0	0	0	0	0
tr|Q837A3|Q837A3_ENTFA	Uncharacterized protein	EF_0940	20.27	179	4		0.11	0.27	0.31	0.13	0.08	0.03	0.02	0.01	0.01	0.01	0	0	0	0	0	0	0	0	0	0	0		0.35	0.87	1	0.42	0.26	0.1	0.06	0.03	0.03	0.03	0	0	0	0	0	0	0	0	0	0	0
tr|Q837A5|Q837A5_ENTFA	ABC transporter, ATP-binding/TOBE domain protein	EF_0938	41.272	367	19		0.25	0.39	0.2	0.1	0.04	0.02	0.01	0	0	0	0	0	0	0	0	0	0	0	0	0	0		0.64	1	0.51	0.26	0.1	0.05	0.03	0	0	0	0	0	0	0	0	0	0	0	0	0	0
tr|Q837A9|Q837A9_ENTFA	Hydrolase, TatD family	EF_0934	29.47	256	10		0.32	0.41	0.19	0.06	0.01	0	0	0	0	0	0	0	0	0	0	0	0	0	0	0	0		0.78	1	0.46	0.15	0.02	0	0	0	0	0	0	0	0	0	0	0	0	0	0	0	0
tr|Q837B0|Q837B0_ENTFA	DNA helicase	EF_0933	84.587	732	40		0	0	0	0.03	0.45	0.2	0.13	0.09	0.07	0.03	0	0	0	0	0	0	0	0	0	0	0		0	0	0	0.07	1	0.44	0.29	0.2	0.16	0.07	0	0	0	0	0	0	0	0	0	0	0
tr|Q837B4|Q837B4_ENTFA	Amino acid permease family protein	EF_0929	50.207	463	2		0	0	0	0	0	0.54	0.29	0.17	0	0	0	0	0	0	0	0	0	0	0	0	0		0	0	0	0	0	1	0.54	0.31	0	0	0	0	0	0	0	0	0	0	0	0	0
tr|Q837B6|Q837B6_ENTFA	Sensor histidine kinase	EF_0927	39.84	341	5		0.13	0.37	0.31	0.14	0.04	0.02	0	0	0	0	0	0	0	0	0	0	0	0	0	0	0		0.35	1	0.84	0.38	0.11	0.05	0	0	0	0	0	0	0	0	0	0	0	0	0	0	0
tr|Q837B7|Q837B7_ENTFA	DNA-binding response regulator	EF_0926	26.061	224	11		0.38	0.48	0.08	0.05	0	0	0	0	0	0	0	0	0	0	0	0	0	0	0	0	0		0.79	1	0.17	0.1	0	0	0	0	0	0	0	0	0	0	0	0	0	0	0	0	0
tr|Q837B9|Q837B9_ENTFA	Uncharacterized protein	EF_0924	33.329	290	2		0.33	0.56	0.08	0.04	0	0	0	0	0	0	0	0	0	0	0	0	0	0	0	0	0		0.59	1	0.14	0.07	0	0	0	0	0	0	0	0	0	0	0	0	0	0	0	0	0
tr|Q837C0|Q837C0_ENTFA	Transcriptional regulator, LysR family	EF_0923	32.202	276	2		0.05	0.18	0.29	0.2	0.17	0.07	0.03	0.02	0	0	0	0	0	0	0	0	0	0	0	0	0		0.17	0.62	1	0.69	0.59	0.24	0.1	0.07	0	0	0	0	0	0	0	0	0	0	0	0	0
tr|Q837C3|Q837C3_ENTFA	Uncharacterized protein	EF_0920	20.197	171	5		0.4	0.42	0.17	0	0	0	0	0	0	0	0	0	0	0	0	0	0	0	0	0	0		0.95	1	0.4	0	0	0	0	0	0	0	0	0	0	0	0	0	0	0	0	0	0
tr|Q837C4|Q837C4_ENTFA	Acetyltransferase, GNAT family	EF_0919	16.681	144	8		0.48	0.32	0.14	0.03	0.01	0.01	0	0	0	0	0	0	0	0	0	0	0	0	0	0	0		1	0.67	0.29	0.06	0.02	0.02	0	0	0	0	0	0	0	0	0	0	0	0	0	0	0
tr|Q837D1|Q837D1_ENTFA	Peptide ABC transporter, ATP-binding protein	EF_0912	35.79	318	23		0.24	0.33	0.19	0.11	0.06	0.03	0.02	0.01	0.01	0	0	0	0	0	0	0	0	0	0	0	0		0.73	1	0.58	0.33	0.18	0.09	0.06	0.03	0.03	0	0	0	0	0	0	0	0	0	0	0	0
tr|Q837D2|Q837D2_ENTFA	Peptide ABC transporter, ATP-binding protein	EF_0911	38.853	352	24		0.09	0.27	0.21	0.13	0.1	0.06	0.03	0.02	0.02	0.01	0.01	0	0	0	0	0	0	0	0	0	0.03		0.33	1	0.78	0.48	0.37	0.22	0.11	0.07	0.07	0.04	0.04	0	0	0	0	0	0	0	0	0	0.11
tr|Q837D3|Q837D3_ENTFA	Peptide ABC transporter, permease protein	EF_0910	38.73	350	12		0.09	0.28	0.22	0.12	0.08	0.04	0.02	0.01	0.02	0.04	0.03	0.01	0.01	0.01	0	0	0	0	0	0	0		0.32	1	0.79	0.43	0.29	0.14	0.07	0.04	0.07	0.14	0.11	0.04	0.04	0.04	0	0	0	0	0	0	0
tr|Q837D4|Q837D4_ENTFA	Peptide ABC transporter, permease protein	EF_0909	34.52	313	5		0.13	0.42	0.23	0.08	0.04	0.02	0.01	0.02	0.01	0	0	0	0.01	0.01	0.01	0	0	0	0	0	0		0.31	1	0.55	0.19	0.1	0.05	0.02	0.05	0.02	0	0	0	0.02	0.02	0.02	0	0	0	0	0	0
tr|Q837D6|Q837D6_ENTFA	Peptide ABC transporter, peptide-binding protein	EF_0907	60.867	556	40		0.21	0.37	0.23	0.11	0.05	0.02	0.01	0	0	0	0	0	0	0	0	0	0	0	0	0	0		0.57	1	0.62	0.3	0.14	0.05	0.03	0	0	0	0	0	0	0	0	0	0	0	0	0	0
tr|Q837D8|Q837D8_ENTFA	Pentapeptide repeat family protein	EF_0905	24.252	211	6		0.33	0.49	0.16	0.02	0	0	0	0	0	0	0	0	0	0	0	0	0	0	0	0	0		0.67	1	0.33	0.04	0	0	0	0	0	0	0	0	0	0	0	0	0	0	0	0	0
tr|Q837D9|Q837D9_ENTFA	Mevalonate kinase	mvk	33.842	314	6		0.41	0.36	0.16	0.07	0	0	0	0	0	0	0	0	0	0	0	0	0	0	0	0	0		1	0.88	0.39	0.17	0	0	0	0	0	0	0	0	0	0	0	0	0	0	0	0	0
tr|Q837E0|Q837E0_ENTFA	Mevalonate diphosphate decarboxylase	mvaD	36.402	331	13		0.15	0.45	0.27	0.1	0.02	0	0	0	0.01	0	0	0	0	0	0	0	0	0	0	0	0		0.33	1	0.6	0.22	0.04	0	0	0	0.02	0	0	0	0	0	0	0	0	0	0	0	0
tr|Q837E1|Q837E1_ENTFA	Phosphomevalonate kinase	EF_0902	40.511	368	15		0.07	0.21	0.23	0.14	0.09	0.04	0.03	0.02	0.03	0.04	0.02	0.02	0.01	0.01	0.01	0.01	0	0	0	0	0.01		0.3	0.91	1	0.61	0.39	0.17	0.13	0.09	0.13	0.17	0.09	0.09	0.04	0.04	0.04	0.04	0	0	0	0	0.04
tr|Q837E3|Q837E3_ENTFA	Aldehyde-alcohol dehydrogenase	adhE	92.364	848	58		0.01	0.02	0.02	0.03	0.04	0.05	0.05	0.1	0.13	0.14	0.13	0.12	0.06	0.05	0.03	0.02	0.01	0	0	0	0		0.07	0.14	0.14	0.21	0.29	0.36	0.36	0.71	0.93	1	0.93	0.86	0.43	0.36	0.21	0.14	0.07	0	0	0	0
tr|Q837E6|Q837E6_ENTFA	Preprotein translocase, YajC subunit, putative	EF_0897	13.581	125	3		0.06	0.11	0.12	0.11	0.11	0.09	0.09	0.07	0.06	0.03	0.03	0.04	0.02	0.02	0.02	0.01	0.01	0.01	0	0	0.01		0.5	0.92	1	0.92	0.92	0.75	0.75	0.58	0.5	0.25	0.25	0.33	0.17	0.17	0.17	0.08	0.08	0.08	0	0	0.08
tr|Q837E8|Q837E8_ENTFA	Glycerol dehydrogenase, putative	EF_0895	40.229	362	9		0.15	0.44	0.28	0.11	0.03	0	0	0	0	0	0	0	0	0	0	0	0	0	0	0	0		0.34	1	0.64	0.25	0.07	0	0	0	0	0	0	0	0	0	0	0	0	0	0	0	0
tr|Q837E9|Q837E9_ENTFA	Amino acid ABC transporter, amino acid-binding/permease protein	EF_0893	53.467	487	17		0.22	0.34	0.25	0.11	0.05	0.02	0.01	0	0	0	0	0	0	0	0	0	0	0	0	0	0		0.65	1	0.74	0.32	0.15	0.06	0.03	0	0	0	0	0	0	0	0	0	0	0	0	0	0
tr|Q837F0|Q837F0_ENTFA	Amino acid ABC transporter, ATP-binding protein	EF_0892	26.471	240	8		0.3	0.38	0.17	0.09	0.02	0.01	0.01	0	0	0	0	0	0	0	0	0	0	0	0	0	0		0.79	1	0.45	0.24	0.05	0.03	0.03	0	0	0	0	0	0	0	0	0	0	0	0	0	0
tr|Q837F1|Q837F1_ENTFA	Aminotransferase	EF_0891	43.121	384	15		0.3	0.36	0.18	0.07	0.03	0.01	0	0.01	0.01	0.01	0.01	0.01	0	0	0	0	0	0	0	0	0		0.83	1	0.5	0.19	0.08	0.03	0	0.03	0.03	0.03	0.03	0.03	0	0	0	0	0	0	0	0	0
tr|Q837F3|Q837F3_ENTFA	Uncharacterized protein	EF_0889	32.514	282	5		0.07	0.1	0	0	0.06	0.32	0.06	0.03	0.05	0.19	0	0.12	0	0	0	0	0	0	0	0	0		0.22	0.31	0	0	0.19	1	0.19	0.09	0.16	0.59	0	0.38	0	0	0	0	0	0	0	0	0
tr|Q837F4|Q837F4_ENTFA	Uncharacterized protein	EF_0888	77.964	688	38		0	0	0	0	0.09	0.28	0.2	0.13	0.12	0.08	0.05	0.01	0.01	0.02	0.01	0	0	0	0	0	0		0	0	0	0	0.32	1	0.71	0.46	0.43	0.29	0.18	0.04	0.04	0.07	0.04	0	0	0	0	0	0
tr|Q837F6|Q837F6_ENTFA	Uncharacterized protein	EF_0886	60.421	527	6		0	0	0	0	0.02	0.44	0.52	0.02	0	0	0	0	0	0	0	0	0	0	0	0	0		0	0	0	0	0.04	0.85	1	0.04	0	0	0	0	0	0	0	0	0	0	0	0	0
tr|Q837F8|Q837F8_ENTFA	Uncharacterized protein	EF_0884	41.057	357	4		0.13	0.28	0.2	0.13	0.1	0.04	0.03	0.03	0.04	0	0	0	0	0	0	0	0	0	0	0	0		0.46	1	0.71	0.46	0.36	0.14	0.11	0.11	0.14	0	0	0	0	0	0	0	0	0	0	0	0
tr|Q837F9|Q837F9_ENTFA	Primosomal protein DnaI	dnaI	35.911	310	22		0.44	0.32	0.16	0.04	0.03	0.01	0	0	0	0	0	0	0	0	0	0	0	0	0	0	0		1	0.73	0.36	0.09	0.07	0.02	0	0	0	0	0	0	0	0	0	0	0	0	0	0	0
tr|Q837G0|Q837G0_ENTFA	Replication initiation and membrane attachment protein DnaB, putative	EF_0882	54.33	469	12		0.01	0.31	0.25	0.25	0.13	0.02	0	0	0	0	0	0	0	0	0	0	0	0	0	0	0.03		0.03	1	0.81	0.81	0.42	0.06	0	0	0	0	0	0	0	0	0	0	0	0	0	0	0.1
tr|Q837G4|Q837G4_ENTFA	DNA polymerase I	polA	100.87	882	54		0	0.11	0.29	0.25	0.17	0.09	0.04	0.02	0.01	0.01	0	0.01	0	0	0	0	0	0	0	0	0		0	0.38	1	0.86	0.59	0.31	0.14	0.07	0.03	0.03	0	0.03	0	0	0	0	0	0	0	0	0
tr|Q837G5|Q837G5_ENTFA	Oxidoreductase, aldo/keto reductase 2 family	EF_0877	33.884	303	15		0.03	0.44	0.32	0.13	0.06	0.02	0	0	0	0	0	0	0	0	0	0	0	0	0	0	0		0.07	1	0.73	0.3	0.14	0.05	0	0	0	0	0	0	0	0	0	0	0	0	0	0	0
tr|Q837G7|Q837G7_ENTFA	Copper-translocating P-type ATPase	EF_0875	77.035	701	8		0.15	0.32	0.3	0.09	0.08	0.02	0.02	0.01	0	0	0	0	0	0	0	0	0	0	0	0	0		0.47	1	0.94	0.28	0.25	0.06	0.06	0.03	0	0	0	0	0	0	0	0	0	0	0	0	0
tr|Q837H0|Q837H0_ENTFA	Cation-transporting ATPase, E1-E2 family	EF_0871	95.942	881	35		0	0	0.03	0.11	0.16	0.2	0.16	0.12	0.1	0.08	0.02	0	0	0	0	0	0	0	0	0	0		0	0	0.15	0.55	0.8	1	0.8	0.6	0.5	0.4	0.1	0	0	0	0	0	0	0	0	0	0
tr|Q837H1|Q837H1_ENTFA	Transcriptional regulator, Cro/CI family	EF_0869	9.4586	82	2		0.13	0.33	0.23	0.04	0.14	0.01	0.02	0.03	0.03	0	0.03	0	0	0	0	0	0	0	0	0	0		0.39	1	0.7	0.12	0.42	0.03	0.06	0.09	0.09	0	0.09	0	0	0	0	0	0	0	0	0	0
tr|Q837H4|Q837H4_ENTFA	Glycine betaine/carnitine/choline transporter, ATP-binding protein	EF_0865	44.736	397	30		0.33	0.37	0.17	0.08	0.03	0.02	0.01	0	0	0	0	0	0	0	0	0	0	0	0	0	0		0.89	1	0.46	0.22	0.08	0.05	0.03	0	0	0	0	0	0	0	0	0	0	0	0	0	0
tr|Q837H5|Q837H5_ENTFA	Glycine betaine/carnitine/choline ABC transporter, permease protein	EF_0864	22.692	211	3		0.25	0.36	0.22	0.1	0.05	0.02	0	0	0	0	0	0	0	0	0	0	0	0	0	0	0		0.69	1	0.61	0.28	0.14	0.06	0	0	0	0	0	0	0	0	0	0	0	0	0	0	0
tr|Q837H6|Q837H6_ENTFA	Glycine betaine/carnitine/choline ABC transporter, glycine betaine/carnitine/choline-binding protein	EF_0863	34.087	307	21		0.34	0.33	0.18	0.09	0.03	0.01	0	0	0	0	0	0	0	0	0	0	0	0	0	0	0		1	0.97	0.53	0.26	0.09	0.03	0	0	0	0	0	0	0	0	0	0	0	0	0	0	0
tr|Q837H7|Q837H7_ENTFA	Glycine betaine/carnitine/choline ABC transporter, permease protein	EF_0862	23.847	220	3		0.23	0.4	0.22	0.13	0.02	0	0	0	0	0	0	0	0	0	0	0	0	0	0	0	0		0.58	1	0.55	0.33	0.05	0	0	0	0	0	0	0	0	0	0	0	0	0	0	0	0
tr|Q837H9|Q837H9_ENTFA	Membrane protein, putative	EF_0860	66.628	607	11		0	0	0	0	0	0	0	0	0.07	0.16	0.39	0.03	0.1	0.06	0.12	0.03	0.02	0	0	0	0.01		0	0	0	0	0	0	0	0	0.18	0.41	1	0.08	0.26	0.15	0.31	0.08	0.05	0	0	0	0.03
tr|Q837I1|Q837I1_ENTFA	Phage infection protein	pip	98.162	888	31		0	0.03	0.03	0.04	0.04	0.03	0.04	0.05	0.07	0.12	0.07	0.04	0.04	0.13	0.12	0.09	0.05	0.02	0	0	0.01		0	0.23	0.23	0.31	0.31	0.23	0.31	0.38	0.54	0.92	0.54	0.31	0.31	1	0.92	0.69	0.38	0.15	0	0	0.08
tr|Q837I2|Q837I2_ENTFA	Uncharacterized protein	EF_0857	8.9885	76	7		0.46	0.31	0.13	0.05	0.02	0.01	0	0	0	0	0	0	0	0	0	0	0	0	0	0	0		1	0.67	0.28	0.11	0.04	0.02	0	0	0	0	0	0	0	0	0	0	0	0	0	0	0
tr|Q837I3|Q837I3_ENTFA	Aldo/keto reductase family protein	EF_0856	27.945	250	8		0.45	0.28	0.15	0.09	0.03	0.01	0	0	0	0	0	0	0	0	0	0	0	0	0	0	0		1	0.62	0.33	0.2	0.07	0.02	0	0	0	0	0	0	0	0	0	0	0	0	0	0	0
tr|Q837I7|Q837I7_ENTFA	Uncharacterized protein	EF_0852	50.038	431	8		0.45	0.06	0	0.48	0	0.01	0	0	0	0	0	0	0	0	0	0	0	0	0	0	0		0.94	0.13	0	1	0	0.02	0	0	0	0	0	0	0	0	0	0	0	0	0	0	0
tr|Q837I9|Q837I9_ENTFA	mRNA interferase	EF_0850	13.387	125	4		0.5	0.3	0.13	0.04	0.02	0.01	0	0	0	0	0	0	0	0	0	0	0	0	0	0	0		1	0.6	0.26	0.08	0.04	0.02	0	0	0	0	0	0	0	0	0	0	0	0	0	0	0
tr|Q837J0|Q837J0_ENTFA	Alanine racemase	alr	40.979	371	21		0.09	0.46	0.28	0.11	0.05	0.01	0	0	0	0	0	0	0	0	0	0	0	0	0	0	0		0.2	1	0.61	0.24	0.11	0.02	0	0	0	0	0	0	0	0	0	0	0	0	0	0	0
tr|Q837J2|Q837J2_ENTFA	DEAD-box ATP-dependent RNA helicase CshA	cshA	59.614	536	38		0	0	0	0	0	0	0	0	0.02	0.04	0.06	0.05	0.06	0.12	0.21	0.2	0.15	0.08	0	0	0.01		0	0	0	0	0	0	0	0	0.1	0.19	0.29	0.24	0.29	0.57	1	0.95	0.71	0.38	0	0	0.05
tr|Q837J3|Q837J3_ENTFA	UDP-N-acetylmuramoyl-tripeptide--D-alanyl-D-alanine ligase	murF	50.187	457	15		0.28	0.41	0.18	0.09	0.03	0.01	0	0	0	0	0	0	0	0	0	0	0	0	0	0	0		0.68	1	0.44	0.22	0.07	0.02	0	0	0	0	0	0	0	0	0	0	0	0	0	0	0
tr|Q837J6|Q837J6_ENTFA	Conserved domain protein	EF_0841	39.484	342	16		0.04	0.43	0.33	0.14	0.05	0	0	0	0	0	0	0	0	0	0	0	0	0	0	0	0		0.09	1	0.77	0.33	0.12	0	0	0	0	0	0	0	0	0	0	0	0	0	0	0	0
tr|Q837K7|Q837K7_ENTFA	Uncharacterized protein	EF_0830	12.285	118	4		0.69	0.31	0	0	0	0	0	0	0	0	0	0	0	0	0	0	0	0	0	0	0		1	0.45	0	0	0	0	0	0	0	0	0	0	0	0	0	0	0	0	0	0	0
tr|Q837L0|Q837L0_ENTFA	Oxidoreductase, Gfo/Idh/MocA family	EF_0827	35.748	321	5		0	0.39	0.36	0.19	0.05	0	0	0	0	0	0	0	0	0	0	0	0	0	0	0	0		0	1	0.92	0.49	0.13	0	0	0	0	0	0	0	0	0	0	0	0	0	0	0	0
tr|Q837L2|Q837L2_ENTFA	Uridine kinase	udk	24.26	209	10		0.08	0.39	0.33	0.13	0.05	0.02	0	0	0	0	0	0	0	0	0	0	0	0	0	0	0		0.21	1	0.85	0.33	0.13	0.05	0	0	0	0	0	0	0	0	0	0	0	0	0	0	0
tr|Q837L5|Q837L5_ENTFA	Hydrolase, haloacid dehalogenase-like family	EF_0822	26.263	226	11		0.47	0.28	0.17	0.05	0.02	0	0	0	0	0	0	0	0	0	0	0	0	0	0	0	0		1	0.6	0.36	0.11	0.04	0	0	0	0	0	0	0	0	0	0	0	0	0	0	0	0
tr|Q837L7|Q837L7_ENTFA	Uncharacterized protein	EF_0819	12.035	107	2		0.39	0.61	0	0	0	0	0	0	0	0	0	0	0	0	0	0	0	0	0	0	0		0.64	1	0	0	0	0	0	0	0	0	0	0	0	0	0	0	0	0	0	0	0
tr|Q837M2|Q837M2_ENTFA	Transcriptional regulator, GntR family	EF_0814	27.062	235	10		0.01	0.27	0.24	0.14	0.18	0.09	0.04	0.01	0.01	0	0	0	0	0	0	0	0	0	0	0	0		0.04	1	0.89	0.52	0.67	0.33	0.15	0.04	0.04	0	0	0	0	0	0	0	0	0	0	0	0
tr|Q837M3|Q837M3_ENTFA	Beta-galactosidase	EF_0813	67.413	592	5		0	1	0	0	0	0	0	0	0	0	0	0	0	0	0	0	0	0	0	0	0		0	1	0	0	0	0	0	0	0	0	0	0	0	0	0	0	0	0	0	0	0
tr|Q837M9|Q837M9_ENTFA	Pheromone binding protein, putative	EF_0807	60.037	543	26		0.24	0.41	0.22	0.1	0.02	0.01	0	0	0	0	0	0	0	0	0	0	0	0	0	0	0		0.59	1	0.54	0.24	0.05	0.02	0	0	0	0	0	0	0	0	0	0	0	0	0	0	0
tr|Q837N1|Q837N1_ENTFA	Amino acid ABC transporter, ATP-binding protein	EF_0805	23.103	211	7		0.33	0.28	0.09	0.12	0.09	0.06	0.03	0.01	0	0	0	0	0	0	0	0	0	0	0	0	0		1	0.85	0.27	0.36	0.27	0.18	0.09	0.03	0	0	0	0	0	0	0	0	0	0	0	0	0
tr|Q837N2|Q837N2_ENTFA	Amino acid ABC transporter, amino acid-binding protein	EF_0804	31.342	276	7		0.47	0.21	0.05	0.18	0.05	0.03	0	0	0	0	0	0	0	0	0	0	0	0	0	0	0		1	0.45	0.11	0.38	0.11	0.06	0	0	0	0	0	0	0	0	0	0	0	0	0	0	0
tr|Q837N6|Q837N6_ENTFA	Uncharacterized protein	EF_0798	25.218	219	2		0.11	0.24	0.17	0.05	0.09	0.05	0.07	0.03	0.06	0.06	0.06	0	0	0	0	0	0	0	0	0	0.01		0.46	1	0.71	0.21	0.38	0.21	0.29	0.13	0.25	0.25	0.25	0	0	0	0	0	0	0	0	0	0.04
tr|Q837N7|Q837N7_ENTFA	Conserved domain protein	EF_0797	37.062	341	6		0.27	0.21	0.25	0.14	0.08	0.04	0.01	0	0	0	0	0	0	0	0	0	0	0	0	0	0		1	0.78	0.93	0.52	0.3	0.15	0.04	0	0	0	0	0	0	0	0	0	0	0	0	0	0
tr|Q837N8|Q837N8_ENTFA	Type 2 phosphatidic acid phosphatase family protein	EF_0796	25.146	216	3		0.41	0.59	0	0	0	0	0	0	0	0	0	0	0	0	0	0	0	0	0	0	0		0.69	1	0	0	0	0	0	0	0	0	0	0	0	0	0	0	0	0	0	0	0
tr|Q837N9|Q837N9_ENTFA	Uncharacterized protein	EF_0795	36.963	322	6		0.4	0.31	0.25	0.04	0	0	0	0	0	0	0	0	0	0	0	0	0	0	0	0	0		1	0.78	0.63	0.1	0	0	0	0	0	0	0	0	0	0	0	0	0	0	0	0	0
tr|Q837P0|Q837P0_ENTFA	Uncharacterized protein	EF_0794	20.882	187	6		0.36	0.36	0.17	0.07	0.03	0.01	0	0	0	0	0	0	0	0	0	0	0	0	0	0	0		1	1	0.47	0.19	0.08	0.03	0	0	0	0	0	0	0	0	0	0	0	0	0	0	0
tr|Q837P2|Q837P2_ENTFA	Permease domain protein	EF_0792	38.93	359	3		0	0	0	0.6	0	0.24	0.16	0	0	0	0	0	0	0	0	0	0	0	0	0	0		0	0	0	1	0	0.4	0.27	0	0	0	0	0	0	0	0	0	0	0	0	0	0
tr|Q837P3|Q837P3_ENTFA	Transcriptional regulator, TetR family	EF_0791	23.393	201	2		0	0.08	0.73	0.19	0	0	0	0	0	0	0	0	0	0	0	0	0	0	0	0	0		0	0.11	1	0.26	0	0	0	0	0	0	0	0	0	0	0	0	0	0	0	0	0
tr|Q837P4|Q837P4_ENTFA	ABC transporter, ATP-binding/permease protein	EF_0790	66.151	589	21		0.09	0.27	0.26	0.15	0.08	0.06	0.03	0.02	0.01	0.01	0	0	0	0	0	0	0	0	0	0.01	0.01		0.33	1	0.96	0.56	0.3	0.22	0.11	0.07	0.04	0.04	0	0	0	0	0	0	0	0	0	0.04	0.04
tr|Q837P5|Q837P5_ENTFA	ABC transporter, ATP-binding/permease protein	EF_0789	62.839	571	27		0.09	0.36	0.26	0.16	0.08	0.03	0.01	0	0	0	0	0	0	0	0	0	0	0	0	0	0		0.25	1	0.72	0.44	0.22	0.08	0.03	0	0	0	0	0	0	0	0	0	0	0	0	0	0
tr|Q837P6|Q837P6_ENTFA	Transcriptional regulator, TetR family	EF_0787	25.253	220	6		0.07	0	0	0.1	0.08	0.08	0.19	0.06	0.19	0.13	0.1	0	0	0	0	0	0	0	0	0	0		0.37	0	0	0.53	0.42	0.42	1	0.32	1	0.68	0.53	0	0	0	0	0	0	0	0	0	0
tr|Q837P7|Q837P7_ENTFA	Tributyrin esterase, putative	EF_0786	29.428	263	6		0.01	0.37	0.35	0.18	0.07	0.01	0	0	0	0	0	0	0	0	0	0	0	0	0	0	0		0.03	1	0.95	0.49	0.19	0.03	0	0	0	0	0	0	0	0	0	0	0	0	0	0	0
tr|Q837P8|Q837P8_ENTFA	Drug resistance transporter, EmrB/QacA family protein	EF_0785	52.29	488	3		0	0.36	0.3	0.27	0	0.07	0	0	0	0	0	0	0	0	0	0	0	0	0	0	0		0	1	0.83	0.75	0	0.19	0	0	0	0	0	0	0	0	0	0	0	0	0	0	0
tr|Q837Q0|Q837Q0_ENTFA	Acyltransferase, putative	EF_0783	71.294	625	6		0	0	0	0	0	0.17	0.22	0.19	0.23	0.19	0	0	0	0	0	0	0	0	0	0	0		0	0	0	0	0	0.74	0.96	0.83	1	0.83	0	0	0	0	0	0	0	0	0	0	0
tr|Q837Q1|Q837Q1_ENTFA	RNA polymerase sigma-54 factor	rpoN	50.416	437	17		0	0	0.02	0.09	0.35	0.24	0.14	0.06	0.04	0	0	0	0	0	0	0	0.03	0.01	0	0	0		0	0	0.06	0.26	1	0.69	0.4	0.17	0.11	0	0	0	0	0	0	0	0.09	0.03	0	0	0
tr|Q837Q2|Q837Q2_ENTFA	Cold shock domain family protein	EF_0781	7.1137	66	4		0.46	0.3	0.14	0.05	0.03	0.01	0	0	0	0	0	0	0	0	0	0	0	0	0	0	0		1	0.65	0.3	0.11	0.07	0.02	0	0	0	0	0	0	0	0	0	0	0	0	0	0	0
tr|Q837Q3|Q837Q3_ENTFA	MutT/nudix family protein	EF_0780	15.672	135	4		0.41	0.36	0.14	0.06	0.02	0.01	0	0	0	0	0	0	0	0	0	0	0	0	0	0	0		1	0.88	0.34	0.15	0.05	0.02	0	0	0	0	0	0	0	0	0	0	0	0	0	0	0
tr|Q837Q4|Q837Q4_ENTFA	Glycerophosphoryl diester phosphodiesterase family protein	EF_0779	67.933	595	4		0	0	0	0	0	0.14	0.17	0.32	0.2	0.12	0.06	0	0	0	0	0	0	0	0	0	0		0	0	0	0	0	0.44	0.53	1	0.63	0.38	0.19	0	0	0	0	0	0	0	0	0	0
tr|Q837Q9|Q837Q9_ENTFA	Uncharacterized protein	EF_0773	20.047	172	8		0.19	0.45	0.25	0.06	0.05	0	0	0	0	0	0	0	0	0	0	0	0	0	0	0	0		0.42	1	0.56	0.13	0.11	0	0	0	0	0	0	0	0	0	0	0	0	0	0	0	0
tr|Q837R1|Q837R1_ENTFA	Uncharacterized protein	EF_0770	19.509	172	8		0.44	0.31	0.14	0.06	0.03	0.01	0.01	0	0	0	0	0	0	0	0	0	0	0	0	0	0		1	0.7	0.32	0.14	0.07	0.02	0.02	0	0	0	0	0	0	0	0	0	0	0	0	0	0
tr|Q837R2|Q837R2_ENTFA	Uncharacterized protein	EF_0769	32.868	307	14		0	0.01	0.24	0.41	0.23	0.08	0.02	0	0	0	0	0	0	0	0	0	0	0	0	0	0		0	0.02	0.59	1	0.56	0.2	0.05	0	0	0	0	0	0	0	0	0	0	0	0	0	0
tr|Q837R4|Q837R4_ENTFA	Putative gluconeogenesis factor	EF_0767	36.806	331	17		0.23	0.46	0.2	0.06	0.04	0.01	0	0	0	0	0	0	0	0	0	0	0	0	0	0	0		0.5	1	0.43	0.13	0.09	0.02	0	0	0	0	0	0	0	0	0	0	0	0	0	0	0
tr|Q837R8|Q837R8_ENTFA	UvrABC system protein A	uvrA	103.83	939	40		0.01	0.05	0.09	0.25	0.3	0.1	0.09	0.03	0.04	0.04	0.01	0	0	0	0	0	0	0	0	0	0		0.03	0.17	0.3	0.83	1	0.33	0.3	0.1	0.13	0.13	0.03	0	0	0	0	0	0	0	0	0	0
tr|Q837S0|Q837S0_ENTFA	Amino acid ABC transporter, amino acid-binding/permease protein	EF_0761	79.713	722	40		0.06	0.31	0.31	0.17	0.09	0.04	0.01	0.01	0.01	0	0	0	0	0	0	0	0	0	0	0	0		0.19	1	1	0.55	0.29	0.13	0.03	0.03	0.03	0	0	0	0	0	0	0	0	0	0	0	0
tr|Q837S1|Q837S1_ENTFA	Amino acid ABC transporter, ATP-binding protein	EF_0760	26.922	245	16		0.22	0.25	0.26	0.14	0.08	0.03	0.01	0	0	0	0	0	0	0	0	0	0	0	0	0	0		0.85	0.96	1	0.54	0.31	0.12	0.04	0	0	0	0	0	0	0	0	0	0	0	0	0	0
tr|Q837S7|Q837S7_ENTFA	Uncharacterized protein	EF_0754	25.694	246	2		0	0	0.19	0.17	0.4	0.18	0.05	0	0	0	0	0	0	0	0	0	0	0	0	0	0		0	0	0.48	0.43	1	0.45	0.13	0	0	0	0	0	0	0	0	0	0	0	0	0	0
tr|Q837T0|Q837T0_ENTFA	Uncharacterized protein	EF_0751	26.054	243	6		0	0	0.12	0.24	0.17	0.33	0.06	0.04	0.03	0	0	0	0	0	0	0	0	0	0	0	0		0	0	0.36	0.73	0.52	1	0.18	0.12	0.09	0	0	0	0	0	0	0	0	0	0	0	0
tr|Q837T5|Q837T5_ENTFA	Glyoxalase family protein	EF_0745	14.07	126	3		0.44	0.35	0.13	0.04	0.02	0.01	0	0	0	0	0	0	0	0	0	0	0	0	0	0	0		1	0.8	0.3	0.09	0.05	0.02	0	0	0	0	0	0	0	0	0	0	0	0	0	0	0
tr|Q837T6|Q837T6_ENTFA	Sodium/dicarboxylate symporter family protein	EF_0744	49.037	463	8		0	0.08	0.15	0.13	0.12	0.08	0.07	0.06	0.06	0.06	0.04	0.03	0.02	0.02	0.02	0.01	0.01	0.01	0	0	0.01		0	0.53	1	0.87	0.8	0.53	0.47	0.4	0.4	0.4	0.27	0.2	0.13	0.13	0.13	0.07	0.07	0.07	0	0	0.07
tr|Q837T8|Q837T8_ENTFA	Uncharacterized protein	EF_0742	14.974	128	10		0.28	0.37	0.23	0.07	0.03	0.01	0	0	0	0	0	0	0	0	0	0	0	0	0	0	0		0.76	1	0.62	0.19	0.08	0.03	0	0	0	0	0	0	0	0	0	0	0	0	0	0	0
tr|Q837U0|Q837U0_ENTFA	Deoxynucleoside kinase	EF_0740	25.134	214	11		0.3	0.44	0.17	0.07	0.02	0	0	0	0	0	0	0	0	0	0	0	0	0	0	0	0		0.68	1	0.39	0.16	0.05	0	0	0	0	0	0	0	0	0	0	0	0	0	0	0	0
tr|Q837U3|Q837U3_ENTFA	Amidase, putative	EF_0737	57.664	528	21		0.36	0.41	0.14	0.07	0.01	0	0	0	0	0	0	0	0	0	0	0	0	0	0	0	0		0.88	1	0.34	0.17	0.02	0	0	0	0	0	0	0	0	0	0	0	0	0	0	0	0
tr|Q837U9|Q837U9_ENTFA	Uncharacterized protein	EF_0730	12.127	105	6		0.45	0.36	0.13	0.06	0	0	0	0	0	0	0	0	0	0	0	0	0	0	0	0	0		1	0.8	0.29	0.13	0	0	0	0	0	0	0	0	0	0	0	0	0	0	0	0	0
tr|Q837V1|Q837V1_ENTFA	Diacylglycerol kinase catalytic domain protein	EF_0727	39.819	362	12		0.09	0.47	0.29	0.11	0.04	0	0	0	0	0	0	0	0	0	0	0	0	0	0	0	0		0.19	1	0.62	0.23	0.09	0	0	0	0	0	0	0	0	0	0	0	0	0	0	0	0
tr|Q837V7|Q837V7_ENTFA	ATP-dependent DNA helicase	pcrA	85.542	752	51		0.01	0.17	0.24	0.2	0.19	0.08	0.03	0.02	0.01	0.01	0	0	0	0	0	0	0	0	0	0	0.03		0.04	0.71	1	0.83	0.79	0.33	0.13	0.08	0.04	0.04	0	0	0	0	0	0	0	0	0	0	0.13
tr|Q837V9|Q837V9_ENTFA	Transcriptional regulator, DeoR family	EF_0719	27.805	250	3		0	0.03	0.42	0.38	0.16	0	0	0	0	0	0	0	0	0	0	0	0	0	0	0	0		0	0.07	1	0.9	0.38	0	0	0	0	0	0	0	0	0	0	0	0	0	0	0	0
tr|Q837W0|Q837W0_ENTFA	Tagatose-6-phosphate kinase	fruK-2	33.434	305	12		0.22	0.39	0.24	0.11	0.03	0	0	0	0	0	0	0	0	0	0	0	0	0	0	0	0		0.56	1	0.62	0.28	0.08	0	0	0	0	0	0	0	0	0	0	0	0	0	0	0	0
tr|Q837W1|Q837W1_ENTFA	PTS system, fructose-specific family, IIABC components	EF_0717	67.299	640	25		0.02	0.17	0.23	0.17	0.13	0.09	0.05	0.04	0.03	0.03	0.01	0.01	0.01	0.01	0	0	0	0	0	0	0		0.09	0.74	1	0.74	0.57	0.39	0.22	0.17	0.13	0.13	0.04	0.04	0.04	0.04	0	0	0	0	0	0	0
tr|Q837W7|Q837W7_ENTFA	Uncharacterized protein	EF_0708	7.2891	63	5		0.49	0.29	0.14	0.04	0.02	0.02	0.01	0	0	0	0	0	0	0	0	0	0	0	0	0	0		1	0.59	0.29	0.08	0.04	0.04	0.02	0	0	0	0	0	0	0	0	0	0	0	0	0	0
tr|Q837W9|Q837W9_ENTFA	ATP-dependent Clp protease, ATP-binding subunit ClpE	clpE	82.981	750	49		0.2	0.36	0.23	0.12	0.05	0.02	0.01	0	0	0	0	0	0	0	0	0	0	0	0	0	0		0.56	1	0.64	0.33	0.14	0.06	0.03	0	0	0	0	0	0	0	0	0	0	0	0	0	0
tr|Q837X0|Q837X0_ENTFA	Uncharacterized protein	EF_0705	11.897	104	2		0	0	0	0	0	0	0	0	0	0	0	0	0	0.29	0.31	0.29	0.11	0	0	0	0		0	0	0	0	0	0	0	0	0	0	0	0	0	0.94	1	0.94	0.35	0	0	0	0
tr|Q837X5|Q837X5_ENTFA	Hemolysin	EF_0700	51.271	459	9		0.2	0.39	0.24	0.11	0.05	0.01	0	0	0	0	0	0	0	0	0	0	0	0	0	0	0		0.51	1	0.62	0.28	0.13	0.03	0	0	0	0	0	0	0	0	0	0	0	0	0	0	0
tr|Q837X6|Q837X6_ENTFA	Uncharacterized protein	EF_0699	42.139	381	3		0.22	0.25	0.12	0.17	0.1	0.06	0.03	0.02	0.02	0.02	0	0	0	0	0	0	0	0	0	0	0		0.88	1	0.48	0.68	0.4	0.24	0.12	0.08	0.08	0.08	0	0	0	0	0	0	0	0	0	0	0
tr|Q837X7|Q837X7_ENTFA	Acetyltransferase, GNAT family	EF_0698	16.322	143	6		0.45	0.35	0.14	0.04	0.02	0	0	0	0	0	0	0	0	0	0	0	0	0	0	0	0		1	0.78	0.31	0.09	0.04	0	0	0	0	0	0	0	0	0	0	0	0	0	0	0	0
tr|Q837Y4|Q837Y4_ENTFA	Uncharacterized protein	EF_0690	30.267	259	3		0	0	0	0	0	0	0	0	0	0	0	0	0	0	0	0	0	0	0	0	1		0	0	0	0	0	0	0	0	0	0	0	0	0	0	0	0	0	0	0	0	1
tr|Q837Y5|Q837Y5_ENTFA	Membrane protein, putative	EF_0689	46.728	403	2		0	0	0	0	0	0	0.31	0.21	0.2	0.12	0.16	0	0	0	0	0	0	0	0	0	0		0	0	0	0	0	0	1	0.68	0.65	0.39	0.52	0	0	0	0	0	0	0	0	0	0
tr|Q837Y6|Q837Y6_ENTFA	ABC transporter, ATP-binding protein	EF_0688	27.393	245	11		0.36	0.31	0.2	0.08	0.03	0.02	0.01	0	0	0	0	0	0	0	0	0	0	0	0	0	0		1	0.86	0.56	0.22	0.08	0.06	0.03	0	0	0	0	0	0	0	0	0	0	0	0	0	0
tr|Q837Y7|Q837Y7_ENTFA	HIT family protein	EF_0687	16.223	141	9		0.39	0.35	0.15	0.06	0.02	0.01	0	0	0	0	0	0	0	0	0	0	0	0	0	0	0		1	0.9	0.38	0.15	0.05	0.03	0	0	0	0	0	0	0	0	0	0	0	0	0	0	0
tr|Q837Y8|Q837Y8_ENTFA	Uncharacterized protein	EF_0686	12.9	114	7		0.45	0.27	0.16	0.04	0.04	0.02	0.01	0	0	0	0	0	0	0	0	0	0	0	0	0	0		1	0.6	0.36	0.09	0.09	0.04	0.02	0	0	0	0	0	0	0	0	0	0	0	0	0	0
tr|Q837Z0|Q837Z0_ENTFA	Cmp-binding protein, putative	EF_0684	35.961	314	19		0	0.02	0.28	0.33	0.22	0.08	0.03	0.02	0.01	0.01	0	0	0	0	0	0	0	0	0	0	0		0	0.06	0.85	1	0.67	0.24	0.09	0.06	0.03	0.03	0	0	0	0	0	0	0	0	0	0	0
tr|Q837Z1|Q837Z1_ENTFA	Uncharacterized protein	EF_0683	105.33	903	15		0.05	0.41	0.22	0.14	0.09	0.07	0.01	0.01	0	0	0	0	0	0	0	0	0	0	0	0	0		0.12	1	0.54	0.34	0.22	0.17	0.02	0.02	0	0	0	0	0	0	0	0	0	0	0	0	0
tr|Q837Z2|Q837Z2_ENTFA	DNA repair exonuclease family protein	EF_0682	47.19	411	6		0.02	0.1	0.03	0.05	0.08	0.05	0.05	0.07	0.08	0.13	0.15	0	0.07	0.08	0.04	0	0	0	0	0	0		0.13	0.67	0.2	0.33	0.53	0.33	0.33	0.47	0.53	0.87	1	0	0.47	0.53	0.27	0	0	0	0	0	0
tr|Q837Z4|Q837Z4_ENTFA	Penicillin-binding protein 2A	EF_0680	79.493	728	10		0	0.24	0.33	0.13	0.22	0.07	0	0	0	0	0	0	0	0	0	0	0	0	0	0	0		0	0.73	1	0.39	0.67	0.21	0	0	0	0	0	0	0	0	0	0	0	0	0	0	0
tr|Q837Z6|Q837Z6_ENTFA	Phosphoglucomutase/phosphomannomutase family protein	EF_0677	55.286	502	16		0.25	0.38	0.27	0.06	0.03	0	0	0	0	0	0	0	0	0	0	0	0	0	0	0	0		0.66	1	0.71	0.16	0.08	0	0	0	0	0	0	0	0	0	0	0	0	0	0	0	0
tr|Q837Z9|Q837Z9_ENTFA	Glycine betaine/carnitine/choline ABC transporter, ATP-binding protein	EF_0674	35.812	317	8		0.36	0.45	0.15	0.03	0	0	0	0	0	0	0	0	0	0	0	0	0	0	0	0	0		0.8	1	0.33	0.07	0	0	0	0	0	0	0	0	0	0	0	0	0	0	0	0	0
tr|Q838A1|Q838A1_ENTFA	Uncharacterized protein	EF_0672	8.801	77	2		0.53	0.3	0.14	0.02	0.01	0.01	0	0	0	0	0	0	0	0	0	0	0	0	0	0	0		1	0.57	0.26	0.04	0.02	0.02	0	0	0	0	0	0	0	0	0	0	0	0	0	0	0
tr|Q838A2|Q838A2_ENTFA	Xaa-his dipeptidase	EF_0671	51.41	471	25		0.24	0.37	0.22	0.1	0.04	0.02	0.01	0	0	0	0	0	0	0	0	0	0	0	0	0	0		0.65	1	0.59	0.27	0.11	0.05	0.03	0	0	0	0	0	0	0	0	0	0	0	0	0	0
tr|Q838A3|Q838A3_ENTFA	Polysaccharide biosynthesis family protein	EF_0669	61.578	549	7		0	0.29	0.44	0.14	0.04	0.02	0	0.01	0.01	0.02	0	0	0	0.01	0.02	0	0	0	0	0	0		0	0.66	1	0.32	0.09	0.05	0	0.02	0.02	0.05	0	0	0	0.02	0.05	0	0	0	0	0	0
tr|Q838A5|Q838A5_ENTFA	Uncharacterized protein	EF_0667	20.922	190	6		0.32	0.4	0.19	0.07	0.02	0	0	0	0	0	0	0	0	0	0	0	0	0	0	0	0		0.8	1	0.48	0.18	0.05	0	0	0	0	0	0	0	0	0	0	0	0	0	0	0	0
tr|Q838A6|Q838A6_ENTFA	Glyoxalase family protein	EF_0666	37.76	324	17		0.26	0.41	0.21	0.09	0.03	0.01	0	0	0	0	0	0	0	0	0	0	0	0	0	0	0		0.63	1	0.51	0.22	0.07	0.02	0	0	0	0	0	0	0	0	0	0	0	0	0	0	0
tr|Q838A7|Q838A7_ENTFA	Uncharacterized protein	EF_0665	6.6704	57	11		0.39	0.34	0.16	0.06	0.03	0.01	0.01	0	0	0	0	0	0	0	0	0	0	0	0	0	0		1	0.87	0.41	0.15	0.08	0.03	0.03	0	0	0	0	0	0	0	0	0	0	0	0	0	0
tr|Q838B1|Q838B1_ENTFA	Oligoendopeptidase F, putative	EF_0661	68.952	602	35		0.01	0.27	0.36	0.22	0.09	0.03	0.01	0	0	0	0	0	0	0	0	0	0	0	0	0	0		0.03	0.75	1	0.61	0.25	0.08	0.03	0	0	0	0	0	0	0	0	0	0	0	0	0	0
tr|Q838B3|Q838B3_ENTFA	Phage SPO1 DNA polymerase-related protein, putative	EF_0659	24.59	216	2		0	0	0	0.51	0.49	0	0	0	0	0	0	0	0	0	0	0	0	0	0	0	0		0	0	0	1	0.96	0	0	0	0	0	0	0	0	0	0	0	0	0	0	0	0
tr|Q838B4|Q838B4_ENTFA	Uncharacterized protein	EF_0658	52.667	466	18		0.04	0.42	0.32	0.15	0.06	0.01	0	0	0	0	0	0	0	0	0	0	0	0	0	0	0		0.1	1	0.76	0.36	0.14	0.02	0	0	0	0	0	0	0	0	0	0	0	0	0	0	0
tr|Q838B5|Q838B5_ENTFA	Transcriptional regulator, DeoR family	EF_0657	28.236	253	6		0	0.41	0.4	0.14	0.04	0	0	0	0	0	0	0	0	0	0	0	0	0	0	0	0		0	1	0.98	0.34	0.1	0	0	0	0	0	0	0	0	0	0	0	0	0	0	0	0
tr|Q838B7|Q838B7_ENTFA	Nitroreductase family protein, putative	EF_0655	22.108	198	8		0.32	0.5	0.11	0.06	0.01	0	0	0	0	0	0	0	0	0	0	0	0	0	0	0	0		0.64	1	0.22	0.12	0.02	0	0	0	0	0	0	0	0	0	0	0	0	0	0	0	0
tr|Q838C0|Q838C0_ENTFA	Uncharacterized protein	EF_0652	12.215	108	6		0.65	0.26	0.07	0.02	0	0	0	0	0	0	0	0	0	0	0	0	0	0	0	0	0		1	0.4	0.11	0.03	0	0	0	0	0	0	0	0	0	0	0	0	0	0	0	0	0
tr|Q838C1|Q838C1_ENTFA	Lipoate--protein ligase	lplA-1	38.533	337	6		0.42	0.43	0.11	0.04	0	0	0	0	0	0	0	0	0	0	0	0	0	0	0	0	0		0.98	1	0.26	0.09	0	0	0	0	0	0	0	0	0	0	0	0	0	0	0	0	0
tr|Q838C3|Q838C3_ENTFA	Uncharacterized protein	EF_0647	12.532	109	3		0.38	0.33	0.29	0	0	0	0	0	0	0	0	0	0	0	0	0	0	0	0	0	0		1	0.87	0.76	0	0	0	0	0	0	0	0	0	0	0	0	0	0	0	0	0	0
tr|Q838C6|Q838C6_ENTFA	Transcriptional regulator, LysR family	EF_0644	31.715	275	6		0	0	0.03	0.16	0.34	0.22	0.16	0.06	0.03	0	0	0	0	0	0	0	0	0	0	0	0		0	0	0.09	0.47	1	0.65	0.47	0.18	0.09	0	0	0	0	0	0	0	0	0	0	0	0
tr|Q838C7|Q838C7_ENTFA	Uncharacterized protein	EF_0643	15.878	136	3		0.88	0	0	0	0.12	0	0	0	0	0	0	0	0	0	0	0	0	0	0	0	0		1	0	0	0	0.14	0	0	0	0	0	0	0	0	0	0	0	0	0	0	0	0
tr|Q838D1|Q838D1_ENTFA	Low temperature requirement C protein, putative	EF_0639	18.447	168	9		0.17	0.41	0.25	0.12	0.04	0.02	0	0	0	0	0	0	0	0	0	0	0	0	0	0	0		0.41	1	0.61	0.29	0.1	0.05	0	0	0	0	0	0	0	0	0	0	0	0	0	0	0
tr|Q838D3|Q838D3_ENTFA	Uncharacterized protein	EF_0637	32.052	305	9		0.36	0.21	0.25	0.11	0.04	0.01	0.01	0	0	0	0	0	0	0	0	0	0	0	0	0	0		1	0.58	0.69	0.31	0.11	0.03	0.03	0	0	0	0	0	0	0	0	0	0	0	0	0	0
tr|Q838D5|Q838D5_ENTFA	Amino acid permease family protein	EF_0635	51.605	472	6		0.02	0.07	0.2	0.15	0.14	0.1	0.07	0.05	0.06	0.04	0.03	0.02	0.01	0.02	0.01	0	0	0	0	0	0		0.1	0.35	1	0.75	0.7	0.5	0.35	0.25	0.3	0.2	0.15	0.1	0.05	0.1	0.05	0	0	0	0	0	0
tr|Q838D6|Q838D6_ENTFA	Decarboxylase, putative	EF_0634	72.003	636	39		0.01	0.26	0.37	0.21	0.1	0.04	0.01	0	0	0	0	0	0	0	0	0	0	0	0	0	0		0.03	0.7	1	0.57	0.27	0.11	0.03	0	0	0	0	0	0	0	0	0	0	0	0	0	0
tr|Q838D8|Q838D8_ENTFA	Cardiolipin synthase	EF_0631	55.311	481	27		0	0.05	0.25	0.15	0.12	0.05	0.03	0.03	0.03	0.03	0.01	0.22	0.01	0.01	0	0	0	0	0	0	0.01		0	0.2	1	0.6	0.48	0.2	0.12	0.12	0.12	0.12	0.04	0.88	0.04	0.04	0	0	0	0	0	0	0.04
tr|Q838D9|Q838D9_ENTFA	Glyoxalase family protein	EF_0630	17.486	160	12		0.33	0.35	0.17	0.07	0.03	0.01	0	0	0	0	0	0.04	0	0	0	0	0	0	0.01	0	0		0.94	1	0.49	0.2	0.09	0.03	0	0	0	0	0	0.11	0	0	0	0	0	0	0.03	0	0
tr|Q838E0|Q838E0_ENTFA	Oxidoreductase, aldo/keto reductase family	EF_0629	31.125	279	14		0.44	0.32	0.15	0.06	0.03	0.01	0	0	0	0	0	0	0	0	0	0	0	0	0	0	0		1	0.73	0.34	0.14	0.07	0.02	0	0	0	0	0	0	0	0	0	0	0	0	0	0	0
tr|Q838F4|Q838F4_ENTFA	Sensor histidine kinase KdpD	kdpD	96.856	850	8		0.13	0.32	0.13	0.04	0	0	0	0	0	0	0	0	0	0	0	0.17	0.12	0.08	0	0	0		0.41	1	0.41	0.13	0	0	0	0	0	0	0	0	0	0	0	0.53	0.38	0.25	0	0	0
tr|Q838G2|Q838G2_ENTFA	CylM protein	cylM	116.16	993	9		0.28	0	0.22	0	0	0.03	0	0	0	0	0	0	0	0	0	0.13	0.11	0.13	0.09	0	0		1	0	0.79	0	0	0.11	0	0	0	0	0	0	0	0	0	0.46	0.39	0.46	0.32	0	0
tr|Q838G6|Q838G6_ENTFA	Lipoprotein, putative	EF_0501	12.909	114	7		0.65	0.17	0.15	0.03	0	0	0	0	0	0	0	0	0	0	0	0	0	0	0	0	0		1	0.26	0.23	0.05	0	0	0	0	0	0	0	0	0	0	0	0	0	0	0	0	0
tr|Q838H6|Q838H6_ENTFA	NrdI protein	nrdI	14.429	125	6		0.59	0.29	0.09	0.02	0.01	0	0	0	0	0	0	0	0	0	0	0	0	0	0	0	0		1	0.49	0.15	0.03	0.02	0	0	0	0	0	0	0	0	0	0	0	0	0	0	0	0
tr|Q838H7|Q838H7_ENTFA	Ribonucleoside-diphosphate reductase	nrdE	82.157	719	52		0	0.06	0.35	0.33	0.17	0.05	0.02	0.01	0	0	0	0	0	0	0	0	0	0	0	0	0		0	0.17	1	0.94	0.49	0.14	0.06	0.03	0	0	0	0	0	0	0	0	0	0	0	0	0
tr|Q838H8|Q838H8_ENTFA	Ribonucleoside-diphosphate reductase subunit beta	nrdF	37.338	321	18		0.02	0.12	0.36	0.31	0.13	0.04	0.01	0	0	0	0	0	0	0	0	0	0	0	0	0	0		0.06	0.33	1	0.86	0.36	0.11	0.03	0	0	0	0	0	0	0	0	0	0	0	0	0	0
tr|Q838H9|Q838H9_ENTFA	Conserved domain protein	EF_0469	47.262	428	2		0	0	0	0	0	0	0	0	0	0	0	0	0	0	0.29	0.6	0	0	0	0	0.11		0	0	0	0	0	0	0	0	0	0	0	0	0	0	0.48	1	0	0	0	0	0.18
tr|Q838I0|Q838I0_ENTFA	LemA family protein	EF_0468	21.334	189	9		0.05	0.05	0	0	0.01	0.01	0.01	0.01	0.04	0.06	0.08	0.11	0.09	0.11	0.11	0.08	0.07	0.04	0.02	0.02	0.03		0.45	0.45	0	0	0.09	0.09	0.09	0.09	0.36	0.55	0.73	1	0.82	1	1	0.73	0.64	0.36	0.18	0.18	0.27
tr|Q838I1|Q838I1_ENTFA	MgtC family protein	EF_0467	25.636	233	2		0	0	0	0	0	0.15	0.21	0.13	0.13	0.21	0.11	0	0	0.02	0.03	0	0	0	0	0	0		0	0	0	0	0	0.71	1	0.62	0.62	1	0.52	0	0	0.1	0.14	0	0	0	0	0	0
tr|Q838I2|Q838I2_ENTFA	Transcriptional regulator	EF_0465	44.146	402	13		0.32	0.36	0.18	0.08	0.05	0.02	0	0	0	0	0	0	0	0	0	0	0	0	0	0	0		0.89	1	0.5	0.22	0.14	0.06	0	0	0	0	0	0	0	0	0	0	0	0	0	0	0
tr|Q838I5|Q838I5_ENTFA	Conserved domain protein	EF_0462	29.81	269	5		0.02	0.33	0.14	0.12	0.14	0.06	0.04	0.04	0.04	0.05	0.03	0	0	0	0	0	0	0	0	0	0		0.06	1	0.42	0.36	0.42	0.18	0.12	0.12	0.12	0.15	0.09	0	0	0	0	0	0	0	0	0	0
tr|Q838I9|Q838I9_ENTFA	Phosphosugar-binding transcriptional regulator, putative	EF_0458	31.396	283	4		0	0	0	0	0	0.03	0.08	0.07	0.01	0.04	0.06	0.03	0.01	0.12	0.08	0.13	0	0.06	0.03	0.09	0.16		0	0	0	0	0	0.19	0.5	0.44	0.06	0.25	0.38	0.19	0.06	0.75	0.5	0.81	0	0.38	0.19	0.56	1
tr|Q838J4|Q838J4_ENTFA	OsmC/Ohr family protein	EF_0453	14.38	133	10		0.4	0.32	0.16	0.06	0.03	0.01	0.01	0	0	0	0	0	0	0	0	0	0	0	0	0	0		1	0.8	0.4	0.15	0.08	0.03	0.03	0	0	0	0	0	0	0	0	0	0	0	0	0	0
tr|Q838J5|Q838J5_ENTFA	AMP-binding family protein	EF_0452	57.394	508	24		0.2	0.46	0.21	0.08	0.03	0.01	0	0	0	0	0	0	0	0	0	0	0	0	0	0	0		0.43	1	0.46	0.17	0.07	0.02	0	0	0	0	0	0	0	0	0	0	0	0	0	0	0
tr|Q838J7|Q838J7_ENTFA	o-succinylbenzoate synthase	menC	41.679	367	4		0	0.82	0.12	0.06	0	0	0	0	0	0	0	0	0	0	0	0	0	0	0	0	0		0	1	0.15	0.07	0	0	0	0	0	0	0	0	0	0	0	0	0	0	0	0	0
tr|Q838K0|Q838K0_ENTFA	Menaquinone-specific isochorismate synthase, putative	EF_0447	50.267	455	23		0.29	0.39	0.18	0.09	0.02	0	0.01	0	0.01	0.01	0	0	0	0	0	0	0	0	0	0	0		0.74	1	0.46	0.23	0.05	0	0.03	0	0.03	0.03	0	0	0	0	0	0	0	0	0	0	0
tr|Q838K2|Q838K2_ENTFA	1,4-dihydroxy-2-naphthoyl-CoA synthase	menB	29.866	271	18		0.01	0.1	0.4	0.29	0.14	0.04	0.01	0	0	0	0	0	0	0	0	0	0	0	0	0	0		0.03	0.25	1	0.73	0.35	0.1	0.03	0	0	0	0	0	0	0	0	0	0	0	0	0	0
tr|Q838K3|Q838K3_ENTFA	LysM domain protein	EF_0443	21.394	199	2		1	0	0	0	0	0	0	0	0	0	0	0	0	0	0	0	0	0	0	0	0		1	0	0	0	0	0	0	0	0	0	0	0	0	0	0	0	0	0	0	0	0
tr|Q838K6|Q838K6_ENTFA	Di-/tripeptide transporter	EF_0440	53.814	493	7		0.15	0.41	0.23	0.13	0.02	0.02	0.01	0.01	0	0	0	0	0	0	0	0	0	0	0	0	0		0.37	1	0.56	0.32	0.05	0.05	0.02	0.02	0	0	0	0	0	0	0	0	0	0	0	0	0
tr|Q838L8|Q838L8_ENTFA	Gluconate 5-dehydrogenase, putative	EF_0426	28.19	262	6		0.1	0.33	0.3	0.26	0.01	0.01	0	0	0	0	0	0	0	0	0	0	0	0	0	0	0		0.3	1	0.91	0.79	0.03	0.03	0	0	0	0	0	0	0	0	0	0	0	0	0	0	0
tr|Q838M2|Q838M2_ENTFA	Transcriptional regulator, IclR family	EF_0422	28.057	250	6		0.14	0.29	0.26	0.18	0.07	0.02	0.01	0.01	0.01	0.02	0	0	0	0	0	0	0	0	0	0	0		0.48	1	0.9	0.62	0.24	0.07	0.03	0.03	0.03	0.07	0	0	0	0	0	0	0	0	0	0	0
tr|Q838M3|Q838M3_ENTFA	Transcriptional regulator, MerR family	EF_0421	17.608	151	2		0.47	0.53	0	0	0	0	0	0	0	0	0	0	0	0	0	0	0	0	0	0	0		0.89	1	0	0	0	0	0	0	0	0	0	0	0	0	0	0	0	0	0	0	0
tr|Q838M4|Q838M4_ENTFA	Drug resistance transporter, EmrB/QacA family protein	EF_0420	54.468	505	3		0	0.02	0.09	0.1	0.14	0.16	0.13	0.12	0.1	0.1	0.04	0	0	0	0	0	0	0	0	0	0		0	0.13	0.56	0.63	0.88	1	0.81	0.75	0.63	0.63	0.25	0	0	0	0	0	0	0	0	0	0
tr|Q838M5|Q838M5_ENTFA	Uncharacterized protein	EF_0419	26.518	234	10		0.06	0.12	0.13	0.13	0.1	0.1	0.09	0.07	0.04	0.07	0.04	0.02	0.01	0.02	0	0	0	0	0	0	0		0.46	0.92	1	1	0.77	0.77	0.69	0.54	0.31	0.54	0.31	0.15	0.08	0.15	0	0	0	0	0	0	0
tr|Q838M6|Q838M6_ENTFA	Uncharacterized protein	EF_0417	42.659	392	15		0.31	0.29	0.21	0.1	0.04	0.02	0.01	0	0	0	0	0	0	0	0	0	0	0	0	0	0		1	0.94	0.68	0.32	0.13	0.06	0.03	0	0	0	0	0	0	0	0	0	0	0	0	0	0
tr|Q838M8|Q838M8_ENTFA	Oxidoreductase, DadA family	EF_0414	40.971	371	2		0	0	0	0	0	0	0	0.26	0.44	0.31	0	0	0	0	0	0	0	0	0	0	0		0	0	0	0	0	0	0	0.59	1	0.7	0	0	0	0	0	0	0	0	0	0	0
tr|Q838N1|Q838N1_ENTFA	PTS system, IIA component	EF_0408	16.219	144	2		0.78	0.22	0	0	0	0	0	0	0	0	0	0	0	0	0	0	0	0	0	0	0		1	0.28	0	0	0	0	0	0	0	0	0	0	0	0	0	0	0	0	0	0	0
tr|Q838N4|Q838N4_ENTFA	Hydrolase, haloacid dehalogenase-like family	EF_0405	30.805	277	4		0.37	0.38	0.21	0.03	0	0	0	0	0	0	0	0	0	0	0	0	0	0	0	0	0		0.97	1	0.55	0.08	0	0	0	0	0	0	0	0	0	0	0	0	0	0	0	0	0
tr|Q838N5|Q838N5_ENTFA	Nitroreductase family protein	EF_0404	23.942	211	11		0.28	0.39	0.21	0.08	0.03	0.01	0	0	0	0	0	0	0	0	0	0	0	0	0	0	0		0.72	1	0.54	0.21	0.08	0.03	0	0	0	0	0	0	0	0	0	0	0	0	0	0	0
tr|Q838N6|Q838N6_ENTFA	Transcriptional regulator, MarR family	EF_0403	16.832	144	5		0.46	0.22	0.2	0.09	0.03	0	0	0	0	0	0	0	0	0	0	0	0	0	0	0	0		1	0.48	0.43	0.2	0.07	0	0	0	0	0	0	0	0	0	0	0	0	0	0	0	0
tr|Q838N7|Q838N7_ENTFA	Na+/H+ antiporter	nhaC-1	49.916	467	2		0	0	0.1	0.33	0.24	0.14	0.02	0.09	0.02	0.02	0.01	0	0	0	0.02	0	0	0	0	0	0		0	0	0.3	1	0.73	0.42	0.06	0.27	0.06	0.06	0.03	0	0	0	0.06	0	0	0	0	0	0
tr|Q838P0|Q838P0_ENTFA	Uncharacterized protein	EF_0399	24.604	228	4		0.04	0.11	0.12	0.14	0.07	0.15	0.1	0.07	0.06	0.07	0.02	0.02	0.01	0.01	0.01	0	0	0	0	0	0		0.27	0.73	0.8	0.93	0.47	1	0.67	0.47	0.4	0.47	0.13	0.13	0.07	0.07	0.07	0	0	0	0	0	0
tr|Q838P3|Q838P3_ENTFA	Uncharacterized protein	EF_0396	44.719	394	5		0	0	0	0.08	0.17	0.19	0.13	0.11	0.1	0.12	0.07	0.02	0	0	0	0.01	0	0	0	0	0		0	0	0	0.42	0.89	1	0.68	0.58	0.53	0.63	0.37	0.11	0	0	0	0.05	0	0	0	0	0
tr|Q838P4|Q838P4_ENTFA	Methionine synthase, putative	EF_0395	42.241	375	24		0.37	0.39	0.17	0.06	0.01	0	0	0	0	0	0	0.01	0	0	0	0	0	0	0	0	0		0.95	1	0.44	0.15	0.03	0	0	0	0	0	0	0.03	0	0	0	0	0	0	0	0	0
tr|Q838Q5|Q838Q5_ENTFA	Uncharacterized protein	EF_0381	31.111	272	7		0.26	0.52	0.16	0.05	0	0	0	0	0	0	0	0	0	0	0	0	0	0	0	0	0		0.5	1	0.31	0.1	0	0	0	0	0	0	0	0	0	0	0	0	0	0	0	0	0
tr|Q838Q6|Q838Q6_ENTFA	Uncharacterized protein	EF_0380	9.2697	79	3		0.77	0	0	0.13	0.07	0.03	0	0	0	0	0	0	0	0	0	0	0	0	0	0	0		1	0	0	0.17	0.09	0.04	0	0	0	0	0	0	0	0	0	0	0	0	0	0	0
tr|Q838Q8|Q838Q8_ENTFA	Ankyrin repeat family protein	EF_0377	22.336	201	6		0.65	0.17	0.11	0	0.06	0	0	0	0	0	0	0	0	0	0	0	0	0	0	0	0		1	0.26	0.17	0	0.09	0	0	0	0	0	0	0	0	0	0	0	0	0	0	0	0
tr|Q838R3|Q838R3_ENTFA	DNA-binding response regulator	EF_0372	26.37	230	7		0.47	0.36	0.14	0.02	0	0	0	0	0	0	0	0	0	0	0	0	0	0	0	0	0		1	0.77	0.3	0.04	0	0	0	0	0	0	0	0	0	0	0	0	0	0	0	0	0
tr|Q838R4|Q838R4_ENTFA	Aminotransferase, class V	EF_0371	42.673	381	19		0.02	0.38	0.32	0.17	0.08	0.02	0	0	0	0	0	0	0	0	0	0	0	0	0	0	0		0.05	1	0.84	0.45	0.21	0.05	0	0	0	0	0	0	0	0	0	0	0	0	0	0	0
tr|Q838R6|Q838R6_ENTFA	Hydrolase, haloacid dehalogenase-like family	EF_0369	25.609	228	6		0.46	0.26	0.1	0.08	0.04	0.02	0.01	0.01	0.01	0.01	0.01	0	0	0	0	0	0	0	0	0	0		1	0.57	0.22	0.17	0.09	0.04	0.02	0.02	0.02	0.02	0.02	0	0	0	0	0	0	0	0	0	0
tr|Q838R7|Q838R7_ENTFA	Aspartokinase	EF_0368	50.407	450	17		0.21	0.46	0.23	0.08	0.01	0	0	0	0	0	0	0	0	0	0	0	0	0	0	0	0		0.46	1	0.5	0.17	0.02	0	0	0	0	0	0	0	0	0	0	0	0	0	0	0	0
tr|Q838R8|Q838R8_ENTFA	Uncharacterized protein	EF_0367	20.262	178	6		0.38	0.38	0.15	0.06	0.02	0.01	0	0	0	0	0	0	0	0	0	0	0	0	0	0	0		1	1	0.39	0.16	0.05	0.03	0	0	0	0	0	0	0	0	0	0	0	0	0	0	0
tr|Q838R9|Q838R9_ENTFA	Uncharacterized protein	EF_0366	32.135	277	8		0.5	0.36	0.11	0.01	0	0.02	0	0	0	0	0	0	0	0	0	0	0	0	0	0	0		1	0.72	0.22	0.02	0	0.04	0	0	0	0	0	0	0	0	0	0	0	0	0	0	0
tr|Q838S0|Q838S0_ENTFA	Uncharacterized protein	EF_0365	28.575	244	9		0.19	0.44	0.21	0.1	0.03	0.01	0	0	0	0	0	0	0	0	0	0	0	0	0	0	0		0.43	1	0.48	0.23	0.07	0.02	0	0	0	0	0	0	0	0	0	0	0	0	0	0	0
tr|Q838S5|Q838S5_ENTFA	Glyoxalase family protein	EF_0358	36.803	324	11		0.35	0.43	0.16	0.05	0.01	0	0	0	0	0	0	0	0	0	0	0	0	0	0	0	0		0.81	1	0.37	0.12	0.02	0	0	0	0	0	0	0	0	0	0	0	0	0	0	0	0
tr|Q838T8|Q838T8_ENTFA	Conserved domain protein	EF_0345	22.905	208	8		0	0	0	0	0	0.01	0.01	0.02	0.04	0.14	0.14	0.17	0.11	0.14	0.09	0.01	0	0	0	0.03	0.09		0	0	0	0	0	0.06	0.06	0.12	0.24	0.82	0.82	1	0.65	0.82	0.53	0.06	0	0	0	0.18	0.53
tr|Q838U4|Q838U4_ENTFA	Major capsid protein, putative	EF_0339	31.101	287	10		0.13	0.05	0	0	0	0	0	0	0	0	0	0	0	0	0	0	0	0.02	0.02	0.16	0.62		0.21	0.08	0	0	0	0	0	0	0	0	0	0	0	0	0	0	0	0.03	0.03	0.26	1
tr|Q838U5|Q838U5_ENTFA	Scaffold protein	EF_0338	21.429	190	4		0.57	0.32	0.12	0	0	0	0	0	0	0	0	0	0	0	0	0	0	0	0	0	0		1	0.56	0.21	0	0	0	0	0	0	0	0	0	0	0	0	0	0	0	0	0	0
tr|Q838U7|Q838U7_ENTFA	Uncharacterized protein	EF_0336	8.2119	67	9		0.59	0.25	0.11	0.03	0.02	0.01	0	0	0	0	0	0	0	0	0	0	0	0	0	0	0		1	0.42	0.19	0.05	0.03	0.02	0	0	0	0	0	0	0	0	0	0	0	0	0	0	0
tr|Q838U9|Q838U9_ENTFA	Portal protein	EF_0334	58.483	510	5		0.04	0.14	0.43	0.28	0	0.05	0.02	0.01	0.01	0	0.02	0	0	0	0	0	0	0	0	0	0		0.09	0.33	1	0.65	0	0.12	0.05	0.02	0.02	0	0.05	0	0	0	0	0	0	0	0	0	0
tr|Q838W1|Q838W1_ENTFA	Uncharacterized protein	EF_0322	21.309	191	2		0.43	0.48	0.09	0	0	0	0	0	0	0	0	0	0	0	0	0	0	0	0	0	0		0.9	1	0.19	0	0	0	0	0	0	0	0	0	0	0	0	0	0	0	0	0	0
tr|Q838X7|Q838X7_ENTFA	Transcriptional regulator, Cro/CI family	EF_0306	14.057	120	8		0.22	0.33	0.21	0.11	0.07	0.04	0.01	0	0	0	0	0	0	0	0	0	0	0	0	0	0		0.67	1	0.64	0.33	0.21	0.12	0.03	0	0	0	0	0	0	0	0	0	0	0	0	0	0
tr|Q838X9|Q838X9_ENTFA	Lipoprotein, putative	EF_0304	19.306	176	8		0.35	0.26	0.2	0.11	0.05	0.02	0.01	0	0	0	0	0	0	0	0	0	0	0	0	0	0		1	0.74	0.57	0.31	0.14	0.06	0.03	0	0	0	0	0	0	0	0	0	0	0	0	0	0
tr|Q838Y0|Q838Y0_ENTFA	Phage integrase	EF_0303	47.545	404	7		0	0	0	0	0	0	0	0	0.02	0.03	0.15	0.01	0.03	0.2	0.39	0.11	0.05	0	0	0	0		0	0	0	0	0	0	0	0	0.05	0.08	0.38	0.03	0.08	0.51	1	0.28	0.13	0	0	0	0
tr|Q838Y1|Q838Y1_ENTFA	Aminopeptidase C	pepC	52.196	461	25		0	0	0.09	0.36	0.31	0.14	0.06	0.02	0.01	0	0	0	0	0	0	0	0	0	0	0	0		0	0	0.25	1	0.86	0.39	0.17	0.06	0.03	0	0	0	0	0	0	0	0	0	0	0	0
tr|Q838Y2|Q838Y2_ENTFA	Transcriptional regulator, GntR family	EF_0301	14.604	129	3		0.06	0.22	0.35	0.21	0.09	0.06	0.02	0	0	0	0	0	0	0	0	0	0	0	0	0	0		0.17	0.63	1	0.6	0.26	0.17	0.06	0	0	0	0	0	0	0	0	0	0	0	0	0	0
tr|Q838Y3|Q838Y3_ENTFA	Membrane protein, putative	EF_0300	52.352	456	5		0	0.59	0.09	0	0	0.08	0.08	0.13	0.03	0	0	0	0	0	0	0	0	0	0	0	0		0	1	0.15	0	0	0.14	0.14	0.22	0.05	0	0	0	0	0	0	0	0	0	0	0	0
tr|Q838Y4|Q838Y4_ENTFA	Copper transport protein CopZ	copZ	7.2881	68	4		0.52	0.3	0.1	0.04	0.02	0.01	0.01	0	0	0	0	0	0	0	0	0	0	0	0	0	0		1	0.58	0.19	0.08	0.04	0.02	0.02	0	0	0	0	0	0	0	0	0	0	0	0	0	0
tr|Q838Y5|Q838Y5_ENTFA	Copper-translocating P-type ATPase	EF_0298	87.609	828	14		0.23	0.35	0.25	0.09	0.05	0.02	0	0	0	0	0	0	0	0	0	0	0	0	0	0	0		0.66	1	0.71	0.26	0.14	0.06	0	0	0	0	0	0	0	0	0	0	0	0	0	0	0
tr|Q838Y7|Q838Y7_ENTFA	V-type ATPase, subunit J	EF_0295	50.801	455	2		0	0	0	0	0	0	0	0	0	0	0	0	0	0.41	0.38	0.22	0	0	0	0	0		0	0	0	0	0	0	0	0	0	0	0	0	0	1	0.93	0.54	0	0	0	0	0
tr|Q838Y8|Q838Y8_ENTFA	Uncharacterized protein	EF_0294	20.46	180	9		0.43	0.39	0.13	0.04	0	0	0	0	0	0	0	0	0	0	0	0	0	0	0	0	0		1	0.91	0.3	0.09	0	0	0	0	0	0	0	0	0	0	0	0	0	0	0	0	0
tr|Q838Y9|Q838Y9_ENTFA	Phosphosugar-binding transcriptional regulator, putative	EF_0293	28.622	253	5		0.14	0.51	0.18	0.13	0.04	0	0	0	0	0	0	0	0	0	0	0	0	0	0	0	0		0.27	1	0.35	0.25	0.08	0	0	0	0	0	0	0	0	0	0	0	0	0	0	0	0
tr|Q838Z2|Q838Z2_ENTFA	Cystathionine beta-lyase	metC	40.357	378	9		0.12	0.43	0.26	0.11	0.06	0.02	0	0	0	0	0	0	0	0	0	0	0	0	0	0	0		0.28	1	0.6	0.26	0.14	0.05	0	0	0	0	0	0	0	0	0	0	0	0	0	0	0
tr|Q838Z3|Q838Z3_ENTFA	Cysteine synthase B, putative	EF_0289	32.436	305	7		0.26	0.42	0.24	0.08	0	0	0	0	0	0	0	0	0	0	0	0	0	0	0	0	0		0.62	1	0.57	0.19	0	0	0	0	0	0	0	0	0	0	0	0	0	0	0	0	0
tr|Q838Z6|Q838Z6_ENTFA	Fibronectin-binding protein, putative	EF_0286	24.31	215	2		0	0	0	1	0	0	0	0	0	0	0	0	0	0	0	0	0	0	0	0	0		0	0	0	1	0	0	0	0	0	0	0	0	0	0	0	0	0	0	0	0	0
tr|Q838Z7|Q838Z7_ENTFA	Uncharacterized protein	EF_0281	14.655	132	5		0.38	0.26	0.13	0.08	0.08	0.04	0.01	0.01	0	0	0	0	0	0	0	0	0	0	0	0	0		1	0.68	0.34	0.21	0.21	0.11	0.03	0.03	0	0	0	0	0	0	0	0	0	0	0	0	0
tr|Q838Z8|Q838Z8_ENTFA	Cation efflux family protein	EF_0280	33.897	311	4		0.09	0.36	0.26	0.16	0.09	0.03	0	0	0	0	0	0	0	0	0	0	0	0	0	0	0		0.25	1	0.72	0.44	0.25	0.08	0	0	0	0	0	0	0	0	0	0	0	0	0	0	0
tr|Q838Z9|Q838Z9_ENTFA	HD domain protein	EF_0279	25.917	224	7		0.16	0.58	0.22	0.04	0	0	0	0	0	0	0	0	0	0	0	0	0	0	0	0	0		0.28	1	0.38	0.07	0	0	0	0	0	0	0	0	0	0	0	0	0	0	0	0	0
tr|Q839A1|Q839A1_ENTFA	Methylated-DNA--protein-cysteine S-methyltransferase	ogt	15.762	143	4		0.49	0.47	0	0.03	0	0	0	0	0	0	0	0	0	0	0	0	0	0	0	0	0		1	0.96	0	0.06	0	0	0	0	0	0	0	0	0	0	0	0	0	0	0	0	0
tr|Q839A3|Q839A3_ENTFA	Uncharacterized protein	EF_0274	27.296	247	5		1	0	0	0	0	0	0	0	0	0	0	0	0	0	0	0	0	0	0	0	0		1	0	0	0	0	0	0	0	0	0	0	0	0	0	0	0	0	0	0	0	0
tr|Q839A6|Q839A6_ENTFA	Glycosyl hydrolase, family 1	EF_0271	54.45	476	8		0	0.31	0.31	0.29	0.06	0.03	0	0	0	0	0	0	0	0	0	0	0	0	0	0	0		0	1	1	0.94	0.19	0.1	0	0	0	0	0	0	0	0	0	0	0	0	0	0	0
tr|Q839A9|Q839A9_ENTFA	tRNA-dihydrouridine synthase	EF_0267	36.712	332	10		0.09	0.39	0.3	0.11	0.07	0.02	0.01	0	0	0	0	0	0	0	0	0	0	0	0	0	0.01		0.23	1	0.77	0.28	0.18	0.05	0.03	0	0	0	0	0	0	0	0	0	0	0	0	0	0.03
tr|Q839B1|Q839B1_ENTFA	ATP-dependent zinc metalloprotease FtsH	ftsH	79.482	718	71		0.02	0.02	0.02	0.04	0.08	0.08	0.08	0.1	0.11	0.09	0.08	0.08	0.05	0.04	0.03	0.03	0.02	0.01	0.01	0.01	0.01		0.18	0.18	0.18	0.36	0.73	0.73	0.73	0.91	1	0.82	0.73	0.73	0.45	0.36	0.27	0.27	0.18	0.09	0.09	0.09	0.09
tr|Q839B4|Q839B4_ENTFA	S1 RNA-binding domain protein	EF_0262	17.385	159	23		0	0	0	0	0	0	0	0.01	0.12	0.24	0.19	0.17	0.07	0.07	0.05	0.03	0.02	0.01	0	0	0.01		0	0	0	0	0	0	0	0.04	0.5	1	0.79	0.71	0.29	0.29	0.21	0.13	0.08	0.04	0	0	0.04
tr|Q839B5|Q839B5_ENTFA	Uncharacterized protein	EF_0261	18.109	159	6		0.31	0.1	0.15	0.15	0.03	0	0.02	0.06	0.02	0.03	0.01	0	0.02	0.03	0.02	0	0	0.01	0	0.01	0.04		1	0.32	0.48	0.48	0.1	0	0.06	0.19	0.06	0.1	0.03	0	0.06	0.1	0.06	0	0	0.03	0	0.03	0.13
tr|Q839B7|Q839B7_ENTFA	S4 RNA-binding domain protein	EF_0259	9.9215	87	4		0	0	0	0	0	0	0	0	0.02	0.03	0.04	0.03	0.01	0.12	0.28	0.27	0.14	0.05	0.01	0	0		0	0	0	0	0	0	0	0	0.07	0.11	0.14	0.11	0.04	0.43	1	0.96	0.5	0.18	0.04	0	0
tr|Q839B9|Q839B9_ENTFA	Transcription-repair-coupling factor	mfd	136.32	1189	45		0	0.12	0.31	0.22	0.18	0.03	0.01	0	0.01	0	0	0	0	0	0	0	0	0	0	0	0.1		0	0.39	1	0.71	0.58	0.1	0.03	0	0.03	0	0	0	0	0	0	0	0	0	0	0	0.32
tr|Q839C4|Q839C4_ENTFA	Transcriptional regulator, putative	EF_0251	19.155	170	9		0.12	0.38	0.25	0.15	0.07	0.03	0.01	0	0	0	0	0	0	0	0	0	0	0	0	0	0		0.32	1	0.66	0.39	0.18	0.08	0.03	0	0	0	0	0	0	0	0	0	0	0	0	0	0
tr|Q839C5|Q839C5_ENTFA	Maltose O-acetyltransferase, putative	EF_0250	31.303	281	15		0.02	0.32	0.3	0.19	0.11	0.05	0.01	0	0	0	0	0	0	0	0	0	0	0	0	0	0		0.06	1	0.94	0.59	0.34	0.16	0.03	0	0	0	0	0	0	0	0	0	0	0	0	0	0
tr|Q839C8|Q839C8_ENTFA	Amino acid ABC transporter, amino acid-binding/permease protein	EF_0247	57.509	527	32		0.12	0.27	0.21	0.13	0.11	0.06	0.04	0.02	0.02	0.02	0.01	0	0	0	0	0	0	0	0	0	0		0.44	1	0.78	0.48	0.41	0.22	0.15	0.07	0.07	0.07	0.04	0	0	0	0	0	0	0	0	0	0
tr|Q839C9|Q839C9_ENTFA	Amino acid ABC transporter, ATP-binding protein	EF_0246	27.508	246	13		0.21	0.28	0.17	0.11	0.08	0.05	0.03	0.02	0.02	0.01	0	0	0	0	0	0	0	0	0	0	0		0.75	1	0.61	0.39	0.29	0.18	0.11	0.07	0.07	0.04	0	0	0	0	0	0	0	0	0	0	0
tr|Q839D0|Q839D0_ENTFA	Cytokinin riboside 5-monophosphate phosphoribohydrolase	EF_0245	21.182	191	3		0.33	0.43	0.12	0.06	0.04	0.02	0	0	0	0	0	0	0	0	0	0	0	0	0	0	0		0.77	1	0.28	0.14	0.09	0.05	0	0	0	0	0	0	0	0	0	0	0	0	0	0	0
tr|Q839D2|Q839D2_ENTFA	Branched-chain amino acid transport system carrier protein	brnQ	48.912	451	3		0	0	0	0	0.3	0.26	0.1	0.06	0.11	0.11	0.05	0	0	0	0	0	0	0	0	0	0		0	0	0	0	1	0.87	0.33	0.2	0.37	0.37	0.17	0	0	0	0	0	0	0	0	0	0
tr|Q839D3|Q839D3_ENTFA	Energy-coupling factor transporter transmembrane protein EcfT	ecfT	30.185	265	5		0.23	0.34	0.19	0.14	0.06	0.03	0.01	0	0	0	0	0	0	0	0	0	0	0	0	0	0		0.68	1	0.56	0.41	0.18	0.09	0.03	0	0	0	0	0	0	0	0	0	0	0	0	0	0
tr|Q839D6|Q839D6_ENTFA	Peptidase, M20/M25/M40 family	EF_0236	41.236	377	11		0	0.18	0.46	0.2	0.12	0.04	0	0	0	0	0	0	0	0	0	0	0	0	0	0	0		0	0.39	1	0.43	0.26	0.09	0	0	0	0	0	0	0	0	0	0	0	0	0	0	0
tr|Q839E4|Q839E4_ENTFA	Protein translocase subunit SecY	SecY	47.246	432	13		0.01	0.16	0.14	0.11	0.11	0.07	0.07	0.07	0.06	0.06	0.04	0.02	0.01	0.02	0.02	0.01	0.01	0	0	0	0		0.06	1	0.88	0.69	0.69	0.44	0.44	0.44	0.38	0.38	0.25	0.13	0.06	0.13	0.13	0.06	0.06	0	0	0	0
tr|Q839G6|Q839G6_ENTFA	Cyclopropane-fatty-acyl-phospholipid synthase	cfa	45.042	388	20		0.18	0.42	0.24	0.1	0.04	0.01	0	0	0	0	0	0	0	0	0	0	0	0	0	0	0.01		0.43	1	0.57	0.24	0.1	0.02	0	0	0	0	0	0	0	0	0	0	0	0	0	0	0.02
tr|Q839G7|Q839G7_ENTFA	Phosphomethylpyrimidine kinase, putative	EF_0202	29.212	274	10		0.16	0.5	0.24	0.08	0.02	0.01	0	0	0	0	0	0	0	0	0	0	0	0	0	0	0		0.32	1	0.48	0.16	0.04	0.02	0	0	0	0	0	0	0	0	0	0	0	0	0	0	0
tr|Q839H3|Q839H3_ENTFA	Site-specific recombinase, resolvase family	EF_0196	21.691	191	8		0.22	0.29	0.21	0.14	0.08	0.03	0.01	0	0	0	0	0	0	0	0	0	0	0	0	0	0.01		0.76	1	0.72	0.48	0.28	0.1	0.03	0	0	0	0	0	0	0	0	0	0	0	0	0	0.03
tr|Q839H5|Q839H5_ENTFA	NADH-dependent butanol dehydrogenase, putative	EF_0194	43.046	395	21		0.07	0.38	0.31	0.15	0.06	0.02	0.01	0	0	0	0	0	0	0	0	0	0	0	0	0	0		0.18	1	0.82	0.39	0.16	0.05	0.03	0	0	0	0	0	0	0	0	0	0	0	0	0	0
tr|Q839H9|Q839H9_ENTFA	Iron compound ABC transporter, substrate-binding protein	EF_0188	34.607	312	12		0.5	0.39	0.09	0.02	0.01	0	0	0	0	0	0	0	0	0	0	0	0	0	0	0	0		1	0.78	0.18	0.04	0.02	0	0	0	0	0	0	0	0	0	0	0	0	0	0	0	0
tr|Q839I0|Q839I0_ENTFA	Purine nucleoside phosphorylase DeoD-type	deoD-2	25.744	235	15		0	0.21	0.39	0.22	0.11	0.05	0.01	0	0	0	0	0	0	0	0	0	0	0	0	0	0		0	0.54	1	0.56	0.28	0.13	0.03	0	0	0	0	0	0	0	0	0	0	0	0	0	0
tr|Q839I1|Q839I1_ENTFA	Purine nucleoside phosphorylase	deoD-1	29.297	272	10		0.09	0.39	0.29	0.14	0.06	0.02	0.01	0	0	0	0	0	0	0	0	0	0	0	0	0	0		0.23	1	0.74	0.36	0.15	0.05	0.03	0	0	0	0	0	0	0	0	0	0	0	0	0	0
tr|Q839I5|Q839I5_ENTFA	ABC transporter, permease protein	EF_0180	33.487	317	2		0.08	0.29	0.27	0.28	0.06	0.02	0	0	0	0	0	0	0	0	0	0	0	0	0	0	0		0.28	1	0.93	0.97	0.21	0.07	0	0	0	0	0	0	0	0	0	0	0	0	0	0	0
tr|Q839I6|Q839I6_ENTFA	ABC transporter, permease protein	EF_0179	40.001	380	5		0.11	0.38	0.28	0.12	0.06	0.03	0.01	0.01	0.01	0	0	0	0	0	0	0	0	0	0	0	0		0.29	1	0.74	0.32	0.16	0.08	0.03	0.03	0.03	0	0	0	0	0	0	0	0	0	0	0	0
tr|Q839I7|Q839I7_ENTFA	ABC transporter, ATP-binding protein	EF_0178	57.778	522	25		0.1	0.29	0.26	0.14	0.09	0.04	0.03	0.02	0.01	0.01	0	0	0	0	0	0	0	0	0	0	0		0.34	1	0.9	0.48	0.31	0.14	0.1	0.07	0.03	0.03	0	0	0	0	0	0	0	0	0	0	0
tr|Q839I8|Q839I8_ENTFA	Basic membrane protein family	EF_0177	37.748	361	33		0.32	0.32	0.19	0.09	0.05	0.02	0.01	0	0	0	0	0	0	0	0	0	0	0	0	0	0		1	1	0.59	0.28	0.16	0.06	0.03	0	0	0	0	0	0	0	0	0	0	0	0	0	0
tr|Q839I9|Q839I9_ENTFA	Basic membrane protein family	EF_0176	37.544	357	27		0.28	0.3	0.22	0.12	0.05	0.02	0.01	0	0	0	0	0	0	0	0	0	0	0	0	0	0		0.93	1	0.73	0.4	0.17	0.07	0.03	0	0	0	0	0	0	0	0	0	0	0	0	0	0
tr|Q839J0|Q839J0_ENTFA	Cytidine deaminase	cdd	14.265	131	6		0.22	0.42	0.24	0.08	0.03	0.01	0	0	0	0	0	0	0	0	0	0	0	0	0	0	0		0.52	1	0.57	0.19	0.07	0.02	0	0	0	0	0	0	0	0	0	0	0	0	0	0	0
tr|Q839J2|Q839J2_ENTFA	Pyrimidine-nucleoside phosphorylase	pyn	46.476	433	29		0.14	0.42	0.25	0.12	0.05	0.02	0	0	0	0	0	0	0	0	0	0	0	0	0	0	0		0.33	1	0.6	0.29	0.12	0.05	0	0	0	0	0	0	0	0	0	0	0	0	0	0	0
tr|Q839J3|Q839J3_ENTFA	Sugar-binding transcriptional regulator, LacI family	EF_0172	37.435	335	5		0.09	0.43	0.31	0.07	0.06	0.03	0	0	0	0	0	0	0	0	0	0	0	0	0	0	0		0.21	1	0.72	0.16	0.14	0.07	0	0	0	0	0	0	0	0	0	0	0	0	0	0	0
tr|Q839J5|Q839J5_ENTFA	Uncharacterized protein	EF_0170	22.002	202	12		0	0	0	0	0	0.03	0.11	0.17	0.27	0.2	0.1	0.07	0.02	0.02	0.01	0	0	0	0	0	0		0	0	0	0	0	0.11	0.41	0.63	1	0.74	0.37	0.26	0.07	0.07	0.04	0	0	0	0	0	0
tr|Q839J6|Q839J6_ENTFA	Lipase/acylhydrolase	EF_0169	21.47	195	10		0.4	0.37	0.16	0.05	0.01	0	0	0	0	0	0	0	0	0	0	0	0	0	0	0	0		1	0.93	0.4	0.13	0.03	0	0	0	0	0	0	0	0	0	0	0	0	0	0	0	0
tr|Q839K1|Q839K1_ENTFA	Lipoprotein, putative	EF_0164	14.393	124	8		0.41	0.25	0.15	0.09	0.05	0.02	0.01	0.01	0	0	0	0	0	0	0	0	0	0	0	0	0.01		1	0.61	0.37	0.22	0.12	0.05	0.02	0.02	0	0	0	0	0	0	0	0	0	0	0	0	0.02
tr|Q839L5|Q839L5_ENTFA	Membrane protein, putative	EF_0150	32.971	285	4		0	0	0	0	0	0	0.29	0.21	0	0.42	0.08	0	0	0	0	0	0	0	0	0	0		0	0	0	0	0	0	0.69	0.5	0	1	0.19	0	0	0	0	0	0	0	0	0	0
tr|Q839L6|Q839L6_ENTFA	Aggregation substance	EF_0149	142.91	1305	6		0.33	0.27	0.15	0.11	0	0	0	0	0.02	0.05	0.04	0.02	0	0	0	0	0	0	0	0.01	0.01		1	0.82	0.45	0.33	0	0	0	0	0.06	0.15	0.12	0.06	0	0	0	0	0	0	0	0.03	0.03
tr|Q839L8|Q839L8_ENTFA	Surface exclusion protein, putative	EF_0146	98.97	901	12		0.54	0.37	0.09	0	0	0	0	0	0	0	0	0	0	0	0	0	0	0	0	0	0		1	0.69	0.17	0	0	0	0	0	0	0	0	0	0	0	0	0	0	0	0	0	0
tr|Q839M3|Q839M3_ENTFA	Uncharacterized protein	EF_0141	11.353	95	2		1	0	0	0	0	0	0	0	0	0	0	0	0	0	0	0	0	0	0	0	0		1	0	0	0	0	0	0	0	0	0	0	0	0	0	0	0	0	0	0	0	0
tr|Q839M4|Q839M4_ENTFA	Conserved domain protein	EF_0140	21.42	177	3		0	0	0	0	0	0	0	0	0	0	0	0	0	0.22	0.2	0.35	0.23	0	0	0	0		0	0	0	0	0	0	0	0	0	0	0	0	0	0.63	0.57	1	0.66	0	0	0	0
tr|Q839N0|Q839N0_ENTFA	Uncharacterized protein	EF_0133	15.33	135	5		0.32	0.53	0.15	0	0	0	0	0	0	0	0	0	0	0	0	0	0	0	0	0	0		0.6	1	0.28	0	0	0	0	0	0	0	0	0	0	0	0	0	0	0	0	0	0
tr|Q839N1|Q839N1_ENTFA	Uncharacterized protein	EF_0132	12.285	108	6		0.11	0.72	0.03	0.05	0.03	0.03	0.02	0	0	0	0	0	0	0	0	0	0	0	0	0	0		0.15	1	0.04	0.07	0.04	0.04	0.03	0	0	0	0	0	0	0	0	0	0	0	0	0	0
tr|Q839N4|Q839N4_ENTFA	Transcriptional regulator, Cro/CI family	EF_0129	14.518	124	7		0.57	0.22	0.09	0.06	0.04	0.01	0	0	0	0	0	0	0	0	0	0	0	0	0	0	0		1	0.39	0.16	0.11	0.07	0.02	0	0	0	0	0	0	0	0	0	0	0	0	0	0	0
tr|Q839N5|Q839N5_ENTFA	Uncharacterized protein	EF_0128	25.186	212	7		0	0	0	0	0	0	0	0	0	0	0	0	0	0	0	0	0	0	0	0	1		0	0	0	0	0	0	0	0	0	0	0	0	0	0	0	0	0	0	0	0	1
tr|Q839N6|Q839N6_ENTFA	Uncharacterized protein	EF_0127	22.481	191	20		0	0	0	0.01	0.03	0	0	0	0.01	0.02	0.13	0.02	0.18	0.15	0.29	0.09	0.02	0.01	0	0	0.02		0	0	0	0.03	0.1	0	0	0	0.03	0.07	0.45	0.07	0.62	0.52	1	0.31	0.07	0.03	0	0	0.07
tr|Q839N7|Q839N7_ENTFA	Uncharacterized protein	EF_0126	24.089	205	4		0	0	0	0	0	0	0	0	0	0	0	0	0	0.22	0.3	0.23	0.17	0.06	0	0.01	0		0	0	0	0	0	0	0	0	0	0	0	0	0	0.73	1	0.77	0.57	0.2	0	0.03	0
tr|Q839P0|Q839P0_ENTFA	Conserved domain protein	EF_0122	13.947	125	5		0.42	0.27	0.18	0.07	0.04	0	0	0	0	0	0	0	0	0	0	0	0	0	0	0	0		1	0.64	0.43	0.17	0.1	0	0	0	0	0	0	0	0	0	0	0	0	0	0	0	0
tr|Q839P2|Q839P2_ENTFA	Uncharacterized protein	EF_0120	20.671	178	4		0.13	0.52	0.35	0	0	0	0	0	0	0	0	0	0	0	0	0	0	0	0	0	0		0.25	1	0.67	0	0	0	0	0	0	0	0	0	0	0	0	0	0	0	0	0	0
tr|Q839P7|Q839P7_ENTFA	Endoribonuclease L-PSP, putative	EF_0115	45.31	422	9		0	0	0	0.56	0.26	0.05	0.04	0	0	0	0	0	0	0.09	0	0	0	0	0	0	0		0	0	0	1	0.46	0.09	0.07	0	0	0	0	0	0	0.16	0	0	0	0	0	0	0
tr|Q839Q1|Q839Q1_ENTFA	Oxidoreductase, zinc-binding	EF_0111	37.324	339	6		0.41	0.56	0	0	0	0	0	0	0	0	0	0	0	0	0	0	0	0	0	0	0.03		0.73	1	0	0	0	0	0	0	0	0	0	0	0	0	0	0	0	0	0	0	0.05
tr|Q839Q2|Q839Q2_ENTFA	Transcriptional regulator, ArsR family	EF_0110	12.561	111	4		0.08	0.2	0.32	0.24	0.11	0.04	0	0	0	0	0	0	0	0	0	0	0	0	0	0	0		0.25	0.63	1	0.75	0.34	0.13	0	0	0	0	0	0	0	0	0	0	0	0	0	0	0
tr|Q839Q3|Q839Q3_ENTFA	ThiJ/PfpI family protein	EF_0109	25.155	226	5		0.53	0.33	0.1	0.04	0	0.01	0	0	0	0	0	0	0	0	0	0	0	0	0	0	0		1	0.62	0.19	0.08	0	0.02	0	0	0	0	0	0	0	0	0	0	0	0	0	0	0
tr|Q839Q4|Q839Q4_ENTFA	C4-dicarboxylate transporter, putative	EF_0108	51.806	483	8		0.01	0.1	0.14	0.16	0.14	0.13	0.09	0.05	0.05	0.06	0.02	0.02	0.01	0.01	0	0	0	0	0	0	0		0.06	0.63	0.88	1	0.88	0.81	0.56	0.31	0.31	0.38	0.13	0.13	0.06	0.06	0	0	0	0	0	0	0
tr|Q839Q6|Q839Q6_ENTFA	Arginine repressor	argR	18.25	159	7		0.3	0.34	0.17	0.09	0.05	0.02	0.01	0	0	0	0	0	0	0	0	0	0	0	0	0	0.01		0.88	1	0.5	0.26	0.15	0.06	0.03	0	0	0	0	0	0	0	0	0	0	0	0	0	0.03
tr|Q839Q7|Q839Q7_ENTFA	Hydrolase, alpha/beta hydrolase fold family	EF_0101	34.413	304	5		0	0	0.9	0	0	0	0	0.02	0.02	0.01	0	0	0	0	0	0	0	0	0	0	0.04		0	0	1	0	0	0	0	0.02	0.02	0.01	0	0	0	0	0	0	0	0	0	0	0.04
tr|Q839Q9|Q839Q9_ENTFA	L-serine dehydratase, iron-sulfur-dependent, alpha subunit	sdhA-1	30.81	297	16		0.2	0.46	0.2	0.09	0.03	0.01	0	0	0	0	0	0	0	0	0	0	0	0	0	0	0		0.43	1	0.43	0.2	0.07	0.02	0	0	0	0	0	0	0	0	0	0	0	0	0	0	0
tr|Q839R0|Q839R0_ENTFA	L-serine dehydratase, iron-sulfur-dependent, beta subunit	sdhB-1	23.647	219	6		0.42	0.38	0.11	0.06	0.03	0.01	0	0	0	0	0	0	0	0	0	0	0	0	0	0	0		1	0.9	0.26	0.14	0.07	0.02	0	0	0	0	0	0	0	0	0	0	0	0	0	0	0
tr|Q839R1|Q839R1_ENTFA	Regulatory protein pfoR, putative	EF_0097	38.224	368	4		0.14	0.17	0.15	0.11	0.14	0.11	0.06	0.03	0.04	0.02	0.02	0.02	0.01	0	0	0	0	0	0	0	0		0.82	1	0.88	0.65	0.82	0.65	0.35	0.18	0.24	0.12	0.12	0.12	0.06	0	0	0	0	0	0	0	0
tr|Q839R2|Q839R2_ENTFA	Uncharacterized protein	EF_0096	25.619	226	8		0.02	0.19	0.31	0.22	0.15	0.08	0.01	0	0	0	0	0	0	0	0	0	0	0	0	0	0		0.06	0.61	1	0.71	0.48	0.26	0.03	0	0	0	0	0	0	0	0	0	0	0	0	0	0
tr|Q839R7|Q839R7_ENTFA	Uncharacterized protein	EF_0091	58.804	501	19		0.1	0.49	0.27	0.08	0.03	0.02	0	0	0	0	0	0	0	0	0	0	0	0	0	0	0.01		0.2	1	0.55	0.16	0.06	0.04	0	0	0	0	0	0	0	0	0	0	0	0	0	0	0.02
tr|Q839R8|Q839R8_ENTFA	Diacylglycerol kinase catalytic domain protein	EF_0090	33.729	304	9		0.03	0.04	0	0	0	0	0.01	0.05	0.13	0.14	0.07	0.06	0.05	0.14	0.13	0.09	0.03	0.01	0	0	0.01		0.21	0.29	0	0	0	0	0.07	0.36	0.93	1	0.5	0.43	0.36	1	0.93	0.64	0.21	0.07	0	0	0.07
tr|Q839S4|Q839S4_ENTFA	Major facilitator family transporter	EF_0082	45.527	411	5		0.16	0.36	0.19	0.12	0.07	0.04	0.03	0.01	0.01	0	0	0	0	0	0	0	0	0	0	0	0		0.44	1	0.53	0.33	0.19	0.11	0.08	0.03	0.03	0	0	0	0	0	0	0	0	0	0	0	0
tr|Q839S6|Q839S6_ENTFA	Gls24 protein	EF_0080	20.553	186	15		0.39	0.33	0.15	0.06	0.04	0.02	0.01	0	0	0	0	0	0	0	0	0	0	0	0	0	0		1	0.85	0.38	0.15	0.1	0.05	0.03	0	0	0	0	0	0	0	0	0	0	0	0	0	0
tr|Q839S7|Q839S7_ENTFA	Gls24 protein	EF_0079	18.86	170	11		0.42	0.32	0.15	0.07	0.03	0.01	0	0	0	0	0	0	0	0	0	0	0	0	0	0	0		1	0.76	0.36	0.17	0.07	0.02	0	0	0	0	0	0	0	0	0	0	0	0	0	0	0
tr|Q839S9|Q839S9_ENTFA	Uncharacterized protein	EF_0077	21.82	190	6		0	0.07	0.05	0.03	0.08	0.08	0.06	0.13	0.11	0.14	0.05	0.04	0.02	0.02	0.03	0.02	0.02	0.01	0	0.01	0.03		0	0.5	0.36	0.21	0.57	0.57	0.43	0.93	0.79	1	0.36	0.29	0.14	0.14	0.21	0.14	0.14	0.07	0	0.07	0.21
tr|Q839T0|Q839T0_ENTFA	Oxidoreductase, short chain dehydrogenase/reductase family	EF_0076	31.846	297	11		0.05	0.28	0.33	0.21	0.08	0.03	0.01	0	0	0	0	0	0	0	0	0	0	0	0	0	0		0.15	0.85	1	0.64	0.24	0.09	0.03	0	0	0	0	0	0	0	0	0	0	0	0	0	0
tr|Q839T2|Q839T2_ENTFA	Lipoprotein, putative	EF_0071	88.869	779	10		0.11	0.23	0.39	0.07	0	0.16	0	0	0	0	0	0	0	0	0	0	0	0	0	0	0.05		0.28	0.59	1	0.18	0	0.41	0	0	0	0	0	0	0	0	0	0	0	0	0	0	0.13
tr|Q839T3|Q839T3_ENTFA	Putative N-acetylmannosamine-6-phosphate 2-epimerase	nanE	25.9	232	3		1	0	0	0	0	0	0	0	0	0	0	0	0	0	0	0	0	0	0	0	0		1	0	0	0	0	0	0	0	0	0	0	0	0	0	0	0	0	0	0	0	0
tr|Q839U2|Q839U2_ENTFA	Pur operon repressor PurR	purR	30.475	273	16		0	0.02	0.14	0.26	0.4	0.08	0.03	0.03	0.02	0.02	0	0	0	0	0	0	0	0	0	0	0		0	0.05	0.35	0.65	1	0.2	0.08	0.08	0.05	0.05	0	0	0	0	0	0	0	0	0	0	0
tr|Q839U4|Q839U4_ENTFA	ABC transporter, ATP-binding protein	EF_0056	26.476	230	4		0	0	0	0.06	0.25	0.15	0.18	0.18	0.15	0.05	0	0	0	0	0	0	0	0	0	0	0		0	0	0	0.24	1	0.6	0.72	0.72	0.6	0.2	0	0	0	0	0	0	0	0	0	0	0
tr|Q839U5|Q839U5_ENTFA	Adhesion lipoprotein	EF_0055	35.225	317	10		0.41	0.39	0.17	0.03	0	0	0	0	0	0	0	0	0	0	0	0	0	0	0	0	0		1	0.95	0.41	0.07	0	0	0	0	0	0	0	0	0	0	0	0	0	0	0	0	0
tr|Q839U8|Q839U8_ENTFA	Uncharacterized protein	EF_0052	24.226	208	5		0	0	0	0.19	0	0.38	0.22	0.19	0.02	0	0	0	0	0	0	0	0	0	0	0	0		0	0	0	0.5	0	1	0.58	0.5	0.05	0	0	0	0	0	0	0	0	0	0	0	0
tr|Q839V0|Q839V0_ENTFA	Uncharacterized protein	EF_0050	9.1432	81	9		0.55	0.21	0.14	0.04	0.03	0.02	0	0	0	0	0	0	0	0	0	0	0	0	0	0	0		1	0.38	0.25	0.07	0.05	0.04	0	0	0	0	0	0	0	0	0	0	0	0	0	0	0
tr|Q839V2|Q839V2_ENTFA	Uncharacterized protein	EF_0048	20.338	176	3		0.4	0.36	0.17	0.06	0	0	0	0	0	0	0	0	0	0	0	0	0	0	0	0	0		1	0.9	0.43	0.15	0	0	0	0	0	0	0	0	0	0	0	0	0	0	0	0	0
tr|Q839V3|Q839V3_ENTFA	RNA methyltransferase, TrmH family	EF_0047	31.033	282	13		0	0	0	0	0	0	0	0.01	0.01	0.02	0.04	0.05	0.04	0.19	0.26	0.17	0.14	0.05	0.01	0	0.01		0	0	0	0	0	0	0	0.04	0.04	0.08	0.15	0.19	0.15	0.73	1	0.65	0.54	0.19	0.04	0	0.04
tr|Q839V9|Q839V9_ENTFA	PIN domain protein	EF_0041	42.225	381	8		0.04	0.22	0.16	0.16	0.14	0.09	0.07	0.03	0.04	0.02	0.01	0	0	0	0	0	0	0	0	0	0		0.18	1	0.73	0.73	0.64	0.41	0.32	0.14	0.18	0.09	0.05	0	0	0	0	0	0	0	0	0	0
tr|Q839W0|Q839W0_ENTFA	DNA repair protein RadA	radA	49.771	456	12		0.02	0.14	0.05	0.06	0.13	0.05	0.11	0.11	0.13	0.13	0.02	0	0	0	0	0	0	0	0	0	0.04		0.14	1	0.36	0.43	0.93	0.36	0.79	0.79	0.93	0.93	0.14	0	0	0	0	0	0	0	0	0	0.29
tr|Q839W1|Q839W1_ENTFA	Deoxyuridine 5`-triphosphate nucleotidohydrolase, putative	EF_0039	17.687	159	9		0.23	0.47	0.18	0.07	0.03	0.01	0	0	0	0	0	0	0	0	0	0	0	0	0	0	0		0.49	1	0.38	0.15	0.06	0.02	0	0	0	0	0	0	0	0	0	0	0	0	0	0	0
tr|Q839W5|Q839W5_ENTFA	Uncharacterized protein	EF_0035	17.51	155	2		0.67	0.33	0	0	0	0	0	0	0	0	0	0	0	0	0	0	0	0	0	0	0		1	0.49	0	0	0	0	0	0	0	0	0	0	0	0	0	0	0	0	0	0	0
tr|Q839W6|Q839W6_ENTFA	Uncharacterized protein	EF_0034	19.865	169	3		0.12	0.39	0.25	0.08	0.08	0.04	0.02	0.01	0	0	0	0	0	0	0	0	0	0	0	0	0		0.31	1	0.64	0.21	0.21	0.1	0.05	0.03	0	0	0	0	0	0	0	0	0	0	0	0	0
tr|Q839W8|Q839W8_ENTFA	Membrane protein, putative	EF_0032	98.427	871	17		0	0.01	0.01	0	0	0.02	0.02	0.03	0.06	0.11	0.09	0.08	0.06	0.11	0.19	0.05	0.08	0.04	0.01	0.01	0.02		0	0.05	0.05	0	0	0.11	0.11	0.16	0.32	0.58	0.47	0.42	0.32	0.58	1	0.26	0.42	0.21	0.05	0.05	0.11
tr|Q839X0|Q839X0_ENTFA	Endoribonuclease L-PSP, putative	EF_0030	13.765	126	4		0.36	0.41	0.15	0.07	0.01	0	0	0	0	0	0	0	0	0	0	0	0	0	0	0	0		0.88	1	0.37	0.17	0.02	0	0	0	0	0	0	0	0	0	0	0	0	0	0	0	0
tr|Q839X7|Q839X7_ENTFA	PTS system, mannose-specific IID component	EF_0022	33.33	303	18		0	0.01	0.08	0.14	0.19	0.13	0.12	0.09	0.07	0.06	0.03	0.03	0.01	0.01	0.01	0.01	0	0	0	0	0		0	0.05	0.42	0.74	1	0.68	0.63	0.47	0.37	0.32	0.16	0.16	0.05	0.05	0.05	0.05	0	0	0	0	0
tr|Q839X8|Q839X8_ENTFA	PTS system, mannose-specific IIC component	EF_0021	27.261	267	3		0.01	0.04	0.16	0.22	0.21	0.13	0.08	0.06	0.03	0.03	0.02	0.02	0	0	0	0	0	0	0	0	0		0.05	0.18	0.73	1	0.95	0.59	0.36	0.27	0.14	0.14	0.09	0.09	0	0	0	0	0	0	0	0	0
tr|Q839X9|Q839X9_ENTFA	PTS system, mannose-specific IIAB components	EF_0020	35.523	330	28		0.05	0.07	0.08	0.11	0.14	0.14	0.11	0.08	0.08	0.05	0.03	0.02	0.01	0.01	0.01	0.01	0	0	0	0	0		0.36	0.5	0.57	0.79	1	1	0.79	0.57	0.57	0.36	0.21	0.14	0.07	0.07	0.07	0.07	0	0	0	0	0
tr|Q839Y0|Q839Y0_ENTFA	PTS system, IIB component	EF_0019	18.843	170	12		0.41	0.39	0.14	0.04	0.01	0	0	0	0	0	0	0	0	0	0	0	0	0	0	0	0		1	0.95	0.34	0.1	0.02	0	0	0	0	0	0	0	0	0	0	0	0	0	0	0	0
tr|Q839Y1|Q839Y1_ENTFA	Sigma-54 interaction domain protein	EF_0018	108.44	961	30		0.08	0.16	0.08	0.08	0.1	0.04	0.02	0.04	0.04	0.05	0.04	0.09	0.01	0.03	0.02	0.01	0	0	0.13	0	0		0.5	1	0.5	0.5	0.63	0.25	0.13	0.25	0.25	0.31	0.25	0.56	0.06	0.19	0.13	0.06	0	0	0.81	0	0
tr|Q839Y2|Q839Y2_ENTFA	ABC transporter, ATP-binding protein	EF_0017	61.166	543	38		0.21	0.4	0.22	0.11	0.04	0.02	0	0	0	0	0	0	0	0	0	0	0	0	0	0	0		0.53	1	0.55	0.28	0.1	0.05	0	0	0	0	0	0	0	0	0	0	0	0	0	0	0
tr|Q839Y3|Q839Y3_ENTFA	DegV family protein	EF_0016	32.162	289	8		0.22	0.56	0.14	0.08	0	0	0	0	0	0	0	0	0	0	0	0	0	0	0	0	0		0.39	1	0.25	0.14	0	0	0	0	0	0	0	0	0	0	0	0	0	0	0	0	0
tr|Q839Y5|Q839Y5_ENTFA	Replicative DNA helicase	dnaB	50.801	455	14		0.35	0.35	0.19	0.08	0.02	0.01	0	0	0	0	0	0	0	0	0	0	0	0	0	0	0		1	1	0.54	0.23	0.06	0.03	0	0	0	0	0	0	0	0	0	0	0	0	0	0	0
tr|Q839Y7|Q839Y7_ENTFA	DHH family protein	EF_0011	74.076	658	17		0.03	0	0.04	0.06	0.07	0.1	0.07	0.13	0.1	0.04	0.03	0.01	0	0	0	0	0.08	0.08	0.01	0.06	0.09		0.23	0	0.31	0.46	0.54	0.77	0.54	1	0.77	0.31	0.23	0.08	0	0	0	0	0.62	0.62	0.08	0.46	0.69
tr|Q839Z3|Q839Z3_ENTFA	Uncharacterized protein	EF_0003	9.0842	81	5		0	0.02	0.07	0.15	0.08	0.07	0.07	0.07	0.06	0.09	0.08	0.13	0.04	0.04	0.02	0.01	0	0	0	0	0.01		0	0.13	0.47	1	0.53	0.47	0.47	0.47	0.4	0.6	0.53	0.87	0.27	0.27	0.13	0.07	0	0	0	0	0.07
tr|Q839Z4|Q839Z4_ENTFA	DNA polymerase III subunit beta	dnaN	42.214	376	24		0.14	0.42	0.25	0.12	0.04	0.01	0	0	0	0	0	0	0	0	0	0	0	0	0	0	0		0.33	1	0.6	0.29	0.1	0.02	0	0	0	0	0	0	0	0	0	0	0	0	0	0	0
P00918ups|CAH2_HUMAN_UPS	Carbonic anhydrase 2 (Chain 2-260) - Homo sapiens (Human)	Carbonic anhydrase 2 (Chain 2-260) - Homo sapiens (Human)	29.114	259	31		0.04	0.05	0.05	0.05	0.06	0.05	0.05	0.04	0.05	0.04	0.05	0.05	0.04	0.05	0.05	0.05	0.04	0.05	0.03	0.05	0.05		0.67	0.83	0.83	0.83	1	0.83	0.83	0.67	0.83	0.67	0.83	0.83	0.67	0.83	0.83	0.83	0.67	0.83	0.5	0.83	0.83
P02768ups|ALBU_HUMAN_UPS	Serum albumin (Chain 26-609) - Homo sapiens (Human)	Serum albumin (Chain 26-609) - Homo sapiens (Human)	66.356	584	86		0.05	0.05	0.05	0.05	0.05	0.05	0.05	0.05	0.05	0.05	0.05	0.05	0.05	0.05	0.05	0.05	0.05	0.05	0.05	0.05	0.05		1	1	1	1	1	1	1	1	1	1	1	1	1	1	1	1	1	1	1	1	1
P62988ups|UBIQ_HUMAN_UPS	Ubiquitin (Chain 1-76, N-terminal His tag) - Homo sapiens (Human)	Ubiquitin (Chain 1-76, N-terminal His tag) - Homo sapiens (Human)	10.728	96	15		0.04	0.04	0.04	0.04	0.04	0.05	0.05	0.05	0.05	0.06	0.05	0.05	0.05	0.06	0.06	0.06	0.06	0.05	0.03	0.05	0.05		0.67	0.67	0.67	0.67	0.67	0.83	0.83	0.83	0.83	1	0.83	0.83	0.83	1	1	1	1	0.83	0.5	0.83	0.83
P00915ups|CAH1_HUMAN_UPS	Carbonic anhydrase 1 (Chain 2-261) - Homo sapiens (Human)	Carbonic anhydrase 1 (Chain 2-261) - Homo sapiens (Human)	28.739	260	24		0.05	0.05	0.06	0.06	0.06	0.06	0.05	0.05	0.05	0.05	0.05	0.05	0.04	0.04	0.04	0.05	0.04	0.05	0.04	0.04	0.04		0.83	0.83	1	1	1	1	0.83	0.83	0.83	0.83	0.83	0.83	0.67	0.67	0.67	0.83	0.67	0.83	0.67	0.67	0.67
P69905ups|HBA_HUMAN_UPS	Hemoglobin subunit alpha (Chain 2-142) - Homo sapiens (Human)	Hemoglobin subunit alpha (Chain 2-142) - Homo sapiens (Human)	15.126	141	12		0.05	0.06	0.06	0.06	0.05	0.05	0.05	0.05	0.05	0.04	0.05	0.05	0.04	0.04	0.04	0.04	0.04	0.06	0.04	0.05	0.04		0.83	1	1	1	0.83	0.83	0.83	0.83	0.83	0.67	0.83	0.83	0.67	0.67	0.67	0.67	0.67	1	0.67	0.83	0.67
Q06830ups|PRDX1_HUMAN_UPS	Peroxiredoxin 1 (Chain 2-199) - Homo sapiens (Human)	Peroxiredoxin 1 (Chain 2-199) - Homo sapiens (Human)	21.979	198	26		0.04	0.05	0.05	0.05	0.05	0.05	0.05	0.05	0.05	0.06	0.05	0.06	0.04	0.05	0.05	0.05	0.05	0.05	0.04	0.04	0.03		0.67	0.83	0.83	0.83	0.83	0.83	0.83	0.83	0.83	1	0.83	1	0.67	0.83	0.83	0.83	0.83	0.83	0.67	0.67	0.5
P04040ups|CATA_HUMAN_UPS	Catalase (Chain 2-527) - Homo sapiens (Human)	Catalase (Chain 2-527) - Homo sapiens (Human)	59.624	526	47		0.05	0.05	0.05	0.05	0.05	0.05	0.05	0.05	0.05	0.05	0.04	0.05	0.04	0.05	0.05	0.05	0.05	0.05	0.03	0.04	0.03		1	1	1	1	1	1	1	1	1	1	0.8	1	0.8	1	1	1	1	1	0.6	0.8	0.6
P15559ups|NQO1_HUMAN_UPS	NAD(P)H dehydrogenase [quinone] 1 (Chain 2-274) - Homo sapiens (Human)	NAD(P)H dehydrogenase [quinone] 1 (Chain 2-274) - Homo sapiens (Human)	30.736	273	19		0.05	0.05	0.04	0.05	0.05	0.05	0.05	0.05	0.05	0.05	0.06	0.05	0.04	0.05	0.05	0.05	0.05	0.05	0.02	0.05	0.05		0.83	0.83	0.67	0.83	0.83	0.83	0.83	0.83	0.83	0.83	1	0.83	0.67	0.83	0.83	0.83	0.83	0.83	0.33	0.83	0.83
P63165ups|SUMO1_HUMAN_UPS	Small ubiquitin-related modifier 1 (Chain 1-97, N-terminal GST tag) - Homo sapiens (Human)	Small ubiquitin-related modifier 1 (Chain 1-97, N-terminal GST tag) - Homo sapiens (Human)	38.814	336	33		0.05	0.06	0.06	0.06	0.06	0.06	0.05	0.05	0.05	0.05	0.05	0.05	0.03	0.04	0.04	0.05	0.04	0.04	0.04	0.04	0.04		0.83	1	1	1	1	1	0.83	0.83	0.83	0.83	0.83	0.83	0.5	0.67	0.67	0.83	0.67	0.67	0.67	0.67	0.67
P16083ups|NQO2_HUMAN_UPS	Ribosyldihydronicotinamide dehydrogenase [quinone] (Chain 2-231) - Homo sapiens (Human)	Ribosyldihydronicotinamide dehydrogenase [quinone] (Chain 2-231) - Homo sapiens (Human)	25.821	230	16		0.04	0.05	0.04	0.05	0.05	0.05	0.05	0.05	0.05	0.05	0.05	0.05	0.04	0.06	0.05	0.05	0.05	0.05	0.03	0.05	0.05		0.67	0.83	0.67	0.83	0.83	0.83	0.83	0.83	0.83	0.83	0.83	0.83	0.67	1	0.83	0.83	0.83	0.83	0.5	0.83	0.83
P06732ups|KCRM_HUMAN_UPS	Creatine kinase M-type (Chain 1-381) - Homo sapiens (Human)	Creatine kinase M-type (Chain 1-381) - Homo sapiens (Human)	43.101	381	26		0.04	0.04	0.04	0.05	0.05	0.06	0.05	0.04	0.05	0.06	0.05	0.05	0.04	0.05	0.05	0.06	0.05	0.05	0.02	0.05	0.05		0.67	0.67	0.67	0.83	0.83	1	0.83	0.67	0.83	1	0.83	0.83	0.67	0.83	0.83	1	0.83	0.83	0.33	0.83	0.83

## Sheet: MS faecium
ID	protein	gene or locus	MW	length	peptides		norm2grad 1	norm2grad 2	norm2grad 3	norm2grad 4	norm2grad 5	norm2grad 6	norm2grad 7	norm2grad 8	norm2grad 9	norm2grad 10	norm2grad 11	norm2grad 12	norm2grad 13	norm2grad 14	norm2grad 15	norm2grad 16	norm2grad 17	norm2grad 18	norm2grad 19	norm2grad 20	norm2grad P		norm2max 1	norm2max 2	norm2max 3	norm2max 4	norm2max 5	norm2max 6	norm2max 7	norm2max 8	norm2max 9	norm2max 10	norm2max 11	norm2max 12	norm2max 13	norm2max 14	norm2max 15	norm2max 16	norm2max 17	norm2max 18	norm2max 19	norm2max 20	norm2max P
embl-cds:AFC62276	amino acid permease	aapA	49.905	449	2		0	0	0	0	0	0	0.05	0.07	0	0.05	0	0	0	0	0.06	0.01	0.12	0.14	0.19	0.14	0.16		0	0	0	0	0	0	0.26	0.37	0	0.26	0	0	0	0	0.32	0.05	0.63	0.74	1	0.74	0.84
embl-cds:AFC63399	acetyl-CoA carboxylase, carboxyl transferase, alpha subunit	accA	29.305	261	20		0.03	0.08	0.12	0.11	0.07	0.04	0.03	0.02	0.02	0.01	0.01	0.01	0.01	0.03	0.05	0.05	0.07	0.07	0.07	0.04	0.05		0.25	0.67	1	0.92	0.58	0.33	0.25	0.17	0.17	0.08	0.08	0.08	0.08	0.25	0.42	0.42	0.58	0.58	0.58	0.33	0.42
embl-cds:AFC63400	acetyl-CoA carboxylase, carboxyl transferase, beta subunit	accD	32.472	289	18		0.02	0.09	0.13	0.11	0.07	0.05	0.04	0.02	0.02	0.02	0.01	0.02	0.02	0.04	0.04	0.04	0.06	0.07	0.08	0.03	0.04		0.15	0.69	1	0.85	0.54	0.38	0.31	0.15	0.15	0.15	0.08	0.15	0.15	0.31	0.31	0.31	0.46	0.54	0.62	0.23	0.31
embl-cds:AFC64593	Acetate kinase	ackA	43.993	394	25		0.09	0.18	0.19	0.17	0.12	0.08	0.06	0.04	0.03	0.01	0.01	0.01	0	0	0	0	0	0	0	0	0		0.47	0.95	1	0.89	0.63	0.42	0.32	0.21	0.16	0.05	0.05	0.05	0	0	0	0	0	0	0	0	0
embl-cds:AFC64375	Collagen-binding protein	acm	81.544	721	12		0.11	0.15	0.16	0.04	0.07	0.08	0.09	0.05	0.05	0.02	0.02	0.02	0.01	0.01	0	0	0.01	0.01	0.01	0.02	0.06		0.69	0.94	1	0.25	0.44	0.5	0.56	0.31	0.31	0.13	0.13	0.13	0.06	0.06	0	0	0.06	0.06	0.06	0.13	0.38
embl-cds:AFC64024	acylphosphatase	acyP	10.192	91	6		0.31	0.27	0.18	0.1	0.05	0.04	0.02	0.01	0.01	0	0	0	0	0	0	0	0	0	0	0	0		1	0.87	0.58	0.32	0.16	0.13	0.06	0.03	0.03	0	0	0	0	0	0	0	0	0	0	0	0
embl-cds:AFC64716	ABC transporter ATP-binding protein	adcC	26.039	226	9		0	0	0	0	0	0.01	0.04	0.07	0.06	0.09	0.07	0.08	0.04	0.08	0.09	0.06	0.05	0.09	0.09	0.04	0.05		0	0	0	0	0	0.11	0.44	0.78	0.67	1	0.78	0.89	0.44	0.89	1	0.67	0.56	1	1	0.44	0.56
embl-cds:AFC62202	adenylate kinase	adk	23.771	215	20		0.26	0.25	0.15	0.11	0.06	0.05	0.04	0.02	0.02	0	0.01	0.01	0	0	0	0	0	0	0	0	0		1	0.96	0.58	0.42	0.23	0.19	0.15	0.08	0.08	0	0.04	0.04	0	0	0	0	0	0	0	0	0
embl-cds:AFC62960	alkyl hydroperoxide reductase, C subunit	ahpC	20.93	187	16		0.01	0.04	0.13	0.2	0.15	0.13	0.1	0.08	0.06	0.03	0.02	0.02	0.01	0.01	0	0	0.01	0	0	0	0		0.05	0.2	0.65	1	0.75	0.65	0.5	0.4	0.3	0.15	0.1	0.1	0.05	0.05	0	0	0.05	0	0	0	0
embl-cds:AFC63067	Alanyl-tRNA synthetase	alaS	98.343	880	55		0	0.02	0.14	0.22	0.16	0.12	0.1	0.07	0.06	0.03	0.02	0.02	0.01	0.01	0	0	0	0	0	0	0		0	0.09	0.64	1	0.73	0.55	0.45	0.32	0.27	0.14	0.09	0.09	0.05	0.05	0	0	0	0	0	0	0
embl-cds:AFC63226	aminotransferase AlaT	alaT	45.924	406	26		0.14	0.18	0.18	0.13	0.09	0.08	0.06	0.05	0.04	0.02	0.01	0.01	0.01	0	0	0	0	0	0	0	0		0.78	1	1	0.72	0.5	0.44	0.33	0.28	0.22	0.11	0.06	0.06	0.06	0	0	0	0	0	0	0	0
embl-cds:AFC63098	adenine phosphoribosyltransferase	apt	18.713	170	12		0.21	0.21	0.2	0.13	0.09	0.06	0.04	0.02	0.02	0	0	0.01	0	0	0	0	0	0	0	0	0		1	1	0.95	0.62	0.43	0.29	0.19	0.1	0.1	0	0	0.05	0	0	0	0	0	0	0	0	0
embl-cds:AFC63820	arginine deiminase	arcA	46.174	409	26		0	0.04	0.16	0.23	0.16	0.11	0.08	0.06	0.05	0.03	0.02	0.02	0.01	0.01	0	0	0.01	0	0	0	0		0	0.17	0.7	1	0.7	0.48	0.35	0.26	0.22	0.13	0.09	0.09	0.04	0.04	0	0	0.04	0	0	0	0
embl-cds:AFC63819	Ornithine carbamoyltransferase	arcB	38.382	339	23		0	0.02	0.13	0.23	0.17	0.13	0.11	0.07	0.06	0.02	0.02	0.02	0.01	0.01	0	0	0	0	0	0	0		0	0.09	0.57	1	0.74	0.57	0.48	0.3	0.26	0.09	0.09	0.09	0.04	0.04	0	0	0	0	0	0	0
embl-cds:AFC63818	Carbamate kinase	arcC	33.877	315	15		0.16	0.19	0.17	0.14	0.09	0.08	0.06	0.04	0.03	0.01	0.01	0.01	0	0	0	0	0	0	0	0	0		0.84	1	0.89	0.74	0.47	0.42	0.32	0.21	0.16	0.05	0.05	0.05	0	0	0	0	0	0	0	0	0
embl-cds:AFC63817	Arginyl-tRNA synthetase	argS	63.958	563	58		0.07	0.17	0.21	0.17	0.1	0.08	0.06	0.04	0.03	0.01	0.01	0.01	0.01	0	0	0	0	0	0	0	0		0.33	0.81	1	0.81	0.48	0.38	0.29	0.19	0.14	0.05	0.05	0.05	0.05	0	0	0	0	0	0	0	0
embl-cds:AFC63662	3-phosphoshikimate 1-carboxyvinyltransferase	aroA	46.287	431	21		0.2	0.21	0.17	0.13	0.09	0.07	0.05	0.03	0.02	0.01	0	0.01	0	0	0	0	0	0	0	0	0		0.95	1	0.81	0.62	0.43	0.33	0.24	0.14	0.1	0.05	0	0.05	0	0	0	0	0	0	0	0	0
embl-cds:AFC63664	chorismate synthase	aroC	42.343	388	24		0.01	0.04	0.17	0.21	0.14	0.11	0.1	0.06	0.05	0.03	0.02	0.02	0.01	0.01	0.01	0	0.01	0	0	0	0		0.05	0.19	0.81	1	0.67	0.52	0.48	0.29	0.24	0.14	0.1	0.1	0.05	0.05	0.05	0	0.05	0	0	0	0
embl-cds:AFC63778	amino acid ABC transporter ATP-binding protein	artM	27.465	245	16		0.07	0.1	0.13	0.15	0.13	0.13	0.08	0.06	0.05	0.03	0.02	0.02	0.01	0.01	0	0	0.01	0	0	0	0		0.47	0.67	0.87	1	0.87	0.87	0.53	0.4	0.33	0.2	0.13	0.13	0.07	0.07	0	0	0.07	0	0	0	0
embl-cds:AFC64009	asparaginyl-tRNA synthetase	asnS	49.753	432	32		0.02	0.09	0.19	0.2	0.14	0.11	0.07	0.04	0.04	0.02	0.01	0.02	0.01	0.01	0.01	0.01	0.01	0.01	0.01	0	0		0.1	0.45	0.95	1	0.7	0.55	0.35	0.2	0.2	0.1	0.05	0.1	0.05	0.05	0.05	0.05	0.05	0.05	0.05	0	0
embl-cds:AFC64578	aspartyl-tRNA synthetase	aspS	66.672	589	43		0.02	0.1	0.2	0.2	0.13	0.11	0.08	0.05	0.04	0.02	0.01	0.01	0.01	0	0	0	0	0	0	0	0		0.1	0.5	1	1	0.65	0.55	0.4	0.25	0.2	0.1	0.05	0.05	0.05	0	0	0	0	0	0	0	0
embl-cds:AFC64143	ATP synthase F1, alpha subunit	atpA	56.455	518	32		0.01	0.01	0.01	0.03	0.06	0.07	0.08	0.08	0.08	0.08	0.06	0.07	0.05	0.06	0.04	0.03	0.05	0.03	0.03	0.02	0.02		0.13	0.13	0.13	0.38	0.75	0.88	1	1	1	1	0.75	0.88	0.63	0.75	0.5	0.38	0.63	0.38	0.38	0.25	0.25
embl-cds:AFC64147	ATP synthase subunit C	atpB	27.351	239	4		0.01	0.02	0.02	0.03	0.06	0.08	0.1	0.12	0.09	0.07	0.05	0.06	0.05	0.05	0.03	0.02	0.04	0.03	0.02	0.02	0.02		0.08	0.17	0.17	0.25	0.5	0.67	0.83	1	0.75	0.58	0.42	0.5	0.42	0.42	0.25	0.17	0.33	0.25	0.17	0.17	0.17
embl-cds:AFC64140	ATP synthase F1, epsilon subunit	atpC	15.561	140	14		0.03	0.03	0.02	0.03	0.05	0.07	0.08	0.08	0.07	0.09	0.05	0.07	0.05	0.05	0.04	0.02	0.05	0.03	0.03	0.02	0.03		0.33	0.33	0.22	0.33	0.56	0.78	0.89	0.89	0.78	1	0.56	0.78	0.56	0.56	0.44	0.22	0.56	0.33	0.33	0.22	0.33
embl-cds:AFC64141	ATP synthase F1, beta subunit	atpD	51.053	468	40		0.03	0.03	0.03	0.05	0.09	0.09	0.1	0.09	0.08	0.06	0.05	0.05	0.04	0.04	0.03	0.02	0.03	0.02	0.02	0.02	0.02		0.3	0.3	0.3	0.5	0.9	0.9	1	0.9	0.8	0.6	0.5	0.5	0.4	0.4	0.3	0.2	0.3	0.2	0.2	0.2	0.2
embl-cds:AFC64146	ATP synthase F0, C subunit	atpE	7.2997	71	2		0	0	0	0.01	0.1	0.09	0.09	0.1	0.09	0.09	0.06	0.09	0.03	0.07	0.03	0.04	0.02	0.04	0.01	0.02	0.03		0	0	0	0.1	1	0.9	0.9	1	0.9	0.9	0.6	0.9	0.3	0.7	0.3	0.4	0.2	0.4	0.1	0.2	0.3
embl-cds:AFC64145	ATP synthase F0, B subunit	atpF	19.168	174	15		0.01	0.01	0.01	0.02	0.05	0.07	0.09	0.09	0.09	0.07	0.07	0.07	0.06	0.05	0.04	0.04	0.04	0.03	0.03	0.03	0.02		0.11	0.11	0.11	0.22	0.56	0.78	1	1	1	0.78	0.78	0.78	0.67	0.56	0.44	0.44	0.44	0.33	0.33	0.33	0.22
embl-cds:AFC64142	ATP synthase F1, gamma subunit	atpG	33.15	300	20		0.01	0.02	0.01	0.03	0.07	0.08	0.09	0.09	0.07	0.09	0.04	0.07	0.04	0.07	0.04	0.03	0.05	0.03	0.03	0.02	0.02		0.11	0.22	0.11	0.33	0.78	0.89	1	1	0.78	1	0.44	0.78	0.44	0.78	0.44	0.33	0.56	0.33	0.33	0.22	0.22
embl-cds:AFC64144	ATP synthase F1, delta subunit	atpH	20.816	180	16		0.01	0.01	0	0.02	0.08	0.08	0.11	0.1	0.1	0.08	0.06	0.06	0.05	0.05	0.03	0.03	0.03	0.03	0.02	0.02	0.02		0.09	0.09	0	0.18	0.73	0.73	1	0.91	0.91	0.73	0.55	0.55	0.45	0.45	0.27	0.27	0.27	0.27	0.18	0.18	0.18
embl-cds:AFC64777	bacitracin transport ATP-binding protein BcrA	bcrA	33.672	305	5		0.04	0.2	0.13	0.18	0.2	0.13	0	0	0.06	0.03	0.02	0	0	0.02	0	0	0	0	0	0	0		0.2	1	0.65	0.9	1	0.65	0	0	0.3	0.15	0.1	0	0	0.1	0	0	0	0	0	0	0
embl-cds:AFC63052	carbamoyl-phosphate synthase, small subunit	carA	39.333	358	18		0.02	0.1	0.17	0.18	0.14	0.11	0.08	0.05	0.05	0.02	0.01	0.02	0.01	0.01	0	0	0.01	0	0	0	0		0.11	0.56	0.94	1	0.78	0.61	0.44	0.28	0.28	0.11	0.06	0.11	0.06	0.06	0	0	0.06	0	0	0	0
embl-cds:AFC63051	carbamoyl-phosphate synthase, large subunit	carB	117.34	1061	78		0.02	0.11	0.19	0.19	0.13	0.11	0.07	0.05	0.04	0.02	0.01	0.02	0.01	0.01	0	0	0	0	0	0	0		0.11	0.58	1	1	0.68	0.58	0.37	0.26	0.21	0.11	0.05	0.11	0.05	0.05	0	0	0	0	0	0	0
embl-cds:AFC62209	cobalt import ATP-binding protein CbiO	cbiO	31.176	279	14		0.08	0.08	0.1	0.18	0.1	0.12	0.08	0.06	0.06	0.02	0.02	0.03	0.02	0.01	0.01	0	0.01	0	0	0	0		0.44	0.44	0.56	1	0.56	0.67	0.44	0.33	0.33	0.11	0.11	0.17	0.11	0.06	0.06	0	0.06	0	0	0	0
embl-cds:AFC62210	cobalt import ATP-binding protein CbiO 2	cbiO_2	32.409	289	20		0.06	0.08	0.14	0.13	0.14	0.12	0.1	0.07	0.06	0.04	0.02	0.02	0.01	0.01	0.01	0	0.01	0	0	0	0		0.43	0.57	1	0.93	1	0.86	0.71	0.5	0.43	0.29	0.14	0.14	0.07	0.07	0.07	0	0.07	0	0	0	0
embl-cds:AFC62211	cobalt transport family protein	cbiQ	30.44	265	7		0.02	0.08	0.11	0.16	0.12	0.13	0.11	0.07	0.05	0.03	0.02	0.02	0.02	0.02	0.01	0	0.01	0.01	0	0	0		0.13	0.5	0.69	1	0.75	0.81	0.69	0.44	0.31	0.19	0.13	0.13	0.13	0.13	0.06	0	0.06	0.06	0	0	0
embl-cds:AFC64101	catabolite control protein A	ccpA	36.452	333	29		0.01	0.03	0.09	0.15	0.14	0.12	0.1	0.08	0.07	0.05	0.03	0.03	0.02	0.02	0.01	0.01	0.01	0.01	0.01	0	0		0.07	0.2	0.6	1	0.93	0.8	0.67	0.53	0.47	0.33	0.2	0.2	0.13	0.13	0.07	0.07	0.07	0.07	0.07	0	0
embl-cds:AFC63620	ATP-dependent chaperone protein ClpB	clpB	97.933	869	72		0.02	0.08	0.18	0.2	0.14	0.1	0.09	0.06	0.05	0.02	0.02	0.02	0.01	0.01	0	0	0	0	0	0	0		0.1	0.4	0.9	1	0.7	0.5	0.45	0.3	0.25	0.1	0.1	0.1	0.05	0.05	0	0	0	0	0	0	0
embl-cds:AFC63417	UvrB/UvrC protein/AAA ATPase	clpE	78.19	698	52		0.13	0.19	0.17	0.14	0.1	0.08	0.06	0.04	0.03	0.01	0.01	0.01	0.01	0	0	0	0	0	0	0	0		0.68	1	0.89	0.74	0.53	0.42	0.32	0.21	0.16	0.05	0.05	0.05	0.05	0	0	0	0	0	0	0	0
embl-cds:AFC64276	ATP-dependent Clp protease proteolytic subunit	clpP	21.678	197	13		0.01	0.01	0.05	0.22	0.19	0.13	0.11	0.08	0.07	0.03	0.02	0.03	0.02	0.01	0	0	0.01	0	0	0	0		0.05	0.05	0.23	1	0.86	0.59	0.5	0.36	0.32	0.14	0.09	0.14	0.09	0.05	0	0	0.05	0	0	0	0
embl-cds:AFC63749	ATP-dependent protease ATP-binding protein ClpX	clpX	46.225	416	30		0.13	0.18	0.19	0.15	0.09	0.08	0.05	0.04	0.03	0.01	0.01	0.01	0.01	0	0	0	0	0	0	0.01	0.01		0.68	0.95	1	0.79	0.47	0.42	0.26	0.21	0.16	0.05	0.05	0.05	0.05	0	0	0	0	0	0	0.05	0.05
embl-cds:AFC63000	ATP-dependent protease ATP-binding subunit ClpX	clpX	84.628	742	41		0.05	0.07	0.05	0.01	0.01	0.01	0.02	0.01	0.02	0.04	0.03	0.04	0.05	0.08	0.06	0.06	0.08	0.09	0.07	0.05	0.11		0.45	0.64	0.45	0.09	0.09	0.09	0.18	0.09	0.18	0.36	0.27	0.36	0.45	0.73	0.55	0.55	0.73	0.82	0.64	0.45	1
embl-cds:AFC63293	cytidylate kinase	cmk	24.828	226	23		0.3	0.21	0.14	0.12	0.07	0.06	0.03	0.02	0.02	0	0.01	0.01	0	0	0	0	0	0	0	0	0		1	0.7	0.47	0.4	0.23	0.2	0.1	0.07	0.07	0	0.03	0.03	0	0	0	0	0	0	0	0	0
embl-cds:AFC62160	pantothenate kinase	coaA	36.262	307	14		0.05	0.16	0.23	0.19	0.11	0.08	0.06	0.04	0.03	0.01	0	0.01	0	0	0	0	0	0	0	0	0		0.22	0.7	1	0.83	0.48	0.35	0.26	0.17	0.13	0.04	0	0.04	0	0	0	0	0	0	0	0	0
embl-cds:AFC62753	phosphopantothenoylcysteine decarboxylase	coaC	19.732	183	12		0	0	0.09	0.17	0.17	0.13	0.1	0.06	0.05	0.03	0.02	0.02	0.02	0.01	0.01	0.01	0.03	0.02	0.02	0.01	0.03		0	0	0.53	1	1	0.76	0.59	0.35	0.29	0.18	0.12	0.12	0.12	0.06	0.06	0.06	0.18	0.12	0.12	0.06	0.18
embl-cds:AFC63164	Phosphopantetheine adenylyltransferase, CoaD	coaD	18.368	163	10		0.06	0.15	0.26	0.17	0.1	0.07	0.06	0.04	0.04	0.02	0.01	0.01	0.01	0.01	0	0	0	0	0	0	0		0.23	0.58	1	0.65	0.38	0.27	0.23	0.15	0.15	0.08	0.04	0.04	0.04	0.04	0	0	0	0	0	0	0
embl-cds:AFC63260	GTP-sensing transcriptional pleiotropic repressor CodY	codY	29.085	263	20		0.09	0.14	0.15	0.13	0.12	0.1	0.07	0.05	0.05	0.03	0.02	0.02	0.01	0.01	0	0	0	0	0	0	0		0.6	0.93	1	0.87	0.8	0.67	0.47	0.33	0.33	0.2	0.13	0.13	0.07	0.07	0	0	0	0	0	0	0
embl-cds:AFC63999	copper-translocating P-type ATPase	copA	78.243	728	10		0	0.06	0.07	0.1	0.26	0.14	0.06	0.11	0.04	0.04	0.02	0.04	0.01	0.01	0.01	0	0.01	0	0	0	0		0	0.23	0.27	0.38	1	0.54	0.23	0.42	0.15	0.15	0.08	0.15	0.04	0.04	0.04	0	0.04	0	0	0	0
embl-cds:AFC63998	copper-translocating P-type ATPase	copB	79.383	723	16		0.02	0.05	0.11	0.14	0.16	0.08	0.12	0.07	0.06	0.03	0.03	0.03	0.02	0.02	0.01	0.01	0.01	0.01	0.01	0.01	0.01		0.13	0.31	0.69	0.88	1	0.5	0.75	0.44	0.38	0.19	0.19	0.19	0.13	0.13	0.06	0.06	0.06	0.06	0.06	0.06	0.06
embl-cds:AFC64001	copper transport repressor, CopY/TcrY family	copY	16.754	146	3		0.27	0.08	0.38	0.24	0	0	0.03	0	0	0	0	0	0	0	0	0	0	0	0	0	0		0.71	0.21	1	0.63	0	0	0.08	0	0	0	0	0	0	0	0	0	0	0	0	0	0
embl-cds:AFC64000	copper chaperone CopZ	copZ	7.5446	69	3		0.11	0.19	0.11	0.07	0.1	0.05	0.04	0.03	0.03	0.03	0.03	0.02	0.03	0.04	0.03	0.04	0.02	0	0	0.01	0.01		0.58	1	0.58	0.37	0.53	0.26	0.21	0.16	0.16	0.16	0.16	0.11	0.16	0.21	0.16	0.21	0.11	0	0	0.05	0.05
embl-cds:AFC62647	cysteine desulfurase	csd	46.016	411	22		0.08	0.19	0.2	0.14	0.11	0.08	0.08	0.04	0.03	0.01	0	0.01	0.01	0	0	0	0	0	0	0	0		0.4	0.95	1	0.7	0.55	0.4	0.4	0.2	0.15	0.05	0	0.05	0.05	0	0	0	0	0	0	0	0
embl-cds:AFC63575	major cold shock protein CspA	cspA	7.0986	66	6		0.24	0.26	0.16	0.12	0.08	0.06	0.04	0.01	0.01	0	0	0.01	0	0	0	0	0	0	0	0	0		0.92	1	0.62	0.46	0.31	0.23	0.15	0.04	0.04	0	0	0.04	0	0	0	0	0	0	0	0	0
embl-cds:AFC63431	major cold shock protein CspA	cspB	7.2049	66	5		0.19	0.2	0.13	0.12	0.09	0.09	0.05	0.03	0.03	0.01	0.01	0.02	0.01	0	0	0	0	0	0	0	0		0.95	1	0.65	0.6	0.45	0.45	0.25	0.15	0.15	0.05	0.05	0.1	0.05	0	0	0	0	0	0	0	0
embl-cds:AFC64283	major cold shock protein CspE	cspE	7.1988	66	9		0.18	0.21	0.16	0.13	0.08	0.07	0.06	0.03	0.03	0.01	0.01	0.01	0.01	0	0	0	0.01	0	0	0	0		0.86	1	0.76	0.62	0.38	0.33	0.29	0.14	0.14	0.05	0.05	0.05	0.05	0	0	0	0.05	0	0	0	0
embl-cds:AFC64013	major cold shock protein CspA	cspLA	7.1717	66	7		0.22	0.24	0.13	0.12	0.08	0.07	0.05	0.02	0.03	0.01	0.01	0.01	0.01	0.01	0	0	0.01	0	0	0	0		0.92	1	0.54	0.5	0.33	0.29	0.21	0.08	0.13	0.04	0.04	0.04	0.04	0.04	0	0	0.04	0	0	0	0
embl-cds:AFC64556	copper homeostasis protein CutC	cutC	23.257	213	11		0.15	0.19	0.18	0.14	0.1	0.08	0.05	0.03	0.03	0.01	0.01	0.01	0.01	0	0	0	0	0	0	0	0		0.79	1	0.95	0.74	0.53	0.42	0.26	0.16	0.16	0.05	0.05	0.05	0.05	0	0	0	0	0	0	0	0
embl-cds:AFC62549	cysteine synthase A	cysM	33.17	305	21		0.13	0.2	0.18	0.14	0.1	0.08	0.06	0.03	0.03	0.01	0.01	0.01	0.01	0	0	0	0	0	0	0	0		0.65	1	0.9	0.7	0.5	0.4	0.3	0.15	0.15	0.05	0.05	0.05	0.05	0	0	0	0	0	0	0	0
embl-cds:AFC64735	cysteinyl-tRNA synthetase	cysS	54.264	470	37		0.18	0.21	0.18	0.14	0.09	0.07	0.05	0.03	0.03	0.01	0.01	0.01	0	0	0	0	0	0	0	0	0		0.86	1	0.86	0.67	0.43	0.33	0.24	0.14	0.14	0.05	0.05	0.05	0	0	0	0	0	0	0	0	0
embl-cds:AFC62302	D-alanine--D-alanine ligase	ddl	40.246	358	19		0.14	0.2	0.18	0.15	0.1	0.08	0.05	0.03	0.03	0.01	0.01	0.01	0.01	0	0	0	0	0	0	0	0		0.7	1	0.9	0.75	0.5	0.4	0.25	0.15	0.15	0.05	0.05	0.05	0.05	0	0	0	0	0	0	0	0
embl-cds:AFC62284	peptide deformylase	def	20.811	187	16		0.11	0.12	0.13	0.13	0.08	0.09	0.08	0.06	0.06	0.03	0.02	0.03	0.02	0.01	0.01	0	0.01	0	0	0	0		0.85	0.92	1	1	0.62	0.69	0.62	0.46	0.46	0.23	0.15	0.23	0.15	0.08	0.08	0	0.08	0	0	0	0
embl-cds:AFC62170	phosphopentomutase	deoB	43.121	388	28		0.16	0.23	0.19	0.14	0.1	0.07	0.05	0.02	0.02	0	0	0	0	0	0	0	0	0	0	0	0		0.7	1	0.83	0.61	0.43	0.3	0.22	0.09	0.09	0	0	0	0	0	0	0	0	0	0	0	0
embl-cds:AFC62164	deoxyribose-phosphate aldolase	deoC	23.386	220	16		0.18	0.2	0.17	0.15	0.09	0.07	0.05	0.03	0.03	0.01	0.01	0.01	0	0	0	0	0.01	0	0	0	0		0.9	1	0.85	0.75	0.45	0.35	0.25	0.15	0.15	0.05	0.05	0.05	0	0	0	0	0.05	0	0	0	0
embl-cds:AFC63291	ribosome-associated GTPase EngA	der	49.272	436	36		0.14	0.16	0.14	0.12	0.13	0.11	0.07	0.04	0.03	0.01	0.01	0.01	0.01	0.01	0	0	0.01	0	0	0	0		0.88	1	0.88	0.75	0.81	0.69	0.44	0.25	0.19	0.06	0.06	0.06	0.06	0.06	0	0	0.06	0	0	0	0
embl-cds:AFC63841	Dihydrofolate reductase	dfrD	20.257	172	7		0.21	0.34	0.21	0.08	0.04	0.04	0.04	0.02	0.01	0	0	0	0	0	0	0	0	0	0	0	0		0.62	1	0.62	0.24	0.12	0.12	0.12	0.06	0.03	0	0	0	0	0	0	0	0	0	0	0	0
embl-cds:AFC63278	dihydrofolate reductase	dfrD_1	20.049	175	9		0.32	0.25	0.17	0.13	0.04	0.03	0.03	0.01	0.01	0	0	0	0	0	0	0	0	0	0	0	0		1	0.78	0.53	0.41	0.13	0.09	0.09	0.03	0.03	0	0	0	0	0	0	0	0	0	0	0	0
embl-cds:AFC62152	dihydrofolate reductase	dhfr_2	19.691	165	6		0.4	0.29	0.21	0.05	0	0.03	0	0	0.01	0	0	0	0	0.01	0	0	0	0	0	0	0		1	0.73	0.53	0.13	0	0.08	0	0	0.03	0	0	0	0	0.03	0	0	0	0	0	0	0
embl-cds:AFC62812	D-alanine--poly(phosphoribitol) ligase subunit 2	dltC	8.7006	77	4		0.32	0.23	0.15	0.1	0.06	0.05	0.02	0.01	0.02	0	0.01	0.01	0	0	0	0	0.01	0	0	0	0		1	0.72	0.47	0.31	0.19	0.16	0.06	0.03	0.06	0	0.03	0.03	0	0	0	0	0.03	0	0	0	0
embl-cds:AFC62813	D-alanyl-lipoteichoic acid synthetase, DltD	dltD	49.203	422	29		0	0	0	0	0	0	0	0	0.01	0.03	0.02	0.04	0.05	0.09	0.08	0.06	0.12	0.12	0.14	0.05	0.17		0	0	0	0	0	0	0	0	0.06	0.18	0.12	0.24	0.29	0.53	0.47	0.35	0.71	0.71	0.82	0.29	1
embl-cds:AFC62087	chromosomal replication initiation protein, DnaA	dnaA	50.005	444	28		0.08	0.1	0.11	0.11	0.09	0.07	0.06	0.05	0.05	0.04	0.03	0.04	0.02	0.03	0.02	0.02	0.03	0.02	0.01	0.01	0.01		0.73	0.91	1	1	0.82	0.64	0.55	0.45	0.45	0.36	0.27	0.36	0.18	0.27	0.18	0.18	0.27	0.18	0.09	0.09	0.09
embl-cds:AFC62088	DNA polymerase III subunit beta, DnaB	dnaB	41.87	376	23		0.08	0.14	0.19	0.17	0.13	0.09	0.06	0.05	0.04	0.01	0.01	0.01	0.01	0.01	0	0	0	0	0	0	0		0.42	0.74	1	0.89	0.68	0.47	0.32	0.26	0.21	0.05	0.05	0.05	0.05	0.05	0	0	0	0	0	0	0
embl-cds:AFC63628	primosomal protein DnaI	dnaI	35.446	308	13		0.21	0.22	0.18	0.12	0.1	0.07	0.04	0.02	0.02	0.01	0	0	0	0	0	0	0	0	0	0	0		0.95	1	0.82	0.55	0.45	0.32	0.18	0.09	0.09	0.05	0	0	0	0	0	0	0	0	0	0	0
embl-cds:AFC63780	chaperone protein DnaJ	dnaJ	41.942	388	27		0.02	0.03	0.07	0.14	0.14	0.13	0.11	0.08	0.07	0.04	0.02	0.03	0.02	0.02	0.01	0.01	0.01	0.01	0.01	0.01	0.02		0.14	0.21	0.5	1	1	0.93	0.79	0.57	0.5	0.29	0.14	0.21	0.14	0.14	0.07	0.07	0.07	0.07	0.07	0.07	0.14
embl-cds:AFC63781	chaperone protein DnaK	dnaK	65.683	609	63		0.1	0.15	0.15	0.15	0.11	0.09	0.07	0.05	0.04	0.02	0.02	0.02	0.01	0.01	0	0	0.01	0	0	0	0		0.67	1	1	1	0.73	0.6	0.47	0.33	0.27	0.13	0.13	0.13	0.07	0.07	0	0	0.07	0	0	0	0
embl-cds:AFC64582	D-tyrosyl-tRNA(Tyr) deacylase	dtd	16.161	148	8		0.06	0.16	0.18	0.17	0.13	0.08	0.06	0.05	0.04	0.02	0.01	0.02	0	0.01	0	0	0	0	0	0	0		0.33	0.89	1	0.94	0.72	0.44	0.33	0.28	0.22	0.11	0.06	0.11	0	0.06	0	0	0	0	0	0	0
embl-cds:AFC64769	tRNA-dihydrouridine synthase	dus2	37.204	327	19		0.08	0.16	0.18	0.19	0.13	0.1	0.07	0.04	0.03	0.01	0	0.01	0	0	0	0	0	0	0	0	0		0.42	0.84	0.95	1	0.68	0.53	0.37	0.21	0.16	0.05	0	0.05	0	0	0	0	0	0	0	0	0
embl-cds:AFC64606	ABC transporter, ATP-binding protein	ecsA	27.529	245	11		0.04	0.06	0.06	0.23	0.08	0.07	0.11	0.09	0.09	0.05	0.03	0.04	0.01	0.01	0.01	0	0.01	0	0	0	0		0.17	0.26	0.26	1	0.35	0.3	0.48	0.39	0.39	0.22	0.13	0.17	0.04	0.04	0.04	0	0.04	0	0	0	0
embl-cds:AFC64605	Bacterial ABC transporter protein EcsB	ecsB	47.599	403	5		0	0	0	0.06	0.2	0.12	0.32	0.11	0.07	0.06	0	0.01	0.02	0	0	0	0.01	0.02	0	0	0		0	0	0	0.19	0.63	0.38	1	0.34	0.22	0.19	0	0.03	0.06	0	0	0	0.03	0.06	0	0	0
embl-cds:AFC63806	membrane-associated zinc metalloprotease	eep	46.148	422	21		0.01	0.03	0.07	0.1	0.13	0.12	0.1	0.08	0.08	0.07	0.05	0.06	0.02	0.03	0.01	0.01	0.02	0.01	0	0	0		0.08	0.23	0.54	0.77	1	0.92	0.77	0.62	0.62	0.54	0.38	0.46	0.15	0.23	0.08	0.08	0.15	0.08	0	0	0
embl-cds:AFC62094	single-strand binding protein	EFAU004_00008	18.452	170	14		0.04	0.1	0.16	0.15	0.11	0.08	0.08	0.06	0.05	0.04	0.03	0.03	0.02	0.02	0.01	0	0.01	0	0	0	0		0.25	0.63	1	0.94	0.69	0.5	0.5	0.38	0.31	0.25	0.19	0.19	0.13	0.13	0.06	0	0.06	0	0	0	0
embl-cds:AFC62097	hypothetical protein	EFAU004_00011	21.22	181	6		0.05	0.07	0.05	0.04	0.1	0.07	0.07	0.08	0.07	0.05	0.05	0.04	0.02	0.04	0.03	0.02	0.05	0.03	0.02	0.03	0.02		0.5	0.7	0.5	0.4	1	0.7	0.7	0.8	0.7	0.5	0.5	0.4	0.2	0.4	0.3	0.2	0.5	0.3	0.2	0.3	0.2
embl-cds:AFC62100	IS66 family transposase	EFAU004_00014	59.434	515	26		0	0	0	0	0.01	0.01	0.02	0.01	0.01	0.03	0.02	0.02	0.02	0.05	0.1	0.09	0.12	0.13	0.17	0.07	0.12		0	0	0	0	0.06	0.06	0.12	0.06	0.06	0.18	0.12	0.12	0.12	0.29	0.59	0.53	0.71	0.76	1	0.41	0.71
embl-cds:AFC62103	replicative DNA helicase	EFAU004_00017	50.773	455	22		0.16	0.22	0.13	0.15	0.1	0.09	0.06	0.04	0.02	0.01	0.01	0.01	0.01	0	0	0	0	0	0	0	0		0.73	1	0.59	0.68	0.45	0.41	0.27	0.18	0.09	0.05	0.05	0.05	0.05	0	0	0	0	0	0	0	0
embl-cds:AFC62108	DegV family protein	EFAU004_00022	32.192	287	13		0.22	0.23	0.17	0.12	0.08	0.07	0.04	0.02	0.02	0	0	0	0	0	0	0	0.01	0	0	0	0		0.96	1	0.74	0.52	0.35	0.3	0.17	0.09	0.09	0	0	0	0	0	0	0	0.04	0	0	0	0
embl-cds:AFC62111	pyruvate oxidase	EFAU004_00025	63.722	576	29		0.04	0.06	0.09	0.2	0.17	0.13	0.1	0.07	0.05	0.03	0.02	0.02	0.01	0.01	0	0	0	0	0	0	0		0.2	0.3	0.45	1	0.85	0.65	0.5	0.35	0.25	0.15	0.1	0.1	0.05	0.05	0	0	0	0	0	0	0
embl-cds:AFC62118	hypothetical protein	EFAU004_00032	33.514	287	11		0.21	0.21	0.18	0.13	0.08	0.06	0.07	0.02	0.03	0.01	0	0.01	0	0	0	0	0	0	0	0	0		1	1	0.86	0.62	0.38	0.29	0.33	0.1	0.14	0.05	0	0.05	0	0	0	0	0	0	0	0	0
embl-cds:AFC62123	HAD superfamily hydrolase	EFAU004_00037	25.868	230	8		0.25	0.23	0.26	0.05	0.01	0.05	0.03	0.03	0.04	0.01	0.01	0.01	0.01	0.01	0	0	0	0	0	0	0		0.96	0.88	1	0.19	0.04	0.19	0.12	0.12	0.15	0.04	0.04	0.04	0.04	0.04	0	0	0	0	0	0	0
embl-cds:AFC62124	DeoR-like helix-turn-helix protein	EFAU004_00038	29.453	261	11		0.08	0.13	0.16	0.12	0.06	0.1	0.1	0.09	0.08	0.01	0.02	0.01	0.01	0.01	0	0	0	0	0	0	0		0.5	0.81	1	0.75	0.38	0.63	0.63	0.56	0.5	0.06	0.13	0.06	0.06	0.06	0	0	0	0	0	0	0
embl-cds:AFC62131	ATP-dependent DNA helicase	EFAU004_00045	48.29	416	7		0	0	0	0.38	0.28	0.34	0	0	0	0	0	0	0	0	0	0	0	0	0	0	0.01		0	0	0	1	0.74	0.89	0	0	0	0	0	0	0	0	0	0	0	0	0	0	0.03
embl-cds:AFC62141	hypothetical protein	EFAU004_00055	29.041	253	17		0.18	0.21	0.14	0.11	0.09	0.08	0.06	0.04	0.03	0.02	0.01	0.01	0.01	0	0	0	0	0	0	0	0		0.86	1	0.67	0.52	0.43	0.38	0.29	0.19	0.14	0.1	0.05	0.05	0.05	0	0	0	0	0	0	0	0
embl-cds:AFC62143	hypothetical protein	EFAU004_00057	25.05	212	7		0.32	0.31	0.24	0.02	0.01	0.07	0.03	0	0	0	0	0	0	0	0	0	0	0	0	0	0		1	0.97	0.75	0.06	0.03	0.22	0.09	0	0	0	0	0	0	0	0	0	0	0	0	0	0
embl-cds:AFC62150	hypothetical protein	EFAU004_00064	11.23	94	4		0	0	0.11	0.14	0.13	0.11	0.13	0.11	0.08	0.06	0.04	0.04	0.03	0.02	0	0	0	0	0	0	0		0	0	0.79	1	0.93	0.79	0.93	0.79	0.57	0.43	0.29	0.29	0.21	0.14	0	0	0	0	0	0	0
embl-cds:AFC62151	hypothetical protein	EFAU004_00065	76.745	650	5		0	0	0	0	0	0	0	0	0	0	0	0	0.01	0.36	0.13	0.11	0.15	0.12	0	0.04	0.07		0	0	0	0	0	0	0	0	0	0	0	0	0.03	1	0.36	0.31	0.42	0.33	0	0.11	0.19
embl-cds:AFC62154	helix-turn-helix protein	EFAU004_00068	13.562	117	7		0	0.03	0.12	0.17	0.1	0.11	0.09	0.09	0.07	0.06	0.05	0.05	0.04	0.01	0.01	0.01	0.01	0	0	0	0		0	0.18	0.71	1	0.59	0.65	0.53	0.53	0.41	0.35	0.29	0.29	0.24	0.06	0.06	0.06	0.06	0	0	0	0
embl-cds:AFC62161	16S rRNA small subunit methyltransferase C	EFAU004_00075	22.586	201	16		0	0	0	0	0	0	0	0.02	0.07	0.15	0.12	0.14	0.1	0.09	0.07	0.03	0.06	0.06	0.05	0.01	0.03		0	0	0	0	0	0	0	0.13	0.47	1	0.8	0.93	0.67	0.6	0.47	0.2	0.4	0.4	0.33	0.07	0.2
embl-cds:AFC62162	LacI family sugar-binding transcriptional regulator	EFAU004_00076	38.327	338	15		0	0.02	0.05	0.04	0.04	0.04	0.02	0.02	0.01	0	0	0.02	0.03	0.08	0.06	0.05	0.13	0.12	0.12	0.05	0.07		0	0.15	0.38	0.31	0.31	0.31	0.15	0.15	0.08	0	0	0.15	0.23	0.62	0.46	0.38	1	0.92	0.92	0.38	0.54
embl-cds:AFC62165	cytidine deaminase	EFAU004_00079	14.275	132	7		0.12	0.2	0.24	0.17	0.07	0.06	0.06	0.03	0.02	0.01	0	0.01	0	0	0	0	0	0	0	0	0		0.5	0.83	1	0.71	0.29	0.25	0.25	0.13	0.08	0.04	0	0.04	0	0	0	0	0	0	0	0	0
embl-cds:AFC62166	Basic membrane lipopprotein	EFAU004_00080	37.797	360	35		0.15	0.19	0.16	0.13	0.09	0.08	0.05	0.04	0.04	0.02	0.01	0.02	0.01	0.01	0	0	0.01	0	0	0	0		0.79	1	0.84	0.68	0.47	0.42	0.26	0.21	0.21	0.11	0.05	0.11	0.05	0.05	0	0	0.05	0	0	0	0
embl-cds:AFC62168	ABC transporter permease protein	EFAU004_00082	39.924	377	8		0	0.02	0.15	0.15	0.14	0.13	0.11	0.08	0.07	0.04	0.02	0.02	0.02	0.01	0.01	0.01	0.02	0	0	0	0		0	0.13	1	1	0.93	0.87	0.73	0.53	0.47	0.27	0.13	0.13	0.13	0.07	0.07	0.07	0.13	0	0	0	0
embl-cds:AFC62169	ABC transporter permease protein	EFAU004_00083	33.289	318	2		0	0	0.16	0.12	0.33	0.08	0.15	0.06	0.04	0	0	0.03	0.03	0	0	0	0	0	0	0	0		0	0	0.48	0.36	1	0.24	0.45	0.18	0.12	0	0	0.09	0.09	0	0	0	0	0	0	0	0
embl-cds:AFC62171	purine nucleoside phosphorylase	EFAU004_00085	29.154	272	10		0.11	0.19	0.19	0.16	0.12	0.1	0.05	0.03	0.03	0.01	0	0	0	0	0	0	0	0	0	0	0		0.58	1	1	0.84	0.63	0.53	0.26	0.16	0.16	0.05	0	0	0	0	0	0	0	0	0	0	0
embl-cds:AFC62172	purine nucleoside phosphorylase	EFAU004_00086	25.781	235	12		0.01	0.11	0.2	0.21	0.14	0.1	0.08	0.05	0.04	0.02	0.01	0.01	0.01	0	0	0	0	0	0	0	0		0.05	0.52	0.95	1	0.67	0.48	0.38	0.24	0.19	0.1	0.05	0.05	0.05	0	0	0	0	0	0	0	0
embl-cds:AFC62174	resolvase family site-specific recombinase	EFAU004_00088	22.066	193	12		0.1	0.13	0.12	0.11	0.09	0.1	0.07	0.06	0.05	0.03	0.02	0.03	0.02	0.01	0.01	0.01	0.01	0.01	0.01	0	0.02		0.77	1	0.92	0.85	0.69	0.77	0.54	0.46	0.38	0.23	0.15	0.23	0.15	0.08	0.08	0.08	0.08	0.08	0.08	0	0.15
embl-cds:AFC62204	50S ribosomal protein L36	EFAU004_00118	4.4274	38	3		0	0	0	0	0.01	0	0.01	0.01	0.01	0	0	0	0	0.06	0.1	0.12	0.18	0.2	0.07	0.11	0.12		0	0	0	0	0.05	0	0.05	0.05	0.05	0	0	0	0	0.3	0.5	0.6	0.9	1	0.35	0.55	0.6
embl-cds:AFC62212	tRNA pseudouridine synthase A	EFAU004_00126	28.45	248	11		0.01	0.09	0.24	0.2	0.1	0.08	0.06	0.15	0.02	0.01	0.03	0.01	0	0	0	0	0	0	0	0	0		0.04	0.38	1	0.83	0.42	0.33	0.25	0.63	0.08	0.04	0.13	0.04	0	0	0	0	0	0	0	0	0
embl-cds:AFC62215	alkaline-shock protein	EFAU004_00129	12.887	120	6		0.15	0.2	0.16	0.1	0.13	0.12	0.06	0.03	0.02	0.01	0.01	0.01	0.01	0	0	0	0	0	0	0	0		0.75	1	0.8	0.5	0.65	0.6	0.3	0.15	0.1	0.05	0.05	0.05	0.05	0	0	0	0	0	0	0	0
embl-cds:AFC62219	acyl carrier protein	EFAU004_00133	9.0649	80	5		0.27	0.23	0.17	0.13	0.06	0.03	0.03	0.02	0.03	0	0	0.01	0	0	0	0	0	0	0	0	0		1	0.85	0.63	0.48	0.22	0.11	0.11	0.07	0.11	0	0	0.04	0	0	0	0	0	0	0	0	0
embl-cds:AFC62220	peptide ABC transporter ATP-binding protein	EFAU004_00134	37.366	334	17		0.08	0.08	0.08	0.09	0.1	0.07	0.09	0.07	0.07	0.06	0.03	0.04	0.03	0.04	0.02	0.01	0.02	0.01	0.01	0	0		0.8	0.8	0.8	0.9	1	0.7	0.9	0.7	0.7	0.6	0.3	0.4	0.3	0.4	0.2	0.1	0.2	0.1	0.1	0	0
embl-cds:AFC62222	ABC transporter permease protein	EFAU004_00136	35.803	320	7		0.01	0.03	0.06	0.08	0.1	0.11	0.1	0.1	0.08	0.08	0.07	0.06	0.05	0.02	0.01	0.01	0.01	0.01	0	0	0		0.09	0.27	0.55	0.73	0.91	1	0.91	0.91	0.73	0.73	0.64	0.55	0.45	0.18	0.09	0.09	0.09	0.09	0	0	0
embl-cds:AFC62223	ABC transporter permease protein	EFAU004_00137	33.532	304	10		0.02	0.05	0.07	0.1	0.1	0.08	0.08	0.09	0.07	0.06	0.04	0.04	0.04	0.04	0.02	0.02	0.02	0.01	0.01	0.01	0.01		0.2	0.5	0.7	1	1	0.8	0.8	0.9	0.7	0.6	0.4	0.4	0.4	0.4	0.2	0.2	0.2	0.1	0.1	0.1	0.1
embl-cds:AFC62224	bacterial extracellular solute-binding protein, family 5	EFAU004_00138	66.514	593	41		0.12	0.17	0.18	0.16	0.1	0.08	0.06	0.04	0.04	0.01	0.01	0.01	0.01	0	0	0	0	0	0	0	0		0.67	0.94	1	0.89	0.56	0.44	0.33	0.22	0.22	0.06	0.06	0.06	0.06	0	0	0	0	0	0	0	0
embl-cds:AFC62226	chromosome partition protein SMC	EFAU004_00140	136.14	1193	84		0.01	0.09	0.17	0.17	0.13	0.11	0.09	0.06	0.05	0.03	0.02	0.02	0.01	0.01	0	0	0.01	0	0	0	0		0.06	0.53	1	1	0.76	0.65	0.53	0.35	0.29	0.18	0.12	0.12	0.06	0.06	0	0	0.06	0	0	0	0
embl-cds:AFC62227	HAD superfamily hydrolase	EFAU004_00141	29.929	269	18		0.24	0.23	0.17	0.13	0.08	0.06	0.03	0.02	0.02	0	0	0.01	0	0	0	0	0	0	0	0	0		1	0.96	0.71	0.54	0.33	0.25	0.13	0.08	0.08	0	0	0.04	0	0	0	0	0	0	0	0	0
embl-cds:AFC62229	bifunctional glutamate--cysteine ligase/glutathione synthetase	EFAU004_00143	86.874	755	54		0.01	0.09	0.19	0.2	0.15	0.11	0.08	0.05	0.04	0.02	0.01	0.02	0.01	0.01	0	0	0	0	0	0	0		0.05	0.45	0.95	1	0.75	0.55	0.4	0.25	0.2	0.1	0.05	0.1	0.05	0.05	0	0	0	0	0	0	0
embl-cds:AFC62230	hypothetical protein	EFAU004_00144	17.241	150	7		0.19	0.19	0.2	0.14	0.1	0.06	0.04	0.02	0.02	0.01	0.01	0.01	0.01	0	0	0	0.01	0	0	0	0		0.95	0.95	1	0.7	0.5	0.3	0.2	0.1	0.1	0.05	0.05	0.05	0.05	0	0	0	0.05	0	0	0	0
embl-cds:AFC62234	iron ABC transporter substrate-binding protein	EFAU004_00148	34.323	317	16		0.21	0.25	0.17	0.12	0.09	0.06	0.04	0.04	0.01	0	0	0.01	0	0	0	0	0	0	0	0	0		0.84	1	0.68	0.48	0.36	0.24	0.16	0.16	0.04	0	0	0.04	0	0	0	0	0	0	0	0	0
embl-cds:AFC62237	hypothetical protein	EFAU004_00151	13.006	118	11		0.32	0.3	0.12	0.09	0.05	0.05	0.02	0.01	0.01	0	0	0.01	0.01	0	0	0	0	0	0	0	0		1	0.94	0.38	0.28	0.16	0.16	0.06	0.03	0.03	0	0	0.03	0.03	0	0	0	0	0	0	0	0
embl-cds:AFC62238	Calcineurin-like phosphoesterase	EFAU004_00152	35.4	299	4		0	0.13	0.43	0.2	0.23	0	0	0	0	0	0	0	0.01	0	0	0	0	0	0	0	0		0	0.3	1	0.47	0.53	0	0	0	0	0	0	0	0.02	0	0	0	0	0	0	0	0
embl-cds:AFC62248	glycerol uptake facilitator protein	EFAU004_00162	25.9	244	2		0	0	0	0	0.02	0.02	0.03	0.05	0.04	0.05	0.04	0.06	0.06	0.09	0.07	0.05	0.12	0.1	0.09	0.04	0.07		0	0	0	0	0.17	0.17	0.25	0.42	0.33	0.42	0.33	0.5	0.5	0.75	0.58	0.42	1	0.83	0.75	0.33	0.58
embl-cds:AFC62251	M protein trans-acting positive regulator	EFAU004_00165	63.373	528	12		0	0	0.02	0.1	0.08	0.08	0.01	0.02	0.02	0.02	0.01	0.05	0.05	0.1	0.08	0.07	0.12	0.08	0.07	0.01	0.03		0	0	0.17	0.83	0.67	0.67	0.08	0.17	0.17	0.17	0.08	0.42	0.42	0.83	0.67	0.58	1	0.67	0.58	0.08	0.25
embl-cds:AFC62252	hypothetical protein	EFAU004_00166	8.1743	73	2		0.29	0.31	0.14	0.09	0.05	0.05	0.03	0.02	0.01	0	0	0	0	0	0	0	0	0	0	0	0		0.94	1	0.45	0.29	0.16	0.16	0.1	0.06	0.03	0	0	0	0	0	0	0	0	0	0	0	0
embl-cds:AFC62253	aldose dehydrogenase	EFAU004_00167	27.54	253	7		0.22	0.22	0.24	0.03	0.08	0.07	0.05	0.03	0.03	0.01	0.01	0.01	0	0	0	0	0	0	0	0	0		0.92	0.92	1	0.13	0.33	0.29	0.21	0.13	0.13	0.04	0.04	0.04	0	0	0	0	0	0	0	0	0
embl-cds:AFC62259	HAD superfamily hydrolase	EFAU004_00173	28.998	257	12		0.17	0.19	0.11	0.12	0.11	0.09	0.05	0.05	0.04	0.02	0.01	0.01	0.01	0.01	0	0	0	0	0	0	0		0.89	1	0.58	0.63	0.58	0.47	0.26	0.26	0.21	0.11	0.05	0.05	0.05	0.05	0	0	0	0	0	0	0
embl-cds:AFC62260	calcineurin-like phosphoesterase	EFAU004_00174	29.896	265	21		0.1	0.21	0.18	0.18	0.11	0.08	0.06	0.03	0.02	0.01	0	0	0	0	0	0	0	0	0	0	0		0.48	1	0.86	0.86	0.52	0.38	0.29	0.14	0.1	0.05	0	0	0	0	0	0	0	0	0	0	0
embl-cds:AFC62261	hypothetical protein	EFAU004_00175	14.821	124	4		0.15	0.1	0.07	0	0	0	0	0	0	0.02	0.02	0	0.03	0.02	0.17	0.19	0.21	0.01	0	0	0		0.71	0.48	0.33	0	0	0	0	0	0	0.1	0.1	0	0.14	0.1	0.81	0.9	1	0.05	0	0	0
embl-cds:AFC62263	DNA mismatch repair protein	EFAU004_00177	79.665	702	41		0.01	0.05	0.13	0.16	0.14	0.1	0.09	0.08	0.07	0.04	0.02	0.03	0.02	0.02	0.01	0	0.01	0	0	0	0.01		0.06	0.31	0.81	1	0.88	0.63	0.56	0.5	0.44	0.25	0.13	0.19	0.13	0.13	0.06	0	0.06	0	0	0	0.06
embl-cds:AFC62264	maf protein	EFAU004_00178	21.071	186	11		0.19	0.22	0.18	0.14	0.09	0.07	0.05	0.02	0.02	0	0	0	0	0	0	0	0	0	0	0	0		0.86	1	0.82	0.64	0.41	0.32	0.23	0.09	0.09	0	0	0	0	0	0	0	0	0	0	0	0
embl-cds:AFC62265	PTS system, trehalose/maltose-specific, IIBCA component	EFAU004_00179	70.697	662	4		0	0	0	0.11	0.26	0.07	0	0.11	0	0.1	0.05	0.08	0.05	0.07	0.05	0.02	0.04	0	0	0	0		0	0	0	0.42	1	0.27	0	0.42	0	0.38	0.19	0.31	0.19	0.27	0.19	0.08	0.15	0	0	0	0
embl-cds:AFC62266	GntR family transcriptional regulator	EFAU004_00180	27.577	237	19		0.08	0.14	0.14	0.11	0.11	0.09	0.08	0.05	0.05	0.04	0.02	0.03	0.02	0.02	0.01	0.01	0.01	0	0	0	0		0.57	1	1	0.79	0.79	0.64	0.57	0.36	0.36	0.29	0.14	0.21	0.14	0.14	0.07	0.07	0.07	0	0	0	0
embl-cds:AFC62270	TetR family dihydroxyacetone kinase regulator	EFAU004_00184	23.063	192	10		0.08	0.19	0.11	0.13	0.11	0.1	0.07	0.07	0.04	0.03	0.02	0.02	0.01	0.01	0	0	0.01	0	0	0	0		0.42	1	0.58	0.68	0.58	0.53	0.37	0.37	0.21	0.16	0.11	0.11	0.05	0.05	0	0	0.05	0	0	0	0
embl-cds:AFC62271	phosphotyrosine protein phosphatase	EFAU004_00185	18.51	160	9		0.2	0.19	0.17	0.12	0.08	0.06	0.04	0.03	0.03	0.01	0.01	0.01	0.01	0.01	0	0	0.01	0	0	0	0		1	0.95	0.85	0.6	0.4	0.3	0.2	0.15	0.15	0.05	0.05	0.05	0.05	0.05	0	0	0.05	0	0	0	0
embl-cds:AFC62277	amino acid ABC transporter ATP-binding protein	EFAU004_00191	27.446	246	15		0.15	0.14	0.14	0.15	0.12	0.09	0.06	0.05	0.04	0.02	0.01	0.01	0.01	0.01	0	0	0	0	0	0	0		1	0.93	0.93	1	0.8	0.6	0.4	0.33	0.27	0.13	0.07	0.07	0.07	0.07	0	0	0	0	0	0	0
embl-cds:AFC62278	amino acid ABC transporter, permease protein	EFAU004_00192	57.647	530	27		0.03	0.06	0.11	0.15	0.12	0.09	0.09	0.07	0.06	0.04	0.04	0.03	0.02	0.02	0.01	0.01	0.01	0	0.01	0	0		0.2	0.4	0.73	1	0.8	0.6	0.6	0.47	0.4	0.27	0.27	0.2	0.13	0.13	0.07	0.07	0.07	0	0.07	0	0
embl-cds:AFC62281	NAD-dependent deacetylase	EFAU004_00195	27.184	241	10		0.24	0.23	0.14	0.14	0.1	0.05	0.05	0.02	0.01	0	0	0	0	0	0	0	0	0	0	0	0		1	0.96	0.58	0.58	0.42	0.21	0.21	0.08	0.04	0	0	0	0	0	0	0	0	0	0	0	0
embl-cds:AFC62282	maltose O-acetyltransferase	EFAU004_00196	31.688	280	17		0.01	0.06	0.14	0.19	0.18	0.12	0.08	0.06	0.05	0.03	0.02	0.02	0.01	0.01	0	0	0	0	0	0	0		0.05	0.32	0.74	1	0.95	0.63	0.42	0.32	0.26	0.16	0.11	0.11	0.05	0.05	0	0	0	0	0	0	0
embl-cds:AFC62283	transcriptional regulator	EFAU004_00197	19.232	173	13		0.02	0.09	0.15	0.12	0.07	0.02	0.04	0.03	0.04	0.04	0.03	0.05	0.03	0.06	0.04	0.03	0.05	0.04	0.03	0.01	0.01		0.13	0.6	1	0.8	0.47	0.13	0.27	0.2	0.27	0.27	0.2	0.33	0.2	0.4	0.27	0.2	0.33	0.27	0.2	0.07	0.07
embl-cds:AFC62289	hemolysin	EFAU004_00203	48.818	433	15		0.06	0.13	0.14	0.17	0.14	0.1	0.1	0.05	0.04	0.02	0.01	0.02	0.01	0	0	0	0	0	0	0	0		0.35	0.76	0.82	1	0.82	0.59	0.59	0.29	0.24	0.12	0.06	0.12	0.06	0	0	0	0	0	0	0	0
embl-cds:AFC62291	hypothetical protein	EFAU004_00205	12.202	107	3		0.12	0.21	0.23	0.14	0.09	0.07	0.07	0.04	0.03	0	0	0	0	0	0	0	0	0	0	0	0		0.52	0.91	1	0.61	0.39	0.3	0.3	0.17	0.13	0	0	0	0	0	0	0	0	0	0	0	0
embl-cds:AFC62293	16S rRNA pseudouridine synthase A	EFAU004_00207	27.019	238	4		0.05	0.05	0.12	0.09	0	0	0.13	0.25	0.1	0.03	0.01	0.08	0.05	0.01	0.01	0	0	0	0	0	0.03		0.2	0.2	0.48	0.36	0	0	0.52	1	0.4	0.12	0.04	0.32	0.2	0.04	0.04	0	0	0	0	0	0.12
embl-cds:AFC62294	HAD superfamily hydrolase	EFAU004_00208	26.681	231	21		0.27	0.24	0.17	0.12	0.07	0.05	0.04	0.02	0.02	0	0	0	0	0	0	0	0	0	0	0	0		1	0.89	0.63	0.44	0.26	0.19	0.15	0.07	0.07	0	0	0	0	0	0	0	0	0	0	0	0
embl-cds:AFC62296	ISEnfa3, transposase	EFAU004_00210	52.707	446	7		0.27	0.36	0.06	0.03	0.09	0.02	0.02	0	0	0.01	0.01	0	0.02	0.02	0.03	0.02	0.03	0.01	0.01	0.01	0		0.75	1	0.17	0.08	0.25	0.06	0.06	0	0	0.03	0.03	0	0.06	0.06	0.08	0.06	0.08	0.03	0.03	0.03	0
embl-cds:AFC62298	Acetyltransferase, GNAT family	EFAU004_00212	18.916	162	4		0.35	0.31	0.21	0.05	0.03	0.04	0	0	0	0	0	0	0	0	0	0	0	0	0	0	0		1	0.89	0.6	0.14	0.09	0.11	0	0	0	0	0	0	0	0	0	0	0	0	0	0	0
embl-cds:AFC62300	hypothetical protein	EFAU004_00214	16.284	145	4		0	0	0	0	0	0	0	0	0	0.22	0	0.2	0.14	0.16	0.19	0	0	0	0	0	0.09		0	0	0	0	0	0	0	0	0	1	0	0.91	0.64	0.73	0.86	0	0	0	0	0	0.41
embl-cds:AFC62301	ABC1 family protein	EFAU004_00215	65.938	581	17		0	0	0	0	0.11	0.1	0.14	0.12	0.01	0	0.01	0.02	0.03	0.05	0.03	0	0.03	0.05	0.03	0.05	0.22		0	0	0	0	0.5	0.45	0.64	0.55	0.05	0	0.05	0.09	0.14	0.23	0.14	0	0.14	0.23	0.14	0.23	1
embl-cds:AFC62303	UDP-N-acetylmuramoyl-tripeptide--D-alanyl-D-alanine ligase	EFAU004_00217	51.347	470	22		0.17	0.19	0.2	0.15	0.1	0.06	0.05	0.03	0.02	0.01	0.01	0.01	0	0	0	0	0	0	0	0	0		0.85	0.95	1	0.75	0.5	0.3	0.25	0.15	0.1	0.05	0.05	0.05	0	0	0	0	0	0	0	0	0
embl-cds:AFC62304	DEAD-box ATP dependent DNA helicase	EFAU004_00218	56.23	503	45		0	0	0	0.01	0.03	0.03	0.02	0.01	0.01	0.02	0.01	0.02	0.04	0.1	0.1	0.09	0.13	0.12	0.12	0.05	0.07		0	0	0	0.08	0.23	0.23	0.15	0.08	0.08	0.15	0.08	0.15	0.31	0.77	0.77	0.69	1	0.92	0.92	0.38	0.54
embl-cds:AFC62305	holo-[acyl-carrier-protein] synthase	EFAU004_00219	13.098	116	7		0.11	0.18	0.22	0.19	0.08	0.06	0.05	0.03	0.02	0.01	0.01	0	0	0.01	0	0	0.01	0	0	0	0.01		0.5	0.82	1	0.86	0.36	0.27	0.23	0.14	0.09	0.05	0.05	0	0	0.05	0	0	0.05	0	0	0	0.05
embl-cds:AFC62306	Alanine racemase	EFAU004_00220	40.976	373	19		0.1	0.17	0.21	0.18	0.12	0.08	0.06	0.04	0.02	0	0	0	0	0	0	0	0	0	0	0	0		0.48	0.81	1	0.86	0.57	0.38	0.29	0.19	0.1	0	0	0	0	0	0	0	0	0	0	0	0
embl-cds:AFC62309	zinc-containing alcohol dehydrogenase	EFAU004_00223	34.058	315	16		0.23	0.25	0.2	0.12	0.08	0.05	0.03	0.02	0.02	0	0	0	0	0	0	0	0	0	0	0	0		0.92	1	0.8	0.48	0.32	0.2	0.12	0.08	0.08	0	0	0	0	0	0	0	0	0	0	0	0
embl-cds:AFC62311	amino acid permease	EFAU004_00225	66.974	607	13		0.01	0.01	0.01	0.03	0	0.01	0.02	0.01	0.01	0.01	0.02	0.03	0.03	0.09	0.08	0.06	0.13	0.11	0.13	0.08	0.13		0.08	0.08	0.08	0.23	0	0.08	0.15	0.08	0.08	0.08	0.15	0.23	0.23	0.69	0.62	0.46	1	0.85	1	0.62	1
embl-cds:AFC62312	toxin-antitoxin system, antitoxin component	EFAU004_00226	10.046	87	8		0.06	0.08	0.12	0.11	0.06	0.08	0.09	0.07	0.06	0.06	0.05	0.04	0.04	0.03	0.01	0.01	0.02	0.01	0.01	0	0		0.5	0.67	1	0.92	0.5	0.67	0.75	0.58	0.5	0.5	0.42	0.33	0.33	0.25	0.08	0.08	0.17	0.08	0.08	0	0
embl-cds:AFC62313	plasmid stabilization system protein	EFAU004_00227	10.66	88	5		0	0.09	0.11	0.17	0.15	0.13	0.09	0.05	0.06	0.08	0.03	0.03	0.01	0	0	0	0	0	0	0	0		0	0.53	0.65	1	0.88	0.76	0.53	0.29	0.35	0.47	0.18	0.18	0.06	0	0	0	0	0	0	0	0
embl-cds:AFC62317	glycine betaine/carnitine/choline ABC transporter	EFAU004_00231	33.937	305	6		0.4	0.24	0.22	0.04	0.02	0.02	0.01	0.01	0.03	0.01	0	0	0	0	0	0	0	0	0	0	0		1	0.6	0.55	0.1	0.05	0.05	0.03	0.03	0.08	0.03	0	0	0	0	0	0	0	0	0	0	0
embl-cds:AFC62321	calcium-translocating P-type ATPase, PMCA-type	EFAU004_00235	95.515	879	32		0	0	0	0	0	0	0.02	0.06	0.06	0.08	0.07	0.08	0.1	0.09	0.1	0.09	0.09	0.04	0.05	0.04	0.02		0	0	0	0	0	0	0.2	0.6	0.6	0.8	0.7	0.8	1	0.9	1	0.9	0.9	0.4	0.5	0.4	0.2
embl-cds:AFC62322	integral membrane protein	EFAU004_00236	25.197	232	10		0.03	0.04	0.05	0.06	0.06	0.07	0.06	0.06	0.05	0.06	0.05	0.06	0.06	0.05	0.05	0.05	0.05	0.02	0.03	0.03	0.02		0.43	0.57	0.71	0.86	0.86	1	0.86	0.86	0.71	0.86	0.71	0.86	0.86	0.71	0.71	0.71	0.71	0.29	0.43	0.43	0.29
embl-cds:AFC62324	preprotein translocase, YajC subunit	EFAU004_00238	14.1	126	9		0.03	0.07	0.11	0.1	0.12	0.09	0.09	0.08	0.07	0.04	0.04	0.04	0.03	0.03	0.02	0.01	0.02	0.01	0.01	0.01	0.01		0.25	0.58	0.92	0.83	1	0.75	0.75	0.67	0.58	0.33	0.33	0.33	0.25	0.25	0.17	0.08	0.17	0.08	0.08	0.08	0.08
embl-cds:AFC62325	aldehyde-alcohol dehydrogenase	EFAU004_00239	94.551	865	51		0	0	0	0.01	0.03	0.04	0.07	0.1	0.11	0.13	0.07	0.09	0.08	0.08	0.05	0.03	0.05	0.02	0.02	0.01	0.01		0	0	0	0.08	0.23	0.31	0.54	0.77	0.85	1	0.54	0.69	0.62	0.62	0.38	0.23	0.38	0.15	0.15	0.08	0.08
embl-cds:AFC62338	IclR transcriptional regulator	EFAU004_00252	28.859	252	14		0	0.06	0.13	0.15	0.15	0.12	0.09	0.07	0.07	0.04	0.02	0.03	0.02	0.01	0.01	0	0.01	0.01	0.01	0	0		0	0.4	0.87	1	1	0.8	0.6	0.47	0.47	0.27	0.13	0.2	0.13	0.07	0.07	0	0.07	0.07	0.07	0	0
embl-cds:AFC62339	keto-hydroxyglutarate-aldolase/keto-deoxy-phosphogluconate aldolase	EFAU004_00253	22.792	214	3		1	0	0	0	0	0	0	0	0	0	0	0	0	0	0	0	0	0	0	0	0		1	0	0	0	0	0	0	0	0	0	0	0	0	0	0	0	0	0	0	0	0
embl-cds:AFC62342	gluconate 5-dehydrogenase	EFAU004_00256	28.775	268	8		0.05	0.13	0.26	0.19	0.1	0.05	0.06	0.06	0.05	0.02	0.01	0.01	0.01	0	0	0	0	0	0	0	0		0.19	0.5	1	0.73	0.38	0.19	0.23	0.23	0.19	0.08	0.04	0.04	0.04	0	0	0	0	0	0	0	0
embl-cds:AFC62343	Isopentenyl-diphosphate delta-isomerase	EFAU004_00257	38.871	354	20		0	0.02	0.1	0.17	0.16	0.14	0.07	0.04	0.04	0.03	0.01	0.02	0.02	0.02	0.02	0.02	0.03	0.02	0.03	0.01	0.03		0	0.12	0.59	1	0.94	0.82	0.41	0.24	0.24	0.18	0.06	0.12	0.12	0.12	0.12	0.12	0.18	0.12	0.18	0.06	0.18
embl-cds:AFC62344	phosphomevalonate kinase	EFAU004_00258	39.603	361	23		0.15	0.2	0.18	0.15	0.1	0.07	0.06	0.03	0.03	0.01	0	0.01	0	0	0	0	0	0	0	0	0		0.75	1	0.9	0.75	0.5	0.35	0.3	0.15	0.15	0.05	0	0.05	0	0	0	0	0	0	0	0	0
embl-cds:AFC62345	diphosphomevalonate decarboxylase	EFAU004_00259	35.931	325	18		0.13	0.19	0.18	0.16	0.09	0.08	0.06	0.03	0.03	0.01	0.01	0.01	0	0	0	0	0	0	0	0	0		0.68	1	0.95	0.84	0.47	0.42	0.32	0.16	0.16	0.05	0.05	0.05	0	0	0	0	0	0	0	0	0
embl-cds:AFC62346	mevalonate kinase	EFAU004_00260	33.996	314	13		0.14	0.17	0.15	0.14	0.09	0.08	0.06	0.03	0.03	0.02	0.01	0.01	0	0.01	0.01	0.01	0.02	0.01	0.01	0	0.01		0.82	1	0.88	0.82	0.53	0.47	0.35	0.18	0.18	0.12	0.06	0.06	0	0.06	0.06	0.06	0.12	0.06	0.06	0	0.06
embl-cds:AFC62347	deoxynucleoside kinase	EFAU004_00261	25.697	217	16		0.18	0.21	0.2	0.15	0.09	0.07	0.04	0.02	0.02	0.01	0	0	0	0	0	0	0	0	0	0	0		0.86	1	0.95	0.71	0.43	0.33	0.19	0.1	0.1	0.05	0	0	0	0	0	0	0	0	0	0	0
embl-cds:AFC62348	CorA-like Mg2+ transporter protein	EFAU004_00262	35.092	301	5		0.03	0.06	0.14	0.13	0.13	0.14	0.1	0.11	0.06	0.04	0.02	0.01	0.01	0.01	0.01	0	0	0	0.01	0	0		0.21	0.43	1	0.93	0.93	1	0.71	0.79	0.43	0.29	0.14	0.07	0.07	0.07	0.07	0	0	0	0.07	0	0
embl-cds:AFC62349	pentapeptide repeat family protein	EFAU004_00263	23.765	210	3		0	0.26	0.24	0.18	0.13	0.12	0.03	0	0.02	0	0.01	0.01	0	0	0	0	0	0	0	0	0		0	1	0.92	0.69	0.5	0.46	0.12	0	0.08	0	0.04	0.04	0	0	0	0	0	0	0	0	0
embl-cds:AFC62356	GntR family transcriptional regulator	EFAU004_00270	26.978	228	4		0	1	0	0	0	0	0	0	0	0	0	0	0	0	0	0	0	0	0	0	0		0	1	0	0	0	0	0	0	0	0	0	0	0	0	0	0	0	0	0	0	0
embl-cds:AFC62357	hypothetical protein	EFAU004_00271	6.4225	55	2		0.03	0.06	0.25	0.08	0.21	0.14	0.03	0.03	0.03	0.02	0.03	0.03	0.01	0	0.02	0.01	0.01	0	0.01	0.01	0.01		0.12	0.24	1	0.32	0.84	0.56	0.12	0.12	0.12	0.08	0.12	0.12	0.04	0	0.08	0.04	0.04	0	0.04	0.04	0.04
embl-cds:AFC62358	thioesterase	EFAU004_00272	16.976	146	11		0.11	0.15	0.22	0.18	0.1	0.07	0.07	0.04	0.03	0.01	0	0.01	0	0	0	0	0	0	0	0	0		0.5	0.68	1	0.82	0.45	0.32	0.32	0.18	0.14	0.05	0	0.05	0	0	0	0	0	0	0	0	0
embl-cds:AFC62359	YjeF protein	EFAU004_00273	31.056	281	4		0	0	0.13	0.11	0	0.13	0.22	0.15	0.11	0.06	0.01	0.01	0.01	0.02	0.01	0	0	0	0.02	0	0		0	0	0.59	0.5	0	0.59	1	0.68	0.5	0.27	0.05	0.05	0.05	0.09	0.05	0	0	0	0.09	0	0
embl-cds:AFC62361	glycosyl transferase, group 2 family protein	EFAU004_00275	36.342	315	9		0.03	0.11	0.15	0.22	0.16	0.12	0.08	0.04	0.03	0.01	0.01	0.01	0	0	0	0	0	0	0	0	0		0.14	0.5	0.68	1	0.73	0.55	0.36	0.18	0.14	0.05	0.05	0.05	0	0	0	0	0	0	0	0	0
embl-cds:AFC62362	small secreted protein	EFAU004_00276	12.813	116	6		0.1	0.15	0.14	0.11	0.13	0.11	0.07	0.05	0.04	0.02	0.02	0.02	0.01	0.01	0	0	0.01	0	0	0	0		0.67	1	0.93	0.73	0.87	0.73	0.47	0.33	0.27	0.13	0.13	0.13	0.07	0.07	0	0	0.07	0	0	0	0
embl-cds:AFC62363	glutamyl aminopeptidase	EFAU004_00277	39.472	359	23		0	0	0	0.02	0.16	0.2	0.17	0.12	0.09	0.06	0.04	0.04	0.03	0.02	0.01	0	0.01	0	0	0	0		0	0	0	0.1	0.8	1	0.85	0.6	0.45	0.3	0.2	0.2	0.15	0.1	0.05	0	0.05	0	0	0	0
embl-cds:AFC62364	thioredoxin	EFAU004_00278	12.203	106	8		0.3	0.28	0.18	0.08	0.05	0.04	0.03	0.01	0.01	0	0	0.01	0	0	0	0	0	0	0	0	0		1	0.93	0.6	0.27	0.17	0.13	0.1	0.03	0.03	0	0	0.03	0	0	0	0	0	0	0	0	0
embl-cds:AFC62365	universal stress family protein	EFAU004_00279	17.243	154	10		0.22	0.24	0.14	0.13	0.08	0.07	0.04	0.02	0.02	0.01	0.01	0.01	0.01	0	0	0	0	0	0	0	0		0.92	1	0.58	0.54	0.33	0.29	0.17	0.08	0.08	0.04	0.04	0.04	0.04	0	0	0	0	0	0	0	0
embl-cds:AFC62366	tRNA-binding domain protein	EFAU004_00280	21.954	201	15		0.01	0.06	0.21	0.21	0.14	0.11	0.08	0.05	0.05	0.02	0.02	0.02	0.01	0.01	0	0	0	0	0	0	0		0.05	0.29	1	1	0.67	0.52	0.38	0.24	0.24	0.1	0.1	0.1	0.05	0.05	0	0	0	0	0	0	0
embl-cds:AFC62367	Serine protease do-like htrA	EFAU004_00281	44.885	429	15		0.08	0.12	0.11	0.11	0.1	0.07	0.07	0.05	0.04	0.03	0.02	0.03	0.02	0.02	0.02	0.01	0.02	0.02	0.02	0.01	0.02		0.67	1	0.92	0.92	0.83	0.58	0.58	0.42	0.33	0.25	0.17	0.25	0.17	0.17	0.17	0.08	0.17	0.17	0.17	0.08	0.17
embl-cds:AFC62369	hypothetical protein	EFAU004_00283	19.306	169	12		0.02	0.01	0.02	0.01	0.01	0.01	0.03	0.03	0.05	0.07	0.06	0.07	0.05	0.05	0.08	0.09	0.08	0.09	0.07	0.06	0.05		0.22	0.11	0.22	0.11	0.11	0.11	0.33	0.33	0.56	0.78	0.67	0.78	0.56	0.56	0.89	1	0.89	1	0.78	0.67	0.56
embl-cds:AFC62371	2-dehydropantoate 2-reductase	EFAU004_00285	34.331	312	24		0.15	0.18	0.2	0.16	0.09	0.07	0.06	0.03	0.03	0.01	0	0.01	0	0	0	0	0	0	0	0	0		0.75	0.9	1	0.8	0.45	0.35	0.3	0.15	0.15	0.05	0	0.05	0	0	0	0	0	0	0	0	0
embl-cds:AFC62372	membrane protein	EFAU004_00286	36.103	350	2		0	0	0.07	0.16	0.17	0.17	0.06	0.07	0.04	0.04	0.03	0.03	0.03	0.03	0.02	0.02	0.02	0.01	0.01	0.01	0		0	0	0.41	0.94	1	1	0.35	0.41	0.24	0.24	0.18	0.18	0.18	0.18	0.12	0.12	0.12	0.06	0.06	0.06	0
embl-cds:AFC62376	ABC transporter ATP-binding protein	EFAU004_00290	23.946	206	9		0	0	0	0	0	0.07	0.07	0.12	0.11	0.15	0.03	0.07	0.05	0.06	0.03	0.02	0.05	0.02	0.03	0.04	0.08		0	0	0	0	0	0.47	0.47	0.8	0.73	1	0.2	0.47	0.33	0.4	0.2	0.13	0.33	0.13	0.2	0.27	0.53
embl-cds:AFC62381	putative plasmid replication protein	EFAU004_00295	21.272	179	9		0.02	0	0	0	0	0	0	0	0	0.05	0.03	0.05	0.03	0.03	0.03	0.07	0.06	0.06	0.05	0.07	0.44		0.05	0	0	0	0	0	0	0	0	0.11	0.07	0.11	0.07	0.07	0.07	0.16	0.14	0.14	0.11	0.16	1
embl-cds:AFC62383	hypothetical protein	EFAU004_00297	27.321	229	4		0	0.32	0	0	0	0	0.09	0.08	0	0	0.05	0	0	0	0	0.05	0	0	0	0.14	0.28		0	1	0	0	0	0	0.28	0.25	0	0	0.16	0	0	0	0	0.16	0	0	0	0.44	0.88
embl-cds:AFC62384	Relaxase/mobilization nuclease domain protein	EFAU004_00298	35.655	304	23		0	0.01	0.01	0.01	0	0	0	0.01	0.01	0.05	0.03	0.06	0.06	0.1	0.11	0.08	0.14	0.12	0.1	0.06	0.07		0	0.07	0.07	0.07	0	0	0	0.07	0.07	0.36	0.21	0.43	0.43	0.71	0.79	0.57	1	0.86	0.71	0.43	0.5
embl-cds:AFC62387	acetyltransferase, GNAT family	EFAU004_00301	19.222	165	7		0.12	0.13	0.09	0.07	0.02	0.03	0.02	0.03	0.02	0.01	0.01	0.02	0.01	0.01	0.25	0	0.01	0.02	0	0	0.12		0.48	0.52	0.36	0.28	0.08	0.12	0.08	0.12	0.08	0.04	0.04	0.08	0.04	0.04	1	0	0.04	0.08	0	0	0.48
embl-cds:AFC62394	hypothetical protein	EFAU004_00308	37.135	332	3		1	0	0	0	0	0	0	0	0	0	0	0	0	0	0	0	0	0	0	0	0		1	0	0	0	0	0	0	0	0	0	0	0	0	0	0	0	0	0	0	0	0
embl-cds:AFC62399	transporter, dicarboxylate/amino acid:cation symporter family protein	EFAU004_00313	44.16	413	3		0	0	0	0.05	0	0	0.18	0.13	0.1	0.07	0.01	0.06	0.06	0.08	0.07	0.03	0.03	0	0	0.08	0.07		0	0	0	0.28	0	0	1	0.72	0.56	0.39	0.06	0.33	0.33	0.44	0.39	0.17	0.17	0	0	0.44	0.39
embl-cds:AFC62400	hypothetical protein	EFAU004_00314	23.657	211	3		0.16	0	0.39	0.45	0	0	0	0	0	0	0	0	0	0	0	0	0	0	0	0	0		0.36	0	0.87	1	0	0	0	0	0	0	0	0	0	0	0	0	0	0	0	0	0
embl-cds:AFC62401	tRNA pseudouridine synthase A	EFAU004_00315	28.409	246	20		0	0	0	0.01	0.01	0.02	0.03	0.04	0.04	0.05	0.05	0.08	0.1	0.13	0.09	0.07	0.1	0.07	0.07	0.03	0.03		0	0	0	0.08	0.08	0.15	0.23	0.31	0.31	0.38	0.38	0.62	0.77	1	0.69	0.54	0.77	0.54	0.54	0.23	0.23
embl-cds:AFC62402	integral membrane protein	EFAU004_00316	61.586	532	5		0	0	0	0.03	0.08	0.07	0.03	0.04	0.03	0.04	0.02	0.03	0.02	0.03	0.03	0.02	0.05	0.04	0.04	0.02	0.39		0	0	0	0.08	0.21	0.18	0.08	0.1	0.08	0.1	0.05	0.08	0.05	0.08	0.08	0.05	0.13	0.1	0.1	0.05	1
embl-cds:AFC62406	putative cell surface protein	EFAU004_00320	62.189	542	3		0	0.5	0	0	0	0	0	0	0	0	0	0	0	0	0	0	0	0.16	0.18	0.1	0.07		0	1	0	0	0	0	0	0	0	0	0	0	0	0	0	0	0	0.32	0.36	0.2	0.14
embl-cds:AFC62408	oxidoreductase, aldo/keto reductase family protein	EFAU004_00322	37.486	329	8		0	0	0	0.27	0.27	0.15	0.08	0.05	0.07	0.05	0.02	0.02	0.01	0.02	0	0	0	0	0	0	0		0	0	0	1	1	0.56	0.3	0.19	0.26	0.19	0.07	0.07	0.04	0.07	0	0	0	0	0	0	0
embl-cds:AFC62409	GntR family transcriptional regulator	EFAU004_00323	26.567	232	5		0.24	0.28	0.12	0.14	0.1	0	0.1	0.03	0	0	0	0	0	0	0	0	0	0	0	0	0		0.86	1	0.43	0.5	0.36	0	0.36	0.11	0	0	0	0	0	0	0	0	0	0	0	0	0
embl-cds:AFC62415	acetyltransferase, GNAT family	EFAU004_00329	17.971	154	3		0.03	0.04	0.06	0.08	0.05	0.04	0.04	0.04	0.05	0.05	0.06	0.08	0.11	0.07	0.06	0.04	0.08	0.01	0	0	0		0.27	0.36	0.55	0.73	0.45	0.36	0.36	0.36	0.45	0.45	0.55	0.73	1	0.64	0.55	0.36	0.73	0.09	0	0	0
embl-cds:AFC62417	zinc-containing alcohol dehydrogenase	EFAU004_00331	41.221	377	21		0.1	0.21	0.21	0.19	0.11	0.07	0.04	0.03	0.02	0.01	0	0.01	0	0	0	0	0	0	0	0	0		0.48	1	1	0.9	0.52	0.33	0.19	0.14	0.1	0.05	0	0.05	0	0	0	0	0	0	0	0	0
embl-cds:AFC62419	myosin-cross-reactive antigen-like protein	EFAU004_00333	64.833	564	15		0.12	0.16	0.19	0.27	0.14	0.04	0.03	0.02	0.03	0	0	0	0	0	0	0	0	0	0	0	0		0.44	0.59	0.7	1	0.52	0.15	0.11	0.07	0.11	0	0	0	0	0	0	0	0	0	0	0	0
embl-cds:AFC62422	membrane protein	EFAU004_00336	13.692	121	3		0	0	0	0	0	0	0.03	0.04	0.12	0.08	0.07	0.13	0.08	0.18	0.14	0.03	0.06	0.04	0	0	0		0	0	0	0	0	0	0.17	0.22	0.67	0.44	0.39	0.72	0.44	1	0.78	0.17	0.33	0.22	0	0	0
embl-cds:AFC62423	M protein trans-acting positive regulator	EFAU004_00337	56.43	475	13		0.01	0.02	0.18	0.18	0.15	0.15	0.08	0.09	0.07	0.02	0.02	0.02	0.01	0.01	0	0	0	0	0	0	0		0.06	0.11	1	1	0.83	0.83	0.44	0.5	0.39	0.11	0.11	0.11	0.06	0.06	0	0	0	0	0	0	0
embl-cds:AFC62428	helix-turn-helix domain protein	EFAU004_00342	56.146	479	4		0	0	0.07	0.1	0.12	0.25	0.14	0.05	0.03	0.06	0.03	0.03	0.03	0.04	0.01	0	0.04	0	0	0	0		0	0	0.28	0.4	0.48	1	0.56	0.2	0.12	0.24	0.12	0.12	0.12	0.16	0.04	0	0.16	0	0	0	0
embl-cds:AFC62429	hypothetical protein	EFAU004_00343	14.19	120	11		0.21	0.2	0.17	0.13	0.06	0.06	0.04	0.03	0.03	0.02	0.01	0.01	0.01	0.01	0	0	0	0	0	0	0		1	0.95	0.81	0.62	0.29	0.29	0.19	0.14	0.14	0.1	0.05	0.05	0.05	0.05	0	0	0	0	0	0	0
embl-cds:AFC62430	LysR family transcriptional regulator	EFAU004_00344	32.6	285	15		0.03	0.01	0.16	0.2	0.11	0.11	0.11	0.07	0.07	0.08	0.01	0.02	0.01	0	0	0	0	0	0	0	0		0.15	0.05	0.8	1	0.55	0.55	0.55	0.35	0.35	0.4	0.05	0.1	0.05	0	0	0	0	0	0	0	0
embl-cds:AFC62438	Tim44-like domain protein	EFAU004_00352	28.564	254	10		0	0	0	0	0	0	0.01	0.01	0	0.01	0	0.03	0.04	0.08	0.12	0.07	0.14	0.14	0.2	0.06	0.09		0	0	0	0	0	0	0.05	0.05	0	0.05	0	0.15	0.2	0.4	0.6	0.35	0.7	0.7	1	0.3	0.45
embl-cds:AFC62448	acetyltransferase, GNAT family	EFAU004_00362	20.297	173	3		0	0	0	0	0	0	0	0	0	0	1	0	0	0	0	0	0	0	0	0	0		0	0	0	0	0	0	0	0	0	0	1	0	0	0	0	0	0	0	0	0	0
embl-cds:AFC62449	B3/4 domain protein	EFAU004_00363	26.353	236	7		0.23	0.3	0.22	0.19	0.04	0	0	0.01	0.02	0	0	0	0	0	0	0	0	0	0	0	0		0.77	1	0.73	0.63	0.13	0	0	0.03	0.07	0	0	0	0	0	0	0	0	0	0	0	0
embl-cds:AFC62452	xanthine/uracil permease family protein	EFAU004_00366	45.992	437	2		0.04	0.08	0.11	0.13	0.13	0.12	0.09	0.07	0.05	0.03	0.03	0.02	0.02	0.02	0.01	0.01	0.02	0.01	0	0.01	0.01		0.31	0.62	0.85	1	1	0.92	0.69	0.54	0.38	0.23	0.23	0.15	0.15	0.15	0.08	0.08	0.15	0.08	0	0.08	0.08
embl-cds:AFC62458	MarR family transcriptional regulator	EFAU004_00372	16.427	144	5		0.08	0.17	0.29	0.13	0.13	0.08	0.07	0.03	0.01	0	0	0	0	0	0	0	0	0	0	0	0		0.28	0.59	1	0.45	0.45	0.28	0.24	0.1	0.03	0	0	0	0	0	0	0	0	0	0	0	0
embl-cds:AFC62459	oxidoreductase, FAD/FMN-binding protein	EFAU004_00373	41.142	363	21		0.1	0.19	0.2	0.17	0.11	0.08	0.05	0.03	0.03	0.01	0.01	0.01	0	0	0	0	0	0	0	0	0		0.5	0.95	1	0.85	0.55	0.4	0.25	0.15	0.15	0.05	0.05	0.05	0	0	0	0	0	0	0	0	0
embl-cds:AFC62460	DJ-1/PfpI family protein	EFAU004_00374	24.618	225	13		0.17	0.21	0.19	0.15	0.1	0.06	0.05	0.03	0.02	0	0	0	0	0	0	0	0	0	0	0	0		0.81	1	0.9	0.71	0.48	0.29	0.24	0.14	0.1	0	0	0	0	0	0	0	0	0	0	0	0
embl-cds:AFC62469	DsrE/DsrF-like family protein	EFAU004_00383	11.283	104	2		0.26	0.28	0.19	0.09	0.08	0.04	0.03	0.01	0.02	0	0	0	0	0	0	0	0	0	0	0	0		0.93	1	0.68	0.32	0.29	0.14	0.11	0.04	0.07	0	0	0	0	0	0	0	0	0	0	0	0
embl-cds:AFC62472	coenzyme A disulfide reductase	EFAU004_00386	60.341	551	15		0.02	0.14	0.24	0.21	0.13	0.07	0.09	0.05	0.04	0.01	0	0	0	0	0	0	0	0	0	0	0		0.08	0.58	1	0.88	0.54	0.29	0.38	0.21	0.17	0.04	0	0	0	0	0	0	0	0	0	0	0
embl-cds:AFC62473	ATP-dependent DNA helicase IV	EFAU004_00387	82.357	711	18		0.04	0	0	0	0.07	0.19	0.16	0.11	0.11	0.12	0.07	0.05	0.03	0.03	0.01	0	0.01	0	0	0	0		0.21	0	0	0	0.37	1	0.84	0.58	0.58	0.63	0.37	0.26	0.16	0.16	0.05	0	0.05	0	0	0	0
embl-cds:AFC62474	integral membrane protein	EFAU004_00388	20.505	169	6		0	0	0	0	0	0	0	0	0	0	0	0	0	0.08	0.12	0.18	0.16	0.18	0.01	0.16	0.12		0	0	0	0	0	0	0	0	0	0	0	0	0	0.44	0.67	1	0.89	1	0.06	0.89	0.67
embl-cds:AFC62475	glycosyl transferase	EFAU004_00389	50.07	434	4		0	0	0	0	0	0	0	0	0	0	0	0	0	0	0	0	0	0.66	0.34	0	0		0	0	0	0	0	0	0	0	0	0	0	0	0	0	0	0	0	1	0.52	0	0
embl-cds:AFC62477	hypothetical protein	EFAU004_00391	11.208	106	7		0.15	0.21	0.21	0.15	0.09	0.07	0.04	0.03	0.02	0.01	0.01	0.01	0	0	0	0	0	0	0	0	0		0.71	1	1	0.71	0.43	0.33	0.19	0.14	0.1	0.05	0.05	0.05	0	0	0	0	0	0	0	0	0
embl-cds:AFC62478	dihydroxyacetone kinase, phosphotransfer subunit	EFAU004_00392	14.218	131	4		0.4	0.23	0.18	0.08	0.05	0.05	0.02	0	0	0	0	0	0	0	0	0	0	0	0	0	0		1	0.58	0.45	0.2	0.13	0.13	0.05	0	0	0	0	0	0	0	0	0	0	0	0	0	0
embl-cds:AFC62479	dihydroxyacetone kinase, DhaK subunit	EFAU004_00393	36.127	336	8		0.13	0.3	0.2	0.14	0.13	0	0.05	0	0	0	0	0	0	0	0	0	0	0.01	0.01	0.01	0		0.43	1	0.67	0.47	0.43	0	0.17	0	0	0	0	0	0	0	0	0	0	0.03	0.03	0.03	0
embl-cds:AFC62480	dihydroxyacetone kinase, DhaL subunit	EFAU004_00394	21.734	201	8		0.28	0.31	0.19	0.09	0.05	0.02	0.02	0.01	0.01	0.01	0.01	0.01	0	0	0	0	0	0	0	0	0		0.9	1	0.61	0.29	0.16	0.06	0.06	0.03	0.03	0.03	0.03	0.03	0	0	0	0	0	0	0	0	0
embl-cds:AFC62481	Glucose-6-phosphate 1-dehydrogenase	EFAU004_00395	26.635	221	4		0.05	0.09	0.15	0.21	0.09	0.01	0.16	0.06	0.05	0.04	0.03	0.02	0.02	0.02	0.01	0	0	0	0	0	0		0.24	0.43	0.71	1	0.43	0.05	0.76	0.29	0.24	0.19	0.14	0.1	0.1	0.1	0.05	0	0	0	0	0	0
embl-cds:AFC62482	cyclic nucleotide-binding domain protein	EFAU004_00396	24.972	219	4		0.43	0.24	0.17	0.09	0.07	0	0	0	0	0	0	0	0	0	0	0	0	0	0	0	0		1	0.56	0.4	0.21	0.16	0	0	0	0	0	0	0	0	0	0	0	0	0	0	0	0
embl-cds:AFC62485	transcriptional regulator, TetR family	EFAU004_00399	23.024	199	3		0.13	0.14	0.18	0.13	0.09	0.08	0.07	0.05	0.05	0.03	0.03	0.02	0.01	0.01	0	0	0	0	0	0	0		0.72	0.78	1	0.72	0.5	0.44	0.39	0.28	0.28	0.17	0.17	0.11	0.06	0.06	0	0	0	0	0	0	0
embl-cds:AFC62486	Polysaccharide deacetylase	EFAU004_00400	49.345	433	26		0.07	0.13	0.2	0.19	0.1	0.09	0.07	0.05	0.03	0.02	0.01	0.02	0.01	0.01	0	0	0	0	0	0	0		0.35	0.65	1	0.95	0.5	0.45	0.35	0.25	0.15	0.1	0.05	0.1	0.05	0.05	0	0	0	0	0	0	0
embl-cds:AFC62488	tyrosine decarboxylase	EFAU004_00402	70.329	625	44		0.02	0.1	0.22	0.21	0.13	0.09	0.07	0.05	0.04	0.02	0.01	0.01	0.01	0	0	0	0	0	0	0	0		0.09	0.45	1	0.95	0.59	0.41	0.32	0.23	0.18	0.09	0.05	0.05	0.05	0	0	0	0	0	0	0	0
embl-cds:AFC62489	amino acid permease	EFAU004_00403	51.749	473	9		0	0	0	0.08	0.09	0.06	0.11	0.09	0.06	0.03	0.05	0.07	0.07	0.07	0.04	0.04	0.05	0.02	0.03	0.02	0.02		0	0	0	0.73	0.82	0.55	1	0.82	0.55	0.27	0.45	0.64	0.64	0.64	0.36	0.36	0.45	0.18	0.27	0.18	0.18
embl-cds:AFC62490	Na+/H+ antiporter	EFAU004_00404	48.792	455	4		0	0	0	0	0.06	0.09	0.06	0.1	0.07	0.09	0.06	0.06	0.07	0.1	0.05	0.04	0.04	0.05	0.04	0.02	0		0	0	0	0	0.6	0.9	0.6	1	0.7	0.9	0.6	0.6	0.7	1	0.5	0.4	0.4	0.5	0.4	0.2	0
embl-cds:AFC62491	LacI family sugar-binding transcriptional regulator	EFAU004_00405	38.557	339	13		0.07	0.1	0.14	0.12	0.15	0.1	0.09	0.08	0.06	0.04	0.02	0.01	0	0.01	0	0	0	0	0	0	0		0.47	0.67	0.93	0.8	1	0.67	0.6	0.53	0.4	0.27	0.13	0.07	0	0.07	0	0	0	0	0	0	0
embl-cds:AFC62496	endonuclease/exonuclease/phosphatase family protein	EFAU004_00410	32.777	277	2		0.52	0.48	0	0	0	0	0	0	0	0	0	0	0	0	0	0	0	0	0	0	0		1	0.92	0	0	0	0	0	0	0	0	0	0	0	0	0	0	0	0	0	0	0
embl-cds:AFC62497	hypothetical protein	EFAU004_00411	64.878	553	13		0	0.03	0.07	0.11	0.12	0.16	0.1	0.08	0.07	0.05	0.03	0.05	0.02	0.03	0.02	0.01	0.02	0.01	0.01	0	0		0	0.19	0.44	0.69	0.75	1	0.63	0.5	0.44	0.31	0.19	0.31	0.13	0.19	0.13	0.06	0.13	0.06	0.06	0	0
embl-cds:AFC62498	sortase family protein	EFAU004_00412	43.907	386	8		0	0	0	0	0	0	0	0.07	0	0	0	0	0	0	0.06	0.09	0.09	0.06	0.17	0.13	0.34		0	0	0	0	0	0	0	0.21	0	0	0	0	0	0	0.18	0.26	0.26	0.18	0.5	0.38	1
embl-cds:AFC62499	acetyltransferase, GNAT family	EFAU004_00413	17.085	147	4		0.44	0.12	0.27	0.09	0.08	0	0	0	0	0	0	0	0	0	0	0	0	0	0	0	0		1	0.27	0.61	0.2	0.18	0	0	0	0	0	0	0	0	0	0	0	0	0	0	0	0
embl-cds:AFC62501	Transcriptional regulator, PadR family	EFAU004_00415	21.859	183	12		0.02	0.08	0.16	0.14	0.08	0.08	0.09	0.07	0.08	0.05	0.04	0.04	0.02	0.01	0.01	0.01	0.01	0.01	0	0	0		0.13	0.5	1	0.88	0.5	0.5	0.56	0.44	0.5	0.31	0.25	0.25	0.13	0.06	0.06	0.06	0.06	0.06	0	0	0
embl-cds:AFC62502	transcriptional regulator, MerR family	EFAU004_00416	18.325	157	13		0.08	0.12	0.11	0.09	0.12	0.08	0.05	0.05	0.06	0.02	0.05	0.04	0.02	0.03	0.03	0.02	0.03	0.02	0	0.01	0		0.67	1	0.92	0.75	1	0.67	0.42	0.42	0.5	0.17	0.42	0.33	0.17	0.25	0.25	0.17	0.25	0.17	0	0.08	0
embl-cds:AFC62503	major facilitator superfamily transporter	EFAU004_00417	52.717	490	2		0	0.01	0.02	0.03	0.14	0.12	0.16	0.1	0.05	0.05	0.04	0.03	0.03	0.03	0.07	0.01	0.1	0.02	0.01	0	0		0	0.06	0.13	0.19	0.88	0.75	1	0.63	0.31	0.31	0.25	0.19	0.19	0.19	0.44	0.06	0.63	0.13	0.06	0	0
embl-cds:AFC62504	Urea transporter	EFAU004_00418	26.685	236	12		0.01	0.01	0.02	0.05	0.07	0.04	0.08	0.09	0.07	0.07	0.07	0.07	0.05	0.06	0.05	0.04	0.04	0.03	0.03	0.03	0.02		0.11	0.11	0.22	0.56	0.78	0.44	0.89	1	0.78	0.78	0.78	0.78	0.56	0.67	0.56	0.44	0.44	0.33	0.33	0.33	0.22
embl-cds:AFC62505	hypothetical protein	EFAU004_00419	10.451	94	8		0.17	0.13	0.12	0.12	0.12	0.11	0.1	0.07	0.05	0.01	0	0	0	0	0	0	0	0	0	0	0		1	0.76	0.71	0.71	0.71	0.65	0.59	0.41	0.29	0.06	0	0	0	0	0	0	0	0	0	0	0
embl-cds:AFC62510	ABC transporter ATP-binding protein/permease	EFAU004_00424	85.468	778	38		0	0	0.01	0.02	0.02	0.02	0.02	0.02	0.01	0.02	0.02	0.02	0.03	0.05	0.07	0.08	0.1	0.12	0.12	0.11	0.13		0	0	0.08	0.15	0.15	0.15	0.15	0.15	0.08	0.15	0.15	0.15	0.23	0.38	0.54	0.62	0.77	0.92	0.92	0.85	1
embl-cds:AFC62511	DNA-binding response regulator	EFAU004_00425	25.778	222	3		0.38	0.36	0	0	0	0	0	0	0	0	0.1	0	0.11	0.05	0	0	0	0	0	0	0		1	0.95	0	0	0	0	0	0	0	0	0.26	0	0.29	0.13	0	0	0	0	0	0	0
embl-cds:AFC62512	sensor histidine kinase	EFAU004_00426	39.776	347	3		0.05	0.19	0.28	0.23	0.06	0	0.02	0.04	0.03	0.02	0.01	0.02	0.01	0.01	0	0	0.01	0	0	0	0		0.18	0.68	1	0.82	0.21	0	0.07	0.14	0.11	0.07	0.04	0.07	0.04	0.04	0	0	0.04	0	0	0	0
embl-cds:AFC62513	LysR family transcriptional regulator	EFAU004_00427	33.619	293	7		0	0.03	0.03	0.74	0	0.03	0	0.02	0.04	0.04	0.03	0.03	0.01	0.01	0	0	0	0	0	0	0		0	0.04	0.04	1	0	0.04	0	0.03	0.05	0.05	0.04	0.04	0.01	0.01	0	0	0	0	0	0	0
embl-cds:AFC62515	transcriptional regulator, PadR family	EFAU004_00429	12.274	105	9		0.02	0.07	0.12	0.17	0.16	0.12	0.09	0.06	0.05	0.04	0.03	0.02	0.02	0.02	0.01	0	0	0.01	0	0	0.01		0.12	0.41	0.71	1	0.94	0.71	0.53	0.35	0.29	0.24	0.18	0.12	0.12	0.12	0.06	0	0	0.06	0	0	0.06
embl-cds:AFC62516	membrane protein	EFAU004_00430	22.739	202	2		0.01	0.03	0.12	0.12	0.14	0.12	0.08	0.07	0.07	0.05	0.03	0.03	0.03	0.03	0.02	0.01	0.01	0.01	0.01	0.01	0.01		0.07	0.21	0.86	0.86	1	0.86	0.57	0.5	0.5	0.36	0.21	0.21	0.21	0.21	0.14	0.07	0.07	0.07	0.07	0.07	0.07
embl-cds:AFC62517	hypothetical protein	EFAU004_00431	30.222	276	10		0.08	0.17	0.17	0.16	0.11	0.09	0.05	0.05	0.04	0.02	0.02	0.01	0.01	0.01	0	0	0.01	0	0	0	0		0.47	1	1	0.94	0.65	0.53	0.29	0.29	0.24	0.12	0.12	0.06	0.06	0.06	0	0	0.06	0	0	0	0
embl-cds:AFC62518	hypothetical protein	EFAU004_00432	19.172	162	13		0.25	0.25	0.15	0.13	0.07	0.05	0.05	0.03	0.02	0	0	0	0	0	0	0	0	0	0	0	0		1	1	0.6	0.52	0.28	0.2	0.2	0.12	0.08	0	0	0	0	0	0	0	0	0	0	0	0
embl-cds:AFC62519	SPFH domain / Band 7 family protein	EFAU004_00433	32.481	290	12		0	0	0	0.02	0.05	0.06	0.08	0.1	0.1	0.09	0.05	0.06	0.06	0.07	0.05	0.04	0.05	0.04	0.04	0.02	0.02		0	0	0	0.2	0.5	0.6	0.8	1	1	0.9	0.5	0.6	0.6	0.7	0.5	0.4	0.5	0.4	0.4	0.2	0.2
embl-cds:AFC62520	hypothetical protein	EFAU004_00434	13.494	120	7		0.09	0.12	0.11	0.12	0.12	0.09	0.06	0.05	0.05	0.02	0.03	0.02	0.02	0.02	0.01	0.02	0.02	0.01	0.01	0.01	0.01		0.75	1	0.92	1	1	0.75	0.5	0.42	0.42	0.17	0.25	0.17	0.17	0.17	0.08	0.17	0.17	0.08	0.08	0.08	0.08
embl-cds:AFC62521	ABC transporter, ATP-binding protein	EFAU004_00435	27.635	250	19		0.04	0.05	0.05	0.08	0.09	0.09	0.09	0.08	0.07	0.07	0.04	0.05	0.04	0.05	0.03	0.02	0.03	0.02	0.01	0.01	0.01		0.44	0.56	0.56	0.89	1	1	1	0.89	0.78	0.78	0.44	0.56	0.44	0.56	0.33	0.22	0.33	0.22	0.11	0.11	0.11
embl-cds:AFC62522	peptide ABC transporter permease/transmembrane protein	EFAU004_00436	67.955	600	18		0	0	0	0.01	0.03	0.02	0.02	0.03	0.03	0.03	0.02	0.03	0.02	0.04	0.06	0.06	0.11	0.11	0.16	0.1	0.12		0	0	0	0.06	0.19	0.13	0.13	0.19	0.19	0.19	0.13	0.19	0.13	0.25	0.38	0.38	0.69	0.69	1	0.63	0.75
embl-cds:AFC62525	N-acetylmuramoyl-L-alanine amidase	EFAU004_00439	76.873	714	8		0.18	0.21	0.12	0.02	0.07	0.15	0.11	0.02	0	0.03	0.02	0.02	0.01	0.01	0.01	0	0.01	0	0	0	0		0.86	1	0.57	0.1	0.33	0.71	0.52	0.1	0	0.14	0.1	0.1	0.05	0.05	0.05	0	0.05	0	0	0	0
embl-cds:AFC62528	ribokinase	EFAU004_00442	31.989	305	4		0.29	0.13	0.24	0	0.06	0.28	0	0	0	0	0	0	0	0	0	0	0	0	0	0	0		1	0.45	0.83	0	0.21	0.97	0	0	0	0	0	0	0	0	0	0	0	0	0	0	0
embl-cds:AFC62529	LacI family sugar-binding transcriptional regulator	EFAU004_00443	37.768	337	18		0.03	0.07	0.08	0.07	0.06	0.04	0.03	0.02	0.02	0.02	0.02	0.03	0.02	0.05	0.07	0.05	0.08	0.07	0.07	0.04	0.05		0.38	0.88	1	0.88	0.75	0.5	0.38	0.25	0.25	0.25	0.25	0.38	0.25	0.63	0.88	0.63	1	0.88	0.88	0.5	0.63
[truncated: 1,415 more rows]
