# Supplementary material for: Grad-seq analysis of Enterococcus faecalis and Enterococcus faecium provides a global view of RNA and protein complexes in these two opportunistic pathogens
Source: Microlife. 2022 Dec 27;4:uqac027. doi: 10.1093/femsml/uqac027 (PMC10117718; doi:10.1093/femsml/uqac027)
Supplement: uqac027_Supplemental_Files [file uqac027_supplemental_files.zip › Table_S2.xlsx]

## Sheet: SEQ-faecalis
orientation	Sequence name	Source	Feature	Start	End	Score	Strand	Frame	gene	product	reads	>100 reads	log(reads)		1 norm2grad	2 norm2grad	3 norm2grad	4 norm2grad	5 norm2grad	6 norm2grad	7 norm2grad	8 norm2grad	9 norm2grad	10 norm2grad	11 norm2grad	12 norm2grad	13 norm2grad	14 norm2grad	15 norm2grad	16 norm2grad	17 norm2grad	18 norm2grad	19 norm2grad	20 norm2grad	P norm2grad		1 norm2max	2 norm2max	3 norm2max	4 norm2max	5 norm2max	6 norm2max	7 norm2max	8 norm2max	9 norm2max	10 norm2max	11 norm2max	12 norm2max	13 norm2max
sense	NC_004668.1	ANNOgesic	5UTR	3282	3313	.	+	.	EF_RS00015	S4 domain-containing protein YaaA	33423	1	4.52		0	0.01	0.01	0.04	0.08	0.09	0.08	0.1	0.11	0.17	0.14	0.05	0.02	0.01	0.01	0.01	0.01	0.01	0.01	0.01	0.02		0	0.06	0.06	0.24	0.47	0.53	0.47	0.59	0.65	1	0.82	0.29	0.12
sense	NC_004668.1	ANNOgesic	5UTR	9270	9350	.	+	.	EF_RS00035	30S ribosomal protein S6	88253	1	4.95		0	0	0.01	0.02	0.05	0.05	0.03	0.04	0.06	0.11	0.14	0.09	0.07	0.05	0.05	0.03	0.04	0.04	0.03	0.03	0.06		0	0	0.07	0.14	0.36	0.36	0.21	0.29	0.43	0.79	1	0.64	0.5
sense	NC_004668.1	ANNOgesic	5UTR	10648	10733	.	+	.	EF_RS00050	DHH family phosphoesterase	1837	1	3.26		0.01	0	0.01	0.03	0.07	0.08	0.06	0.1	0.09	0.09	0.09	0.06	0.04	0.01	0.01	0.03	0.06	0.05	0.02	0.02	0.06		0.1	0	0.1	0.3	0.7	0.8	0.6	1	0.9	0.9	0.9	0.6	0.4
sense	NC_004668.1	ANNOgesic	5UTR	12443	12715	.	+	.	EF_RS00055	50S ribosomal protein L9	6759	1	3.83		0	0.02	0.02	0.05	0.1	0.12	0.1	0.09	0.08	0.08	0.08	0.05	0.03	0.03	0.03	0.02	0.02	0.01	0.01	0.01	0.03		0	0.17	0.17	0.42	0.83	1	0.83	0.75	0.67	0.67	0.67	0.42	0.25
sense	NC_004668.1	ANNOgesic	5UTR	13398	13440	.	+	.	EF_RS00060	replicative DNA helicase	360	1	2.56		0.02	0.02	0.01	0.05	0.18	0.15	0.16	0.11	0.09	0.06	0.04	0.03	0.02	0	0.02	0	0	0.02	0.01	0.01	0.01		0.11	0.11	0.06	0.28	1	0.83	0.89	0.61	0.5	0.33	0.22	0.17	0.11
sense	NC_004668.1	ANNOgesic	5UTR	15014	15044	.	+	.	EF_RS00065	adenylosuccinate synthase	2906	1	3.46		0	0	0.01	0.06	0.18	0.2	0.14	0.11	0.07	0.07	0.05	0.03	0.02	0	0.01	0	0.01	0.01	0.01	0.01	0.02		0	0	0.05	0.3	0.9	1	0.7	0.55	0.35	0.35	0.25	0.15	0.1
sense	NC_004668.1	ANNOgesic	5UTR	16437	16461	.	+	.	EF_RS00070	DegV family protein	128	1	2.11		0.02	0	0.01	0	0.05	0.04	0	0.11	0.15	0.22	0.23	0.14	0.02	0	0	0	0	0	0	0	0.01		0.09	0	0.04	0	0.22	0.17	0	0.48	0.65	0.96	1	0.61	0.09
sense	NC_004668.1	ANNOgesic	5UTR	19001	19035	.	-	.	EF_RS00075	ATP-binding cassette domain-containing protein	1575	1	3.2		0	0	0.01	0.04	0.11	0.18	0.1	0.1	0.06	0.09	0.07	0.04	0.03	0.01	0.02	0.01	0.03	0.01	0.01	0.02	0.05		0	0	0.06	0.22	0.61	1	0.56	0.56	0.33	0.5	0.39	0.22	0.17
sense	NC_004668.1	ANNOgesic	5UTR	19215	19254	.	+	.	EF_RS00080	sigma-54-dependent transcriptional regulator	46	0	1.66		0	0	0.04	0.08	0.13	0.11	0	0.17	0.03	0.03	0.16	0.09	0	0.08	0	0	0.07	0	0	0	0.02		0	0	0.24	0.47	0.76	0.65	0	1	0.18	0.18	0.94	0.53	0
sense	NC_004668.1	ANNOgesic	5UTR	19222	19254	.	+	.	EF_RS00080	sigma-54-dependent transcriptional regulator	46	0	1.66		0	0	0.04	0.08	0.13	0.11	0	0.17	0.03	0.03	0.16	0.09	0	0.08	0	0	0.07	0	0	0	0.02		0	0	0.24	0.47	0.76	0.65	0	1	0.18	0.18	0.94	0.53	0
sense	NC_004668.1	ANNOgesic	5UTR	22263	22341	.	+	.	EF_RS00085	PTS sugar transporter subunit IIB	5692	1	3.76		0.01	0.05	0.06	0.13	0.14	0.11	0.07	0.06	0.04	0.05	0.05	0.04	0.03	0.03	0.02	0.01	0.03	0.01	0.01	0.01	0.04		0.07	0.36	0.43	0.93	1	0.79	0.5	0.43	0.29	0.36	0.36	0.29	0.21
sense	NC_004668.1	ANNOgesic	5UTR	25984	26014	.	+	.	EF_RS00105	DUF956 family protein	2606	1	3.42		0	0.01	0.01	0.07	0.13	0.1	0.07	0.05	0.05	0.04	0.06	0.04	0.04	0.03	0.05	0.02	0.03	0.03	0.03	0.04	0.08		0	0.08	0.08	0.54	1	0.77	0.54	0.38	0.38	0.31	0.46	0.31	0.31
sense	NC_004668.1	ANNOgesic	5UTR	26607	26639	.	+	.	EF_RS00110	DUF308 domain-containing protein	4631	1	3.67		0	0	0.02	0.07	0.12	0.07	0.04	0.08	0.09	0.14	0.13	0.06	0.03	0.02	0.02	0.01	0.01	0.01	0.01	0.02	0.04		0	0	0.14	0.5	0.86	0.5	0.29	0.57	0.64	1	0.93	0.43	0.21
sense	NC_004668.1	ANNOgesic	5UTR	27416	27449	.	-	.	EF_RS00115	hypothetical protein	949	1	2.98		0	0.01	0.01	0.01	0.03	0.02	0.05	0.03	0.09	0.18	0.24	0.09	0.07	0.01	0.02	0	0	0.01	0.03	0.04	0.05		0	0.04	0.04	0.04	0.13	0.08	0.21	0.13	0.38	0.75	1	0.38	0.29
sense	NC_004668.1	ANNOgesic	5UTR	31373	31430	.	+	.	EF_RS00135	RidA family protein	188	1	2.27		0.01	0.01	0.02	0.04	0.02	0.07	0.07	0.01	0.11	0.21	0.23	0.08	0.06	0	0	0	0.01	0	0.01	0.02	0.03		0.04	0.04	0.09	0.17	0.09	0.3	0.3	0.04	0.48	0.91	1	0.35	0.26
sense	NC_004668.1	ANNOgesic	5UTR	37244	37272	.	-	.	EF_RS00145	YfhO family protein	197	1	2.29		0.02	0.02	0.01	0.09	0.3	0.1	0.06	0.09	0.09	0.03	0.01	0.02	0.03	0	0	0	0	0	0.04	0.03	0.04		0.07	0.07	0.03	0.3	1	0.33	0.2	0.3	0.3	0.1	0.03	0.07	0.1
sense	NC_004668.1	ANNOgesic	5UTR	38772	38795	.	-	.	EF_RS00155	VOC family protein	78	0	1.89		0.01	0	0.02	0	0.08	0.03	0.08	0.06	0.16	0.02	0.25	0.08	0	0.07	0	0	0.06	0	0.01	0.02	0.04		0.04	0	0.08	0	0.32	0.12	0.32	0.24	0.64	0.08	1	0.32	0
sense	NC_004668.1	ANNOgesic	5UTR	38807	38849	.	+	.	EF_RS00160	0	54	0	1.73		0	0	0.08	0.1	0.05	0.09	0	0.09	0.08	0.14	0.15	0.06	0	0	0	0.08	0	0	0.02	0	0.06		0	0	0.53	0.67	0.33	0.6	0	0.6	0.53	0.93	1	0.4	0
sense	NC_004668.1	ANNOgesic	5UTR	42115	42257	.	+	.	EF_RS00175	dUTP diphosphatase	1149	1	3.06		0.01	0.03	0.02	0.05	0.1	0.08	0.1	0.06	0.08	0.13	0.12	0.05	0.06	0.03	0	0.01	0.01	0.01	0.01	0.01	0.05		0.08	0.23	0.15	0.38	0.77	0.62	0.77	0.46	0.62	1	0.92	0.38	0.46
sense	NC_004668.1	ANNOgesic	5UTR	42231	42257	.	+	.	EF_RS00175	dUTP diphosphatase	731	1	2.86		0	0.01	0.01	0.07	0.11	0.09	0.08	0.06	0.07	0.12	0.13	0.05	0.05	0.04	0	0.01	0	0.01	0.01	0.02	0.04		0	0.08	0.08	0.54	0.85	0.69	0.62	0.46	0.54	0.92	1	0.38	0.38
sense	NC_004668.1	ANNOgesic	5UTR	42798	42815	.	+	.	EF_RS00180	DNA repair protein RadA	769	1	2.89		0.01	0.01	0.02	0.06	0.1	0.1	0.08	0.08	0.08	0.06	0.09	0.08	0.04	0.02	0.04	0.01	0.04	0.01	0.01	0.01	0.06		0.1	0.1	0.2	0.6	1	1	0.8	0.8	0.8	0.6	0.9	0.8	0.4
sense	NC_004668.1	ANNOgesic	5UTR	45751	45976	.	+	.	EF_RS00195	glutamate--tRNA ligase	8466	1	3.93		0.01	0.02	0.02	0.06	0.1	0.1	0.09	0.07	0.08	0.1	0.09	0.05	0.03	0.02	0.02	0.02	0.02	0.01	0.01	0.02	0.05		0.1	0.2	0.2	0.6	1	1	0.9	0.7	0.8	1	0.9	0.5	0.3
sense	NC_004668.1	ANNOgesic	5UTR	49481	49644	.	+	.	EF_RS00210	Mini-ribonuclease 3	3034	1	3.48		0	0.01	0.02	0.03	0.08	0.07	0.06	0.05	0.04	0.06	0.06	0.06	0.05	0.05	0.04	0.02	0.04	0.04	0.03	0.04	0.13		0	0.08	0.15	0.23	0.62	0.54	0.46	0.38	0.31	0.46	0.46	0.46	0.38
sense	NC_004668.1	ANNOgesic	5UTR	52180	52192	.	+	.	EF_RS00230	Veg family protein	125638	1	5.1		0	0.06	0.08	0.14	0.21	0.17	0.1	0.06	0.03	0.03	0.03	0.01	0.01	0.01	0.01	0	0	0.01	0.01	0.01	0.02		0	0.29	0.38	0.67	1	0.81	0.48	0.29	0.14	0.14	0.14	0.05	0.05
sense	NC_004668.1	ANNOgesic	5UTR	52568	52618	.	+	.	EF_RS00235	4-(cytidine 5'-diphospho)-2-C-methyl-D-erythritol kinase	2093	1	3.32		0	0.02	0.02	0.07	0.15	0.12	0.09	0.08	0.09	0.08	0.09	0.03	0.04	0.02	0.03	0.01	0.02	0.01	0.01	0	0.01		0	0.13	0.13	0.47	1	0.8	0.6	0.53	0.6	0.53	0.6	0.2	0.27
sense	NC_004668.1	ANNOgesic	5UTR	55435	55553	.	-	.	EF_RS00250	hypothetical protein	238	1	2.38		0.18	0.11	0.13	0.1	0.09	0.07	0.07	0.08	0.01	0.02	0.01	0.01	0.02	0.02	0.03	0	0.02	0.01	0	0.01	0		1	0.61	0.72	0.56	0.5	0.39	0.39	0.44	0.06	0.11	0.06	0.06	0.11
sense	NC_004668.1	ANNOgesic	5UTR	55700	55754	.	+	.	EF_RS00255	zinc ABC transporter substrate-binding protein	310	1	2.49		0.01	0	0.01	0.04	0.09	0.09	0.09	0.07	0.05	0.13	0.18	0.06	0.04	0.02	0	0.03	0	0.02	0.01	0.02	0.05		0.06	0	0.06	0.22	0.5	0.5	0.5	0.39	0.28	0.72	1	0.33	0.22
sense	NC_004668.1	ANNOgesic	5UTR	58545	58570	.	+	.	EF_RS00270	pur operon repressor	1364	1	3.13		0	0	0	0.02	0.09	0.11	0.06	0.09	0.09	0.19	0.16	0.06	0.03	0.01	0.01	0.03	0.01	0	0.01	0.01	0.02		0	0	0	0.11	0.47	0.58	0.32	0.47	0.47	1	0.84	0.32	0.16
sense	NC_004668.1	ANNOgesic	5UTR	59543	59602	.	+	.	EF_RS00275	bifunctional UDP-N-acetylglucosamine diphosphorylase/glucosamine-1-phosphate N-acetyltransferase GlmU	1548	1	3.19		0	0	0	0.02	0.13	0.17	0.14	0.12	0.06	0.08	0.05	0.03	0.05	0.02	0.01	0.01	0.02	0.01	0.02	0.02	0.03		0	0	0	0.12	0.76	1	0.82	0.71	0.35	0.47	0.29	0.18	0.29
sense	NC_004668.1	ANNOgesic	5UTR	61327	61420	.	+	.	EF_RS00280	5'-nucleotidase C-terminal domain-containing protein	497	1	2.7		0	0.02	0.02	0.1	0.14	0.16	0.13	0.08	0.08	0.07	0.06	0.03	0.03	0.01	0	0.01	0.01	0	0.01	0.01	0.03		0	0.13	0.13	0.63	0.88	1	0.81	0.5	0.5	0.44	0.38	0.19	0.19
sense	NC_004668.1	ANNOgesic	5UTR	65448	65497	.	+	.	EF_RS00285	peptide ABC transporter substrate-binding protein	26	0	1.41		0.02	0	0.06	0	0.22	0	0.12	0.27	0	0.07	0	0.12	0	0	0	0	0	0	0	0.06	0.06		0.07	0	0.22	0	0.81	0	0.44	1	0	0.26	0	0.44	0
sense	NC_004668.1	ANNOgesic	5UTR	68632	68667	.	+	.	EF_RS00300	Holliday junction branch migration protein RuvA	925	1	2.97		0.01	0.01	0.02	0.03	0.1	0.11	0.12	0.11	0.14	0.15	0.06	0.03	0.01	0.03	0	0	0.02	0.01	0.01	0.01	0.02		0.07	0.07	0.13	0.2	0.67	0.73	0.8	0.73	0.93	1	0.4	0.2	0.07
sense	NC_004668.1	ANNOgesic	5UTR	70871	70888	.	-	.	EF_RS00310	hypothetical protein	87	0	1.94		0	0	0	0	0	0.02	0	0.07	0.16	0.26	0.21	0.15	0.11	0	0	0	0	0	0	0.01	0.01		0	0	0	0	0	0.08	0	0.27	0.62	1	0.81	0.58	0.42
sense	NC_004668.1	ANNOgesic	5UTR	70910	71084	.	+	.	EF_RS00315	N-acetylmannosamine-6-phosphate 2-epimerase	329	1	2.52		0.02	0.01	0.05	0.11	0.09	0.12	0.08	0.15	0.11	0.05	0.04	0.01	0.01	0.05	0.02	0.01	0	0.03	0.01	0.01	0.01		0.13	0.07	0.33	0.73	0.6	0.8	0.53	1	0.73	0.33	0.27	0.07	0.07
sense	NC_004668.1	ANNOgesic	5UTR	70918	71084	.	+	.	EF_RS00315	N-acetylmannosamine-6-phosphate 2-epimerase	311	1	2.49		0.02	0.01	0.05	0.12	0.09	0.13	0.09	0.16	0.09	0.05	0.02	0.02	0.01	0.05	0.02	0.01	0	0.04	0	0.01	0.02		0.13	0.06	0.31	0.75	0.56	0.81	0.56	1	0.56	0.31	0.13	0.13	0.06
sense	NC_004668.1	ANNOgesic	5UTR	71923	71960	.	+	.	EF_RS00320	alpha-glucosidase	415	1	2.62		0	0.02	0.07	0.1	0.13	0.08	0.04	0.1	0.08	0.05	0.07	0.05	0.01	0.08	0.02	0	0.01	0.02	0.01	0.01	0.05		0	0.15	0.54	0.77	1	0.62	0.31	0.77	0.62	0.38	0.54	0.38	0.08
sense	NC_004668.1	ANNOgesic	5UTR	76463	76518	.	-	.	EF_RS00330	Crp/Fnr family transcriptional regulator	571	1	2.76		0	0.01	0.02	0.1	0.23	0.18	0.11	0.05	0.07	0.06	0.07	0.03	0	0.01	0	0.01	0.02	0	0	0.01	0.01		0	0.04	0.09	0.43	1	0.78	0.48	0.22	0.3	0.26	0.3	0.13	0
sense	NC_004668.1	ANNOgesic	5UTR	76718	76736	.	+	.	EF_RS00335	SDR family oxidoreductase	41558	1	4.62		0.06	0.08	0.06	0.06	0.05	0.04	0.03	0.03	0.04	0.1	0.16	0.11	0.07	0.04	0.03	0.01	0.01	0.01	0.01	0.01	0.02		0.38	0.5	0.38	0.38	0.31	0.25	0.19	0.19	0.25	0.63	1	0.69	0.44
sense	NC_004668.1	ANNOgesic	5UTR	80078	80195	.	+	.	EF_RS00365	MFS transporter	18218	1	4.26		0	0	0.01	0.02	0.05	0.07	0.07	0.09	0.09	0.13	0.13	0.07	0.04	0.03	0.02	0.01	0.02	0.02	0.02	0.03	0.09		0	0	0.08	0.15	0.38	0.54	0.54	0.69	0.69	1	1	0.54	0.31
sense	NC_004668.1	ANNOgesic	5UTR	84750	84855	.	-	.	EF_RS00380	helix-turn-helix domain-containing protein	68	0	1.83		0	0.04	0.06	0	0.22	0	0	0.07	0.06	0.4	0.08	0.05	0	0	0	0	0	0	0	0	0.02		0	0.1	0.15	0	0.55	0	0	0.18	0.15	1	0.2	0.13	0
sense	NC_004668.1	ANNOgesic	5UTR	91943	91977	.	+	.	EF_RS00390	diacylglycerol kinase family lipid kinase	2231	1	3.35		0	0	0.01	0.02	0.06	0.11	0.09	0.07	0.08	0.12	0.17	0.1	0.04	0.03	0.02	0.02	0.01	0.01	0.01	0.01	0.04		0	0	0.06	0.12	0.35	0.65	0.53	0.41	0.47	0.71	1	0.59	0.24
sense	NC_004668.1	ANNOgesic	5UTR	92950	92973	.	+	.	EF_RS00395	helix-turn-helix domain-containing protein	749	1	2.87		0.01	0.01	0.02	0.04	0.11	0.18	0.12	0.07	0.06	0.08	0.06	0.05	0.03	0.02	0.02	0.01	0.02	0.01	0.02	0.03	0.05		0.06	0.06	0.11	0.22	0.61	1	0.67	0.39	0.33	0.44	0.33	0.28	0.17
sense	NC_004668.1	ANNOgesic	5UTR	94790	94814	.	+	.	EF_RS00400	hypothetical protein	85	0	1.93		0.06	0.03	0.1	0.06	0.07	0.12	0	0.05	0.02	0.09	0.1	0.13	0	0.07	0.09	0	0	0	0	0	0		0.46	0.23	0.77	0.46	0.54	0.92	0	0.38	0.15	0.69	0.77	1	0
sense	NC_004668.1	ANNOgesic	5UTR	98377	98403	.	+	.	EF_RS00410	formate/nitrite transporter family protein	1201	1	3.08		0.01	0.01	0.02	0.07	0.16	0.16	0.09	0.08	0.05	0.12	0.08	0.04	0.02	0	0.01	0	0.01	0.01	0.01	0.01	0.03		0.06	0.06	0.13	0.44	1	1	0.56	0.5	0.31	0.75	0.5	0.25	0.13
sense	NC_004668.1	ANNOgesic	5UTR	98385	98403	.	+	.	EF_RS00410	formate/nitrite transporter family protein	1201	1	3.08		0.01	0.01	0.02	0.07	0.16	0.16	0.09	0.08	0.05	0.12	0.08	0.04	0.02	0	0.01	0	0.01	0.01	0.01	0.01	0.03		0.06	0.06	0.13	0.44	1	1	0.56	0.5	0.31	0.75	0.5	0.25	0.13
sense	NC_004668.1	ANNOgesic	5UTR	99301	99329	.	+	.	EF_RS00415	lipoprotein	539	1	2.73		0.01	0.01	0.01	0.04	0.08	0.12	0.1	0.07	0.12	0.12	0.12	0.06	0.02	0.01	0.01	0	0.02	0.01	0.01	0.02	0.04		0.08	0.08	0.08	0.33	0.67	1	0.83	0.58	1	1	1	0.5	0.17
sense	NC_004668.1	ANNOgesic	5UTR	100853	100879	.	-	.	EF_RS00420	PAS domain-containing protein	1688	1	3.23		0	0	0.01	0.05	0.1	0.12	0.11	0.12	0.13	0.12	0.1	0.04	0.01	0.01	0.02	0	0.01	0.01	0.01	0.01	0.01		0	0	0.08	0.38	0.77	0.92	0.85	0.92	1	0.92	0.77	0.31	0.08
sense	NC_004668.1	ANNOgesic	5UTR	100977	101110	.	+	.	EF_RS00425	PTS sugar transporter subunit IIC	3315	1	3.52		0.16	0.14	0.08	0.1	0.09	0.09	0.07	0.04	0.05	0.03	0.04	0.02	0.01	0.02	0	0	0	0.01	0	0.01	0.02		1	0.88	0.5	0.63	0.56	0.56	0.44	0.25	0.31	0.19	0.25	0.13	0.06
sense	NC_004668.1	ANNOgesic	5UTR	106701	106775	.	-	.	EF_RS00450	ArgR family transcriptional regulator	7500	1	3.88		0	0.01	0.02	0.1	0.2	0.23	0.14	0.08	0.05	0.04	0.03	0.02	0.02	0.01	0	0.01	0.01	0	0	0	0.01		0	0.04	0.09	0.43	0.87	1	0.61	0.35	0.22	0.17	0.13	0.09	0.09
sense	NC_004668.1	ANNOgesic	5UTR	106916	106944	.	+	.	EF_RS00455	ArgR family transcriptional regulator	1177	1	3.07		0.01	0.01	0.02	0.09	0.31	0.2	0.1	0.07	0.03	0.03	0.02	0.01	0.02	0.01	0	0.02	0	0.01	0	0.01	0.02		0.03	0.03	0.06	0.29	1	0.65	0.32	0.23	0.1	0.1	0.06	0.03	0.06
sense	NC_004668.1	ANNOgesic	5UTR	107702	107729	.	+	.	EF_RS00460	arginine deiminase	6324	1	3.8		0	0	0.01	0.03	0.07	0.06	0.07	0.08	0.11	0.16	0.14	0.07	0.04	0.02	0.02	0.01	0.02	0.01	0.02	0.02	0.04		0	0	0.06	0.19	0.44	0.38	0.44	0.5	0.69	1	0.88	0.44	0.25
sense	NC_004668.1	ANNOgesic	5UTR	114484	114544	.	+	.	EF_RS00495	NADP-dependent oxidoreductase	109	1	2.04		0	0	0.03	0	0.08	0.14	0.06	0.09	0.04	0.05	0.13	0.07	0.08	0	0.07	0.08	0.04	0	0.03	0	0.03		0	0	0.21	0	0.57	1	0.43	0.64	0.29	0.36	0.93	0.5	0.57
sense	NC_004668.1	ANNOgesic	5UTR	115648	115686	.	+	.	EF_RS00500	ParB N-terminal domain-containing protein	216	1	2.33		0.02	0.06	0.06	0.06	0.11	0.06	0.01	0.15	0.07	0.07	0.04	0.04	0.04	0.05	0	0.04	0.02	0.04	0.01	0.01	0.04		0.13	0.4	0.4	0.4	0.73	0.4	0.07	1	0.47	0.47	0.27	0.27	0.27
sense	NC_004668.1	ANNOgesic	5UTR	117494	117533	.	+	.	EF_RS00510	family 20 glycosylhydrolase	115	1	2.06		0.01	0.01	0.01	0.02	0.03	0.04	0.05	0.06	0.07	0.17	0.14	0.08	0.02	0.05	0	0.07	0.04	0.05	0.01	0.01	0.04		0.06	0.06	0.06	0.12	0.18	0.24	0.29	0.35	0.41	1	0.82	0.47	0.12
sense	NC_004668.1	ANNOgesic	5UTR	120197	120325	.	+	.	EF_RS00515	reactive intermediate/imine deaminase	5937	1	3.77		0.07	0.21	0.17	0.15	0.14	0.07	0.04	0.04	0.03	0.03	0.02	0	0.01	0	0	0	0	0	0	0	0		0.33	1	0.81	0.71	0.67	0.33	0.19	0.19	0.14	0.14	0.1	0	0.05
sense	NC_004668.1	ANNOgesic	5UTR	123495	123527	.	-	.	EF_RS00525	PLP-dependent aminotransferase family protein	174	1	2.24		0	0.01	0	0	0.1	0.11	0.11	0.05	0.11	0.11	0.16	0.08	0.05	0.03	0	0	0	0	0.01	0.01	0.06		0	0.06	0	0	0.63	0.69	0.69	0.31	0.69	0.69	1	0.5	0.31
sense	NC_004668.1	ANNOgesic	5UTR	125932	126049	.	-	.	EF_RS00540	ATP-binding protein	2775	1	3.44		0.1	0.09	0.07	0.11	0.12	0.08	0.07	0.06	0.06	0.04	0.03	0.03	0.03	0.01	0.02	0.01	0.02	0.01	0.01	0.01	0.03		0.83	0.75	0.58	0.92	1	0.67	0.58	0.5	0.5	0.33	0.25	0.25	0.25
sense	NC_004668.1	ANNOgesic	5UTR	128846	128874	.	-	.	EF_RS00550	C39 family peptidase	174	1	2.24		0	0.02	0.01	0.03	0.02	0.17	0.05	0.04	0.1	0.09	0.19	0.07	0.05	0.03	0	0	0	0.02	0.01	0.03	0.07		0	0.11	0.05	0.16	0.11	0.89	0.26	0.21	0.53	0.47	1	0.37	0.26
sense	NC_004668.1	ANNOgesic	5UTR	129516	129645	.	+	.	EF_RS00560	IS256-like element IS256 family transposase	263	1	2.42		0.16	0.11	0.08	0.05	0.06	0.08	0.05	0.05	0.06	0.05	0.06	0.03	0.03	0.02	0.02	0.01	0.02	0.02	0.01	0.01	0.02		1	0.69	0.5	0.31	0.38	0.5	0.31	0.31	0.38	0.31	0.38	0.19	0.19
sense	NC_004668.1	ANNOgesic	5UTR	129566	129645	.	+	.	EF_RS00560	IS256-like element IS256 family transposase	251	1	2.4		0.17	0.09	0.08	0.05	0.06	0.07	0.05	0.05	0.07	0.05	0.06	0.03	0.03	0.02	0.02	0.01	0.02	0.02	0.01	0.01	0.02		1	0.53	0.47	0.29	0.35	0.41	0.29	0.29	0.41	0.29	0.35	0.18	0.18
sense	NC_004668.1	ANNOgesic	5UTR	129613	129645	.	+	.	EF_RS00560	IS256-like element IS256 family transposase	216	1	2.33		0.15	0.09	0.08	0.04	0.06	0.07	0.05	0.05	0.07	0.06	0.07	0.03	0.04	0.03	0.02	0.01	0.03	0.02	0.01	0.01	0.02		1	0.6	0.53	0.27	0.4	0.47	0.33	0.33	0.47	0.4	0.47	0.2	0.27
sense	NC_004668.1	ANNOgesic	5UTR	130897	130937	.	+	.	EF_RS00565	hypothetical protein	228	1	2.36		0.01	0.06	0	0.09	0.13	0.15	0.14	0.05	0.08	0.1	0.06	0.03	0	0.05	0	0	0	0	0.01	0	0.04		0.07	0.4	0	0.6	0.87	1	0.93	0.33	0.53	0.67	0.4	0.2	0
sense	NC_004668.1	ANNOgesic	5UTR	131902	132152	.	+	.	EF_RS00570	restriction endonuclease	896	1	2.95		0.01	0.02	0.02	0.09	0.17	0.17	0.11	0.06	0.06	0.07	0.05	0.02	0.02	0.01	0.01	0.01	0.02	0.01	0.02	0.03	0.02		0.06	0.12	0.12	0.53	1	1	0.65	0.35	0.35	0.41	0.29	0.12	0.12
sense	NC_004668.1	ANNOgesic	5UTR	132068	132152	.	+	.	EF_RS00570	restriction endonuclease	821	1	2.91		0.01	0.03	0.02	0.08	0.15	0.16	0.11	0.07	0.06	0.07	0.06	0.02	0.02	0.01	0.01	0.01	0.02	0.01	0.02	0.03	0.03		0.06	0.19	0.13	0.5	0.94	1	0.69	0.44	0.38	0.44	0.38	0.13	0.13
sense	NC_004668.1	ANNOgesic	5UTR	132120	132152	.	+	.	EF_RS00570	restriction endonuclease	811	1	2.91		0.01	0.03	0.02	0.08	0.15	0.16	0.11	0.07	0.06	0.07	0.06	0.02	0.02	0.01	0.01	0.01	0.02	0.01	0.02	0.03	0.03		0.06	0.19	0.13	0.5	0.94	1	0.69	0.44	0.38	0.44	0.38	0.13	0.13
sense	NC_004668.1	ANNOgesic	5UTR	133788	133814	.	-	.	EF_RS00580	helix-turn-helix transcriptional regulator	226	1	2.35		0	0	0.01	0.09	0.19	0.17	0.1	0.12	0.08	0.06	0.04	0.04	0.02	0.02	0	0	0.01	0.01	0.01	0.01	0.02		0	0	0.05	0.47	1	0.89	0.53	0.63	0.42	0.32	0.21	0.21	0.11
sense	NC_004668.1	ANNOgesic	5UTR	134812	134836	.	-	.	EF_RS00585	hypothetical protein	843	1	2.93		0	0	0	0	0	0	0	0	0.04	0.24	0.28	0.15	0.1	0.04	0.03	0	0.04	0.01	0.02	0.02	0.03		0	0	0	0	0	0	0	0	0.14	0.86	1	0.54	0.36
sense	NC_004668.1	ANNOgesic	5UTR	135940	136200	.	+	.	EF_RS00605	hypothetical protein	874	1	2.94		0.01	0.05	0.04	0.09	0.1	0.1	0.09	0.06	0.04	0.05	0.07	0.05	0.03	0.07	0.03	0	0.02	0.01	0.01	0.03	0.06		0.1	0.5	0.4	0.9	1	1	0.9	0.6	0.4	0.5	0.7	0.5	0.3
sense	NC_004668.1	ANNOgesic	5UTR	137114	137142	.	+	.	EF_RS00620	nucleotidyltransferase domain-containing protein	413	1	2.62		0	0.01	0.01	0.05	0.09	0.15	0.08	0.06	0.08	0.17	0.09	0.05	0.03	0	0.04	0.02	0	0.01	0.01	0.02	0.05		0	0.06	0.06	0.29	0.53	0.88	0.47	0.35	0.47	1	0.53	0.29	0.18
sense	NC_004668.1	ANNOgesic	5UTR	142944	142958	.	+	.	EF_RS00660	hypothetical protein	247	1	2.39		0	0	0	0	0	0.02	0	0.06	0.05	0.16	0.27	0.14	0.07	0.07	0.03	0	0.04	0.01	0.01	0.02	0.06		0	0	0	0	0	0.07	0	0.22	0.19	0.59	1	0.52	0.26
sense	NC_004668.1	ANNOgesic	5UTR	155603	155657	.	-	.	EF_RS00715	hypothetical protein	2447	1	3.39		0	0	0	0.01	0.03	0.02	0.04	0.06	0.07	0.21	0.21	0.1	0.05	0.04	0.03	0.01	0.02	0.02	0.02	0.02	0.03		0	0	0	0.05	0.14	0.1	0.19	0.29	0.33	1	1	0.48	0.24
sense	NC_004668.1	ANNOgesic	5UTR	162437	162458	.	+	.	EF_RS00750	lipoprotein	841	1	2.92		0	0.01	0.01	0.03	0.08	0.1	0.07	0.04	0.12	0.11	0.19	0.08	0.02	0.01	0.02	0.02	0.01	0.01	0.02	0.01	0.02		0	0.05	0.05	0.16	0.42	0.53	0.37	0.21	0.63	0.58	1	0.42	0.11
sense	NC_004668.1	ANNOgesic	5UTR	162989	163120	.	+	.	EF_RS00760	site-specific integrase	71	0	1.85		0.01	0	0.02	0	0.12	0.05	0.09	0	0.09	0.1	0.19	0.05	0.12	0	0	0	0.13	0	0	0	0.04		0.05	0	0.11	0	0.63	0.26	0.47	0	0.47	0.53	1	0.26	0.63
sense	NC_004668.1	ANNOgesic	5UTR	165927	166135	.	-	.	EF_RS00765	glutamine-hydrolyzing GMP synthase	7251	1	3.86		0.02	0.11	0.11	0.15	0.14	0.11	0.07	0.04	0.04	0.05	0.04	0.02	0.01	0	0.02	0.01	0.01	0.01	0.01	0.01	0.02		0.13	0.73	0.73	1	0.93	0.73	0.47	0.27	0.27	0.33	0.27	0.13	0.07
sense	NC_004668.1	ANNOgesic	5UTR	167162	167190	.	-	.	EF_RS00770	type I pantothenate kinase	495	1	2.69		0	0.01	0.01	0.07	0.19	0.17	0.13	0.13	0.06	0.05	0.03	0.04	0.02	0.01	0.02	0.02	0.01	0.01	0.01	0.01	0.02		0	0.05	0.05	0.37	1	0.89	0.68	0.68	0.32	0.26	0.16	0.21	0.11
sense	NC_004668.1	ANNOgesic	5UTR	167286	167317	.	+	.	EF_RS00775	SGNH/GDSL hydrolase family protein	895	1	2.95		0	0	0.01	0.02	0.07	0.09	0.04	0.05	0.05	0.13	0.21	0.13	0.06	0.03	0.03	0.01	0.02	0.01	0.01	0.01	0.02		0	0	0.05	0.1	0.33	0.43	0.19	0.24	0.24	0.62	1	0.62	0.29
sense	NC_004668.1	ANNOgesic	5UTR	169655	169733	.	+	.	EF_RS00790	substrate-binding domain-containing protein	2902	1	3.46		0.01	0.05	0.05	0.08	0.12	0.11	0.07	0.05	0.06	0.11	0.11	0.06	0.02	0.02	0.01	0.01	0	0.01	0.01	0.01	0.02		0.08	0.42	0.42	0.67	1	0.92	0.58	0.42	0.5	0.92	0.92	0.5	0.17
sense	NC_004668.1	ANNOgesic	5UTR	169573	169669	.	-	.	EF_RS00785	adenosine deaminase	127	1	2.1		0	0	0.03	0.08	0.09	0.1	0.15	0.13	0.03	0.18	0.11	0.06	0	0	0	0	0	0	0.01	0.01	0		0	0	0.17	0.44	0.5	0.56	0.83	0.72	0.17	1	0.61	0.33	0
sense	NC_004668.1	ANNOgesic	5UTR	170855	170881	.	+	.	EF_RS00795	pyrimidine-nucleoside phosphorylase	2384	1	3.38		0.01	0.03	0.03	0.08	0.13	0.11	0.1	0.08	0.07	0.08	0.04	0.05	0.04	0.01	0.01	0.01	0.02	0.02	0.01	0.02	0.05		0.08	0.23	0.23	0.62	1	0.85	0.77	0.62	0.54	0.62	0.31	0.38	0.31
sense	NC_004668.1	ANNOgesic	5UTR	179710	179742	.	+	.	EF_RS00835	DUF1211 domain-containing protein	89	0	1.95		0.01	0	0.02	0.06	0.07	0.03	0.07	0.05	0.14	0.11	0.09	0.05	0	0.06	0	0.05	0.11	0	0.01	0.04	0.04		0.07	0	0.14	0.43	0.5	0.21	0.5	0.36	1	0.79	0.64	0.36	0
sense	NC_004668.1	ANNOgesic	5UTR	179926	180025	.	+	.			42	0	1.62		0.06	0.1	0.14	0.13	0.07	0.18	0	0	0	0.14	0.07	0.04	0	0	0	0	0	0	0.03	0.02	0.04		0.33	0.56	0.78	0.72	0.39	1	0	0	0	0.78	0.39	0.22	0
sense	NC_004668.1	ANNOgesic	5UTR	180530	180638	.	+	.	EF_RS00840	phosphopentomutase	2692	1	3.43		0.01	0.01	0.02	0.03	0.07	0.07	0.05	0.07	0.1	0.17	0.14	0.05	0.04	0.01	0.03	0	0.03	0.02	0.02	0.01	0.04		0.06	0.06	0.12	0.18	0.41	0.41	0.29	0.41	0.59	1	0.82	0.29	0.24
sense	NC_004668.1	ANNOgesic	5UTR	184342	184372	.	-	.	EF_RS00855	iron-hydroxamate ABC transporter substrate-binding protein	116	1	2.06		0	0.04	0.01	0.02	0.18	0.19	0.11	0.08	0.09	0.03	0.05	0.01	0.02	0	0	0.04	0.04	0	0.01	0.03	0.04		0	0.21	0.05	0.11	0.95	1	0.58	0.42	0.47	0.16	0.26	0.05	0.11
sense	NC_004668.1	ANNOgesic	5UTR	184514	184579	.	+	.	EF_RS00860	ABC transporter ATP-binding protein	173	1	2.24		0	0.01	0.07	0.05	0.08	0.14	0.11	0.05	0.11	0.12	0.11	0.05	0.02	0	0	0	0	0	0.03	0.02	0.04		0	0.07	0.5	0.36	0.57	1	0.79	0.36	0.79	0.86	0.79	0.36	0.14
sense	NC_004668.1	ANNOgesic	5UTR	187488	187516	.	+	.	EF_RS00875	iron-containing alcohol dehydrogenase	5065	1	3.7		0	0.01	0.01	0.06	0.17	0.2	0.12	0.05	0.05	0.05	0.04	0.02	0.03	0.02	0.03	0.01	0.02	0.02	0.02	0.02	0.04		0	0.05	0.05	0.3	0.85	1	0.6	0.25	0.25	0.25	0.2	0.1	0.15
sense	NC_004668.1	ANNOgesic	5UTR	189446	189491	.	-	.	EF_RS00880	2%2C3-diphosphoglycerate-dependent phosphoglycerate mutase	14270	1	4.15		0	0.01	0.01	0.05	0.15	0.13	0.1	0.09	0.09	0.1	0.07	0.03	0.02	0.01	0.02	0.01	0.01	0.02	0.02	0.02	0.03		0	0.07	0.07	0.33	1	0.87	0.67	0.6	0.6	0.67	0.47	0.2	0.13
sense	NC_004668.1	ANNOgesic	5UTR	190918	190945	.	-	.	EF_RS00890	ribose-5-phosphate isomerase RpiA	891	1	2.95		0	0.01	0.01	0.02	0.14	0.14	0.08	0.08	0.09	0.14	0.1	0.07	0.03	0.01	0.01	0	0.02	0	0.01	0.01	0.02		0	0.07	0.07	0.14	1	1	0.57	0.57	0.64	1	0.71	0.5	0.21
sense	NC_004668.1	ANNOgesic	5UTR	191107	191263	.	+	.	EF_RS00895	30S ribosomal protein S12	410020	1	5.61		0	0	0	0.01	0.01	0.02	0.03	0.04	0.05	0.1	0.13	0.11	0.09	0.07	0.07	0.04	0.05	0.03	0.02	0.02	0.09		0	0	0	0.08	0.08	0.15	0.23	0.31	0.38	0.77	1	0.85	0.69
sense	NC_004668.1	ANNOgesic	5UTR	194438	194518	.	+	.	EF_RS00910	elongation factor Tu	59415	1	4.77		0	0	0	0	0.01	0.02	0.02	0.02	0.05	0.1	0.14	0.09	0.07	0.06	0.08	0.04	0.05	0.04	0.03	0.04	0.12		0	0	0	0	0.07	0.14	0.14	0.14	0.36	0.71	1	0.64	0.5
sense	NC_004668.1	ANNOgesic	5UTR	195868	195887	.	+	.	EF_RS00915	bifunctional hydroxymethylpyrimidine kinase/phosphomethylpyrimidine kinase	115	1	2.06		0.01	0	0	0.02	0.1	0.09	0.03	0.06	0.09	0.05	0.1	0	0.07	0	0.13	0	0	0	0.05	0.03	0.16		0.06	0	0	0.13	0.63	0.56	0.19	0.38	0.56	0.31	0.63	0	0.44
sense	NC_004668.1	ANNOgesic	5UTR	196833	196983	.	+	.	EF_RS00920	class I SAM-dependent methyltransferase	11060	1	4.04		0.09	0.2	0.19	0.16	0.13	0.07	0.05	0.03	0.02	0.02	0.02	0.01	0.01	0	0	0	0	0	0	0	0.01		0.45	1	0.95	0.8	0.65	0.35	0.25	0.15	0.1	0.1	0.1	0.05	0.05
sense	NC_004668.1	ANNOgesic	5UTR	198331	198498	.	+	.	EF_RS00925	30S ribosomal protein S10	208591	1	5.32		0.01	0.02	0.02	0.04	0.05	0.05	0.03	0.04	0.05	0.09	0.1	0.08	0.07	0.06	0.06	0.03	0.04	0.03	0.02	0.02	0.09		0.1	0.2	0.2	0.4	0.5	0.5	0.3	0.4	0.5	0.9	1	0.8	0.7
sense	NC_004668.1	ANNOgesic	5UTR	209967	210095	.	+	.	EF_RS01040	translation initiation factor IF-1	127894	1	5.11		0.01	0.01	0.02	0.03	0.06	0.06	0.06	0.06	0.05	0.06	0.07	0.06	0.06	0.05	0.06	0.03	0.05	0.03	0.02	0.03	0.12		0.08	0.08	0.17	0.25	0.5	0.5	0.5	0.5	0.42	0.5	0.58	0.5	0.5
sense	NC_004668.1	ANNOgesic	5UTR	212963	213015	.	+	.	EF_RS01070	DUF819 family protein	321	1	2.51		0	0	0	0.02	0.06	0.03	0.14	0.04	0.01	0.11	0.07	0.07	0.05	0.05	0.05	0.03	0.07	0.03	0.03	0.01	0.12		0	0	0	0.14	0.43	0.21	1	0.29	0.07	0.79	0.5	0.5	0.36
sense	NC_004668.1	ANNOgesic	5UTR	215522	215607	.	+	.	EF_RS01080	energy-coupling factor ABC transporter ATP-binding protein	268	1	2.43		0.02	0.05	0.02	0.1	0.15	0.12	0.09	0.04	0.05	0.06	0.08	0.03	0.02	0.09	0	0.02	0	0.02	0.02	0.01	0.03		0.13	0.33	0.13	0.67	1	0.8	0.6	0.27	0.33	0.4	0.53	0.2	0.13
sense	NC_004668.1	ANNOgesic	5UTR	215581	215607	.	+	.	EF_RS01080	energy-coupling factor ABC transporter ATP-binding protein	265	1	2.42		0.01	0.05	0.02	0.1	0.15	0.12	0.09	0.04	0.05	0.06	0.08	0.03	0.02	0.09	0	0.02	0	0.02	0.02	0.01	0.03		0.07	0.33	0.13	0.67	1	0.8	0.6	0.27	0.33	0.4	0.53	0.2	0.13
sense	NC_004668.1	ANNOgesic	5UTR	219215	219242	.	-	.	EF_RS01100	heavy metal-binding domain-containing protein	1940	1	3.29		0	0.01	0.01	0.04	0.11	0.12	0.09	0.09	0.1	0.17	0.11	0.05	0.02	0.01	0	0	0.01	0.01	0.01	0.01	0.03		0	0.06	0.06	0.24	0.65	0.71	0.53	0.53	0.59	1	0.65	0.29	0.12
sense	NC_004668.1	ANNOgesic	5UTR	220703	220729	.	-	.	EF_RS01105	branched-chain amino acid transport system II carrier protein	978	1	2.99		0	0	0.01	0.02	0.07	0.08	0.09	0.08	0.08	0.17	0.12	0.06	0.04	0.02	0.05	0	0.01	0.02	0.01	0.03	0.03		0	0	0.06	0.12	0.41	0.47	0.53	0.47	0.47	1	0.71	0.35	0.24
sense	NC_004668.1	ANNOgesic	5UTR	221285	221321	.	-	.	EF_RS01110	GNAT family N-acetyltransferase	21	0	1.32		0	0	0.07	0.26	0.42	0.12	0	0	0	0.09	0	0	0	0	0	0	0	0	0	0.04	0		0	0	0.17	0.62	1	0.29	0	0	0	0.21	0	0	0
sense	NC_004668.1	ANNOgesic	5UTR	221427	221468	.	+	.	EF_RS01115	TIGR00730 family Rossman fold protein	948	1	2.98		0	0.01	0.01	0.06	0.15	0.11	0.1	0.06	0.05	0.1	0.13	0.07	0.04	0.02	0	0	0.01	0.01	0.01	0.01	0.03		0	0.07	0.07	0.4	1	0.73	0.67	0.4	0.33	0.67	0.87	0.47	0.27
sense	NC_004668.1	ANNOgesic	5UTR	225278	225302	.	-	.	EF_RS01130	hypothetical protein	19929	1	4.3		0.01	0.01	0.02	0.05	0.14	0.13	0.11	0.1	0.06	0.08	0.08	0.04	0.02	0.01	0.01	0.01	0.01	0.01	0.03	0.03	0.04		0.07	0.07	0.14	0.36	1	0.93	0.79	0.71	0.43	0.57	0.57	0.29	0.14
sense	NC_004668.1	ANNOgesic	5UTR	225423	225451	.	+	.	EF_RS01135	NAD-dependent protein deacylase	177	1	2.25		0.01	0.02	0.02	0.03	0.1	0.15	0.12	0.13	0.14	0.09	0.07	0.04	0.03	0	0	0	0	0.01	0	0.01	0.02		0.07	0.13	0.13	0.2	0.67	1	0.8	0.87	0.93	0.6	0.47	0.27	0.2
sense	NC_004668.1	ANNOgesic	5UTR	225432	225451	.	+	.	EF_RS01135	NAD-dependent protein deacylase	175	1	2.24		0.01	0.02	0.02	0.03	0.1	0.15	0.12	0.13	0.14	0.09	0.07	0.04	0.03	0	0	0	0	0.01	0	0.01	0.02		0.07	0.13	0.13	0.2	0.67	1	0.8	0.87	0.93	0.6	0.47	0.27	0.2
sense	NC_004668.1	ANNOgesic	5UTR	227690	227768	.	+	.	EF_RS01150	glucosaminidase domain-containing protein	5070	1	3.71		0.01	0.03	0.05	0.08	0.16	0.13	0.07	0.06	0.05	0.07	0.07	0.05	0.04	0.01	0.02	0.01	0.02	0.01	0.02	0.02	0.03		0.06	0.19	0.31	0.5	1	0.81	0.44	0.38	0.31	0.44	0.44	0.31	0.25
sense	NC_004668.1	ANNOgesic	5UTR	232258	232319	.	-	.	EF_RS01160	L-lactate dehydrogenase	18917	1	4.28		0	0.01	0.02	0.08	0.19	0.16	0.09	0.08	0.06	0.08	0.08	0.05	0.03	0.01	0.01	0.01	0.01	0.01	0.01	0.01	0.02		0	0.05	0.11	0.42	1	0.84	0.47	0.42	0.32	0.42	0.42	0.26	0.16
sense	NC_004668.1	ANNOgesic	5UTR	232523	232593	.	+	.	EF_RS01165	aminoacyl-tRNA hydrolase	581	1	2.76		0.02	0.03	0.03	0.04	0.13	0.08	0.06	0.11	0.07	0.1	0.05	0.03	0.05	0.01	0	0.02	0.03	0.03	0.03	0.02	0.05		0.15	0.23	0.23	0.31	1	0.62	0.46	0.85	0.54	0.77	0.38	0.23	0.38
sense	NC_004668.1	ANNOgesic	5UTR	238828	238856	.	+	.	EF_RS01185	septum formation initiator family protein	8911	1	3.95		0.01	0.05	0.04	0.09	0.14	0.11	0.08	0.07	0.07	0.08	0.07	0.04	0.03	0.02	0.03	0.01	0.01	0.01	0.01	0.01	0.03		0.07	0.36	0.29	0.64	1	0.79	0.57	0.5	0.5	0.57	0.5	0.29	0.21
sense	NC_004668.1	ANNOgesic	5UTR	241307	241352	.	+	.	EF_RS01200	hypoxanthine phosphoribosyltransferase	1536	1	3.19		0	0	0.01	0.02	0.04	0.05	0.05	0.08	0.1	0.17	0.13	0.09	0.06	0.04	0.01	0.01	0.02	0.03	0.01	0.02	0.06		0	0	0.06	0.12	0.24	0.29	0.29	0.47	0.59	1	0.76	0.53	0.35
sense	NC_004668.1	ANNOgesic	5UTR	241934	241991	.	+	.	EF_RS01205	ATP-dependent zinc metalloprotease FtsH	15573	1	4.19		0	0	0	0.01	0.03	0.04	0.04	0.03	0.06	0.17	0.21	0.12	0.07	0.03	0.03	0.02	0.02	0.02	0.02	0.02	0.05		0	0	0	0.05	0.14	0.19	0.19	0.14	0.29	0.81	1	0.57	0.33
sense	NC_004668.1	ANNOgesic	5UTR	244213	244309	.	+	.	EF_RS01210	Hsp33 family molecular chaperone HslO	1185	1	3.07		0	0	0	0.01	0.04	0.09	0.07	0.09	0.08	0.16	0.18	0.08	0.04	0.03	0.02	0.01	0.02	0.01	0.02	0.02	0.03		0	0	0	0.06	0.22	0.5	0.39	0.5	0.44	0.89	1	0.44	0.22
sense	NC_004668.1	ANNOgesic	5UTR	244273	244309	.	+	.	EF_RS01210	Hsp33 family molecular chaperone HslO	1158	1	3.06		0	0	0	0.01	0.04	0.09	0.07	0.09	0.08	0.16	0.18	0.08	0.04	0.03	0.02	0.01	0.02	0.01	0.02	0.02	0.03		0	0	0	0.06	0.22	0.5	0.39	0.5	0.44	0.89	1	0.44	0.22
sense	NC_004668.1	ANNOgesic	5UTR	246280	246309	.	+	.	EF_RS01220	lysine--tRNA ligase	3115	1	3.49		0	0	0	0	0.03	0.06	0.04	0.04	0.06	0.14	0.17	0.11	0.08	0.04	0.03	0.03	0.03	0.03	0.02	0.02	0.07		0	0	0	0	0.18	0.35	0.24	0.24	0.35	0.82	1	0.65	0.47
sense	NC_004668.1	ANNOgesic	5UTR	262742	262771	.	+	.	EF_RS01390	alpha/beta hydrolase	52	0	1.72		0.01	0.05	0.06	0.05	0.11	0.33	0.09	0	0.08	0.04	0	0.06	0.05	0	0	0	0	0	0.02	0.01	0.03		0.03	0.15	0.18	0.15	0.33	1	0.27	0	0.24	0.12	0	0.18	0.15
sense	NC_004668.1	ANNOgesic	5UTR	264098	264121	.	-	.	EF_RS01395	methylphosphotriester-DNA--protein-cysteine methyltransferase family protein	107	1	2.03		0.01	0.05	0.01	0.05	0.11	0.21	0.09	0.04	0.06	0.11	0.05	0.06	0.03	0.05	0	0	0	0	0	0.03	0.03		0.05	0.24	0.05	0.24	0.52	1	0.43	0.19	0.29	0.52	0.24	0.29	0.14
sense	NC_004668.1	ANNOgesic	5UTR	264207	264296	.	+	.	EF_RS01400	methylated-DNA--[protein]-cysteine S-methyltransferase	112	1	2.05		0	0.04	0.04	0.05	0.03	0.07	0.06	0.02	0.06	0.14	0.12	0.09	0.05	0	0	0	0.13	0.05	0	0.02	0.06		0	0.29	0.29	0.36	0.21	0.5	0.43	0.14	0.43	1	0.86	0.64	0.36
sense	NC_004668.1	ANNOgesic	5UTR	266032	266082	.	+	.	EF_RS01415	cation diffusion facilitator family transporter	152	1	2.18		0	0	0	0.02	0.02	0.03	0.02	0.08	0.12	0.09	0.32	0.12	0.02	0.04	0.05	0.03	0	0	0.01	0.01	0.03		0	0	0	0.06	0.06	0.09	0.06	0.25	0.38	0.28	1	0.38	0.06
sense	NC_004668.1	ANNOgesic	5UTR	268427	268609	.	+	.	EF_RS01430	beta-ketoacyl-ACP synthase II	20561	1	4.31		0	0.02	0.02	0.04	0.08	0.1	0.09	0.09	0.07	0.09	0.09	0.06	0.05	0.02	0.03	0.02	0.02	0.02	0.01	0.02	0.05		0	0.2	0.2	0.4	0.8	1	0.9	0.9	0.7	0.9	0.9	0.6	0.5
sense	NC_004668.1	ANNOgesic	5UTR	268311	268488	.	-	.	EF_RS01425	enoyl-ACP reductase FabI	18256	1	4.26		0.01	0.01	0.01	0.07	0.2	0.18	0.12	0.1	0.06	0.06	0.05	0.03	0.02	0.01	0.01	0.01	0.01	0.01	0.01	0.01	0.02		0.05	0.05	0.05	0.35	1	0.9	0.6	0.5	0.3	0.3	0.25	0.15	0.1
sense	NC_004668.1	ANNOgesic	5UTR	270401	270461	.	+	.	EF_RS01440	dihydroorotate oxidase	1306	1	3.12		0	0	0.01	0.07	0.13	0.08	0.09	0.09	0.09	0.09	0.12	0.05	0.03	0.03	0.01	0.01	0.01	0.02	0.01	0.02	0.04		0	0	0.08	0.54	1	0.62	0.69	0.69	0.69	0.69	0.92	0.38	0.23
sense	NC_004668.1	ANNOgesic	5UTR	272082	272266	.	-	.	EF_RS01445	elongation factor G-binding protein	459	1	2.66		0.01	0.02	0.01	0.01	0.07	0.03	0.04	0.09	0.09	0.23	0.13	0.1	0.01	0.03	0.04	0.02	0	0	0.02	0.01	0.04		0.04	0.09	0.04	0.04	0.3	0.13	0.17	0.39	0.39	1	0.57	0.43	0.04
sense	NC_004668.1	ANNOgesic	5UTR	272407	272436	.	+	.	EF_RS01450	elongation factor P	3318	1	3.52		0	0.01	0.01	0.03	0.08	0.07	0.08	0.05	0.1	0.21	0.14	0.07	0.03	0.02	0.01	0.01	0.01	0.01	0.01	0.01	0.02		0	0.05	0.05	0.14	0.38	0.33	0.38	0.24	0.48	1	0.67	0.33	0.14
sense	NC_004668.1	ANNOgesic	5UTR	272903	273167	.	+	.	EF_RS16520	hypothetical protein	38132	1	4.58		0.02	0.09	0.1	0.21	0.2	0.09	0.06	0.04	0.03	0.04	0.04	0.02	0.01	0.01	0.01	0	0.01	0.01	0.01	0.01	0.01		0.1	0.43	0.48	1	0.95	0.43	0.29	0.19	0.14	0.19	0.19	0.1	0.05
sense	NC_004668.1	ANNOgesic	5UTR	273140	273167	.	+	.	EF_RS16520	hypothetical protein	27655	1	4.44		0.02	0.1	0.1	0.24	0.23	0.09	0.06	0.02	0.02	0.03	0.03	0.02	0.01	0.01	0	0	0	0	0	0	0.01		0.08	0.42	0.42	1	0.96	0.38	0.25	0.08	0.08	0.13	0.13	0.08	0.04
sense	NC_004668.1	ANNOgesic	5UTR	279223	279335	.	-	.	EF_RS01475	transcriptional regulator GenR	32	0	1.51		0.02	0	0	0.08	0.09	0.16	0.19	0.15	0	0.12	0	0.05	0	0	0	0	0	0	0	0.05	0.1		0.11	0	0	0.42	0.47	0.84	1	0.79	0	0.63	0	0.26	0
sense	NC_004668.1	ANNOgesic	5UTR	279448	279470	.	+	.	EF_RS01480	dihydrofolate reductase	2236	1	3.35		0	0.01	0.03	0.06	0.11	0.1	0.07	0.06	0.07	0.1	0.11	0.09	0.04	0.04	0.02	0	0.01	0.01	0	0.01	0.05		0	0.09	0.27	0.55	1	0.91	0.64	0.55	0.64	0.91	1	0.82	0.36
sense	NC_004668.1	ANNOgesic	5UTR	282750	282822	.	+	.	EF_RS01495	CopY/TcrY family copper transport repressor	3233	1	3.51		0.03	0.05	0.06	0.09	0.1	0.12	0.08	0.07	0.04	0.03	0.05	0.02	0.03	0.03	0.03	0.02	0.02	0.01	0.02	0.03	0.08		0.25	0.42	0.5	0.75	0.83	1	0.67	0.58	0.33	0.25	0.42	0.17	0.25
sense	NC_004668.1	ANNOgesic	5UTR	285631	285786	.	+	.	EF_RS01505	heavy-metal-associated domain-containing protein	1917	1	3.28		0	0	0.01	0.03	0.05	0.06	0.04	0.05	0.07	0.12	0.2	0.13	0.06	0.02	0.01	0.02	0.02	0.01	0.02	0.01	0.05		0	0	0.05	0.15	0.25	0.3	0.2	0.25	0.35	0.6	1	0.65	0.3
sense	NC_004668.1	ANNOgesic	5UTR	287795	287827	.	-	.	EF_RS01515	GntR family transcriptional regulator	206	1	2.31		0	0	0.01	0	0.03	0.07	0.02	0.1	0.06	0.16	0.23	0.07	0.03	0	0.04	0.02	0.05	0.03	0.01	0.02	0.08		0	0	0.04	0	0.13	0.3	0.09	0.43	0.26	0.7	1	0.3	0.13
sense	NC_004668.1	ANNOgesic	5UTR	287917	287945	.	+	.	EF_RS01520	C1 family peptidase	1542	1	3.19		0	0	0	0.01	0.05	0.06	0.03	0.05	0.06	0.18	0.23	0.1	0.05	0.03	0.01	0.02	0.02	0.01	0.02	0.03	0.06		0	0	0	0.04	0.22	0.26	0.13	0.22	0.26	0.78	1	0.43	0.22
sense	NC_004668.1	ANNOgesic	5UTR	290568	290819	.	-	.	EF_RS01525	site-specific integrase	6054	1	3.78		0.01	0.02	0.01	0.05	0.06	0.08	0.08	0.09	0.1	0.1	0.1	0.07	0.03	0.04	0.04	0.02	0.02	0.01	0.02	0.02	0.03		0.1	0.2	0.1	0.5	0.6	0.8	0.8	0.9	1	1	1	0.7	0.3
sense	NC_004668.1	ANNOgesic	5UTR	291254	291282	.	-	.	EF_RS01530	lipoprotein	1054	1	3.02		0	0	0	0.02	0.02	0.06	0.05	0.06	0.06	0.18	0.26	0.14	0.05	0.02	0.01	0.02	0.01	0.01	0.01	0.01	0.02		0	0	0	0.08	0.08	0.23	0.19	0.23	0.23	0.69	1	0.54	0.19
sense	NC_004668.1	ANNOgesic	5UTR	292433	292475	.	+	.	EF_RS01545	helix-turn-helix transcriptional regulator	121	1	2.08		0.02	0.06	0.06	0.07	0.02	0.06	0	0	0.03	0.11	0.16	0.07	0.05	0	0.06	0.03	0.04	0.02	0.01	0.03	0.09		0.13	0.38	0.38	0.44	0.13	0.38	0	0	0.19	0.69	1	0.44	0.31
sense	NC_004668.1	ANNOgesic	5UTR	307153	307231	.	+	.	EF_RS01670	hypothetical protein	3974	1	3.6		0.09	0.1	0.07	0.09	0.06	0.03	0.02	0.03	0.07	0.15	0.13	0.05	0.03	0.01	0.03	0	0.01	0	0	0	0.01		0.6	0.67	0.47	0.6	0.4	0.2	0.13	0.2	0.47	1	0.87	0.33	0.2
sense	NC_004668.1	ANNOgesic	5UTR	311587	311866	.	+	.	EF_RS01690	hypothetical protein	20904	1	4.32		0	0.02	0.02	0.07	0.13	0.12	0.08	0.07	0.08	0.12	0.13	0.06	0.04	0.02	0.01	0.01	0.01	0	0.01	0.01	0.01		0	0.15	0.15	0.54	1	0.92	0.62	0.54	0.62	0.92	1	0.46	0.31
sense	NC_004668.1	ANNOgesic	5UTR	328166	328216	.	-	.	EF_RS01795	ring-cleaving dioxygenase	41	0	1.61		0.01	0	0	0.06	0.07	0.24	0.15	0	0.05	0.05	0	0.12	0	0	0	0	0	0	0	0.09	0.15		0.04	0	0	0.25	0.29	1	0.63	0	0.21	0.21	0	0.5	0
sense	NC_004668.1	ANNOgesic	5UTR	328322	328453	.	+	.	EF_RS01800	multidrug resistance protein SMR	273	1	2.44		0.14	0.13	0.14	0.06	0.03	0.09	0.09	0.09	0.05	0.03	0.04	0.01	0.02	0.02	0	0	0.02	0	0.02	0.01	0		1	0.93	1	0.43	0.21	0.64	0.64	0.64	0.36	0.21	0.29	0.07	0.14
sense	NC_004668.1	ANNOgesic	5UTR	330865	330904	.	-	.	EF_RS01815	lytic polysaccharide monooxygenase	18	0	1.26		0	0	0	0.2	0	0.28	0	0.18	0.08	0	0.1	0	0	0	0	0.16	0	0	0	0	0		0	0	0	0.71	0	1	0	0.64	0.29	0	0.36	0	0
sense	NC_004668.1	ANNOgesic	5UTR	331073	331108	.	+	.	EF_RS01820	IS256-like element ISEf1 family transposase	194	1	2.29		0.17	0.14	0.07	0.05	0.07	0.07	0.05	0.08	0.05	0.05	0.04	0.05	0.01	0.02	0.03	0	0	0.01	0.01	0.01	0.02		1	0.82	0.41	0.29	0.41	0.41	0.29	0.47	0.29	0.29	0.24	0.29	0.06
sense	NC_004668.1	ANNOgesic	5UTR	332364	332486	.	+	.	EF_RS01825	acyl-ACP thioesterase	562	1	2.75		0	0	0	0.02	0.07	0.1	0.09	0.11	0.1	0.15	0.07	0.04	0.05	0.03	0.01	0.01	0.03	0.02	0.02	0.03	0.07		0	0	0	0.13	0.47	0.67	0.6	0.73	0.67	1	0.47	0.27	0.33
sense	NC_004668.1	ANNOgesic	5UTR	332439	332486	.	+	.	EF_RS01825	acyl-ACP thioesterase	544	1	2.74		0	0	0	0.02	0.07	0.09	0.1	0.11	0.09	0.15	0.07	0.04	0.04	0.03	0.01	0.01	0.03	0.02	0.02	0.03	0.06		0	0	0	0.13	0.47	0.6	0.67	0.73	0.6	1	0.47	0.27	0.27
sense	NC_004668.1	ANNOgesic	5UTR	336032	336074	.	-	.	EF_RS01840	aspartate kinase	310	1	2.49		0.01	0	0.01	0.05	0.09	0.25	0.16	0.09	0.07	0.12	0.03	0.04	0.04	0.02	0	0	0	0.01	0	0	0.01		0.04	0	0.04	0.2	0.36	1	0.64	0.36	0.28	0.48	0.12	0.16	0.16
sense	NC_004668.1	ANNOgesic	5UTR	336191	336219	.	+	.	EF_RS01845	HAD family phosphatase	440	1	2.64		0.02	0.05	0.04	0.05	0.19	0.14	0.08	0.1	0.05	0.09	0.04	0.03	0.03	0.01	0.03	0	0	0.01	0.01	0.01	0.03		0.11	0.26	0.21	0.26	1	0.74	0.42	0.53	0.26	0.47	0.21	0.16	0.16
sense	NC_004668.1	ANNOgesic	5UTR	336981	337091	.	+	.	EF_RS01850	septation ring formation regulator EzrA	16105	1	4.21		0	0	0.01	0.04	0.12	0.19	0.12	0.11	0.09	0.09	0.07	0.03	0.02	0.01	0.01	0.01	0.01	0.02	0.01	0.01	0.03		0	0	0.05	0.21	0.63	1	0.63	0.58	0.47	0.47	0.37	0.16	0.11
sense	NC_004668.1	ANNOgesic	5UTR	338929	338954	.	+	.	EF_RS01855	cysteine desulfurase	31	0	1.49		0.07	0.05	0	0	0.1	0.16	0.1	0	0.2	0.19	0	0	0	0	0	0.14	0	0	0	0	0		0.35	0.25	0	0	0.5	0.8	0.5	0	1	0.95	0	0	0
sense	NC_004668.1	ANNOgesic	5UTR	342321	342355	.	-	.	EF_RS01865	HAMP domain-containing histidine kinase	110	1	2.04		0.06	0.15	0.08	0.1	0.11	0.09	0	0.08	0.08	0.07	0.05	0.03	0	0	0	0	0	0.05	0.02	0	0.03		0.4	1	0.53	0.67	0.73	0.6	0	0.53	0.53	0.47	0.33	0.2	0
sense	NC_004668.1	ANNOgesic	5UTR	343646	343670	.	+	.	EF_RS01875	DUF4822 domain-containing protein	9	0	0.95		0.06	0	0	0.31	0.34	0.29	0	0	0	0	0	0	0	0	0	0	0	0	0	0	0		0.18	0	0	0.91	1	0.85	0	0	0	0	0	0	0
sense	NC_004668.1	ANNOgesic	5UTR	344828	344854	.	+	.	EF_RS01880	DUF4822 domain-containing protein	14	0	1.15		0	0	0.1	0.18	0	0	0	0.16	0.14	0	0.19	0.11	0	0	0	0	0	0	0	0	0.11		0	0	0.53	0.95	0	0	0	0.84	0.74	0	1	0.58	0
sense	NC_004668.1	ANNOgesic	5UTR	346023	346269	.	+	.	EF_RS01885	ankyrin repeat domain-containing protein	243	1	2.39		0	0.03	0.04	0.05	0.07	0.1	0.16	0.05	0.1	0.11	0.11	0.07	0.04	0.02	0	0	0	0.01	0.02	0.01	0.02		0	0.19	0.25	0.31	0.44	0.63	1	0.31	0.63	0.69	0.69	0.44	0.25
sense	NC_004668.1	ANNOgesic	5UTR	348902	348929	.	-	.	EF_RS01900	addiction module antitoxin	597	1	2.78		0	0	0	0.02	0.06	0.09	0.04	0.02	0.06	0.14	0.18	0.14	0.06	0.03	0.03	0.04	0	0.01	0.01	0.02	0.04		0	0	0	0.11	0.33	0.5	0.22	0.11	0.33	0.78	1	0.78	0.33
sense	NC_004668.1	ANNOgesic	5UTR	351382	351406	.	-	.	EF_RS01910	PucR family transcriptional regulator	828	1	2.92		0	0	0	0.03	0.07	0.09	0.08	0.08	0.05	0.16	0.19	0.11	0.05	0.02	0.01	0.01	0.01	0.01	0.01	0.01	0.02		0	0	0	0.16	0.37	0.47	0.42	0.42	0.26	0.84	1	0.58	0.26
sense	NC_004668.1	ANNOgesic	5UTR	357454	357685	.	+	.	EF_RS01935	dicarboxylate/amino acid:cation symporter	24	0	1.38		0.02	0	0.06	0	0.12	0.21	0	0	0.09	0.08	0	0.13	0.12	0	0	0.17	0	0	0	0	0		0.1	0	0.29	0	0.57	1	0	0	0.43	0.38	0	0.62	0.57
sense	NC_004668.1	ANNOgesic	5UTR	362921	363117	.	+	.	EF_RS01955	WxL domain-containing protein	96	0	1.98		0.01	0	0	0.11	0.25	0.18	0.06	0.07	0.09	0.14	0	0	0	0	0	0	0.05	0	0.01	0.02	0		0.04	0	0	0.44	1	0.72	0.24	0.28	0.36	0.56	0	0	0
sense	NC_004668.1	ANNOgesic	5UTR	365806	365868	.	+	.	EF_RS01960	serine protease	1778	1	3.25		0.01	0.02	0.04	0.07	0.14	0.21	0.14	0.08	0.05	0.05	0.06	0.03	0.01	0.01	0	0	0.02	0.01	0.01	0.01	0.01		0.05	0.1	0.19	0.33	0.67	1	0.67	0.38	0.24	0.24	0.29	0.14	0.05
sense	NC_004668.1	ANNOgesic	5UTR	367328	367625	.	+	.	EF_RS01965	5-methyltetrahydropteroyltriglutamate--homocysteine S-methyltransferase	8687	1	3.94		0.01	0.05	0.11	0.2	0.19	0.14	0.08	0.06	0.04	0.03	0.02	0.01	0.01	0.01	0.01	0	0.01	0.01	0.01	0.01	0.01		0.05	0.25	0.55	1	0.95	0.7	0.4	0.3	0.2	0.15	0.1	0.05	0.05
sense	NC_004668.1	ANNOgesic	5UTR	370519	370545	.	-	.	EF_RS01975	DUF308 domain-containing protein	820	1	2.91		0	0.01	0.02	0.05	0.03	0.08	0.05	0.08	0.09	0.11	0.18	0.06	0.03	0.02	0.01	0	0.02	0.03	0.03	0.03	0.08		0	0.06	0.11	0.28	0.17	0.44	0.28	0.44	0.5	0.61	1	0.33	0.17
sense	NC_004668.1	ANNOgesic	5UTR	372201	372355	.	+	.	EF_RS01990	pyroglutamyl-peptidase I	2163	1	3.34		0	0.01	0.01	0.03	0.1	0.13	0.12	0.11	0.07	0.06	0.07	0.04	0.03	0.02	0.02	0.02	0.02	0.02	0.02	0.03	0.06		0	0.08	0.08	0.23	0.77	1	0.92	0.85	0.54	0.46	0.54	0.31	0.23
sense	NC_004668.1	ANNOgesic	5UTR	375103	375141	.	+	.	EF_RS02000	MarR family transcriptional regulator	439	1	2.64		0	0	0	0.05	0.09	0.13	0.08	0.18	0.1	0.12	0.06	0.04	0.03	0	0.02	0.02	0.04	0	0.01	0.01	0.01		0	0	0	0.28	0.5	0.72	0.44	1	0.56	0.67	0.33	0.22	0.17
sense	NC_004668.1	ANNOgesic	5UTR	377091	377120	.	-	.	EF_RS02010	Cof-type HAD-IIB family hydrolase	82	0	1.91		0.02	0.02	0.02	0.07	0.11	0.18	0.11	0.11	0.13	0.05	0.03	0.04	0.03	0	0	0.05	0	0	0.03	0	0		0.11	0.11	0.11	0.39	0.61	1	0.61	0.61	0.72	0.28	0.17	0.22	0.17
sense	NC_004668.1	ANNOgesic	5UTR	377237	377290	.	+	.	EF_RS02015	PTS transporter subunit EIIC	20	0	1.3		0	0.07	0	0.13	0	0.25	0.47	0	0	0	0	0	0	0	0	0	0	0	0	0	0.08		0	0.15	0	0.28	0	0.53	1	0	0	0	0	0	0
sense	NC_004668.1	ANNOgesic	5UTR	386657	386677	.	-	.	EF_RS02050	FAD-binding oxidoreductase	337	1	2.53		0.01	0	0.01	0.05	0.17	0.16	0.06	0.13	0.07	0.08	0.05	0.04	0.02	0	0.02	0.03	0	0.02	0.02	0.02	0.03		0.06	0	0.06	0.29	1	0.94	0.35	0.76	0.41	0.47	0.29	0.24	0.12
sense	NC_004668.1	ANNOgesic	5UTR	387374	387399	.	-	.	EF_RS02055	NAD(P)H-binding protein	131	1	2.12		0.05	0.11	0.07	0.14	0.09	0.08	0.02	0.04	0.03	0.1	0.06	0.02	0.02	0	0	0.03	0.04	0.02	0.03	0.04	0.02		0.36	0.79	0.5	1	0.64	0.57	0.14	0.29	0.21	0.71	0.43	0.14	0.14
sense	NC_004668.1	ANNOgesic	5UTR	387628	387695	.	+	.	EF_RS02060	RND transporter	631	1	2.8		0	0	0	0	0.01	0.02	0.02	0	0.05	0.18	0.22	0.14	0.13	0.06	0.05	0.02	0.01	0	0.01	0.02	0.05		0	0	0	0	0.05	0.09	0.09	0	0.23	0.82	1	0.64	0.59
sense	NC_004668.1	ANNOgesic	5UTR	393168	393208	.	+	.	EF_RS02085	MerR family transcriptional regulator	767	1	2.88		0	0	0.01	0.02	0.06	0.04	0.03	0.05	0.08	0.21	0.22	0.1	0.05	0.04	0.02	0	0.01	0	0.01	0.01	0.02		0	0	0.05	0.09	0.27	0.18	0.14	0.23	0.36	0.95	1	0.45	0.23
sense	NC_004668.1	ANNOgesic	5UTR	393775	393794	.	+	.	EF_RS02090	IclR family transcriptional regulator	380	1	2.58		0.01	0.01	0.01	0.02	0.08	0.11	0.05	0.12	0.13	0.14	0.07	0.05	0.03	0	0.04	0.01	0.01	0	0.04	0.03	0.05		0.07	0.07	0.07	0.14	0.57	0.79	0.36	0.86	0.93	1	0.5	0.36	0.21
sense	NC_004668.1	ANNOgesic	5UTR	394654	394707	.	+	.	EF_RS02095	bifunctional 4-hydroxy-2-oxoglutarate aldolase/2-dehydro-3-deoxy-phosphogluconate aldolase	14	0	1.15		0	0.1	0	0	0	0.36	0.23	0	0	0	0	0	0	0	0	0.31	0	0	0	0	0		0	0.28	0	0	0	1	0.64	0	0	0	0	0	0
sense	NC_004668.1	ANNOgesic	5UTR	403234	403257	.	-	.	EF_RS02135	AraC family transcriptional regulator	43	0	1.63		0.01	0	0.03	0	0.07	0	0	0.05	0.1	0.09	0.19	0.04	0.2	0	0.18	0	0	0	0	0	0.04		0.05	0	0.15	0	0.35	0	0	0.25	0.5	0.45	0.95	0.2	1
sense	NC_004668.1	ANNOgesic	5UTR	409583	409598	.	-	.	EF_RS02170	hypothetical protein	962	1	2.98		0	0.02	0.01	0.08	0.14	0.1	0.08	0.07	0.06	0.1	0.14	0.07	0.03	0.01	0	0	0	0.01	0.02	0.02	0.03		0	0.14	0.07	0.57	1	0.71	0.57	0.5	0.43	0.71	1	0.5	0.21
sense	NC_004668.1	ANNOgesic	5UTR	411170	411233	.	-	.	EF_RS02175	peptide MFS transporter	875	1	2.94		0.01	0.02	0.01	0.05	0.16	0.18	0.16	0.08	0.05	0.04	0.04	0.03	0.04	0.01	0.01	0.02	0.02	0.02	0.02	0.02	0.02		0.06	0.11	0.06	0.28	0.89	1	0.89	0.44	0.28	0.22	0.22	0.17	0.22
sense	NC_004668.1	ANNOgesic	5UTR	411900	411989	.	+	.	EF_RS02180	LysM peptidoglycan-binding domain-containing protein	6563	1	3.82		0	0.01	0.01	0.02	0.04	0.04	0.05	0.06	0.08	0.16	0.13	0.08	0.04	0.04	0.06	0.02	0.02	0.02	0.02	0.02	0.07		0	0.06	0.06	0.13	0.25	0.25	0.31	0.38	0.5	1	0.81	0.5	0.25
sense	NC_004668.1	ANNOgesic	5UTR	413176	413203	.	+	.	EF_RS02190	1%2C4-dihydroxy-2-naphthoyl-CoA synthase	947	1	2.98		0.01	0	0.01	0.06	0.1	0.11	0.06	0.08	0.05	0.05	0.05	0.05	0.04	0.01	0.03	0.02	0.04	0.03	0.04	0.05	0.11		0.09	0	0.09	0.55	0.91	1	0.55	0.73	0.45	0.45	0.45	0.45	0.36
sense	NC_004668.1	ANNOgesic	5UTR	421248	421272	.	-	.	EF_RS02220	glucosamine-6-phosphate deaminase	172	1	2.24		0	0	0	0.03	0.1	0.15	0.16	0.04	0.02	0.06	0.02	0.07	0	0.1	0.04	0.02	0	0.08	0.02	0.03	0.06		0	0	0	0.19	0.63	0.94	1	0.25	0.13	0.38	0.13	0.44	0
sense	NC_004668.1	ANNOgesic	5UTR	423026	423073	.	-	.	EF_RS02225	acyl-CoA synthetase	557	1	2.75		0	0	0	0.01	0.05	0.08	0.08	0.05	0.12	0.15	0.19	0.06	0.05	0.02	0.03	0.02	0	0	0.01	0.02	0.05		0	0	0	0.05	0.26	0.42	0.42	0.26	0.63	0.79	1	0.32	0.26
sense	NC_004668.1	ANNOgesic	5UTR	423195	423247	.	+	.	EF_RS02230	organic hydroperoxide resistance protein	3726	1	3.57		0.01	0.01	0.01	0.07	0.19	0.18	0.12	0.09	0.08	0.06	0.05	0.02	0.03	0.02	0.01	0	0.02	0.01	0.01	0.01	0.01		0.05	0.05	0.05	0.37	1	0.95	0.63	0.47	0.42	0.32	0.26	0.11	0.16
sense	NC_004668.1	ANNOgesic	5UTR	426269	426277	.	+	.	EF_RS02250	PTS sugar transporter subunit IIB	34	0	1.53		0.01	0	0	0	0.17	0.27	0.09	0	0.06	0.06	0	0	0	0.17	0	0	0.14	0	0.03	0	0		0.04	0	0	0	0.63	1	0.33	0	0.22	0.22	0	0	0
sense	NC_004668.1	ANNOgesic	5UTR	430801	430827	.	-	.	EF_RS02275	DUF1189 domain-containing protein	348	1	2.54		0.01	0.02	0.01	0.07	0.15	0.14	0.14	0.07	0.04	0.04	0.07	0.04	0.03	0.03	0	0.02	0.01	0.01	0.02	0.02	0.04		0.07	0.13	0.07	0.47	1	0.93	0.93	0.47	0.27	0.27	0.47	0.27	0.2
sense	NC_004668.1	ANNOgesic	5UTR	430948	430995	.	+	.	EF_RS02280	superoxide dismutase	7557	1	3.88		0	0.01	0.01	0.03	0.09	0.09	0.07	0.08	0.08	0.15	0.16	0.08	0.04	0.02	0.02	0.01	0.01	0.01	0.01	0.01	0.02		0	0.06	0.06	0.19	0.56	0.56	0.44	0.5	0.5	0.94	1	0.5	0.25
sense	NC_004668.1	ANNOgesic	5UTR	431710	431752	.	+	.	EF_RS02285	diaminopimelate epimerase	126	1	2.1		0	0.02	0.03	0.02	0.09	0.2	0.05	0.02	0.03	0.11	0.13	0.05	0.02	0	0.12	0.03	0	0	0.02	0.02	0.02		0	0.1	0.15	0.1	0.45	1	0.25	0.1	0.15	0.55	0.65	0.25	0.1
sense	NC_004668.1	ANNOgesic	5UTR	432777	432882	.	+	.	EF_RS02290	transcriptional regulator	2242	1	3.35		0.01	0.02	0.03	0.09	0.17	0.15	0.1	0.06	0.04	0.05	0.06	0.03	0.02	0.01	0.01	0.01	0.02	0.02	0.02	0.02	0.05		0.06	0.12	0.18	0.53	1	0.88	0.59	0.35	0.24	0.29	0.35	0.18	0.12
sense	NC_004668.1	ANNOgesic	5UTR	432841	432882	.	+	.	EF_RS02290	transcriptional regulator	2195	1	3.34		0.01	0.02	0.03	0.09	0.17	0.15	0.1	0.06	0.04	0.05	0.06	0.03	0.02	0.01	0.01	0.01	0.02	0.02	0.02	0.02	0.05		0.06	0.12	0.18	0.53	1	0.88	0.59	0.35	0.24	0.29	0.35	0.18	0.12
sense	NC_004668.1	ANNOgesic	5UTR	434189	434221	.	+	.	EF_RS02295	glucosamine-6-phosphate deaminase	639	1	2.81		0.01	0.01	0.01	0.06	0.11	0.09	0.11	0.11	0.09	0.14	0.16	0.03	0.02	0.01	0.01	0	0.01	0	0	0	0.02		0.06	0.06	0.06	0.38	0.69	0.56	0.69	0.69	0.56	0.88	1	0.19	0.13
sense	NC_004668.1	ANNOgesic	5UTR	434996	435018	.	+	.	EF_RS02300	MgtC/SapB family protein	319	1	2.5		0	0.01	0	0.08	0.23	0.13	0.15	0.04	0.1	0.07	0.06	0.03	0.03	0.02	0	0.01	0	0.01	0.01	0	0.01		0	0.04	0	0.35	1	0.57	0.65	0.17	0.43	0.3	0.26	0.13	0.13
sense	NC_004668.1	ANNOgesic	5UTR	435849	435878	.	+	.	EF_RS02305	LemA family protein	959	1	2.98		0	0	0	0.01	0.01	0.03	0.02	0.03	0.05	0.19	0.25	0.1	0.08	0.04	0.02	0.01	0.02	0.02	0.03	0.03	0.05		0	0	0	0.04	0.04	0.12	0.08	0.12	0.2	0.76	1	0.4	0.32
sense	NC_004668.1	ANNOgesic	5UTR	441727	441753	.	-	.	EF_RS02330	redoxin NrdH	4996	1	3.7		0	0	0	0.03	0.08	0.1	0.1	0.12	0.1	0.12	0.1	0.06	0.02	0.02	0.01	0.01	0.02	0.02	0.02	0.03	0.04		0	0	0	0.25	0.67	0.83	0.83	1	0.83	1	0.83	0.5	0.17
sense	NC_004668.1	ANNOgesic	5UTR	442191	442241	.	+	.	EF_RS02335	ferrous iron transport protein A	158	1	2.2		0.03	0.02	0.02	0.1	0.07	0.24	0.06	0.21	0.09	0.07	0.02	0.03	0.02	0	0	0	0	0	0	0.01	0.02		0.13	0.08	0.08	0.42	0.29	1	0.25	0.88	0.38	0.29	0.08	0.13	0.08
sense	NC_004668.1	ANNOgesic	5UTR	442528	442711	.	+	.	EF_RS02340	ferrous iron transport protein B	488	1	2.69		0	0.05	0.04	0.09	0.08	0.08	0.09	0.06	0.06	0.12	0.1	0.05	0.05	0.01	0.01	0.04	0.01	0	0.01	0.02	0.04		0	0.42	0.33	0.75	0.67	0.67	0.75	0.5	0.5	1	0.83	0.42	0.42
sense	NC_004668.1	ANNOgesic	5UTR	445061	445197	.	+	.			26376	1	4.42		0.03	0.05	0.05	0.16	0.24	0.15	0.09	0.05	0.03	0.02	0.02	0.02	0.02	0.01	0.01	0.01	0.01	0.01	0	0.01	0.02		0.13	0.21	0.21	0.67	1	0.63	0.38	0.21	0.13	0.08	0.08	0.08	0.08
sense	NC_004668.1	ANNOgesic	5UTR	446451	446495	.	-	.	EF_RS02350	site-specific integrase	87	0	1.94		0.06	0.03	0	0.03	0.14	0.03	0.06	0.1	0.17	0	0.19	0.08	0.09	0	0	0	0	0.03	0	0.01	0		0.32	0.16	0	0.16	0.74	0.16	0.32	0.53	0.89	0	1	0.42	0.47
sense	NC_004668.1	ANNOgesic	5UTR	461929	462000	.	+	.	EF_RS02445	single-stranded DNA-binding protein	129	1	2.11		0.01	0.02	0.03	0.14	0.32	0.15	0.07	0.11	0.02	0.04	0	0	0.02	0	0	0	0	0	0.02	0	0.04		0.03	0.06	0.09	0.44	1	0.47	0.22	0.34	0.06	0.13	0	0	0.06
sense	NC_004668.1	ANNOgesic	5UTR	464777	465066	.	+	.	EF_RS02455	DUF4923 family protein	668	1	2.82		0.01	0.02	0.04	0.09	0.12	0.09	0.07	0.06	0.09	0.09	0.12	0.06	0.04	0.02	0.02	0.01	0.02	0.01	0.01	0	0.01		0.08	0.17	0.33	0.75	1	0.75	0.58	0.5	0.75	0.75	1	0.5	0.33
sense	NC_004668.1	ANNOgesic	5UTR	474661	474678	.	+	.	EF_RS02505	type II toxin-antitoxin system RelB/DinJ family antitoxin	4641	1	3.67		0	0	0	0.01	0.03	0.04	0.02	0.02	0.11	0.23	0.23	0.13	0.06	0.04	0.02	0.01	0.01	0	0.01	0.01	0.02		0	0	0	0.04	0.13	0.17	0.09	0.09	0.48	1	1	0.57	0.26
sense	NC_004668.1	ANNOgesic	5UTR	479368	479414	.	-	.	EF_RS02530	2-dehydropantoate 2-reductase	7442	1	3.87		0	0.01	0.01	0.05	0.11	0.14	0.14	0.15	0.11	0.08	0.05	0.03	0.02	0.01	0.02	0.01	0.01	0.01	0.01	0.01	0.02		0	0.07	0.07	0.33	0.73	0.93	0.93	1	0.73	0.53	0.33	0.2	0.13
sense	NC_004668.1	ANNOgesic	5UTR	479820	479855	.	+	.	EF_RS02540	hypothetical protein	88	0	1.94		0.01	0.05	0.03	0.03	0.2	0.14	0.11	0.08	0.02	0.04	0.09	0.07	0.03	0	0	0	0.05	0	0	0.04	0		0.05	0.25	0.15	0.15	1	0.7	0.55	0.4	0.1	0.2	0.45	0.35	0.15
sense	NC_004668.1	ANNOgesic	5UTR	482323	482353	.	-	.	EF_RS02550	choloylglycine hydrolase	2267	1	3.36		0	0	0.01	0.03	0.13	0.15	0.1	0.11	0.07	0.09	0.1	0.05	0.03	0.02	0.02	0	0.01	0.02	0.01	0.01	0.02		0	0	0.07	0.2	0.87	1	0.67	0.73	0.47	0.6	0.67	0.33	0.2
sense	NC_004668.1	ANNOgesic	5UTR	484566	484620	.	+	.	EF_RS02570	lantipeptide cytolysin subunit CylL-L	7062	1	3.85		0	0	0	0.01	0.01	0.02	0.02	0.05	0.06	0.17	0.25	0.14	0.09	0.04	0.04	0.02	0.02	0.02	0.01	0.01	0.03		0	0	0	0.04	0.04	0.08	0.08	0.2	0.24	0.68	1	0.56	0.36
sense	NC_004668.1	ANNOgesic	5UTR	488924	489003	.	+	.	EF_RS02590	IS256-like element IS256 family transposase	413	1	2.62		0.15	0.08	0.08	0.06	0.05	0.07	0.06	0.05	0.06	0.04	0.06	0.04	0.03	0.03	0.03	0.01	0.02	0.01	0.02	0.01	0.02		1	0.53	0.53	0.4	0.33	0.47	0.4	0.33	0.4	0.27	0.4	0.27	0.2
sense	NC_004668.1	ANNOgesic	5UTR	488971	489003	.	+	.	EF_RS02590	IS256-like element IS256 family transposase	304	1	2.48		0.15	0.09	0.07	0.04	0.05	0.06	0.05	0.05	0.07	0.06	0.07	0.03	0.04	0.04	0.02	0.01	0.03	0.02	0.01	0.01	0.02		1	0.6	0.47	0.27	0.33	0.4	0.33	0.33	0.47	0.4	0.47	0.2	0.27
sense	NC_004668.1	ANNOgesic	5UTR	491008	491277	.	+	.	EF_RS02600	hypothetical protein	233	1	2.37		0	0.01	0.02	0.01	0.04	0.12	0.07	0.06	0.1	0.07	0.13	0.07	0.07	0.1	0	0	0.04	0.05	0	0.01	0.04		0	0.08	0.15	0.08	0.31	0.92	0.54	0.46	0.77	0.54	1	0.54	0.54
sense	NC_004668.1	ANNOgesic	5UTR	491592	491723	.	+	.			185	1	2.27		0.01	0.02	0.01	0.04	0.29	0.07	0.1	0.11	0.04	0.03	0.09	0.04	0	0	0	0.07	0.03	0.01	0.01	0.02	0.02		0.03	0.07	0.03	0.14	1	0.24	0.34	0.38	0.14	0.1	0.31	0.14	0
sense	NC_004668.1	ANNOgesic	5UTR	493255	493352	.	-	.	EF_RS02610	recombinase family protein	370	1	2.57		0	0.05	0.08	0.07	0.19	0.12	0.08	0.06	0.05	0.07	0.08	0.04	0.03	0.02	0.05	0	0	0	0	0.01	0		0	0.26	0.42	0.37	1	0.63	0.42	0.32	0.26	0.37	0.42	0.21	0.16
sense	NC_004668.1	ANNOgesic	5UTR	500977	501037	.	-	.	EF_RS02650	YibE/F family protein	91	0	1.96		0.01	0.02	0.02	0.03	0.13	0.14	0.07	0.15	0.09	0.08	0.09	0.02	0.03	0	0	0	0	0	0.01	0.03	0.09		0.07	0.13	0.13	0.2	0.87	0.93	0.47	1	0.6	0.53	0.6	0.13	0.2
sense	NC_004668.1	ANNOgesic	5UTR	501154	501328	.	+	.	EF_RS02655	50S ribosomal protein L32	379	1	2.58		0.01	0.05	0.04	0.04	0.09	0.1	0.11	0.12	0.08	0.11	0.08	0.06	0.04	0.02	0.04	0	0	0	0.01	0	0		0.08	0.42	0.33	0.33	0.75	0.83	0.92	1	0.67	0.92	0.67	0.5	0.33
sense	NC_004668.1	ANNOgesic	5UTR	508291	508324	.	-	.	EF_RS02690	ROK family transcriptional regulator	41	0	1.61		0.01	0	0	0	0.29	0.18	0.08	0.06	0	0.23	0.07	0.08	0	0	0	0	0	0	0	0	0		0.03	0	0	0	1	0.62	0.28	0.21	0	0.79	0.24	0.28	0
sense	NC_004668.1	ANNOgesic	5UTR	508428	508658	.	+	.	EF_RS02695	family 31 glucosidase	240	1	2.38		0.02	0.07	0.08	0.09	0.17	0.17	0.06	0.13	0.06	0.07	0.02	0.01	0	0	0	0	0.02	0	0	0.01	0.03		0.12	0.41	0.47	0.53	1	1	0.35	0.76	0.35	0.41	0.12	0.06	0
sense	NC_004668.1	ANNOgesic	5UTR	518671	518691	.	-	.	EF_RS02730	polysaccharide biosynthesis protein	119	1	2.08		0.02	0.01	0.01	0.04	0.12	0.19	0.13	0.06	0.03	0.02	0.02	0.03	0.12	0.05	0.06	0.04	0	0.02	0	0.01	0.01		0.11	0.05	0.05	0.21	0.63	1	0.68	0.32	0.16	0.11	0.11	0.16	0.63
sense	NC_004668.1	ANNOgesic	5UTR	520553	520795	.	+	.	EF_RS02735	hypothetical protein	2440	1	3.39		0.01	0.01	0.01	0.02	0.05	0.06	0.06	0.07	0.07	0.16	0.14	0.13	0.07	0.04	0.03	0.02	0.02	0.01	0	0.01	0.02		0.06	0.06	0.06	0.13	0.31	0.38	0.38	0.44	0.44	1	0.88	0.81	0.44
sense	NC_004668.1	ANNOgesic	5UTR	522772	522905	.	+	.	EF_RS02745	potassium-transporting ATPase subunit KdpA	2089	1	3.32		0	0.01	0.01	0.03	0.05	0.08	0.08	0.07	0.06	0.14	0.13	0.07	0.04	0.01	0.06	0.01	0.04	0.03	0.02	0.02	0.04		0	0.07	0.07	0.21	0.36	0.57	0.57	0.5	0.43	1	0.93	0.5	0.29
sense	NC_004668.1	ANNOgesic	5UTR	527168	527258	.	+	.	EF_RS02760	sensor histidine kinase KdpD	350	1	2.54		0.02	0.02	0.03	0.05	0.05	0.08	0.04	0.04	0.07	0.06	0.08	0.08	0.04	0.07	0.05	0.02	0.03	0.04	0.02	0.03	0.09		0.22	0.22	0.33	0.56	0.56	0.89	0.44	0.44	0.78	0.67	0.89	0.89	0.44
sense	NC_004668.1	ANNOgesic	5UTR	529765	529822	.	+	.	EF_RS02765	response regulator transcription factor	202	1	2.31		0	0.02	0	0.08	0.08	0.14	0.02	0.03	0.05	0.06	0.17	0.06	0.04	0.02	0.08	0	0	0	0.01	0.02	0.11		0	0.12	0	0.47	0.47	0.82	0.12	0.18	0.29	0.35	1	0.35	0.24
sense	NC_004668.1	ANNOgesic	5UTR	537777	537810	.	+	.	EF_RS02795	metal ABC transporter ATP-binding protein	581	1	2.76		0	0.01	0.02	0.03	0.08	0.04	0.05	0.05	0.06	0.13	0.11	0.07	0.07	0.01	0.03	0.03	0.07	0.01	0.02	0.02	0.08		0	0.08	0.15	0.23	0.62	0.31	0.38	0.38	0.46	1	0.85	0.54	0.54
sense	NC_004668.1	ANNOgesic	5UTR	540833	540965	.	+	.	EF_RS02815	TetR/AcrR family transcriptional regulator	1624	1	3.21		0	0.01	0.01	0.07	0.11	0.14	0.07	0.1	0.07	0.08	0.06	0.04	0.04	0.03	0.02	0.03	0.03	0.02	0.02	0.02	0.05		0	0.07	0.07	0.5	0.79	1	0.5	0.71	0.5	0.57	0.43	0.29	0.29
sense	NC_004668.1	ANNOgesic	5UTR	541531	541613	.	+	.	EF_RS02820	cobalt transporter	785	1	2.89		0.09	0.09	0.09	0.08	0.09	0.06	0.07	0.09	0.05	0.05	0.03	0.04	0.02	0.02	0.01	0.03	0.02	0	0.01	0.02	0.04		1	1	1	0.89	1	0.67	0.78	1	0.56	0.56	0.33	0.44	0.22
sense	NC_004668.1	ANNOgesic	5UTR	548345	548407	.	+	.	EF_RS02845	30S ribosomal protein S14	36	0	1.56		0.01	0	0	0	0	0.07	0	0	0.17	0.11	0.38	0.04	0.08	0	0	0	0	0	0.03	0.02	0.09		0.03	0	0	0	0	0.18	0	0	0.45	0.29	1	0.11	0.21
sense	NC_004668.1	ANNOgesic	5UTR	560637	560672	.	-	.	EF_RS02900	IS256-like element ISEf1 family transposase	207	1	2.32		0.19	0.17	0.07	0.05	0.07	0.06	0.06	0.07	0.04	0.04	0.04	0.02	0.01	0.02	0.03	0	0	0.01	0.01	0.01	0.02		1	0.89	0.37	0.26	0.37	0.32	0.32	0.37	0.21	0.21	0.21	0.11	0.05
sense	NC_004668.1	ANNOgesic	5UTR	562863	562902	.	+	.	EF_RS02910	hypothetical protein	662	1	2.82		0.01	0.01	0.02	0.1	0.24	0.19	0.13	0.07	0.05	0.05	0.06	0.03	0.01	0	0	0	0	0	0	0	0.01		0.04	0.04	0.08	0.42	1	0.79	0.54	0.29	0.21	0.21	0.25	0.13	0.04
sense	NC_004668.1	ANNOgesic	5UTR	563892	564032	.	-	.	EF_RS02915	TetR/AcrR family transcriptional regulator	329	1	2.52		0	0	0.02	0.04	0.13	0.1	0.06	0.08	0.12	0.07	0.05	0.05	0.02	0.02	0.02	0	0.08	0.02	0.02	0.03	0.09		0	0	0.15	0.31	1	0.77	0.46	0.62	0.92	0.54	0.38	0.38	0.15
sense	NC_004668.1	ANNOgesic	5UTR	564544	564709	.	-	.	EF_RS02920	TetR/AcrR family transcriptional regulator	184	1	2.26		0.01	0.02	0.04	0.09	0.19	0.18	0.05	0.05	0	0.1	0.03	0.03	0	0	0.04	0	0.03	0.03	0.01	0.05	0.05		0.05	0.11	0.21	0.47	1	0.95	0.26	0.26	0	0.53	0.16	0.16	0
sense	NC_004668.1	ANNOgesic	5UTR	568742	569011	.	-	.	EF_RS02945	alkaline shock response membrane anchor protein AmaP	34	0	1.53		0	0	0.13	0	0.09	0.07	0.18	0	0	0.11	0	0	0.25	0	0	0.12	0	0	0	0.05	0		0	0	0.52	0	0.36	0.28	0.72	0	0	0.44	0	0	1
sense	NC_004668.1	ANNOgesic	5UTR	572275	572390	.	-	.	EF_RS02965	DUF3440 domain-containing protein	80	0	1.9		0	0	0.04	0	0.04	0.16	0	0.03	0.1	0.12	0.07	0.04	0.04	0.07	0.19	0.11	0	0	0	0	0		0	0	0.21	0	0.21	0.84	0	0.16	0.53	0.63	0.37	0.21	0.21
sense	NC_004668.1	ANNOgesic	5UTR	578361	578396	.	-	.	EF_RS02995	TrmB family transcriptional regulator	58	0	1.76		0	0.02	0.05	0	0.2	0.22	0	0.16	0.04	0.13	0.09	0	0	0	0	0	0	0	0	0	0.08		0	0.09	0.23	0	0.91	1	0	0.73	0.18	0.59	0.41	0	0
sense	NC_004668.1	ANNOgesic	5UTR	578784	578798	.	-	.			22	0	1.34		0	0	0	0	0.13	0.11	0.14	0	0.09	0.17	0.25	0.07	0	0	0	0	0	0	0	0.03	0		0	0	0	0	0.52	0.44	0.56	0	0.36	0.68	1	0.28	0
sense	NC_004668.1	ANNOgesic	5UTR	581580	581815	.	+	.			21	0	1.32		0.05	0	0	0.13	0	0.24	0.29	0	0.3	0	0	0	0	0	0	0	0	0	0	0	0		0.17	0	0	0.43	0	0.8	0.97	0	1	0	0	0	0
sense	NC_004668.1	ANNOgesic	5UTR	583616	583783	.	+	.	EF_RS03035	aldo/keto reductase	361	1	2.56		0.01	0	0.01	0.02	0.14	0.06	0.09	0.08	0.09	0.11	0.09	0.05	0.02	0.03	0	0.07	0.03	0.02	0.04	0.02	0.03		0.07	0	0.07	0.14	1	0.43	0.64	0.57	0.64	0.79	0.64	0.36	0.14
sense	NC_004668.1	ANNOgesic	5UTR	585271	585293	.	+	.	EF_RS03045	cardiolipin synthase	171	1	2.23		0.02	0.04	0.02	0.02	0.05	0.09	0.13	0.11	0.05	0.08	0.08	0.06	0.03	0.07	0.05	0	0	0.03	0.01	0.03	0.05		0.15	0.31	0.15	0.15	0.38	0.69	1	0.85	0.38	0.62	0.62	0.46	0.23
sense	NC_004668.1	ANNOgesic	5UTR	594161	594362	.	+	.	EF_RS03070	hypothetical protein	5228	1	3.72		0.03	0.07	0.06	0.13	0.16	0.11	0.07	0.06	0.05	0.07	0.07	0.03	0.02	0.01	0.01	0.01	0	0	0.01	0.01	0.02		0.19	0.44	0.38	0.81	1	0.69	0.44	0.38	0.31	0.44	0.44	0.19	0.13
sense	NC_004668.1	ANNOgesic	5UTR	594339	594362	.	+	.	EF_RS03070	hypothetical protein	4865	1	3.69		0.03	0.07	0.06	0.13	0.16	0.11	0.07	0.05	0.05	0.08	0.07	0.04	0.02	0.02	0.01	0.01	0	0	0.01	0.01	0.02		0.19	0.44	0.38	0.81	1	0.69	0.44	0.31	0.31	0.5	0.44	0.25	0.13
sense	NC_004668.1	ANNOgesic	5UTR	595780	595812	.	-	.	EF_RS03075	DUF1307 domain-containing protein	91	0	1.96		0	0	0.02	0	0.03	0.03	0.03	0.03	0.11	0.19	0.33	0.09	0	0.06	0	0	0	0.03	0.05	0	0		0	0	0.06	0	0.09	0.09	0.09	0.09	0.33	0.58	1	0.27	0
sense	NC_004668.1	ANNOgesic	5UTR	596425	596462	.	-	.	EF_RS03080	phosphatidylglycerophosphatase A	609	1	2.78		0	0	0.02	0.04	0.11	0.13	0.1	0.1	0.11	0.11	0.08	0.05	0.04	0.03	0	0.01	0.02	0	0.01	0.01	0.03		0	0	0.15	0.31	0.85	1	0.77	0.77	0.85	0.85	0.62	0.38	0.31
sense	NC_004668.1	ANNOgesic	5UTR	597650	597678	.	+	.	EF_RS03090	DUF4809 family protein	85	0	1.93		0	0	0	0	0	0.03	0.07	0	0.07	0.16	0.32	0.21	0.03	0	0	0	0.05	0	0.01	0	0.04		0	0	0	0	0	0.09	0.22	0	0.22	0.5	1	0.66	0.09
sense	NC_004668.1	ANNOgesic	5UTR	599340	599413	.	-	.	EF_RS03100	LysR family transcriptional regulator	70	0	1.85		0.01	0.02	0.04	0.11	0.04	0.14	0.09	0.13	0.06	0.14	0.08	0	0.04	0	0	0	0.07	0	0.02	0.01	0		0.07	0.14	0.29	0.79	0.29	1	0.64	0.93	0.43	1	0.57	0	0.29
sense	NC_004668.1	ANNOgesic	5UTR	599429	599482	.	+	.	EF_RS03105	TDT family transporter	57	0	1.76		0.01	0	0	0.05	0.05	0.4	0.05	0.08	0.11	0.1	0	0.09	0	0	0	0	0	0	0.04	0	0.03		0.03	0	0	0.13	0.13	1	0.13	0.2	0.28	0.25	0	0.23	0
sense	NC_004668.1	ANNOgesic	5UTR	601776	601847	.	-	.	EF_RS03115	helix-turn-helix transcriptional regulator	73	0	1.86		0.01	0.04	0.04	0.15	0.36	0.1	0	0.03	0.11	0.05	0.04	0	0	0	0	0.06	0	0	0	0.01	0		0.03	0.11	0.11	0.42	1	0.28	0	0.08	0.31	0.14	0.11	0	0
sense	NC_004668.1	ANNOgesic	5UTR	601874	601906	.	+	.	EF_RS03120	nitroreductase family protein	32	0	1.51		0	0	0	0.08	0.28	0.16	0	0.07	0.07	0.12	0.09	0	0	0	0	0	0	0.09	0	0	0.05		0	0	0	0.29	1	0.57	0	0.25	0.25	0.43	0.32	0	0
sense	NC_004668.1	ANNOgesic	5UTR	602690	602711	.	+	.	EF_RS03125	lipoate--protein ligase	243	1	2.39		0.02	0.03	0.05	0.11	0.18	0.17	0.04	0.1	0.12	0.07	0.01	0.03	0.01	0	0	0	0.02	0.01	0	0.01	0.03		0.11	0.17	0.28	0.61	1	0.94	0.22	0.56	0.67	0.39	0.06	0.17	0.06
sense	NC_004668.1	ANNOgesic	5UTR	605159	605186	.	-	.	EF_RS03135	hypothetical protein	293	1	2.47		0	0.01	0.01	0.04	0.07	0.05	0.14	0.1	0.08	0.09	0.15	0.08	0.05	0.02	0	0.01	0.05	0.01	0.01	0	0.03		0	0.07	0.07	0.27	0.47	0.33	0.93	0.67	0.53	0.6	1	0.53	0.33
sense	NC_004668.1	ANNOgesic	5UTR	605265	605289	.	+	.	EF_RS03140	hypothetical protein	52	0	1.72		0.02	0	0.02	0	0.11	0.1	0.1	0.12	0	0.11	0.07	0	0.04	0	0.29	0	0	0	0.03	0	0		0.07	0	0.07	0	0.38	0.34	0.34	0.41	0	0.38	0.24	0	0.14
sense	NC_004668.1	ANNOgesic	5UTR	605309	605572	.	+	.	EF_RS03145	LacI family DNA-binding transcriptional regulator	738	1	2.87		0.01	0.03	0.05	0.1	0.16	0.15	0.09	0.07	0.05	0.09	0.07	0.03	0.02	0	0	0	0.03	0.02	0	0	0.01		0.06	0.19	0.31	0.63	1	0.94	0.56	0.44	0.31	0.56	0.44	0.19	0.13
sense	NC_004668.1	ANNOgesic	5UTR	606627	606679	.	+	.	EF_RS03150	nitroreductase family protein	28	0	1.45		0	0	0	0	0.1	0	0	0	0.07	0	0.1	0.17	0.1	0.41	0	0	0	0	0.04	0	0		0	0	0	0	0.24	0	0	0	0.17	0	0.24	0.41	0.24
sense	NC_004668.1	ANNOgesic	5UTR	608277	608293	.	+	.	EF_RS03160	DeoR/GlpR transcriptional regulator	399	1	2.6		0	0	0	0.02	0.07	0.08	0.06	0.06	0.07	0.09	0.14	0.07	0.05	0.09	0	0.02	0.04	0.02	0.04	0.02	0.06		0	0	0	0.14	0.5	0.57	0.43	0.43	0.5	0.64	1	0.5	0.36
sense	NC_004668.1	ANNOgesic	5UTR	610517	610555	.	+	.	EF_RS03170	uracil-DNA glycosylase	320	1	2.51		0	0.01	0.03	0.08	0.13	0.14	0.08	0.13	0.06	0.05	0.05	0.04	0.03	0	0.05	0	0.04	0.01	0.01	0.02	0.04		0	0.07	0.21	0.57	0.93	1	0.57	0.93	0.43	0.36	0.36	0.29	0.21
sense	NC_004668.1	ANNOgesic	5UTR	611263	611380	.	+	.	EF_RS03175	MATE family efflux transporter	20452	1	4.31		0.09	0.13	0.1	0.08	0.07	0.05	0.05	0.08	0.09	0.08	0.06	0.02	0.02	0.01	0.01	0.01	0.01	0.01	0.01	0	0.01		0.69	1	0.77	0.62	0.54	0.38	0.38	0.62	0.69	0.62	0.46	0.15	0.15
sense	NC_004668.1	ANNOgesic	5UTR	614647	614699	.	+	.	EF_RS03185	VanZ family protein	112	1	2.05		0	0	0.04	0.17	0.16	0.13	0.08	0.12	0.04	0.05	0	0	0.02	0	0.14	0.04	0	0	0	0.01	0		0	0	0.24	1	0.94	0.76	0.47	0.71	0.24	0.29	0	0	0.12
sense	NC_004668.1	ANNOgesic	5UTR	615307	615339	.	+	.	EF_RS03190	YebC/PmpR family DNA-binding transcriptional regulator	1475	1	3.17		0.01	0.08	0.09	0.15	0.13	0.08	0.04	0.04	0.04	0.07	0.1	0.06	0.03	0.02	0.01	0.01	0	0.01	0	0.01	0.01		0.07	0.53	0.6	1	0.87	0.53	0.27	0.27	0.27	0.47	0.67	0.4	0.2
sense	NC_004668.1	ANNOgesic	5UTR	616839	616866	.	-	.	EF_RS16535	hypothetical protein	8215	1	3.91		0	0.01	0.01	0.03	0.05	0.03	0.02	0.02	0.06	0.22	0.25	0.12	0.07	0.03	0.02	0.01	0.01	0.01	0.01	0.01	0.02		0	0.04	0.04	0.12	0.2	0.12	0.08	0.08	0.24	0.88	1	0.48	0.28
sense	NC_004668.1	ANNOgesic	5UTR	617870	617957	.	+	.	EF_RS03205	hypothetical protein	366	1	2.56		0.04	0.05	0.03	0.14	0.17	0.06	0.08	0.1	0.06	0.05	0.01	0.04	0.03	0.03	0	0	0.01	0.06	0.02	0.01	0.01		0.24	0.29	0.18	0.82	1	0.35	0.47	0.59	0.35	0.29	0.06	0.24	0.18
sense	NC_004668.1	ANNOgesic	5UTR	620122	620161	.	-	.	EF_RS03210	UDP-N-acetylmuramoyl-L-alanyl-D-glutamate--L-lysine ligase	249	1	2.4		0.01	0.03	0.05	0.06	0.19	0.22	0.12	0.11	0.05	0.02	0.02	0.01	0.03	0	0.03	0	0.02	0.01	0	0.01	0.01		0.05	0.14	0.23	0.27	0.86	1	0.55	0.5	0.23	0.09	0.09	0.05	0.14
sense	NC_004668.1	ANNOgesic	5UTR	620244	620326	.	+	.	EF_RS03215	polysaccharide biosynthesis protein	675	1	2.83		0	0	0.01	0.06	0.08	0.12	0.13	0.07	0.07	0.07	0.12	0.06	0.03	0	0.03	0.02	0.03	0.01	0	0.01	0.06		0	0	0.08	0.46	0.62	0.92	1	0.54	0.54	0.54	0.92	0.46	0.23
sense	NC_004668.1	ANNOgesic	5UTR	622922	622952	.	+	.	EF_RS03225	dipeptidase PepV	4939	1	3.69		0	0	0.01	0.05	0.13	0.16	0.13	0.09	0.07	0.07	0.06	0.03	0.03	0.01	0.02	0.02	0.02	0.02	0.02	0.02	0.05		0	0	0.06	0.31	0.81	1	0.81	0.56	0.44	0.44	0.38	0.19	0.19
sense	NC_004668.1	ANNOgesic	5UTR	624501	624512	.	+	.	EF_RS03230	hypothetical protein	394	1	2.6		0	0	0.01	0.07	0.19	0.18	0.16	0.06	0.05	0.07	0.03	0.02	0.03	0.01	0	0.03	0.02	0.01	0.02	0.01	0.02		0	0	0.05	0.37	1	0.95	0.84	0.32	0.26	0.37	0.16	0.11	0.16
sense	NC_004668.1	ANNOgesic	5UTR	625929	626087	.	-	.	EF_RS03235	acyltransferase family protein	438	1	2.64		0.01	0.08	0.06	0.16	0.13	0.11	0.08	0.09	0.05	0.05	0.03	0.01	0.01	0.03	0.02	0.02	0.02	0	0.01	0.01	0.02		0.06	0.5	0.38	1	0.81	0.69	0.5	0.56	0.31	0.31	0.19	0.06	0.06
sense	NC_004668.1	ANNOgesic	5UTR	626110	626166	.	+	.	EF_RS03240	ABC transporter ATP-binding protein	624	1	2.8		0	0	0.01	0.06	0.24	0.14	0.14	0.11	0.05	0.04	0.03	0.03	0.01	0.04	0	0.01	0.01	0.02	0.01	0.01	0.03		0	0	0.04	0.25	1	0.58	0.58	0.46	0.21	0.17	0.13	0.13	0.04
sense	NC_004668.1	ANNOgesic	5UTR	628754	628779	.	+	.	EF_RS03250	arginine repressor	1092	1	3.04		0	0	0	0	0	0.01	0.01	0.01	0.02	0.14	0.23	0.18	0.13	0.08	0.04	0.02	0.04	0.01	0.02	0.02	0.04		0	0	0	0	0	0.04	0.04	0.04	0.09	0.61	1	0.78	0.57
sense	NC_004668.1	ANNOgesic	5UTR	632507	632686	.	+	.	EF_RS03270	PBP1A family penicillin-binding protein	308	1	2.49		0.01	0.01	0.02	0.08	0.08	0.09	0.07	0.08	0.08	0.12	0.13	0.03	0.04	0.02	0	0	0.02	0.02	0.03	0.03	0.04		0.08	0.08	0.15	0.62	0.62	0.69	0.54	0.62	0.62	0.92	1	0.23	0.31
sense	NC_004668.1	ANNOgesic	5UTR	634908	634935	.	+	.	EF_RS03275	YlbF family regulator	9323	1	3.97		0	0	0	0.01	0.04	0.03	0.04	0.06	0.13	0.25	0.22	0.08	0.03	0.02	0.01	0.01	0.01	0.01	0.01	0.01	0.03		0	0	0	0.04	0.16	0.12	0.16	0.24	0.52	1	0.88	0.32	0.12
sense	NC_004668.1	ANNOgesic	5UTR	635411	635432	.	+	.	EF_RS03280	DNA repair exonuclease	1315	1	3.12		0.01	0.01	0.01	0.03	0.07	0.06	0.05	0.06	0.08	0.16	0.16	0.09	0.04	0.03	0.02	0.01	0.02	0.03	0.01	0.02	0.03		0.06	0.06	0.06	0.19	0.44	0.38	0.31	0.38	0.5	1	1	0.56	0.25
sense	NC_004668.1	ANNOgesic	5UTR	639326	639372	.	+	.	EF_RS03290	HD domain-containing protein	595	1	2.77		0	0.02	0.01	0.03	0.16	0.11	0.08	0.07	0.06	0.09	0.06	0.05	0.04	0.03	0.05	0.01	0.02	0.02	0.01	0.02	0.05		0	0.13	0.06	0.19	1	0.69	0.5	0.44	0.38	0.56	0.38	0.31	0.25
sense	NC_004668.1	ANNOgesic	5UTR	644566	644613	.	+	.	EF_RS03320	phosphotransferase family protein	3206	1	3.51		0.01	0.01	0.01	0.09	0.17	0.18	0.12	0.11	0.07	0.06	0.04	0.02	0.03	0.02	0.01	0.01	0.01	0.01	0.01	0.01	0.02		0.06	0.06	0.06	0.5	0.94	1	0.67	0.61	0.39	0.33	0.22	0.11	0.17
sense	NC_004668.1	ANNOgesic	5UTR	646915	646955	.	-	.	EF_RS03330	MurR/RpiR family transcriptional regulator	23	0	1.36		0.02	0.06	0	0	0	0.32	0	0.1	0.27	0	0	0	0.12	0	0	0	0	0	0	0.1	0		0.06	0.19	0	0	0	1	0	0.31	0.84	0	0	0	0.38
sense	NC_004668.1	ANNOgesic	5UTR	651028	651094	.	+	.	EF_RS03355	DUF402 domain-containing protein	7516	1	3.88		0.06	0.08	0.06	0.13	0.2	0.13	0.08	0.05	0.03	0.05	0.04	0.02	0.01	0.01	0.02	0.01	0	0	0	0	0.01		0.3	0.4	0.3	0.65	1	0.65	0.4	0.25	0.15	0.25	0.2	0.1	0.05
sense	NC_004668.1	ANNOgesic	5UTR	652146	652176	.	-	.	EF_RS03360	GNAT family N-acetyltransferase	769	1	2.89		0.01	0.02	0.04	0.11	0.21	0.13	0.04	0.09	0.06	0.06	0.05	0.04	0.04	0.01	0.01	0.01	0.01	0.01	0.02	0.01	0.03		0.05	0.1	0.19	0.52	1	0.62	0.19	0.43	0.29	0.29	0.24	0.19	0.19
sense	NC_004668.1	ANNOgesic	5UTR	652258	652292	.	+	.	EF_RS03365	AI-2E family transporter	3114	1	3.49		0	0.01	0.01	0.03	0.03	0.06	0.06	0.04	0.07	0.13	0.19	0.11	0.05	0.05	0.03	0.01	0.02	0.01	0.01	0.01	0.03		0	0.05	0.05	0.16	0.16	0.32	0.32	0.21	0.37	0.68	1	0.58	0.26
sense	NC_004668.1	ANNOgesic	5UTR	653476	653612	.	+	.	EF_RS03370	HlyC/CorC family transporter	10779	1	4.03		0	0.02	0.04	0.09	0.14	0.12	0.08	0.06	0.06	0.08	0.08	0.05	0.03	0.02	0.03	0.01	0.01	0.01	0.01	0.01	0.02		0	0.14	0.29	0.64	1	0.86	0.57	0.43	0.43	0.57	0.57	0.36	0.21
sense	NC_004668.1	ANNOgesic	5UTR	655100	655165	.	+	.	EF_RS03375	peptide chain release factor 3	920	1	2.96		0	0.01	0.01	0.03	0.09	0.08	0.1	0.09	0.09	0.06	0.11	0.05	0.04	0.04	0.01	0	0.04	0.01	0.02	0.03	0.06		0	0.09	0.09	0.27	0.82	0.73	0.91	0.82	0.82	0.55	1	0.45	0.36
sense	NC_004668.1	ANNOgesic	5UTR	656749	656915	.	+	.	EF_RS03380	DUF3290 domain-containing protein	5662	1	3.75		0.02	0.06	0.07	0.11	0.1	0.12	0.07	0.08	0.05	0.04	0.03	0.02	0.02	0.02	0.03	0.02	0.03	0.03	0.02	0.02	0.03		0.17	0.5	0.58	0.92	0.83	1	0.58	0.67	0.42	0.33	0.25	0.17	0.17
sense	NC_004668.1	ANNOgesic	5UTR	656884	656915	.	+	.	EF_RS03380	DUF3290 domain-containing protein	87	0	1.94		0	0	0.02	0.04	0.12	0.14	0.06	0.05	0.06	0.15	0.08	0.06	0	0	0.09	0	0.05	0	0.01	0.01	0.04		0	0	0.13	0.27	0.8	0.93	0.4	0.33	0.4	1	0.53	0.4	0
sense	NC_004668.1	ANNOgesic	5UTR	658058	658088	.	+	.	EF_RS03390	lipoprotein	659	1	2.82		0.04	0.14	0.12	0.14	0.09	0.11	0.04	0.04	0.02	0.07	0.06	0.04	0.02	0.03	0	0.01	0.01	0.01	0	0	0.01		0.29	1	0.86	1	0.64	0.79	0.29	0.29	0.14	0.5	0.43	0.29	0.14
sense	NC_004668.1	ANNOgesic	5UTR	659515	659620	.	-	.	EF_RS03395	DUF1827 family protein	51	0	1.71		0	0	0.06	0.21	0.17	0.1	0	0.05	0.2	0.11	0.11	0	0	0	0	0	0	0	0	0	0		0	0	0.29	1	0.81	0.48	0	0.24	0.95	0.52	0.52	0	0
sense	NC_004668.1	ANNOgesic	5UTR	661961	662106	.	-	.	EF_RS03400	ATP-dependent Clp protease ATP-binding subunit	3493	1	3.54		0.05	0.08	0.07	0.07	0.11	0.07	0.07	0.06	0.06	0.08	0.07	0.04	0.03	0.02	0.01	0.01	0.01	0.01	0.01	0.01	0.04		0.45	0.73	0.64	0.64	1	0.64	0.64	0.55	0.55	0.73	0.64	0.36	0.27
sense	NC_004668.1	ANNOgesic	5UTR	662219	662251	.	+	.	EF_RS03405	hypothetical protein	1319	1	3.12		0	0	0.01	0.02	0.07	0.07	0.06	0.07	0.06	0.13	0.17	0.1	0.06	0.05	0.03	0.01	0.01	0.01	0.02	0.02	0.03		0	0	0.06	0.12	0.41	0.41	0.35	0.41	0.35	0.76	1	0.59	0.35
sense	NC_004668.1	ANNOgesic	5UTR	662516	662613	.	+	.	EF_RS03410	phosphocarrier protein HPr	42442	1	4.63		0	0	0	0.01	0.03	0.04	0.03	0.03	0.07	0.19	0.2	0.12	0.07	0.04	0.04	0.02	0.02	0.02	0.01	0.02	0.03		0	0	0	0.05	0.15	0.2	0.15	0.15	0.35	0.95	1	0.6	0.35
sense	NC_004668.1	ANNOgesic	5UTR	668849	668910	.	-	.	EF_RS03430	hypothetical protein	14	0	1.15		0.04	0	0	0	0	0	0.22	0	0	0	0	0.12	0	0	0.55	0	0	0	0.08	0	0		0.07	0	0	0	0	0	0.4	0	0	0	0	0.22	0
sense	NC_004668.1	ANNOgesic	5UTR	669142	669197	.	+	.	EF_RS03435	trigger factor	13212	1	4.12		0	0	0	0.01	0.05	0.06	0.05	0.05	0.08	0.15	0.14	0.07	0.05	0.02	0.03	0.02	0.03	0.02	0.03	0.03	0.07		0	0	0	0.07	0.33	0.4	0.33	0.33	0.53	1	0.93	0.47	0.33
sense	NC_004668.1	ANNOgesic	5UTR	674910	674926	.	-	.	EF_RS03455	DeoR/GlpR transcriptional regulator	21	0	1.32		0	0	0	0	0.42	0.12	0	0	0.1	0.09	0.13	0.08	0	0	0	0	0	0	0.05	0	0		0	0	0	0	1	0.29	0	0	0.24	0.21	0.31	0.19	0
sense	NC_004668.1	ANNOgesic	5UTR	676608	676630	.	-	.	EF_RS03460	ClC family H(+)/Cl(-) exchange transporter	199	1	2.3		0.01	0.01	0.01	0.04	0.19	0.15	0.06	0.12	0.04	0.11	0.01	0.07	0.03	0	0.08	0	0.02	0.01	0.01	0.01	0.02		0.05	0.05	0.05	0.21	1	0.79	0.32	0.63	0.21	0.58	0.05	0.37	0.16
sense	NC_004668.1	ANNOgesic	5UTR	676745	676773	.	+	.	EF_RS03465	DNA helicase PcrA	307	1	2.49		0	0	0.01	0.03	0.09	0.15	0.08	0.02	0.06	0.16	0.09	0.06	0.04	0.02	0.03	0.01	0.02	0.04	0.01	0.03	0.07		0	0	0.06	0.19	0.56	0.94	0.5	0.13	0.38	1	0.56	0.38	0.25
sense	NC_004668.1	ANNOgesic	5UTR	679124	679157	.	+	.	EF_RS03470	NAD-dependent DNA ligase LigA	1030	1	3.01		0.01	0.01	0.02	0.04	0.11	0.1	0.08	0.07	0.08	0.08	0.07	0.06	0.04	0.01	0.01	0.03	0.01	0.04	0.03	0.03	0.06		0.09	0.09	0.18	0.36	1	0.91	0.73	0.64	0.73	0.73	0.64	0.55	0.36
sense	NC_004668.1	ANNOgesic	5UTR	681233	681335	.	+	.			7474	1	3.87		0	0.04	0.06	0.09	0.1	0.09	0.06	0.05	0.04	0.07	0.07	0.07	0.05	0.04	0.05	0.02	0.03	0.01	0.01	0.01	0.03		0	0.4	0.6	0.9	1	0.9	0.6	0.5	0.4	0.7	0.7	0.7	0.5
sense	NC_004668.1	ANNOgesic	5UTR	681244	681335	.	+	.			7385	1	3.87		0	0.04	0.06	0.1	0.1	0.09	0.06	0.05	0.04	0.07	0.07	0.07	0.05	0.04	0.05	0.02	0.03	0.01	0.01	0.01	0.03		0	0.4	0.6	1	1	0.9	0.6	0.5	0.4	0.7	0.7	0.7	0.5
sense	NC_004668.1	ANNOgesic	5UTR	686255	686280	.	+	.	EF_RS03495	23S rRNA (uracil(1939)-C(5))-methyltransferase RlmD	909	1	2.96		0	0	0	0.01	0.04	0.06	0.03	0.03	0.04	0.07	0.08	0.06	0.07	0.06	0.02	0.02	0.05	0.04	0.04	0.05	0.22		0	0	0	0.05	0.18	0.27	0.14	0.14	0.18	0.32	0.36	0.27	0.32
sense	NC_004668.1	ANNOgesic	5UTR	687900	687922	.	+	.	EF_RS03500	thioredoxin family protein	89	0	1.95		0	0	0	0	0.07	0.03	0.03	0.05	0.07	0.21	0.25	0.15	0.06	0	0	0	0	0	0.01	0.02	0.05		0	0	0	0	0.28	0.12	0.12	0.2	0.28	0.84	1	0.6	0.24
sense	NC_004668.1	ANNOgesic	5UTR	694195	694216	.	+	.	EF_RS03530	amidase	273	1	2.44		0	0.01	0.01	0	0.12	0.15	0.1	0.08	0.06	0.15	0.14	0.04	0.04	0	0	0.03	0	0.02	0	0.01	0.05		0	0.07	0.07	0	0.8	1	0.67	0.53	0.4	1	0.93	0.27	0.27
sense	NC_004668.1	ANNOgesic	5UTR	696311	696376	.	+	.	EF_RS03535	nicotinamide riboside transporter PnuC	1065	1	3.03		0	0.02	0.01	0.03	0.07	0.14	0.09	0.12	0.08	0.07	0.13	0.05	0.02	0.01	0.04	0.02	0.02	0.02	0	0.02	0.05		0	0.14	0.07	0.21	0.5	1	0.64	0.86	0.57	0.5	0.93	0.36	0.14
sense	NC_004668.1	ANNOgesic	5UTR	697952	698059	.	+	.	EF_RS03545	hypothetical protein	307	1	2.49		0	0	0	0	0.09	0.13	0.12	0.17	0.09	0.06	0.11	0.07	0.09	0.02	0	0	0	0.02	0.02	0	0.02		0	0	0	0	0.53	0.76	0.71	1	0.53	0.35	0.65	0.41	0.53
sense	NC_004668.1	ANNOgesic	5UTR	699371	699386	.	-	.	EF_RS03555	hypothetical protein	2131	1	3.33		0	0.01	0.04	0.11	0.13	0.08	0.07	0.07	0.08	0.15	0.1	0.05	0.03	0.02	0.02	0.01	0	0.01	0.01	0.01	0.02		0	0.07	0.27	0.73	0.87	0.53	0.47	0.47	0.53	1	0.67	0.33	0.2
sense	NC_004668.1	ANNOgesic	5UTR	699552	699669	.	+	.	EF_RS03560	L-cystine transporter	12274	1	4.09		0.01	0.02	0.03	0.06	0.11	0.11	0.08	0.1	0.07	0.09	0.1	0.05	0.03	0.02	0.02	0.01	0.01	0.02	0.01	0.01	0.03		0.09	0.18	0.27	0.55	1	1	0.73	0.91	0.64	0.82	0.91	0.45	0.27
sense	NC_004668.1	ANNOgesic	5UTR	699561	699669	.	+	.	EF_RS03560	L-cystine transporter	12274	1	4.09		0.01	0.02	0.03	0.06	0.11	0.11	0.08	0.1	0.07	0.09	0.1	0.05	0.03	0.02	0.02	0.01	0.01	0.02	0.01	0.01	0.03		0.09	0.18	0.27	0.55	1	1	0.73	0.91	0.64	0.82	0.91	0.45	0.27
sense	NC_004668.1	ANNOgesic	5UTR	701164	701193	.	+	.	EF_RS03565	VOC family protein	1019	1	3.01		0	0.02	0.06	0.14	0.18	0.12	0.09	0.07	0.04	0.05	0.03	0.04	0.04	0.02	0.01	0.01	0	0.02	0.01	0.02	0.04		0	0.11	0.33	0.78	1	0.67	0.5	0.39	0.22	0.28	0.17	0.22	0.22
sense	NC_004668.1	ANNOgesic	5UTR	701698	701726	.	+	.	EF_RS03570	serine hydrolase	537	1	2.73		0.01	0.01	0.03	0.11	0.1	0.12	0.08	0.06	0.06	0.13	0.11	0.07	0.04	0.02	0	0	0.01	0.02	0	0.01	0.02		0.08	0.08	0.23	0.85	0.77	0.92	0.62	0.46	0.46	1	0.85	0.54	0.31
sense	NC_004668.1	ANNOgesic	5UTR	702966	702992	.	+	.	EF_RS03575	DUF1003 domain-containing protein	647	1	2.81		0.01	0.05	0.03	0.07	0.11	0.1	0.09	0.1	0.06	0.1	0.11	0.05	0.05	0.01	0.01	0	0.01	0	0.01	0.01	0.02		0.09	0.45	0.27	0.64	1	0.91	0.82	0.91	0.55	0.91	1	0.45	0.45
sense	NC_004668.1	ANNOgesic	5UTR	704260	704291	.	+	.	EF_RS03580	rhodanese-related sulfurtransferase	1816	1	3.26		0	0.01	0.01	0.02	0.09	0.08	0.09	0.1	0.04	0.06	0.06	0.03	0.03	0.02	0.04	0.04	0.04	0.05	0.04	0.06	0.1		0	0.1	0.1	0.2	0.9	0.8	0.9	1	0.4	0.6	0.6	0.3	0.3
sense	NC_004668.1	ANNOgesic	5UTR	705422	705465	.	+	.	EF_RS03585	LPXTG cell wall anchor domain-containing protein	190	1	2.28		0.04	0.12	0.18	0.17	0.14	0.07	0	0.02	0.04	0.02	0.04	0.03	0.04	0	0.08	0	0	0	0.01	0	0		0.22	0.67	1	0.94	0.78	0.39	0	0.11	0.22	0.11	0.22	0.17	0.22
sense	NC_004668.1	ANNOgesic	5UTR	713549	713595	.	+	.	EF_RS03625	heavy metal translocating P-type ATPase	22	0	1.34		0	0	0	0	0.13	0	0	0	0	0	0.25	0	0	0.26	0	0.19	0	0	0.05	0.04	0.07		0	0	0	0	0.5	0	0	0	0	0	0.96	0	0
sense	NC_004668.1	ANNOgesic	5UTR	719209	719231	.	-	.	EF_RS03640	ABC transporter permease subunit	5267	1	3.72		0	0.01	0	0.02	0.04	0.05	0.04	0.06	0.08	0.15	0.15	0.07	0.04	0.03	0.04	0.02	0.04	0.03	0.03	0.05	0.06		0	0.07	0	0.13	0.27	0.33	0.27	0.4	0.53	1	1	0.47	0.27
sense	NC_004668.1	ANNOgesic	5UTR	719424	719488	.	+	.	EF_RS03645	excinuclease ABC subunit UvrB	4761	1	3.68		0.02	0.03	0.02	0.08	0.15	0.15	0.1	0.1	0.08	0.07	0.06	0.02	0.02	0.01	0.02	0.01	0.01	0.01	0.01	0.01	0.02		0.13	0.2	0.13	0.53	1	1	0.67	0.67	0.53	0.47	0.4	0.13	0.13
sense	NC_004668.1	ANNOgesic	5UTR	724555	724593	.	+	.	EF_RS03655	hypothetical protein	384	1	2.58		0	0	0	0	0.01	0.01	0.03	0.01	0.07	0.2	0.16	0.2	0.1	0.07	0.06	0.03	0.01	0	0	0.01	0.01		0	0	0	0	0.05	0.05	0.15	0.05	0.35	1	0.8	1	0.5
sense	NC_004668.1	ANNOgesic	5UTR	725528	725553	.	+	.	EF_RS03660	RNase adapter RapZ	3036	1	3.48		0	0	0	0.01	0.04	0.04	0.05	0.05	0.06	0.15	0.18	0.1	0.08	0.04	0.05	0.02	0.02	0.01	0.02	0.03	0.05		0	0	0	0.06	0.22	0.22	0.28	0.28	0.33	0.83	1	0.56	0.44
sense	NC_004668.1	ANNOgesic	5UTR	728578	728638	.	+	.	EF_RS03675	PEP phosphonomutase	224	1	2.35		0	0.01	0	0.01	0.13	0.12	0.12	0.04	0.06	0.04	0.11	0.1	0.02	0.03	0	0.04	0.04	0.02	0.01	0.02	0.05		0	0.08	0	0.08	1	0.92	0.92	0.31	0.46	0.31	0.85	0.77	0.15
sense	NC_004668.1	ANNOgesic	5UTR	729643	729674	.	+	.	EF_RS03680	DsbA family protein	615	1	2.79		0	0	0.01	0.01	0.04	0.03	0.03	0.04	0.06	0.15	0.27	0.09	0.05	0.06	0.01	0.02	0.05	0.01	0.02	0.01	0.04		0	0	0.04	0.04	0.15	0.11	0.11	0.15	0.22	0.56	1	0.33	0.19
sense	NC_004668.1	ANNOgesic	5UTR	730830	730894	.	-	.	EF_RS03685	ATP-dependent Clp endopeptidase proteolytic subunit ClpP	5204	1	3.72		0.01	0.02	0.02	0.08	0.19	0.18	0.12	0.09	0.05	0.05	0.04	0.02	0.01	0.01	0.01	0.01	0.01	0.01	0.01	0.02	0.04		0.05	0.11	0.11	0.42	1	0.95	0.63	0.47	0.26	0.26	0.21	0.11	0.05
sense	NC_004668.1	ANNOgesic	5UTR	730997	731026	.	+	.	EF_RS03690	hypothetical protein	1284	1	3.11		0	0.01	0.01	0.05	0.1	0.04	0.02	0.04	0.11	0.19	0.21	0.08	0.05	0.01	0.01	0	0.01	0.01	0.01	0	0.03		0	0.05	0.05	0.24	0.48	0.19	0.1	0.19	0.52	0.9	1	0.38	0.24
sense	NC_004668.1	ANNOgesic	5UTR	731969	731999	.	-	.	EF_RS03695	DUF1622 domain-containing protein	393	1	2.59		0.03	0.09	0.08	0.1	0.25	0.13	0.06	0.07	0.05	0.04	0.01	0.02	0.01	0	0	0	0.01	0.01	0	0.01	0.04		0.12	0.36	0.32	0.4	1	0.52	0.24	0.28	0.2	0.16	0.04	0.08	0.04
sense	NC_004668.1	ANNOgesic	5UTR	735861	735904	.	+	.	EF_RS03710	hypothetical protein	132	1	2.12		0	0	0	0.02	0.02	0.06	0.05	0.09	0.11	0.13	0.21	0.06	0.02	0.04	0	0	0.04	0	0.03	0.03	0.09		0	0	0	0.1	0.1	0.29	0.24	0.43	0.52	0.62	1	0.29	0.1
sense	NC_004668.1	ANNOgesic	5UTR	736257	736443	.	+	.	EF_RS03715	glycerophosphoryl diester phosphodiesterase membrane domain-containing protein	1040	1	3.02		0	0.01	0.03	0.05	0.06	0.11	0.08	0.13	0.08	0.1	0.1	0.07	0.04	0.04	0.02	0.01	0.02	0.01	0.01	0.01	0.03		0	0.08	0.23	0.38	0.46	0.85	0.62	1	0.62	0.77	0.77	0.54	0.31
sense	NC_004668.1	ANNOgesic	5UTR	738781	738897	.	+	.	EF_RS03725	cold-shock protein	196845	1	5.29		0	0	0	0.01	0.01	0.01	0.01	0.01	0.08	0.23	0.29	0.15	0.08	0.03	0.03	0.01	0.01	0.01	0.01	0.01	0.02		0	0	0	0.03	0.03	0.03	0.03	0.03	0.28	0.79	1	0.52	0.28
sense	NC_004668.1	ANNOgesic	5UTR	741359	741416	.	+	.	EF_RS03740	acetyltransferase	1235	1	3.09		0.01	0.02	0.01	0.08	0.11	0.15	0.11	0.12	0.12	0.06	0.07	0.03	0.02	0.01	0.01	0	0.02	0.02	0.01	0.01	0.02		0.07	0.13	0.07	0.53	0.73	1	0.73	0.8	0.8	0.4	0.47	0.2	0.13
sense	NC_004668.1	ANNOgesic	5UTR	743420	743509	.	+	.	EF_RS03745	methionine adenosyltransferase	1214	1	3.08		0.02	0.02	0.02	0.05	0.1	0.11	0.06	0.07	0.09	0.11	0.12	0.05	0.05	0.02	0.01	0.01	0.01	0.01	0.01	0.01	0.04		0.17	0.17	0.17	0.42	0.83	0.92	0.5	0.58	0.75	0.92	1	0.42	0.42
sense	NC_004668.1	ANNOgesic	5UTR	744819	744866	.	+	.	EF_RS03750	MFS transporter	584	1	2.77		0	0	0	0	0.03	0.07	0.04	0.02	0.06	0.14	0.22	0.1	0.08	0.04	0.04	0.02	0.02	0.01	0.03	0.02	0.05		0	0	0	0	0.14	0.32	0.18	0.09	0.27	0.64	1	0.45	0.36
sense	NC_004668.1	ANNOgesic	5UTR	746347	746371	.	+	.	EF_RS03755	esterase family protein	916	1	2.96		0	0	0	0.03	0.16	0.13	0.09	0.08	0.05	0.07	0.07	0.06	0.04	0.04	0.01	0.01	0.02	0.03	0.02	0.02	0.05		0	0	0	0.19	1	0.81	0.56	0.5	0.31	0.44	0.44	0.38	0.25
sense	NC_004668.1	ANNOgesic	5UTR	747969	748159	.	+	.	EF_RS03765	ABC transporter ATP-binding protein	1157	1	3.06		0	0.02	0.01	0.02	0.05	0.06	0.05	0.08	0.08	0.14	0.13	0.07	0.04	0.03	0.02	0.01	0.01	0.02	0.01	0.03	0.1		0	0.14	0.07	0.14	0.36	0.43	0.36	0.57	0.57	1	0.93	0.5	0.29
sense	NC_004668.1	ANNOgesic	5UTR	748036	748159	.	+	.	EF_RS03765	ABC transporter ATP-binding protein	1157	1	3.06		0	0.02	0.01	0.02	0.05	0.06	0.05	0.08	0.08	0.14	0.13	0.07	0.04	0.03	0.02	0.01	0.01	0.02	0.01	0.03	0.1		0	0.14	0.07	0.14	0.36	0.43	0.36	0.57	0.57	1	0.93	0.5	0.29
sense	NC_004668.1	ANNOgesic	5UTR	747905	748036	.	-	.	EF_RS03760	TetR family transcriptional regulator	96	0	1.98		0.02	0.03	0.03	0.03	0.09	0.21	0.19	0.17	0.09	0.04	0.06	0.02	0	0	0	0	0	0	0	0.01	0.02		0.1	0.14	0.14	0.14	0.43	1	0.9	0.81	0.43	0.19	0.29	0.1	0
sense	NC_004668.1	ANNOgesic	5UTR	752035	752054	.	+	.	EF_RS03775	TetR/AcrR family transcriptional regulator	1023	1	3.01		0.01	0.02	0.01	0.08	0.18	0.2	0.11	0.1	0.05	0.06	0.06	0.03	0.02	0.01	0	0.01	0	0.02	0.01	0.01	0.02		0.05	0.1	0.05	0.4	0.9	1	0.55	0.5	0.25	0.3	0.3	0.15	0.1
sense	NC_004668.1	ANNOgesic	5UTR	755169	755286	.	-	.	EF_RS03790	rRNA methyltransferase	942	1	2.97		0	0.01	0.02	0.05	0.09	0.12	0.11	0.09	0.06	0.06	0.05	0.06	0.04	0.03	0.03	0.01	0.03	0.02	0.03	0.02	0.05		0	0.08	0.17	0.42	0.75	1	0.92	0.75	0.5	0.5	0.42	0.5	0.33
sense	NC_004668.1	ANNOgesic	5UTR	756803	756836	.	-	.	EF_RS03800	phosphatase PAP2 family protein	569	1	2.76		0.01	0.01	0	0.05	0.11	0.12	0.14	0.07	0.06	0.05	0.07	0.05	0.02	0.01	0.01	0.04	0.01	0.01	0.01	0.04	0.1		0.07	0.07	0	0.36	0.79	0.86	1	0.5	0.43	0.36	0.5	0.36	0.14
sense	NC_004668.1	ANNOgesic	5UTR	758659	758691	.	-	.	EF_RS03810	DUF1700 domain-containing protein	135	1	2.13		0	0	0.01	0.07	0.1	0.17	0.18	0.15	0.04	0.07	0.04	0.02	0.01	0	0	0	0	0.03	0.01	0.03	0.06		0	0	0.06	0.39	0.56	0.94	1	0.83	0.22	0.39	0.22	0.11	0.06
sense	NC_004668.1	ANNOgesic	5UTR	758913	758976	.	+	.	EF_RS03815	autolysin	283	1	2.45		0	0	0.01	0.01	0.11	0.11	0.08	0.04	0.07	0.13	0.13	0.06	0.03	0	0.08	0	0.03	0.02	0.01	0.02	0.07		0	0	0.08	0.08	0.85	0.85	0.62	0.31	0.54	1	1	0.46	0.23
sense	NC_004668.1	ANNOgesic	5UTR	767941	767972	.	+	.	EF_RS03850	peptide ABC transporter substrate-binding protein	1365	1	3.14		0.01	0.01	0.01	0.02	0.06	0.09	0.06	0.06	0.07	0.07	0.1	0.04	0.03	0.01	0.03	0.02	0.03	0.04	0.06	0.09	0.11		0.09	0.09	0.09	0.18	0.55	0.82	0.55	0.55	0.64	0.64	0.91	0.36	0.27
sense	NC_004668.1	ANNOgesic	5UTR	769664	769710	.	+	.	EF_RS03855	GlsB/YeaQ/YmgE family stress response membrane protein	2700	1	3.43		0.01	0.02	0.02	0.03	0.1	0.13	0.11	0.1	0.06	0.11	0.08	0.05	0.03	0.01	0.02	0.01	0.02	0.01	0.02	0.02	0.04		0.08	0.15	0.15	0.23	0.77	1	0.85	0.77	0.46	0.85	0.62	0.38	0.23
sense	NC_004668.1	ANNOgesic	5UTR	770330	770351	.	+	.	EF_RS03860	DUF2264 domain-containing protein	16	0	1.2		0	0	0	0	0	0.15	0	0.14	0.13	0.12	0	0.1	0.17	0	0	0	0	0	0	0	0.19		0	0	0	0	0	0.79	0	0.74	0.68	0.63	0	0.53	0.89
sense	NC_004668.1	ANNOgesic	5UTR	773255	773289	.	+	.	EF_RS03870	glycoside hydrolase family 88 protein	22	0	1.34		0	0	0	0	0.13	0	0	0	0.19	0.35	0	0.07	0	0	0	0	0	0	0	0.04	0.21		0	0	0	0	0.37	0	0	0	0.54	1	0	0.2	0
sense	NC_004668.1	ANNOgesic	5UTR	776975	777003	.	-	.	EF_RS03880	GntR family transcriptional regulator	72	0	1.86		0	0.02	0	0	0.12	0.14	0.04	0.06	0.03	0.19	0.27	0.02	0.04	0	0	0	0	0	0.05	0.02	0		0	0.07	0	0	0.44	0.52	0.15	0.22	0.11	0.7	1	0.07	0.15
sense	NC_004668.1	ANNOgesic	5UTR	783283	783309	.	-	.	EF_RS03905	DUF960 domain-containing protein	677	1	2.83		0	0.04	0.04	0.15	0.17	0.16	0.06	0.06	0.07	0.05	0.05	0.03	0.02	0.01	0.02	0	0.02	0.01	0.01	0.01	0.01		0	0.24	0.24	0.88	1	0.94	0.35	0.35	0.41	0.29	0.29	0.18	0.12
sense	NC_004668.1	ANNOgesic	5UTR	784143	784369	.	-	.	EF_RS03910	50S ribosomal protein L25/general stress protein Ctc	68291	1	4.83		0.12	0.17	0.14	0.16	0.13	0.08	0.05	0.03	0.02	0.02	0.02	0.01	0.01	0.01	0.01	0	0.01	0	0	0.01	0.01		0.71	1	0.82	0.94	0.76	0.47	0.29	0.18	0.12	0.12	0.12	0.06	0.06
sense	NC_004668.1	ANNOgesic	5UTR	786584	786740	.	+	.	EF_RS03930	uridine kinase	2660	1	3.42		0	0.01	0.03	0.07	0.21	0.18	0.1	0.06	0.06	0.07	0.05	0.03	0.02	0.01	0.01	0.01	0.01	0.01	0.01	0.01	0.02		0	0.05	0.14	0.33	1	0.86	0.48	0.29	0.29	0.33	0.24	0.14	0.1
sense	NC_004668.1	ANNOgesic	5UTR	786565	786689	.	-	.	EF_RS03925	GNAT family N-acetyltransferase	131	1	2.12		0.02	0.01	0.02	0.06	0.16	0.08	0.05	0.12	0.03	0.04	0.13	0.02	0.09	0	0.12	0	0	0.02	0	0	0.04		0.13	0.06	0.13	0.38	1	0.5	0.31	0.75	0.19	0.25	0.81	0.13	0.56
sense	NC_004668.1	ANNOgesic	5UTR	786705	786740	.	+	.	EF_RS03930	uridine kinase	1969	1	3.29		0	0.01	0.02	0.07	0.22	0.19	0.1	0.07	0.06	0.08	0.06	0.03	0.02	0.01	0.01	0.01	0.02	0.01	0.01	0.01	0.02		0	0.05	0.09	0.32	1	0.86	0.45	0.32	0.27	0.36	0.27	0.14	0.09
sense	NC_004668.1	ANNOgesic	5UTR	787513	787538	.	+	.	EF_RS03935	type II toxin-antitoxin system PemK/MazF family toxin	3970	1	3.6		0.1	0.15	0.15	0.2	0.17	0.09	0.04	0.01	0.01	0.01	0.02	0.02	0.01	0	0.01	0	0	0	0	0	0.01		0.5	0.75	0.75	1	0.85	0.45	0.2	0.05	0.05	0.05	0.1	0.1	0.05
sense	NC_004668.1	ANNOgesic	5UTR	787969	787981	.	+	.	EF_RS03940	Gfo/Idh/MocA family oxidoreductase	296	1	2.47		0	0	0.01	0.03	0.06	0.1	0.05	0.11	0.08	0.09	0.15	0.05	0.05	0.02	0	0.01	0.06	0.03	0.01	0.02	0.06		0	0	0.07	0.2	0.4	0.67	0.33	0.73	0.53	0.6	1	0.33	0.33
sense	NC_004668.1	ANNOgesic	5UTR	789287	789317	.	+	.	EF_RS03945	transcription antiterminator	114	1	2.06		0	0	0	0.02	0	0.02	0	0.06	0.11	0.27	0.22	0.11	0.15	0	0	0	0	0	0	0	0.04		0	0	0	0.07	0	0.07	0	0.22	0.41	1	0.81	0.41	0.56
sense	NC_004668.1	ANNOgesic	5UTR	800708	800734	.	+	.	EF_RS04010	hypothetical protein	89	0	1.95		0.02	0.02	0	0.06	0.17	0.14	0.07	0.1	0.02	0.04	0.06	0.04	0	0	0.09	0	0.05	0.03	0.01	0.01	0.07		0.12	0.12	0	0.35	1	0.82	0.41	0.59	0.12	0.24	0.35	0.24	0
sense	NC_004668.1	ANNOgesic	5UTR	802287	802346	.	+	.	EF_RS04020	D-alanine--D-alanine ligase	4989	1	3.7		0	0	0.01	0.03	0.11	0.14	0.12	0.1	0.07	0.09	0.08	0.04	0.03	0.03	0.03	0.02	0.03	0.02	0.01	0.01	0.03		0	0	0.07	0.21	0.79	1	0.86	0.71	0.5	0.64	0.57	0.29	0.21
sense	NC_004668.1	ANNOgesic	5UTR	804919	805108	.	+	.	EF_RS04030	DEAD/DEAH box helicase	52313	1	4.72		0.01	0.02	0.02	0.04	0.06	0.06	0.05	0.05	0.06	0.11	0.14	0.09	0.06	0.03	0.03	0.02	0.03	0.02	0.02	0.02	0.07		0.07	0.14	0.14	0.29	0.43	0.43	0.36	0.36	0.43	0.79	1	0.64	0.43
sense	NC_004668.1	ANNOgesic	5UTR	807310	807350	.	+	.	EF_RS04035	holo-ACP synthase	4515	1	3.65		0.09	0.22	0.21	0.14	0.11	0.07	0.04	0.02	0.02	0.02	0.02	0.01	0.01	0	0.01	0	0	0	0	0	0		0.41	1	0.95	0.64	0.5	0.32	0.18	0.09	0.09	0.09	0.09	0.05	0.05
sense	NC_004668.1	ANNOgesic	5UTR	809478	809561	.	+	.	EF_RS04050	hypothetical protein	40	0	1.6		0	0.11	0.07	0.13	0	0.06	0.23	0.06	0	0.14	0	0	0	0	0	0	0	0	0.06	0.1	0.04		0	0.48	0.3	0.57	0	0.26	1	0.26	0	0.61	0	0	0
sense	NC_004668.1	ANNOgesic	5UTR	814223	814237	.	-	.	EF_RS04070	helix-turn-helix domain-containing protein	612	1	2.79		0.03	0.07	0.04	0.1	0.21	0.09	0.1	0.06	0.05	0.05	0.04	0.03	0.01	0.02	0	0	0.02	0.01	0.02	0.02	0.02		0.14	0.33	0.19	0.48	1	0.43	0.48	0.29	0.24	0.24	0.19	0.14	0.05
sense	NC_004668.1	ANNOgesic	5UTR	814274	814397	.	+	.	EF_RS04075	tyrosine-protein phosphatase	653	1	2.81		0	0	0	0	0	0.11	0.05	0.06	0.07	0.11	0.18	0.13	0.07	0.05	0.06	0.01	0.04	0	0.01	0.01	0.01		0	0	0	0	0	0.61	0.28	0.33	0.39	0.61	1	0.72	0.39
sense	NC_004668.1	ANNOgesic	5UTR	815201	815228	.	+	.	EF_RS04080	hypothetical protein	6542	1	3.82		0.01	0.01	0.01	0.02	0.09	0.11	0.13	0.2	0.14	0.09	0.06	0.03	0.01	0.01	0.01	0.01	0	0.01	0.01	0.02	0.02		0.05	0.05	0.05	0.1	0.45	0.55	0.65	1	0.7	0.45	0.3	0.15	0.05
sense	NC_004668.1	ANNOgesic	5UTR	815211	815228	.	+	.	EF_RS04080	hypothetical protein	6523	1	3.81		0.01	0.01	0.01	0.02	0.09	0.11	0.13	0.2	0.14	0.09	0.06	0.03	0.01	0.01	0.01	0.01	0	0.01	0.01	0.02	0.02		0.05	0.05	0.05	0.1	0.45	0.55	0.65	1	0.7	0.45	0.3	0.15	0.05
sense	NC_004668.1	ANNOgesic	5UTR	815553	815579	.	+	.	EF_RS04085	YhgE/Pip domain-containing protein	984	1	2.99		0	0	0.01	0.04	0.06	0.1	0.07	0.08	0.09	0.09	0.04	0.04	0.03	0.05	0.01	0.03	0.03	0.03	0.04	0.05	0.12		0	0	0.08	0.33	0.5	0.83	0.58	0.67	0.75	0.75	0.33	0.33	0.25
sense	NC_004668.1	ANNOgesic	5UTR	818432	818466	.	+	.	EF_RS04090	cation transporter	41	0	1.61		0	0	0	0	0.29	0.06	0.3	0.06	0.05	0.14	0	0.04	0	0	0	0	0	0	0	0.06	0		0	0	0	0	0.97	0.2	1	0.2	0.17	0.47	0	0.13	0
sense	NC_004668.1	ANNOgesic	5UTR	819760	819933	.	+	.	EF_RS04095	APC family permease	1732	1	3.24		0	0.01	0.01	0.05	0.12	0.11	0.12	0.11	0.07	0.1	0.1	0.03	0.05	0.03	0.02	0	0.01	0.01	0.01	0	0.02		0	0.08	0.08	0.42	1	0.92	1	0.92	0.58	0.83	0.83	0.25	0.42
sense	NC_004668.1	ANNOgesic	5UTR	819869	819933	.	+	.	EF_RS04095	APC family permease	1056	1	3.02		0	0.01	0.01	0.04	0.12	0.12	0.11	0.08	0.08	0.12	0.12	0.05	0.03	0.02	0.03	0.01	0.01	0.01	0.01	0	0.02		0	0.08	0.08	0.33	1	1	0.92	0.67	0.67	1	1	0.42	0.25
sense	NC_004668.1	ANNOgesic	5UTR	822991	823048	.	-	.	EF_RS04105	ABC transporter permease	1767	1	3.25		0.03	0.06	0.06	0.11	0.13	0.09	0.07	0.05	0.04	0.06	0.05	0.03	0.03	0.03	0.02	0.01	0.02	0.02	0.02	0.02	0.04		0.23	0.46	0.46	0.85	1	0.69	0.54	0.38	0.31	0.46	0.38	0.23	0.23
sense	NC_004668.1	ANNOgesic	5UTR	825750	825779	.	-	.	EF_RS04120	betaine/proline/choline family ABC transporter ATP-binding protein	770	1	2.89		0	0.02	0	0.06	0.13	0.12	0.09	0.08	0.08	0.07	0.08	0.05	0.04	0.01	0.01	0.02	0.02	0.01	0.02	0.03	0.05		0	0.15	0	0.46	1	0.92	0.69	0.62	0.62	0.54	0.62	0.38	0.31
sense	NC_004668.1	ANNOgesic	5UTR	827267	827305	.	-	.	EF_RS04125	ring-cleaving dioxygenase	23	0	1.36		0	0	0	0.11	0.25	0	0	0.2	0	0.08	0.23	0	0.12	0	0	0	0	0	0	0	0		0	0	0	0.44	1	0	0	0.8	0	0.32	0.92	0	0.48
sense	NC_004668.1	ANNOgesic	5UTR	827404	827433	.	+	.	EF_RS04130	tRNA preQ1(34) S-adenosylmethionine ribosyltransferase-isomerase QueA	294	1	2.47		0	0	0.01	0.05	0.09	0.12	0.1	0.11	0.12	0.14	0.07	0.04	0.06	0	0.03	0	0	0	0.02	0	0.04		0	0	0.07	0.36	0.64	0.86	0.71	0.79	0.86	1	0.5	0.29	0.43
sense	NC_004668.1	ANNOgesic	5UTR	829056	829095	.	-	.	EF_RS04135	helix-turn-helix transcriptional regulator	1333	1	3.12		0.01	0.02	0.03	0.16	0.23	0.16	0.08	0.07	0.04	0.05	0.04	0.03	0.01	0	0	0	0	0.01	0.01	0.01	0.02		0.04	0.09	0.13	0.7	1	0.7	0.35	0.3	0.17	0.22	0.17	0.13	0.04
sense	NC_004668.1	ANNOgesic	5UTR	829891	829936	.	+	.	EF_RS04140	calcium-translocating P-type ATPase%2C PMCA-type	2140	1	3.33		0	0.01	0.01	0.02	0.03	0.03	0.03	0.02	0.09	0.2	0.21	0.12	0.05	0.02	0.03	0	0.02	0.02	0.02	0.02	0.05		0	0.05	0.05	0.1	0.14	0.14	0.14	0.1	0.43	0.95	1	0.57	0.24
sense	NC_004668.1	ANNOgesic	5UTR	832781	832915	.	+	.	EF_RS04145	potassium transporter Kup	1949	1	3.29		0	0.01	0.03	0.07	0.15	0.14	0.17	0.14	0.09	0.06	0.05	0.03	0.02	0	0	0	0	0.01	0.01	0.01	0.02		0	0.06	0.18	0.41	0.88	0.82	1	0.82	0.53	0.35	0.29	0.18	0.12
sense	NC_004668.1	ANNOgesic	5UTR	839545	839575	.	+	.	EF_RS04165	aldo/keto reductase	1339	1	3.13		0	0.01	0.02	0.06	0.1	0.1	0.06	0.05	0.05	0.12	0.17	0.07	0.05	0.01	0.02	0.01	0.01	0.01	0.01	0.02	0.03		0	0.06	0.12	0.35	0.59	0.59	0.35	0.29	0.29	0.71	1	0.41	0.29
sense	NC_004668.1	ANNOgesic	5UTR	840461	840674	.	+	.	EF_RS04170	DNA polymerase I	4340	1	3.64		0.02	0.04	0.04	0.09	0.13	0.09	0.09	0.08	0.06	0.07	0.05	0.04	0.02	0.02	0.02	0.02	0.02	0.02	0.02	0.02	0.03		0.15	0.31	0.31	0.69	1	0.69	0.69	0.62	0.46	0.54	0.38	0.31	0.15
sense	NC_004668.1	ANNOgesic	5UTR	840558	840674	.	+	.	EF_RS04170	DNA polymerase I	949	1	2.98		0.02	0.07	0.07	0.09	0.1	0.08	0.1	0.06	0.07	0.06	0.05	0.04	0.02	0.03	0.03	0.02	0.03	0.01	0.01	0.02	0.02		0.2	0.7	0.7	0.9	1	0.8	1	0.6	0.7	0.6	0.5	0.4	0.2
sense	NC_004668.1	ANNOgesic	5UTR	840642	840674	.	+	.	EF_RS04170	DNA polymerase I	132	1	2.12		0.04	0.03	0.03	0.08	0.04	0.09	0.11	0.08	0.07	0.05	0.04	0.03	0.01	0.07	0.06	0.05	0.04	0.01	0.02	0.04	0.02		0.36	0.27	0.27	0.73	0.36	0.82	1	0.73	0.64	0.45	0.36	0.27	0.09
sense	NC_004668.1	ANNOgesic	5UTR	845005	845040	.	+	.	EF_RS04185	transcriptional repressor NrdR	2691	1	3.43		0	0.01	0.01	0.05	0.12	0.1	0.08	0.08	0.08	0.08	0.08	0.07	0.06	0.01	0.02	0.01	0.02	0.02	0.02	0.02	0.04		0	0.08	0.08	0.42	1	0.83	0.67	0.67	0.67	0.67	0.67	0.58	0.5
sense	NC_004668.1	ANNOgesic	5UTR	847973	848093	.	+	.	EF_RS04200	hypothetical protein	533	1	2.73		0.01	0.02	0.03	0.03	0.07	0.09	0.05	0.04	0.09	0.09	0.12	0.05	0.02	0.04	0.06	0.03	0.02	0.03	0.03	0.03	0.08		0.08	0.17	0.25	0.25	0.58	0.75	0.42	0.33	0.75	0.75	1	0.42	0.17
sense	NC_004668.1	ANNOgesic	5UTR	860134	860375	.	+	.	EF_RS04250	iron-containing alcohol dehydrogenase family protein	326	1	2.51		0	0	0.01	0.02	0.14	0.2	0.15	0.08	0.05	0.07	0.05	0.02	0.05	0	0.02	0.01	0.01	0.03	0.01	0.01	0.04		0	0	0.05	0.1	0.7	1	0.75	0.4	0.25	0.35	0.25	0.1	0.25
sense	NC_004668.1	ANNOgesic	5UTR	860186	860267	.	-	.	EF_RS04245	ABC transporter permease subunit	254	1	2.4		0	0	0	0	0.05	0.1	0.16	0.07	0.11	0.16	0.1	0.01	0	0	0.06	0	0.15	0	0	0	0.03		0	0	0	0	0.31	0.63	1	0.44	0.69	1	0.63	0.06	0
sense	NC_004668.1	ANNOgesic	5UTR	860292	860375	.	+	.	EF_RS04250	iron-containing alcohol dehydrogenase family protein	280	1	2.45		0	0	0.01	0.03	0.14	0.2	0.18	0.08	0.05	0.06	0.06	0.03	0.06	0	0.03	0.01	0.01	0	0.01	0.01	0.03		0	0	0.05	0.15	0.7	1	0.9	0.4	0.25	0.3	0.3	0.15	0.3
sense	NC_004668.1	ANNOgesic	5UTR	861590	861622	.	+	.	EF_RS04255	tRNA guanosine(34) transglycosylase Tgt	950	1	2.98		0	0	0	0.01	0.06	0.07	0.08	0.07	0.1	0.14	0.18	0.11	0.05	0.04	0.02	0.03	0.01	0.02	0	0.01	0.02		0	0	0	0.06	0.33	0.39	0.44	0.39	0.56	0.78	1	0.61	0.28
sense	NC_004668.1	ANNOgesic	5UTR	862821	862849	.	+	.	EF_RS04260	preprotein translocase subunit YajC	18848	1	4.28		0	0	0.01	0.03	0.1	0.11	0.09	0.09	0.09	0.15	0.12	0.06	0.04	0.02	0.01	0.01	0.01	0.01	0.01	0.01	0.02		0	0	0.07	0.2	0.67	0.73	0.6	0.6	0.6	1	0.8	0.4	0.27
sense	NC_004668.1	ANNOgesic	5UTR	864050	864152	.	+	.	EF_RS04270	bifunctional acetaldehyde-CoA/alcohol dehydrogenase	2735	1	3.44		0.01	0.01	0.01	0.06	0.14	0.16	0.12	0.09	0.05	0.04	0.04	0.02	0.02	0.01	0.02	0.01	0.02	0.02	0.02	0.03	0.1		0.06	0.06	0.06	0.38	0.88	1	0.75	0.56	0.31	0.25	0.25	0.13	0.13
sense	NC_004668.1	ANNOgesic	5UTR	870818	870961	.	-	.	EF_RS04290	mevalonate kinase	7027	1	3.85		0.14	0.13	0.08	0.15	0.14	0.1	0.04	0.04	0.02	0.02	0.02	0.01	0.01	0.01	0.02	0	0.01	0.01	0.01	0.01	0.02		0.93	0.87	0.53	1	0.93	0.67	0.27	0.27	0.13	0.13	0.13	0.07	0.07
sense	NC_004668.1	ANNOgesic	5UTR	871723	871986	.	-	.	EF_RS04295	pentapeptide repeat-containing protein	303	1	2.48		0	0.01	0.03	0.12	0.22	0.14	0.15	0.06	0.03	0.05	0.06	0.04	0	0.01	0	0	0.05	0.01	0	0	0.02		0	0.05	0.14	0.55	1	0.64	0.68	0.27	0.14	0.23	0.27	0.18	0
sense	NC_004668.1	ANNOgesic	5UTR	872793	872810	.	-	.	EF_RS04300	FUSC family protein	370	1	2.57		0	0.02	0.03	0.04	0.13	0.12	0.07	0.07	0.07	0.15	0.09	0.06	0.05	0.02	0	0	0.01	0.01	0.02	0.02	0.02		0	0.13	0.2	0.27	0.87	0.8	0.47	0.47	0.47	1	0.6	0.4	0.33
sense	NC_004668.1	ANNOgesic	5UTR	872966	873037	.	+	.	EF_RS04305	peptide ABC transporter substrate-binding protein	2843	1	3.45		0	0	0.01	0.02	0.06	0.07	0.08	0.1	0.1	0.13	0.12	0.06	0.04	0.03	0.03	0.01	0.02	0.02	0.02	0.02	0.07		0	0	0.08	0.15	0.46	0.54	0.62	0.77	0.77	1	0.92	0.46	0.31
sense	NC_004668.1	ANNOgesic	5UTR	875136	875168	.	-	.	EF_RS04310	DUF3899 domain-containing protein	198	1	2.3		0.04	0.08	0.07	0.09	0.19	0.05	0.03	0.05	0.06	0.07	0.04	0.02	0.03	0	0	0.02	0.02	0.01	0.02	0.04	0.06		0.21	0.42	0.37	0.47	1	0.26	0.16	0.26	0.32	0.37	0.21	0.11	0.16
sense	NC_004668.1	ANNOgesic	5UTR	880552	880755	.	+	.	EF_RS04340	translation initiation factor IF-3	154428	1	5.19		0.06	0.13	0.1	0.11	0.1	0.08	0.05	0.04	0.05	0.08	0.07	0.04	0.03	0.02	0.01	0.01	0.01	0.01	0.01	0.01	0.01		0.46	1	0.77	0.85	0.77	0.62	0.38	0.31	0.38	0.62	0.54	0.31	0.23
sense	NC_004668.1	ANNOgesic	5UTR	880563	880755	.	+	.	EF_RS04340	translation initiation factor IF-3	154428	1	5.19		0.06	0.13	0.1	0.11	0.1	0.08	0.05	0.04	0.05	0.08	0.07	0.04	0.03	0.02	0.01	0.01	0.01	0.01	0.01	0.01	0.01		0.46	1	0.77	0.85	0.77	0.62	0.38	0.31	0.38	0.62	0.54	0.31	0.23
sense	NC_004668.1	ANNOgesic	5UTR	882406	882440	.	-	.	EF_RS04355	MmcQ/YjbR family DNA-binding protein	29	0	1.46		0	0	0.15	0.19	0.1	0	0.22	0	0	0	0.19	0	0.1	0	0	0	0	0	0	0	0.05		0	0	0.68	0.86	0.45	0	1	0	0	0	0.86	0	0.45
sense	NC_004668.1	ANNOgesic	5UTR	882477	882504	.	+	.	EF_RS04360	DUF1304 domain-containing protein	923	1	2.97		0.02	0.01	0.02	0.01	0.02	0.04	0.01	0.02	0.06	0.2	0.19	0.1	0.08	0.02	0.01	0.03	0.02	0.03	0.02	0.04	0.05		0.1	0.05	0.1	0.05	0.1	0.2	0.05	0.1	0.3	1	0.95	0.5	0.4
sense	NC_004668.1	ANNOgesic	5UTR	882969	882991	.	+	.	EF_RS04365	GNAT family N-acetyltransferase	430	1	2.63		0.01	0	0	0.02	0.04	0.05	0.06	0.04	0.06	0.2	0.11	0.11	0.1	0.05	0	0.01	0.02	0.04	0.03	0.02	0.04		0.05	0	0	0.1	0.2	0.25	0.3	0.2	0.3	1	0.55	0.55	0.5
sense	NC_004668.1	ANNOgesic	5UTR	886407	886434	.	-	.	EF_RS04380	putative sulfate exporter family transporter	46	0	1.66		0.02	0	0.04	0.04	0.17	0.11	0.22	0.07	0.12	0.03	0.08	0.02	0	0	0	0	0	0	0.02	0	0.07		0.09	0	0.18	0.18	0.77	0.5	1	0.32	0.55	0.14	0.36	0.09	0
sense	NC_004668.1	ANNOgesic	5UTR	886492	886520	.	+	.	EF_RS04385	LysR family transcriptional regulator	14	0	1.15		0	0	0	0	0	0	0.45	0	0	0.27	0	0	0	0	0	0	0	0	0	0.06	0.22		0	0	0	0	0	0	1	0	0	0.6	0	0	0
sense	NC_004668.1	ANNOgesic	5UTR	887394	887415	.	+	.	EF_RS04390	VOC family protein	138	1	2.14		0	0	0.02	0.04	0.06	0.09	0.11	0.03	0.06	0.06	0.12	0.07	0.04	0.11	0.06	0	0.07	0	0	0.01	0.05		0	0	0.17	0.33	0.5	0.75	0.92	0.25	0.5	0.5	1	0.58	0.33
sense	NC_004668.1	ANNOgesic	5UTR	888511	888561	.	+	.	EF_RS04395	hypothetical protein	617	1	2.79		0.01	0.03	0.02	0.08	0.19	0.11	0.17	0.11	0.06	0.07	0.04	0.03	0.01	0	0	0.01	0.01	0	0.01	0.01	0.03		0.05	0.16	0.11	0.42	1	0.58	0.89	0.58	0.32	0.37	0.21	0.16	0.05
sense	NC_004668.1	ANNOgesic	5UTR	888709	888874	.	+	.	EF_RS04400	response regulator transcription factor	760	1	2.88		0	0.01	0.01	0.06	0.09	0.12	0.08	0.09	0.09	0.12	0.11	0.06	0.05	0.03	0.01	0	0	0.01	0.01	0.01	0.02		0	0.08	0.08	0.5	0.75	1	0.67	0.75	0.75	1	0.92	0.5	0.42
sense	NC_004668.1	ANNOgesic	5UTR	888840	888874	.	+	.	EF_RS04400	response regulator transcription factor	395	1	2.6		0	0	0	0.06	0.09	0.11	0.1	0.06	0.08	0.11	0.13	0.07	0.06	0.05	0	0.01	0.01	0.01	0.02	0.02	0.01		0	0	0	0.46	0.69	0.85	0.77	0.46	0.62	0.85	1	0.54	0.46
sense	NC_004668.1	ANNOgesic	5UTR	890710	890735	.	+	.	EF_RS04410	glucose uptake protein	420	1	2.62		0	0	0.01	0.01	0.11	0.1	0.07	0.08	0.12	0.13	0.12	0.06	0.03	0	0.05	0.01	0	0.01	0.02	0.02	0.05		0	0	0.08	0.08	0.85	0.77	0.54	0.62	0.92	1	0.92	0.46	0.23
sense	NC_004668.1	ANNOgesic	5UTR	891583	891639	.	+	.	EF_RS04415	amino acid permease	2122	1	3.33		0.03	0.06	0.07	0.09	0.13	0.12	0.11	0.07	0.05	0.04	0.05	0.03	0.02	0.02	0.01	0.01	0.01	0.02	0.01	0.02	0.03		0.23	0.46	0.54	0.69	1	0.92	0.85	0.54	0.38	0.31	0.38	0.23	0.15
sense	NC_004668.1	ANNOgesic	5UTR	893169	893218	.	+	.	EF_RS04420	methionine--tRNA ligase	418	1	2.62		0.01	0.02	0.02	0.03	0.07	0.1	0.1	0.1	0.1	0.14	0.09	0.05	0.03	0.05	0.02	0	0.01	0	0.02	0.01	0.03		0.07	0.14	0.14	0.21	0.5	0.71	0.71	0.71	0.71	1	0.64	0.36	0.21
sense	NC_004668.1	ANNOgesic	5UTR	895299	895327	.	+	.	EF_RS04425	hypothetical protein	357	1	2.55		0.01	0.04	0.05	0.15	0.22	0.16	0.11	0.09	0.02	0.02	0.04	0	0	0	0	0.01	0	0	0.01	0.01	0.04		0.05	0.18	0.23	0.68	1	0.73	0.5	0.41	0.09	0.09	0.18	0	0
sense	NC_004668.1	ANNOgesic	5UTR	898585	898609	.	-	.	EF_RS04435	UvrD-helicase domain-containing protein	183	1	2.26		0	0	0.02	0.09	0.06	0.11	0.05	0.13	0.05	0.09	0.07	0.02	0.02	0.03	0.04	0.07	0.03	0	0.02	0.03	0.08		0	0	0.15	0.69	0.46	0.85	0.38	1	0.38	0.69	0.54	0.15	0.15
sense	NC_004668.1	ANNOgesic	5UTR	898723	898744	.	+	.	EF_RS04440	TatD family hydrolase	407	1	2.61		0	0.01	0.01	0.02	0.1	0.07	0.05	0.08	0.07	0.15	0.08	0.06	0.05	0.03	0.04	0.02	0	0.03	0.03	0.04	0.05		0	0.07	0.07	0.13	0.67	0.47	0.33	0.53	0.47	1	0.53	0.4	0.33
sense	NC_004668.1	ANNOgesic	5UTR	899933	900114	.	+	.	EF_RS04450	16S rRNA (adenine(1518)-N(6)/adenine(1519)-N(6))-dimethyltransferase RsmA	778	1	2.89		0.01	0.01	0.02	0.05	0.13	0.11	0.13	0.07	0.08	0.08	0.08	0.05	0.02	0	0.03	0.01	0.02	0.02	0.01	0.02	0.04		0.08	0.08	0.15	0.38	1	0.85	1	0.54	0.62	0.62	0.62	0.38	0.15
sense	NC_004668.1	ANNOgesic	5UTR	902899	902931	.	-	.	EF_RS04460	sn-glycerol-3-phosphate ABC transporter ATP-binding protein UgpC	771	1	2.89		0	0	0.01	0.02	0.12	0.1	0.1	0.11	0.1	0.13	0.16	0.05	0.04	0.01	0	0.01	0.01	0.01	0.01	0.01	0.01		0	0	0.06	0.13	0.75	0.63	0.63	0.69	0.63	0.81	1	0.31	0.25
sense	NC_004668.1	ANNOgesic	5UTR	903065	903085	.	+	.	EF_RS04465	methylglyoxal synthase	573	1	2.76		0	0	0	0.02	0.15	0.17	0.14	0.11	0.08	0.09	0.06	0.04	0.02	0.01	0	0.01	0.01	0.02	0.01	0.01	0.02		0	0	0	0.12	0.88	1	0.82	0.65	0.47	0.53	0.35	0.24	0.12
sense	NC_004668.1	ANNOgesic	5UTR	903553	903781	.	+	.	EF_RS04470	folate family ECF transporter S component	39875	1	4.6		0	0.04	0.07	0.12	0.13	0.1	0.07	0.05	0.06	0.09	0.08	0.04	0.03	0.01	0.01	0.01	0.01	0.01	0.01	0.01	0.04		0	0.31	0.54	0.92	1	0.77	0.54	0.38	0.46	0.69	0.62	0.31	0.23
sense	NC_004668.1	ANNOgesic	5UTR	907855	907873	.	-	.	EF_RS04480	ABC transporter ATP-binding protein	465	1	2.67		0.01	0	0.02	0.04	0.15	0.18	0.11	0.07	0.04	0.09	0.06	0.04	0.04	0.01	0.02	0.02	0.01	0.02	0.01	0.02	0.05		0.06	0	0.11	0.22	0.83	1	0.61	0.39	0.22	0.5	0.33	0.22	0.22
sense	NC_004668.1	ANNOgesic	5UTR	907946	907963	.	+	.	EF_RS04485	membrane protein	99	0	2		0.01	0.01	0.03	0	0.12	0.15	0.06	0.12	0.15	0.1	0.03	0.13	0.06	0	0	0	0	0	0.02	0.02	0		0.07	0.07	0.2	0	0.8	1	0.4	0.8	1	0.67	0.2	0.87	0.4
sense	NC_004668.1	ANNOgesic	5UTR	908974	909009	.	+	.	EF_RS04490	3D domain-containing protein	2739	1	3.44		0.01	0.01	0.02	0.07	0.12	0.12	0.08	0.06	0.05	0.13	0.14	0.06	0.04	0.01	0.03	0.01	0.01	0	0.01	0.01	0.02		0.07	0.07	0.14	0.5	0.86	0.86	0.57	0.43	0.36	0.93	1	0.43	0.29
sense	NC_004668.1	ANNOgesic	5UTR	910239	910314	.	+	.	EF_RS04495	GNAT family N-acetyltransferase	3132	1	3.5		0.11	0.07	0.06	0.08	0.12	0.12	0.09	0.08	0.06	0.05	0.04	0.02	0.01	0.01	0.01	0	0.02	0.01	0.01	0.01	0.02		0.92	0.58	0.5	0.67	1	1	0.75	0.67	0.5	0.42	0.33	0.17	0.08
sense	NC_004668.1	ANNOgesic	5UTR	912368	912402	.	-	.	EF_RS04505	Cof-type HAD-IIB family hydrolase	1079	1	3.03		0.01	0.01	0.01	0.04	0.15	0.18	0.12	0.08	0.07	0.05	0.06	0.04	0.05	0.02	0.01	0	0.03	0.01	0.01	0.02	0.05		0.06	0.06	0.06	0.22	0.83	1	0.67	0.44	0.39	0.28	0.33	0.22	0.28
sense	NC_004668.1	ANNOgesic	5UTR	912485	912502	.	+	.	EF_RS04510	uracil-DNA glycosylase	1024	1	3.01		0	0.01	0.01	0.03	0.13	0.23	0.16	0.16	0.06	0.06	0.05	0.04	0.02	0.01	0	0	0	0.01	0.01	0.01	0.02		0	0.04	0.04	0.13	0.57	1	0.7	0.7	0.26	0.26	0.22	0.17	0.09
sense	NC_004668.1	ANNOgesic	5UTR	913312	913338	.	+	.	EF_RS04515	phosphate acetyltransferase	1589	1	3.2		0.01	0.01	0.01	0.05	0.2	0.21	0.12	0.08	0.06	0.06	0.05	0.02	0.01	0.02	0.01	0.02	0.01	0.01	0.01	0.02	0.02		0.05	0.05	0.05	0.24	0.95	1	0.57	0.38	0.29	0.29	0.24	0.1	0.05
sense	NC_004668.1	ANNOgesic	5UTR	914449	914478	.	+	.	EF_RS04520	tRNA (adenosine(37)-N6)-threonylcarbamoyltransferase complex ATPase subunit type 1 TsaE	390	1	2.59		0	0	0	0.02	0.06	0.1	0.06	0.05	0.07	0.18	0.12	0.06	0.07	0.01	0.08	0.02	0.02	0.01	0.01	0.01	0.02		0	0	0	0.11	0.33	0.56	0.33	0.28	0.39	1	0.67	0.33	0.39
sense	NC_004668.1	ANNOgesic	5UTR	915584	915641	.	+	.	EF_RS04530	hypothetical protein	489	1	2.69		0	0	0.01	0	0.05	0.04	0.05	0.05	0.06	0.2	0.22	0.11	0.09	0.05	0.02	0	0.01	0.01	0	0	0.04		0	0	0.05	0	0.23	0.18	0.23	0.23	0.27	0.91	1	0.5	0.41
sense	NC_004668.1	ANNOgesic	5UTR	916934	917135	.	-	.	EF_RS04535	LacI family transcriptional regulator BopD	640	1	2.81		0.01	0.04	0.04	0.09	0.18	0.16	0.1	0.1	0.05	0.04	0.06	0.02	0.02	0.01	0	0	0.02	0	0.01	0.01	0.02		0.06	0.22	0.22	0.5	1	0.89	0.56	0.56	0.28	0.22	0.33	0.11	0.11
sense	NC_004668.1	ANNOgesic	5UTR	920910	920938	.	-	.	EF_RS04550	glycoside hydrolase family 65 protein	33	0	1.52		0	0	0	0	0	0.07	0	0.14	0.12	0.11	0.25	0.05	0	0	0	0.13	0	0.08	0	0.05	0		0	0	0	0	0	0.28	0	0.56	0.48	0.44	1	0.2	0
sense	NC_004668.1	ANNOgesic	5UTR	921158	921191	.	+	.	EF_RS04555	PTS transporter subunit EIIC	110	1	2.04		0.02	0.03	0.03	0.07	0.08	0.14	0.08	0.17	0.06	0.05	0.02	0.03	0	0	0.07	0	0.04	0	0.03	0.01	0.07		0.12	0.18	0.18	0.41	0.47	0.82	0.47	1	0.35	0.29	0.12	0.18	0
sense	NC_004668.1	ANNOgesic	5UTR	923224	923425	.	+	.			1178	1	3.07		0.02	0.08	0.08	0.13	0.12	0.11	0.09	0.05	0.04	0.05	0.04	0.02	0.02	0.03	0.01	0.01	0.01	0.01	0.02	0.01	0.03		0.15	0.62	0.62	1	0.92	0.85	0.69	0.38	0.31	0.38	0.31	0.15	0.15
sense	NC_004668.1	ANNOgesic	5UTR	925273	925321	.	-	.	EF_RS04565	pyrroline-5-carboxylate reductase	65	0	1.81		0.01	0.02	0	0.17	0.05	0.19	0.14	0.13	0.1	0.03	0.04	0	0.09	0	0	0	0	0	0.02	0.02	0		0.05	0.11	0	0.89	0.26	1	0.74	0.68	0.53	0.16	0.21	0	0.47
sense	NC_004668.1	ANNOgesic	5UTR	925328	925400	.	+	.	EF_RS04570	helix-turn-helix transcriptional regulator	474	1	2.68		0	0.01	0.02	0.1	0.12	0.12	0.09	0.05	0.07	0.09	0.12	0.06	0.05	0.04	0	0	0.01	0.02	0	0	0.03		0	0.08	0.17	0.83	1	1	0.75	0.42	0.58	0.75	1	0.5	0.42
sense	NC_004668.1	ANNOgesic	5UTR	927951	927976	.	+	.	EF_RS04590	MerR family transcriptional regulator	290	1	2.46		0	0	0.01	0.04	0.09	0.09	0.17	0.11	0.12	0.05	0.09	0.02	0.03	0.04	0.08	0	0.02	0	0	0.01	0.02		0	0	0.06	0.24	0.53	0.53	1	0.65	0.71	0.29	0.53	0.12	0.18
sense	NC_004668.1	ANNOgesic	5UTR	928900	928993	.	+	.	EF_RS04595	TPM domain-containing protein	143	1	2.16		0	0.01	0.07	0.06	0.08	0.03	0	0	0.03	0.09	0.23	0.14	0.04	0	0.11	0	0	0	0.01	0.03	0.08		0	0.04	0.3	0.26	0.35	0.13	0	0	0.13	0.39	1	0.61	0.17
sense	NC_004668.1	ANNOgesic	5UTR	931198	931315	.	+	.	EF_RS04605	50S ribosomal protein L21	46950	1	4.67		0	0	0.01	0.01	0.01	0.01	0.01	0.01	0.03	0.09	0.13	0.14	0.15	0.12	0.12	0.04	0.04	0.02	0.01	0.01	0.03		0	0	0.07	0.07	0.07	0.07	0.07	0.07	0.2	0.6	0.87	0.93	1
sense	NC_004668.1	ANNOgesic	5UTR	931202	931315	.	+	.	EF_RS04605	50S ribosomal protein L21	46950	1	4.67		0	0	0.01	0.01	0.01	0.01	0.01	0.01	0.03	0.09	0.13	0.14	0.15	0.12	0.12	0.04	0.04	0.02	0.01	0.01	0.03		0	0	0.07	0.07	0.07	0.07	0.07	0.07	0.2	0.6	0.87	0.93	1
sense	NC_004668.1	ANNOgesic	5UTR	932451	932500	.	+	.	EF_RS04620	phosphate-starvation-inducible protein PsiE	1725	1	3.24		0	0.01	0.01	0.04	0.03	0.06	0.04	0.04	0.05	0.12	0.14	0.09	0.05	0.03	0.08	0.03	0.04	0.02	0.02	0.06	0.06		0	0.07	0.07	0.29	0.21	0.43	0.29	0.29	0.36	0.86	1	0.64	0.36
sense	NC_004668.1	ANNOgesic	5UTR	933838	933858	.	-	.	EF_RS04625	metallophosphoesterase	594	1	2.77		0.01	0.01	0.01	0.06	0.22	0.23	0.14	0.09	0.04	0.04	0.06	0.03	0.02	0	0	0.01	0	0	0	0.01	0.02		0.04	0.04	0.04	0.26	0.96	1	0.61	0.39	0.17	0.17	0.26	0.13	0.09
sense	NC_004668.1	ANNOgesic	5UTR	933984	934010	.	+	.	EF_RS04630	aminopeptidase P family protein	870	1	2.94		0	0	0	0.02	0.03	0.05	0.06	0.02	0.05	0.15	0.18	0.1	0.05	0.05	0.03	0.01	0.05	0.03	0.02	0.02	0.06		0	0	0	0.11	0.17	0.28	0.33	0.11	0.28	0.83	1	0.56	0.28
sense	NC_004668.1	ANNOgesic	5UTR	935565	935741	.	+	.	EF_RS04640	Asp23/Gls24 family envelope stress response protein	7983	1	3.9		0.01	0.01	0.02	0.06	0.16	0.15	0.08	0.08	0.06	0.08	0.06	0.04	0.03	0.03	0.02	0.01	0.02	0.02	0.02	0.02	0.03		0.06	0.06	0.13	0.38	1	0.94	0.5	0.5	0.38	0.5	0.38	0.25	0.19
sense	NC_004668.1	ANNOgesic	5UTR	936684	936721	.	+	.	EF_RS04650	bifunctional methylenetetrahydrofolate dehydrogenase/methenyltetrahydrofolate cyclohydrolase	208	1	2.32		0	0.01	0.01	0.03	0.04	0.14	0.12	0.02	0.08	0.15	0.09	0.09	0	0.03	0.07	0	0.02	0.01	0.01	0.03	0.03		0	0.07	0.07	0.2	0.27	0.93	0.8	0.13	0.53	1	0.6	0.6	0
sense	NC_004668.1	ANNOgesic	5UTR	940974	941003	.	+	.	EF_RS04675	ArgR family transcriptional regulator	235	1	2.37		0	0.04	0.01	0.02	0.14	0.11	0.05	0.12	0.07	0.11	0.08	0.08	0.07	0	0	0.02	0	0.01	0.01	0.02	0.05		0	0.29	0.07	0.14	1	0.79	0.36	0.86	0.5	0.79	0.57	0.57	0.5
sense	NC_004668.1	ANNOgesic	5UTR	944377	944411	.	-	.	EF_RS04690	magnesium transporter CorA family protein	99	0	2		0.02	0.03	0.01	0.03	0.18	0.23	0.35	0.07	0.02	0	0.03	0	0.03	0	0	0	0	0	0	0	0.02		0.06	0.09	0.03	0.09	0.51	0.66	1	0.2	0.06	0	0.09	0	0.09
sense	NC_004668.1	ANNOgesic	5UTR	944421	944622	.	+	.	EF_RS04695	DUF3397 domain-containing protein	3114	1	3.49		0.02	0.05	0.05	0.13	0.18	0.17	0.09	0.07	0.04	0.05	0.05	0.02	0.01	0.01	0.01	0.01	0.01	0.01	0	0	0.01		0.11	0.28	0.28	0.72	1	0.94	0.5	0.39	0.22	0.28	0.28	0.11	0.06
sense	NC_004668.1	ANNOgesic	5UTR	944615	944622	.	+	.	EF_RS04695	DUF3397 domain-containing protein	2000	1	3.3		0.03	0.06	0.05	0.15	0.2	0.14	0.09	0.06	0.03	0.04	0.04	0.03	0.01	0.01	0.01	0.01	0.01	0.01	0.01	0	0.01		0.15	0.3	0.25	0.75	1	0.7	0.45	0.3	0.15	0.2	0.2	0.15	0.05
sense	NC_004668.1	ANNOgesic	5UTR	945274	945302	.	+	.	EF_RS04700	division/cell wall cluster transcriptional repressor MraZ	9084	1	3.96		0.04	0.04	0.05	0.14	0.2	0.15	0.08	0.06	0.05	0.05	0.04	0.02	0.01	0.01	0.01	0.01	0.01	0	0.01	0.01	0.02		0.2	0.2	0.25	0.7	1	0.75	0.4	0.3	0.25	0.25	0.2	0.1	0.05
sense	NC_004668.1	ANNOgesic	5UTR	951642	951746	.	+	.	EF_RS04730	undecaprenyldiphospho-muramoylpentapeptide beta-N-acetylglucosaminyltransferase	1459	1	3.16		0.01	0.02	0.03	0.05	0.12	0.11	0.08	0.11	0.08	0.07	0.07	0.04	0.03	0.02	0.02	0.02	0.02	0.02	0.02	0.02	0.05		0.08	0.17	0.25	0.42	1	0.92	0.67	0.92	0.67	0.58	0.58	0.33	0.25
sense	NC_004668.1	ANNOgesic	5UTR	954058	954144	.	+	.	EF_RS04740	cell division protein FtsA	6747	1	3.83		0	0.01	0.01	0.04	0.08	0.08	0.07	0.07	0.08	0.11	0.12	0.06	0.04	0.04	0.03	0.01	0.02	0.02	0.02	0.02	0.07		0	0.08	0.08	0.33	0.67	0.67	0.58	0.58	0.67	0.92	1	0.5	0.33
sense	NC_004668.1	ANNOgesic	5UTR	959240	959324	.	+	.	EF_RS04770	cell division protein DivIVA	7269	1	3.86		0	0.01	0.01	0.03	0.1	0.12	0.11	0.09	0.08	0.07	0.07	0.04	0.03	0.02	0.03	0.02	0.03	0.03	0.02	0.03	0.07		0	0.08	0.08	0.25	0.83	1	0.92	0.75	0.67	0.58	0.58	0.33	0.25
sense	NC_004668.1	ANNOgesic	5UTR	959285	959324	.	+	.	EF_RS04770	cell division protein DivIVA	5345	1	3.73		0	0	0.01	0.03	0.09	0.13	0.1	0.09	0.07	0.07	0.07	0.04	0.04	0.03	0.03	0.02	0.03	0.02	0.02	0.03	0.07		0	0	0.08	0.23	0.69	1	0.77	0.69	0.54	0.54	0.54	0.31	0.31
sense	NC_004668.1	ANNOgesic	5UTR	965359	965386	.	-	.	EF_RS04785	metal-dependent transcriptional regulator	1133	1	3.05		0	0.02	0.02	0.05	0.14	0.17	0.12	0.09	0.08	0.07	0.06	0.04	0.03	0.02	0	0.01	0.02	0.01	0.01	0.02	0.04		0	0.12	0.12	0.29	0.82	1	0.71	0.53	0.47	0.41	0.35	0.24	0.18
sense	NC_004668.1	ANNOgesic	5UTR	965899	965942	.	-	.	EF_RS04790	DUF4828 domain-containing protein	1648	1	3.22		0.01	0.02	0.03	0.07	0.19	0.14	0.11	0.08	0.06	0.06	0.08	0.04	0.02	0.01	0.02	0.01	0.01	0.01	0.01	0.01	0.02		0.05	0.11	0.16	0.37	1	0.74	0.58	0.42	0.32	0.32	0.42	0.21	0.11
sense	NC_004668.1	ANNOgesic	5UTR	966908	966940	.	+	.	EF_RS04800	Gfo/Idh/MocA family oxidoreductase	210	1	2.32		0	0	0.02	0.08	0.1	0.05	0.04	0.07	0.13	0.08	0.17	0.06	0.04	0	0	0.02	0.04	0	0.01	0.01	0.07		0	0	0.12	0.47	0.59	0.29	0.24	0.41	0.76	0.47	1	0.35	0.24
sense	NC_004668.1	ANNOgesic	5UTR	972210	972246	.	+	.	EF_RS04815	PTS sugar transporter subunit IIB	160	1	2.2		0	0	0	0.06	0.06	0.2	0.08	0.15	0.08	0.04	0.05	0.03	0	0.07	0.1	0	0.04	0	0.02	0.01	0.01		0	0	0	0.3	0.3	1	0.4	0.75	0.4	0.2	0.25	0.15	0
sense	NC_004668.1	ANNOgesic	5UTR	975292	975330	.	+	.	EF_RS04840	PTS sugar transporter subunit IIB	4830	1	3.68		0	0	0	0	0.02	0.02	0.02	0.02	0.04	0.15	0.22	0.18	0.08	0.05	0.04	0.02	0.03	0.02	0.02	0.03	0.05		0	0	0	0	0.09	0.09	0.09	0.09	0.18	0.68	1	0.82	0.36
sense	NC_004668.1	ANNOgesic	5UTR	978852	978878	.	+	.	EF_RS04860	GNAT family N-acetyltransferase	447	1	2.65		0	0	0	0.01	0.07	0.08	0.03	0.05	0.05	0.15	0.16	0.15	0.08	0.01	0	0.02	0.02	0.01	0.02	0.03	0.05		0	0	0	0.06	0.44	0.5	0.19	0.31	0.31	0.94	1	0.94	0.5
sense	NC_004668.1	ANNOgesic	5UTR	980119	980154	.	+	.			27065	1	4.43		0	0	0	0.01	0.03	0.03	0.02	0.02	0.06	0.25	0.28	0.13	0.06	0.03	0.02	0.01	0.01	0.01	0.01	0.01	0.02		0	0	0	0.04	0.11	0.11	0.07	0.07	0.21	0.89	1	0.46	0.21
sense	NC_004668.1	ANNOgesic	5UTR	983590	983625	.	-	.	EF_RS04875	pyruvate%2C phosphate dikinase	155	1	2.19		0	0	0.01	0.03	0.06	0.06	0.06	0.15	0.11	0.2	0.16	0.07	0.04	0.04	0	0	0	0	0	0	0.01		0	0	0.05	0.15	0.3	0.3	0.3	0.75	0.55	1	0.8	0.35	0.2
sense	NC_004668.1	ANNOgesic	5UTR	988547	988584	.	-	.	EF_RS04895	alpha/beta hydrolase	624	1	2.8		0	0.02	0	0.05	0.11	0.11	0.07	0.1	0.06	0.07	0.07	0.05	0.04	0.01	0.04	0.01	0.01	0.03	0.02	0.03	0.09		0	0.18	0	0.45	1	1	0.64	0.91	0.55	0.64	0.64	0.45	0.36
sense	NC_004668.1	ANNOgesic	5UTR	988688	988724	.	+	.	EF_RS04900	hypothetical protein	374	1	2.57		0.01	0.02	0.02	0.04	0.05	0.11	0.06	0.08	0.12	0.09	0.1	0.06	0.07	0.05	0	0.01	0	0.01	0.01	0.01	0.08		0.08	0.17	0.17	0.33	0.42	0.92	0.5	0.67	1	0.75	0.83	0.5	0.58
sense	NC_004668.1	ANNOgesic	5UTR	993400	993417	.	-	.	EF_RS04915	excinuclease ABC subunit UvrA	200	1	2.3		0	0.01	0.01	0.08	0.07	0.22	0.14	0.05	0.03	0.05	0.05	0.04	0.04	0.03	0.04	0	0.02	0.03	0.06	0.01	0.02		0	0.05	0.05	0.36	0.32	1	0.64	0.23	0.14	0.23	0.23	0.18	0.18
sense	NC_004668.1	ANNOgesic	5UTR	993518	993634	.	+	.	EF_RS04920	6-aminohexanoate-cyclic-dimer hydrolase	236	1	2.37		0	0.01	0.01	0.07	0.09	0.17	0.04	0.11	0.09	0.02	0.08	0.01	0.04	0.02	0.03	0.04	0.02	0.01	0.03	0.03	0.09		0	0.06	0.06	0.41	0.53	1	0.24	0.65	0.53	0.12	0.47	0.06	0.24
sense	NC_004668.1	ANNOgesic	5UTR	995894	995918	.	+	.	EF_RS04925	aminoglycoside phosphotransferase family protein	147	1	2.17		0.01	0.01	0.02	0.02	0.08	0.07	0.02	0.06	0.08	0.13	0.11	0.19	0	0	0.05	0	0.06	0.02	0.01	0.03	0.02		0.05	0.05	0.11	0.11	0.42	0.37	0.11	0.32	0.42	0.68	0.58	1	0
sense	NC_004668.1	ANNOgesic	5UTR	997616	997662	.	+	.	EF_RS04935	nucleoside-diphosphate kinase	258	1	2.41		0	0	0	0	0.01	0.06	0.04	0.04	0.16	0.19	0.24	0.13	0.02	0.07	0	0	0	0	0.01	0	0.03		0	0	0	0	0.04	0.25	0.17	0.17	0.67	0.79	1	0.54	0.08
sense	NC_004668.1	ANNOgesic	5UTR	998181	998223	.	+	.	EF_RS04940	aspartate 4-decarboxylase	251	1	2.4		0	0.03	0.02	0.06	0.23	0.12	0.14	0.08	0.05	0.05	0.07	0.03	0	0.07	0.03	0	0	0	0.01	0	0.01		0	0.13	0.09	0.26	1	0.52	0.61	0.35	0.22	0.22	0.3	0.13	0
sense	NC_004668.1	ANNOgesic	5UTR	1001980	1002007	.	-	.	EF_RS04950	Cof-type HAD-IIB family hydrolase	560	1	2.75		0.01	0.04	0.04	0.13	0.23	0.13	0.12	0.06	0.04	0.03	0.04	0.01	0	0.01	0	0.02	0.03	0.01	0.01	0.01	0.03		0.04	0.17	0.17	0.57	1	0.57	0.52	0.26	0.17	0.13	0.17	0.04	0
sense	NC_004668.1	ANNOgesic	5UTR	1002102	1002132	.	+	.	EF_RS04955	DUF1361 domain-containing protein	255	1	2.41		0	0.01	0.01	0.1	0.24	0.2	0.12	0.07	0.03	0.05	0.04	0.03	0.04	0	0	0	0	0	0.01	0.01	0.02		0	0.04	0.04	0.42	1	0.83	0.5	0.29	0.13	0.21	0.17	0.13	0.17
sense	NC_004668.1	ANNOgesic	5UTR	1002869	1002913	.	+	.	EF_RS04960	NCS2 family permease	53	0	1.72		0.04	0.05	0	0.1	0.11	0.09	0.12	0.04	0.08	0.11	0.1	0.03	0	0	0	0.08	0	0	0	0.01	0.03		0.33	0.42	0	0.83	0.92	0.75	1	0.33	0.67	0.92	0.83	0.25	0
sense	NC_004668.1	ANNOgesic	5UTR	1004332	1004528	.	+	.	EF_RS04965	multidrug efflux MFS transporter	2223	1	3.35		0.03	0.08	0.06	0.08	0.16	0.13	0.09	0.08	0.05	0.04	0.04	0.03	0.02	0.03	0.01	0.01	0.01	0.01	0.01	0.01	0.02		0.19	0.5	0.38	0.5	1	0.81	0.56	0.5	0.31	0.25	0.25	0.19	0.13
sense	NC_004668.1	ANNOgesic	5UTR	1004502	1004528	.	+	.	EF_RS04965	multidrug efflux MFS transporter	756	1	2.88		0	0	0.01	0.07	0.2	0.19	0.13	0.11	0.04	0.04	0.05	0.03	0.02	0.02	0.01	0.01	0	0.01	0.01	0.01	0.04		0	0	0.05	0.35	1	0.95	0.65	0.55	0.2	0.2	0.25	0.15	0.1
sense	NC_004668.1	ANNOgesic	5UTR	1005964	1005981	.	-	.	EF_RS04970	YjzD family protein	11110	1	4.05		0.01	0.02	0.02	0.07	0.15	0.11	0.08	0.06	0.08	0.11	0.09	0.06	0.04	0.01	0.01	0.01	0.01	0.01	0.02	0.02	0.02		0.07	0.13	0.13	0.47	1	0.73	0.53	0.4	0.53	0.73	0.6	0.4	0.27
sense	NC_004668.1	ANNOgesic	5UTR	1009504	1009583	.	+	.	EF_RS04980	6-phosphofructokinase	3666	1	3.56		0.01	0.02	0.02	0.05	0.12	0.14	0.08	0.09	0.07	0.07	0.07	0.03	0.04	0.02	0.02	0.01	0.02	0.02	0.02	0.02	0.05		0.07	0.14	0.14	0.36	0.86	1	0.57	0.64	0.5	0.5	0.5	0.21	0.29
sense	NC_004668.1	ANNOgesic	5UTR	1012721	1012741	.	+	.	EF_RS04990	DUF177 domain-containing protein	6291	1	3.8		0.01	0.01	0.01	0.06	0.13	0.1	0.09	0.08	0.07	0.09	0.11	0.06	0.04	0.02	0.02	0.01	0.01	0.01	0.01	0.02	0.03		0.08	0.08	0.08	0.46	1	0.77	0.69	0.62	0.54	0.69	0.85	0.46	0.31
sense	NC_004668.1	ANNOgesic	5UTR	1013695	1013751	.	+	.	EF_RS05000	NADP-dependent phosphogluconate dehydrogenase	1218	1	3.09		0	0	0.01	0.03	0.1	0.08	0.03	0.1	0.08	0.07	0.08	0.07	0.05	0.02	0.04	0.01	0.03	0.03	0.03	0.03	0.08		0	0	0.1	0.3	1	0.8	0.3	1	0.8	0.7	0.8	0.7	0.5
sense	NC_004668.1	ANNOgesic	5UTR	1027552	1027788	.	-	.	EF_RS05105	ABC transporter permease subunit	12	0	1.08		0	0.24	0.24	0	0	0	0.52	0	0	0	0	0	0	0	0	0	0	0	0	0	0		0	0.46	0.46	0	0	0	1	0	0	0	0	0	0
sense	NC_004668.1	ANNOgesic	5UTR	1027999	1028097	.	+	.	EF_RS05110	AAA family ATPase	197	1	2.29		0.01	0.01	0.01	0.03	0.19	0.13	0.13	0.01	0.05	0.14	0.08	0.05	0.11	0	0	0	0.05	0	0.01	0.01	0		0.05	0.05	0.05	0.16	1	0.68	0.68	0.05	0.26	0.74	0.42	0.26	0.58
sense	NC_004668.1	ANNOgesic	5UTR	1028798	1028878	.	+	.	EF_RS05115	Nramp family divalent metal transporter	558	1	2.75		0	0	0	0.02	0.05	0.1	0.07	0.12	0.11	0.14	0.19	0.05	0.04	0.02	0	0	0	0.01	0	0.02	0.05		0	0	0	0.11	0.26	0.53	0.37	0.63	0.58	0.74	1	0.26	0.21
sense	NC_004668.1	ANNOgesic	5UTR	1032725	1033007	.	+	.	EF_RS05130	peptide ABC transporter substrate-binding protein	53	0	1.72		0.04	0	0.05	0	0.11	0.19	0.12	0.09	0.08	0.14	0.1	0	0.05	0	0	0	0	0	0	0.03	0		0.21	0	0.26	0	0.58	1	0.63	0.47	0.42	0.74	0.53	0	0.26
sense	NC_004668.1	ANNOgesic	5UTR	1032626	1032826	.	-	.	EF_RS05125	PucR family transcriptional regulator	48	0	1.68		0.03	0	0.03	0.11	0	0.1	0.19	0.05	0	0	0.11	0.07	0	0	0	0	0.19	0.11	0	0	0		0.16	0	0.16	0.58	0	0.53	1	0.26	0	0	0.58	0.37	0
sense	NC_004668.1	ANNOgesic	5UTR	1037345	1037368	.	+	.	EF_RS05145	GAF domain-containing protein	296	1	2.47		0	0	0	0.02	0.09	0.07	0.09	0.05	0.06	0.18	0.13	0.05	0.04	0.06	0.03	0	0.02	0.01	0.03	0.02	0.06		0	0	0	0.11	0.5	0.39	0.5	0.28	0.33	1	0.72	0.28	0.22
sense	NC_004668.1	ANNOgesic	5UTR	1039024	1039313	.	-	.	EF_RS05155	sugar O-acetyltransferase	389	1	2.59		0	0.01	0.01	0.01	0.03	0.04	0.03	0.01	0.05	0.19	0.3	0.15	0.11	0	0	0.01	0	0.01	0.01	0.01	0.02		0	0.03	0.03	0.03	0.1	0.13	0.1	0.03	0.17	0.63	1	0.5	0.37
sense	NC_004668.1	ANNOgesic	5UTR	1040656	1040679	.	+	.	EF_RS05165	galactokinase	158	1	2.2		0	0	0	0.02	0	0.03	0.08	0.06	0.09	0.13	0.23	0.07	0.09	0	0.1	0.03	0	0.02	0.01	0.01	0.04		0	0	0	0.09	0	0.13	0.35	0.26	0.39	0.57	1	0.3	0.39
sense	NC_004668.1	ANNOgesic	5UTR	1045988	1046003	.	+	.	EF_RS05190	hypothetical protein	931	1	2.97		0	0.01	0.01	0.05	0.17	0.15	0.17	0.11	0.06	0.06	0.07	0.03	0.01	0.01	0.04	0	0	0.01	0.02	0.01	0.02		0	0.06	0.06	0.29	1	0.88	1	0.65	0.35	0.35	0.41	0.18	0.06
sense	NC_004668.1	ANNOgesic	5UTR	1048185	1048290	.	+	.	EF_RS05210	multidrug efflux MFS transporter EmeA	78	0	1.89		0.03	0.02	0	0	0.07	0.06	0.04	0.09	0.19	0.17	0.14	0	0.07	0	0.1	0	0	0	0	0	0.02		0.16	0.11	0	0	0.37	0.32	0.21	0.47	1	0.89	0.74	0	0.37
sense	NC_004668.1	ANNOgesic	5UTR	1050200	1050218	.	+	.	EF_RS05215	Y-family DNA polymerase	76	0	1.88		0.01	0.02	0.02	0.11	0.19	0.07	0.04	0.18	0.05	0.1	0.04	0.02	0.07	0.08	0	0	0	0	0	0	0		0.05	0.11	0.11	0.58	1	0.37	0.21	0.95	0.26	0.53	0.21	0.11	0.37
sense	NC_004668.1	ANNOgesic	5UTR	1051980	1052015	.	+	.	EF_RS05225	hypothetical protein	165	1	2.22		0.01	0	0.01	0.02	0.05	0.06	0.02	0	0.08	0.24	0.25	0.09	0.08	0.03	0	0.03	0	0	0	0	0.03		0.04	0	0.04	0.08	0.2	0.24	0.08	0	0.32	0.96	1	0.36	0.32
sense	NC_004668.1	ANNOgesic	5UTR	1053638	1053687	.	+	.	EF_RS05245	GNAT family N-acetyltransferase	111	1	2.05		0.01	0	0.01	0.05	0.11	0.23	0.08	0.02	0.09	0.07	0	0.01	0.05	0	0.14	0	0	0.05	0.04	0.02	0.01		0.04	0	0.04	0.22	0.48	1	0.35	0.09	0.39	0.3	0	0.04	0.22
sense	NC_004668.1	ANNOgesic	5UTR	1054237	1054273	.	+	.	EF_RS05250	DsbA family protein	44	0	1.64		0	0	0	0.18	0.13	0.29	0.07	0.05	0.09	0.04	0.06	0.07	0	0	0	0	0	0	0	0	0		0	0	0	0.62	0.45	1	0.24	0.17	0.31	0.14	0.21	0.24	0
sense	NC_004668.1	ANNOgesic	5UTR	1055045	1055057	.	+	.	EF_RS05255	DUF805 domain-containing protein	1579	1	3.2		0	0.03	0.04	0.1	0.18	0.08	0.04	0.04	0.06	0.07	0.08	0.06	0.04	0.03	0.01	0.01	0.02	0.02	0.02	0.03	0.03		0	0.17	0.22	0.56	1	0.44	0.22	0.22	0.33	0.39	0.44	0.33	0.22
sense	NC_004668.1	ANNOgesic	5UTR	1057189	1057387	.	+	.	EF_RS05265	endocarditis and biofilm-associated pilus tip protein EbpA	2305	1	3.36		0	0	0	0.01	0.02	0.02	0.02	0.03	0.11	0.26	0.24	0.12	0.05	0.03	0.03	0.01	0.01	0.01	0	0.01	0.02		0	0	0	0.04	0.08	0.08	0.08	0.12	0.42	1	0.92	0.46	0.19
sense	NC_004668.1	ANNOgesic	5UTR	1065315	1065363	.	-	.	EF_RS05285	hypothetical protein	175	1	2.24		0.03	0.02	0.03	0.03	0.1	0.14	0.14	0.12	0.05	0.02	0.06	0.02	0	0.03	0	0.02	0.03	0.06	0.03	0.02	0.04		0.21	0.14	0.21	0.21	0.71	1	1	0.86	0.36	0.14	0.43	0.14	0
sense	NC_004668.1	ANNOgesic	5UTR	1065486	1065511	.	+	.	EF_RS05290	DUF378 domain-containing protein	1267	1	3.1		0	0.01	0.02	0.05	0.06	0.04	0.03	0.03	0.06	0.18	0.21	0.1	0.08	0.01	0.02	0	0.01	0.01	0.01	0.02	0.04		0	0.05	0.1	0.24	0.29	0.19	0.14	0.14	0.29	0.86	1	0.48	0.38
sense	NC_004668.1	ANNOgesic	5UTR	1066047	1066074	.	+	.	EF_RS05295	enterococcin EntV	6343	1	3.8		0	0	0	0.02	0.05	0.04	0.03	0.04	0.06	0.15	0.14	0.08	0.05	0.02	0.02	0.01	0.03	0.05	0.05	0.05	0.11		0	0	0	0.13	0.33	0.27	0.2	0.27	0.4	1	0.93	0.53	0.33
sense	NC_004668.1	ANNOgesic	5UTR	1067701	1067721	.	-	.	EF_RS05310	DUF898 family protein	1890	1	3.28		0	0.01	0.01	0.02	0.05	0.05	0.04	0.04	0.1	0.22	0.2	0.09	0.05	0.02	0.02	0.01	0.01	0.01	0.01	0.01	0.02		0	0.05	0.05	0.09	0.23	0.23	0.18	0.18	0.45	1	0.91	0.41	0.23
sense	NC_004668.1	ANNOgesic	5UTR	1067980	1068036	.	+	.	EF_RS05315	collagen-binding MSCRAMM adhesin Ace	174	1	2.24		0.01	0.02	0.01	0.03	0.07	0.03	0.09	0.07	0.06	0.14	0.17	0.13	0.03	0.03	0	0	0	0.03	0.01	0.04	0.03		0.06	0.12	0.06	0.18	0.41	0.18	0.53	0.41	0.35	0.82	1	0.76	0.18
sense	NC_004668.1	ANNOgesic	5UTR	1070159	1070185	.	+	.	EF_RS05320	ABC transporter ATP-binding protein	118	1	2.07		0	0	0.01	0.05	0.05	0.06	0.05	0.2	0.12	0.16	0.09	0.1	0	0	0	0	0.04	0	0.01	0.01	0.05		0	0	0.05	0.25	0.25	0.3	0.25	1	0.6	0.8	0.45	0.5	0
sense	NC_004668.1	ANNOgesic	5UTR	1071822	1071850	.	+	.	EF_RS05325	class I SAM-dependent methyltransferase	102	1	2.01		0	0	0.01	0.08	0.12	0.1	0.06	0	0.14	0.15	0.13	0.05	0.03	0	0.08	0	0	0	0.02	0.02	0.02		0	0	0.07	0.53	0.8	0.67	0.4	0	0.93	1	0.87	0.33	0.2
sense	NC_004668.1	ANNOgesic	5UTR	1072982	1073005	.	-	.	EF_RS05330	YxeA family protein	20	0	1.3		0	0	0	0	0.15	0	0	0	0	0.1	0.28	0.33	0.14	0	0	0	0	0	0	0	0		0	0	0	0	0.45	0	0	0	0	0.3	0.85	1	0.42
sense	NC_004668.1	ANNOgesic	5UTR	1074445	1074487	.	-	.	EF_RS05335	amino acid permease	66	0	1.82		0	0.04	0	0.08	0.09	0.23	0.05	0.11	0.13	0.03	0.04	0.02	0.04	0	0	0	0	0	0.07	0.05	0.02		0	0.17	0	0.35	0.39	1	0.22	0.48	0.57	0.13	0.17	0.09	0.17
sense	NC_004668.1	ANNOgesic	5UTR	1074802	1074839	.	-	.	EF_RS05340	hypothetical protein	1592	1	3.2		0.01	0.01	0.01	0.01	0.07	0.07	0.06	0.08	0.1	0.22	0.17	0.09	0.05	0.03	0	0.01	0.01	0.01	0.01	0	0.01		0.05	0.05	0.05	0.05	0.32	0.32	0.27	0.36	0.45	1	0.77	0.41	0.23
sense	NC_004668.1	ANNOgesic	5UTR	1075786	1075884	.	+	.			12792	1	4.11		0.09	0.24	0.19	0.14	0.12	0.06	0.03	0.03	0.03	0.02	0.02	0.01	0.01	0	0.01	0	0.01	0	0	0	0.01		0.38	1	0.79	0.58	0.5	0.25	0.13	0.13	0.13	0.08	0.08	0.04	0.04
sense	NC_004668.1	ANNOgesic	5UTR	1078060	1078184	.	+	.	EF_RS05360	lactate utilization protein C	642	1	2.81		0	0.01	0.02	0.05	0.12	0.12	0.11	0.05	0.07	0.08	0.09	0.05	0.04	0.02	0.02	0.01	0.05	0.01	0.01	0.02	0.05		0	0.08	0.17	0.42	1	1	0.92	0.42	0.58	0.67	0.75	0.42	0.33
sense	NC_004668.1	ANNOgesic	5UTR	1079099	1079124	.	+	.	EF_RS05365	signal peptidase I	776	1	2.89		0	0.01	0.01	0.06	0.14	0.13	0.09	0.08	0.07	0.09	0.05	0.05	0.01	0.01	0.02	0.02	0.04	0.01	0.01	0.03	0.06		0	0.07	0.07	0.43	1	0.93	0.64	0.57	0.5	0.64	0.36	0.36	0.07
sense	NC_004668.1	ANNOgesic	5UTR	1079757	1079783	.	+	.	EF_RS05370	ATP-dependent helicase/deoxyribonuclease subunit B	1356	1	3.13		0	0	0	0.02	0.08	0.09	0.08	0.07	0.08	0.09	0.14	0.06	0.03	0.05	0.03	0.02	0.03	0.02	0.02	0.02	0.06		0	0	0	0.14	0.57	0.64	0.57	0.5	0.57	0.64	1	0.43	0.21
sense	NC_004668.1	ANNOgesic	5UTR	1087156	1087230	.	+	.	EF_RS05380	helix-turn-helix transcriptional regulator	1588	1	3.2		0	0.01	0.01	0.02	0.11	0.1	0.07	0.06	0.09	0.08	0.1	0.04	0.05	0.02	0.05	0.02	0.02	0.02	0.02	0.03	0.06		0	0.09	0.09	0.18	1	0.91	0.64	0.55	0.82	0.73	0.91	0.36	0.45
sense	NC_004668.1	ANNOgesic	5UTR	1087217	1087230	.	+	.	EF_RS05380	helix-turn-helix transcriptional regulator	1316	1	3.12		0	0.01	0.01	0.03	0.11	0.11	0.07	0.07	0.09	0.08	0.1	0.05	0.05	0.01	0.04	0.02	0.01	0.02	0.02	0.03	0.06		0	0.09	0.09	0.27	1	1	0.64	0.64	0.82	0.73	0.91	0.45	0.45
sense	NC_004668.1	ANNOgesic	5UTR	1087606	1087895	.	+	.	EF_RS05385	phenylalanine--tRNA ligase subunit alpha	23996	1	4.38		0.01	0.03	0.05	0.11	0.16	0.13	0.08	0.07	0.05	0.05	0.04	0.03	0.02	0.02	0.02	0.01	0.02	0.02	0.02	0.02	0.05		0.06	0.19	0.31	0.69	1	0.81	0.5	0.44	0.31	0.31	0.25	0.19	0.13
sense	NC_004668.1	ANNOgesic	5UTR	1094597	1094705	.	-	.	EF_RS05410	amino acid ABC transporter ATP-binding protein	199	1	2.3		0.02	0.01	0	0	0.01	0.13	0.05	0.07	0.02	0.08	0.12	0.1	0.04	0	0	0.04	0	0.08	0.07	0.06	0.09		0.15	0.08	0	0	0.08	1	0.38	0.54	0.15	0.62	0.92	0.77	0.31
sense	NC_004668.1	ANNOgesic	5UTR	1094839	1094868	.	+	.	EF_RS05415	glutamate racemase	479	1	2.68		0	0.01	0.02	0.11	0.16	0.12	0.1	0.05	0.07	0.08	0.09	0.03	0.03	0.04	0.02	0.02	0	0	0.02	0.01	0.04		0	0.06	0.13	0.69	1	0.75	0.63	0.31	0.44	0.5	0.56	0.19	0.19
sense	NC_004668.1	ANNOgesic	5UTR	1104411	1104445	.	+	.	EF_RS05470	CBS domain-containing protein	516	1	2.71		0.01	0.02	0.01	0.03	0.14	0.17	0.05	0.07	0.07	0.1	0.08	0.08	0.03	0.03	0.01	0.01	0.01	0.02	0.02	0.01	0.03		0.06	0.12	0.06	0.18	0.82	1	0.29	0.41	0.41	0.59	0.47	0.47	0.18
sense	NC_004668.1	ANNOgesic	5UTR	1104989	1105014	.	+	.	EF_RS05475	2%2C3%2C4%2C5-tetrahydropyridine-2%2C6-dicarboxylate N-acetyltransferase	867	1	2.94		0	0	0.01	0.05	0.11	0.1	0.08	0.07	0.08	0.14	0.11	0.08	0.04	0.02	0.01	0.01	0	0.03	0.02	0.01	0.02		0	0	0.07	0.36	0.79	0.71	0.57	0.5	0.57	1	0.79	0.57	0.29
sense	NC_004668.1	ANNOgesic	5UTR	1108010	1108144	.	+	.	EF_RS05490	hypothetical protein	98	0	1.99		0.03	0.02	0.01	0.03	0.18	0.04	0.1	0.15	0.1	0.14	0.07	0.05	0.03	0	0	0	0	0.01	0	0	0.03		0.17	0.11	0.06	0.17	1	0.22	0.56	0.83	0.56	0.78	0.39	0.28	0.17
sense	NC_004668.1	ANNOgesic	5UTR	1108039	1108144	.	+	.	EF_RS05490	hypothetical protein	95	0	1.98		0.03	0.02	0.02	0.03	0.15	0.04	0.1	0.16	0.1	0.14	0.07	0.05	0.03	0	0	0	0	0.01	0	0	0.03		0.19	0.13	0.13	0.19	0.94	0.25	0.63	1	0.63	0.88	0.44	0.31	0.19
sense	NC_004668.1	ANNOgesic	5UTR	1108468	1108496	.	+	.	EF_RS05495	aldo/keto reductase	2007	1	3.3		0	0	0	0	0.07	0.08	0.05	0.04	0.07	0.16	0.19	0.1	0.05	0.04	0.02	0.02	0.03	0.01	0.01	0.02	0.03		0	0	0	0	0.37	0.42	0.26	0.21	0.37	0.84	1	0.53	0.26
sense	NC_004668.1	ANNOgesic	5UTR	1110093	1110121	.	-	.	EF_RS05500	gamma-glutamyl-gamma-aminobutyrate hydrolase family protein	971	1	2.99		0	0	0	0.02	0.02	0.06	0.02	0.05	0.11	0.19	0.18	0.11	0.04	0.02	0	0.02	0.01	0.02	0.02	0.04	0.07		0	0	0	0.11	0.11	0.32	0.11	0.26	0.58	1	0.95	0.58	0.21
sense	NC_004668.1	ANNOgesic	5UTR	1110610	1110647	.	-	.	EF_RS05505	VOC family protein	2215	1	3.35		0	0	0	0.03	0.06	0.1	0.08	0.06	0.08	0.16	0.18	0.07	0.04	0.03	0.02	0.01	0.01	0.01	0.01	0.02	0.02		0	0	0	0.17	0.33	0.56	0.44	0.33	0.44	0.89	1	0.39	0.22
sense	NC_004668.1	ANNOgesic	5UTR	1110739	1110759	.	+	.	EF_RS05510	NUDIX hydrolase	333	1	2.52		0.01	0.04	0.02	0.1	0.16	0.1	0.07	0.08	0.07	0.07	0.16	0.02	0.03	0.02	0.02	0	0	0	0	0	0.03		0.06	0.25	0.13	0.63	1	0.63	0.44	0.5	0.44	0.44	1	0.13	0.19
sense	NC_004668.1	ANNOgesic	5UTR	1112081	1112162	.	-	.	EF_RS05515	sugar-phosphatase	445	1	2.65		0.01	0.01	0.02	0.07	0.17	0.11	0.08	0.08	0.06	0.09	0.06	0.03	0.01	0.02	0.01	0.02	0.03	0.01	0.03	0.01	0.07		0.06	0.06	0.12	0.41	1	0.65	0.47	0.47	0.35	0.53	0.35	0.18	0.06
sense	NC_004668.1	ANNOgesic	5UTR	1114318	1114376	.	-	.	EF_RS05525	lipoate--protein ligase family protein	975	1	2.99		0.01	0.02	0.02	0.08	0.17	0.13	0.16	0.1	0.06	0.05	0.03	0.05	0.01	0.02	0	0	0.01	0.01	0.02	0.01	0.05		0.06	0.12	0.12	0.47	1	0.76	0.94	0.59	0.35	0.29	0.18	0.29	0.06
sense	NC_004668.1	ANNOgesic	5UTR	1114520	1114614	.	+	.	EF_RS05530	DUF1934 domain-containing protein	473	1	2.67		0	0.01	0	0.02	0.07	0.07	0.07	0.06	0.05	0.14	0.14	0.06	0.05	0.02	0.02	0.02	0.03	0.03	0.03	0.04	0.07		0	0.07	0	0.14	0.5	0.5	0.5	0.43	0.36	1	1	0.43	0.36
sense	NC_004668.1	ANNOgesic	5UTR	1114586	1114614	.	+	.	EF_RS05530	DUF1934 domain-containing protein	462	1	2.66		0	0.01	0	0.02	0.07	0.06	0.07	0.07	0.05	0.14	0.13	0.06	0.05	0.02	0.02	0.02	0.03	0.04	0.03	0.04	0.07		0	0.07	0	0.14	0.5	0.43	0.5	0.5	0.36	1	0.93	0.43	0.36
sense	NC_004668.1	ANNOgesic	5UTR	1114983	1115119	.	+	.	EF_RS05535	DNA-directed RNA polymerase subunit delta	4104	1	3.61		0	0.01	0.01	0.04	0.12	0.1	0.09	0.09	0.07	0.11	0.09	0.03	0.02	0.01	0.03	0.01	0.03	0.04	0.03	0.03	0.04		0	0.08	0.08	0.33	1	0.83	0.75	0.75	0.58	0.92	0.75	0.25	0.17
sense	NC_004668.1	ANNOgesic	5UTR	1115104	1115119	.	+	.	EF_RS05535	DNA-directed RNA polymerase subunit delta	3123	1	3.49		0	0.01	0.01	0.04	0.11	0.1	0.08	0.09	0.08	0.12	0.09	0.03	0.02	0.01	0.03	0.01	0.03	0.05	0.03	0.03	0.04		0	0.08	0.08	0.33	0.92	0.83	0.67	0.75	0.67	1	0.75	0.25	0.17
sense	NC_004668.1	ANNOgesic	5UTR	1115883	1116053	.	+	.	EF_RS05540	CTP synthase	48723	1	4.69		0.2	0.18	0.14	0.09	0.08	0.06	0.04	0.03	0.03	0.03	0.03	0.02	0.01	0.01	0.01	0.01	0.01	0.01	0	0.01	0.02		1	0.9	0.7	0.45	0.4	0.3	0.2	0.15	0.15	0.15	0.15	0.1	0.05
sense	NC_004668.1	ANNOgesic	5UTR	1120083	1120311	.	-	.	EF_RS05545	PBP1A family penicillin-binding protein	4358	1	3.64		0	0.04	0.08	0.13	0.15	0.13	0.09	0.08	0.05	0.06	0.04	0.03	0.02	0.02	0.01	0.01	0.01	0.01	0.01	0.01	0.03		0	0.27	0.53	0.87	1	0.87	0.6	0.53	0.33	0.4	0.27	0.2	0.13
sense	NC_004668.1	ANNOgesic	5UTR	1120712	1120805	.	+	.	EF_RS05555	DUF1273 domain-containing protein	467	1	2.67		0.01	0.03	0.03	0.09	0.21	0.19	0.1	0.09	0.07	0.04	0.04	0.02	0.03	0	0.01	0	0.01	0.01	0	0.01	0.01		0.05	0.14	0.14	0.43	1	0.9	0.48	0.43	0.33	0.19	0.19	0.1	0.14
sense	NC_004668.1	ANNOgesic	5UTR	1120742	1120757	.	-	.	EF_RS05550	Holliday junction resolvase RecU	2430	1	3.39		0.01	0.02	0.02	0.07	0.15	0.11	0.09	0.09	0.07	0.08	0.08	0.04	0.03	0.02	0.03	0.02	0.02	0.01	0.01	0.01	0.03		0.07	0.13	0.13	0.47	1	0.73	0.6	0.6	0.47	0.53	0.53	0.27	0.2
sense	NC_004668.1	ANNOgesic	5UTR	1121393	1121441	.	+	.	EF_RS05560	cell division regulator GpsB	4142	1	3.62		0.01	0	0.01	0.04	0.21	0.19	0.13	0.09	0.07	0.06	0.04	0.03	0.01	0.01	0.01	0.01	0.01	0.01	0.02	0.02	0.03		0.05	0	0.05	0.19	1	0.9	0.62	0.43	0.33	0.29	0.19	0.14	0.05
sense	NC_004668.1	ANNOgesic	5UTR	1122413	1122565	.	+	.	EF_RS05570	class I SAM-dependent RNA methyltransferase	4014	1	3.6		0.01	0.01	0.01	0.04	0.06	0.07	0.05	0.07	0.07	0.05	0.07	0.04	0.05	0.01	0.03	0.04	0.05	0.05	0.03	0.05	0.17		0.06	0.06	0.06	0.24	0.35	0.41	0.29	0.41	0.41	0.29	0.41	0.24	0.29
sense	NC_004668.1	ANNOgesic	5UTR	1123486	1123747	.	+	.	EF_RS05575	carboxypeptidase M32	6652	1	3.82		0	0.01	0.01	0.05	0.11	0.09	0.08	0.07	0.05	0.06	0.06	0.04	0.04	0.03	0.03	0.02	0.04	0.02	0.03	0.03	0.12		0	0.08	0.08	0.42	0.92	0.75	0.67	0.58	0.42	0.5	0.5	0.33	0.33
sense	NC_004668.1	ANNOgesic	5UTR	1126779	1126828	.	+	.	EF_RS05590	GntR family transcriptional regulator	202	1	2.31		0	0.01	0	0.01	0.1	0.12	0.12	0.09	0.09	0.08	0.05	0.06	0.04	0	0.04	0	0.07	0.01	0.02	0.01	0.07		0	0.08	0	0.08	0.83	1	1	0.75	0.75	0.67	0.42	0.5	0.33
sense	NC_004668.1	ANNOgesic	5UTR	1132369	1132387	.	+	.	EF_RS05620	DEAD/DEAH box helicase	191	1	2.28		0.01	0.02	0.05	0.07	0.15	0.16	0.1	0.04	0.04	0.04	0.04	0.05	0.1	0	0.04	0.02	0.02	0	0.01	0.02	0.02		0.06	0.13	0.31	0.44	0.94	1	0.63	0.25	0.25	0.25	0.25	0.31	0.63
sense	NC_004668.1	ANNOgesic	5UTR	1137155	1137181	.	+	.	EF_RS05640	YitT family protein	229	1	2.36		0	0	0.01	0.01	0.15	0.1	0.11	0.03	0.08	0.19	0.12	0.05	0.07	0	0	0	0.02	0.01	0.01	0.01	0.02		0	0	0.05	0.05	0.79	0.53	0.58	0.16	0.42	1	0.63	0.26	0.37
sense	NC_004668.1	ANNOgesic	5UTR	1138284	1138340	.	+	.	EF_RS05645	fructose-bisphosphate aldolase	12672	1	4.1		0	0	0.01	0.05	0.15	0.11	0.07	0.07	0.08	0.1	0.11	0.05	0.03	0.01	0.02	0.01	0.03	0.02	0.02	0.02	0.05		0	0	0.07	0.33	1	0.73	0.47	0.47	0.53	0.67	0.73	0.33	0.2
sense	NC_004668.1	ANNOgesic	5UTR	1139338	1139383	.	+	.	EF_RS05650	UDP-N-acetylglucosamine 1-carboxyvinyltransferase	429	1	2.63		0	0.01	0.02	0.11	0.11	0.13	0.14	0.1	0.07	0.06	0.03	0.01	0.03	0	0	0	0.02	0.03	0.02	0.03	0.07		0	0.07	0.14	0.79	0.79	0.93	1	0.71	0.5	0.43	0.21	0.07	0.21
sense	NC_004668.1	ANNOgesic	5UTR	1140573	1140672	.	+	.	EF_RS05655	transcription termination factor Rho	1193	1	3.08		0.01	0.03	0.06	0.09	0.08	0.13	0.1	0.07	0.08	0.05	0.05	0.03	0.03	0.02	0.01	0.02	0.02	0.02	0.02	0.02	0.05		0.08	0.23	0.46	0.69	0.62	1	0.77	0.54	0.62	0.38	0.38	0.23	0.23
sense	NC_004668.1	ANNOgesic	5UTR	1142000	1142064	.	+	.	EF_RS05660	type B 50S ribosomal protein L31	45708	1	4.66		0	0.01	0.02	0.06	0.15	0.18	0.15	0.14	0.1	0.06	0.04	0.02	0.01	0.01	0.01	0	0.01	0.01	0.01	0.01	0.01		0	0.06	0.11	0.33	0.83	1	0.83	0.78	0.56	0.33	0.22	0.11	0.06
sense	NC_004668.1	ANNOgesic	5UTR	1142562	1142650	.	+	.	EF_RS05665	teichoic acid biosynthesis protein TagB	302	1	2.48		0.04	0.16	0.1	0.17	0.13	0.13	0.08	0.06	0.02	0.06	0.04	0.01	0	0	0	0	0	0	0	0	0		0.24	0.94	0.59	1	0.76	0.76	0.47	0.35	0.12	0.35	0.24	0.06	0
sense	NC_004668.1	ANNOgesic	5UTR	1145663	1145695	.	+	.	EF_RS05685	DUF916 and DUF3324 domain-containing protein	35	0	1.54		0.06	0	0	0.15	0.25	0.14	0	0	0.12	0.11	0	0	0.16	0	0	0	0	0	0	0	0		0.24	0	0	0.6	1	0.56	0	0	0.48	0.44	0	0	0.64
sense	NC_004668.1	ANNOgesic	5UTR	1147119	1147190	.	+	.	EF_RS05695	ROK family protein	326	1	2.51		0.02	0.02	0.02	0.05	0.13	0.15	0.1	0.09	0.03	0.03	0.09	0.07	0.03	0.02	0.05	0	0.04	0.01	0.01	0.01	0.02		0.13	0.13	0.13	0.33	0.87	1	0.67	0.6	0.2	0.2	0.6	0.47	0.2
sense	NC_004668.1	ANNOgesic	5UTR	1148132	1148159	.	+	.	EF_RS05700	CsbD family protein	6873	1	3.84		0	0	0	0.02	0.08	0.12	0.14	0.14	0.08	0.1	0.13	0.07	0.04	0.01	0.01	0	0.01	0	0	0.01	0.01		0	0	0	0.14	0.57	0.86	1	1	0.57	0.71	0.93	0.5	0.29
sense	NC_004668.1	ANNOgesic	5UTR	1149741	1149770	.	-	.	EF_RS05710	S-ribosylhomocysteine lyase	423	1	2.63		0.01	0.03	0.07	0.14	0.22	0.17	0.09	0.06	0.03	0.04	0.03	0.02	0.01	0	0.01	0.01	0	0.01	0	0.01	0.02		0.05	0.14	0.32	0.64	1	0.77	0.41	0.27	0.14	0.18	0.14	0.09	0.05
sense	NC_004668.1	ANNOgesic	5UTR	1149908	1149948	.	+	.	EF_RS05715	aspartate-semialdehyde dehydrogenase	1333	1	3.12		0.01	0.02	0.02	0.08	0.16	0.13	0.08	0.08	0.05	0.1	0.06	0.06	0.04	0.03	0.02	0.02	0.01	0.01	0.01	0.01	0.02		0.06	0.13	0.13	0.5	1	0.81	0.5	0.5	0.31	0.63	0.38	0.38	0.25
sense	NC_004668.1	ANNOgesic	5UTR	1153738	1153765	.	+	.	EF_RS05730	5'-nucleotidase C-terminal domain-containing protein	1122	1	3.05		0.01	0.02	0.01	0.05	0.1	0.14	0.07	0.09	0.09	0.07	0.1	0.06	0.03	0.01	0.04	0.02	0.02	0.02	0.01	0.02	0.03		0.07	0.14	0.07	0.36	0.71	1	0.5	0.64	0.64	0.5	0.71	0.43	0.21
sense	NC_004668.1	ANNOgesic	5UTR	1155169	1155182	.	+	.	EF_RS05735	YutD family protein	2076	1	3.32		0.01	0.01	0.01	0.04	0.07	0.11	0.11	0.11	0.1	0.1	0.11	0.07	0.03	0.01	0.01	0.01	0.01	0.02	0.01	0.02	0.03		0.09	0.09	0.09	0.36	0.64	1	1	1	0.91	0.91	1	0.64	0.27
sense	NC_004668.1	ANNOgesic	5UTR	1157109	1157355	.	+	.	EF_RS05750	DUF1836 domain-containing protein	7318	1	3.86		0.01	0.02	0.03	0.11	0.19	0.15	0.11	0.08	0.05	0.05	0.05	0.03	0.03	0.02	0.01	0.01	0.01	0.01	0.01	0.01	0.02		0.05	0.11	0.16	0.58	1	0.79	0.58	0.42	0.26	0.26	0.26	0.16	0.16
sense	NC_004668.1	ANNOgesic	5UTR	1157334	1157355	.	+	.	EF_RS05750	DUF1836 domain-containing protein	4014	1	3.6		0	0	0.02	0.11	0.24	0.18	0.11	0.07	0.05	0.05	0.05	0.03	0.02	0.01	0	0.01	0.01	0.01	0.01	0.01	0.02		0	0	0.08	0.46	1	0.75	0.46	0.29	0.21	0.21	0.21	0.13	0.08
sense	NC_004668.1	ANNOgesic	5UTR	1158913	1158931	.	+	.	EF_RS05760	MIP family channel protein	1481	1	3.17		0	0	0	0.02	0.04	0.04	0.02	0.04	0.09	0.18	0.18	0.13	0.06	0.03	0.04	0.01	0.02	0.02	0.02	0.02	0.03		0	0	0	0.11	0.22	0.22	0.11	0.22	0.5	1	1	0.72	0.33
sense	NC_004668.1	ANNOgesic	5UTR	1159670	1159770	.	+	.	EF_RS05765	response regulator transcription factor	878	1	2.94		0.01	0.03	0.02	0.06	0.14	0.13	0.11	0.07	0.07	0.08	0.08	0.04	0.02	0.02	0.01	0.02	0.01	0.02	0.02	0.02	0.03		0.07	0.21	0.14	0.43	1	0.93	0.79	0.5	0.5	0.57	0.57	0.29	0.14
sense	NC_004668.1	ANNOgesic	5UTR	1159731	1159770	.	+	.	EF_RS05765	response regulator transcription factor	867	1	2.94		0.01	0.03	0.02	0.06	0.14	0.13	0.11	0.07	0.08	0.08	0.07	0.04	0.02	0.02	0.01	0.02	0.01	0.02	0.02	0.02	0.03		0.07	0.21	0.14	0.43	1	0.93	0.79	0.5	0.57	0.57	0.5	0.29	0.14
sense	NC_004668.1	ANNOgesic	5UTR	1164494	1164528	.	+	.	EF_RS05785	MBL fold metallo-hydrolase	2935	1	3.47		0.01	0.03	0.04	0.1	0.16	0.13	0.1	0.06	0.05	0.05	0.05	0.03	0.03	0.03	0.02	0.02	0.02	0.01	0.01	0.01	0.03		0.06	0.19	0.25	0.63	1	0.81	0.63	0.38	0.31	0.31	0.31	0.19	0.19
sense	NC_004668.1	ANNOgesic	5UTR	1165520	1165545	.	+	.	EF_RS05790	permease	174	1	2.24		0.01	0.04	0.05	0.08	0.12	0.09	0.07	0.11	0.1	0.1	0.02	0.01	0.05	0	0.04	0.05	0	0.02	0.02	0.01	0.04		0.08	0.33	0.42	0.67	1	0.75	0.58	0.92	0.83	0.83	0.17	0.08	0.42
sense	NC_004668.1	ANNOgesic	5UTR	1169061	1169090	.	+	.	EF_RS05810	regulatory phosphoprotein IreB	3538	1	3.55		0	0.01	0.02	0.06	0.1	0.07	0.05	0.04	0.07	0.16	0.15	0.09	0.05	0.01	0.03	0.01	0.01	0	0.02	0.02	0.03		0	0.06	0.13	0.38	0.63	0.44	0.31	0.25	0.44	1	0.94	0.56	0.31
sense	NC_004668.1	ANNOgesic	5UTR	1174195	1174215	.	+	.	EF_RS05840	sensor histidine kinase	549	1	2.74		0.1	0.07	0.1	0.11	0.13	0.05	0.08	0.03	0.03	0.06	0.08	0.04	0.01	0.02	0.01	0.01	0.02	0	0	0	0.03		0.77	0.54	0.77	0.85	1	0.38	0.62	0.23	0.23	0.46	0.62	0.31	0.08
sense	NC_004668.1	ANNOgesic	5UTR	1176591	1176624	.	+	.	EF_RS05850	NADH peroxidase	4065	1	3.61		0	0	0.01	0.02	0.09	0.09	0.07	0.04	0.05	0.13	0.16	0.09	0.07	0.03	0.05	0.01	0.02	0.01	0.02	0.02	0.04		0	0	0.06	0.13	0.56	0.56	0.44	0.25	0.31	0.81	1	0.56	0.44
sense	NC_004668.1	ANNOgesic	5UTR	1178931	1178976	.	-	.	EF_RS05855	LytR family transcriptional regulator	431	1	2.63		0.01	0.01	0.01	0.04	0.1	0.09	0.04	0.08	0.05	0.13	0.13	0.07	0.01	0.01	0	0.01	0.04	0.02	0.02	0.04	0.07		0.08	0.08	0.08	0.31	0.77	0.69	0.31	0.62	0.38	1	1	0.54	0.08
sense	NC_004668.1	ANNOgesic	5UTR	1179175	1179209	.	+	.	EF_RS05860	acetolactate synthase AlsS	144	1	2.16		0	0	0	0.06	0.12	0.17	0.04	0.1	0.01	0.13	0.15	0.13	0.02	0	0	0	0	0	0.01	0.02	0.03		0	0	0	0.35	0.71	1	0.24	0.59	0.06	0.76	0.88	0.76	0.12
sense	NC_004668.1	ANNOgesic	5UTR	1181702	1181735	.	+	.	EF_RS05870	hypothetical protein	46	0	1.66		0	0.06	0	0.12	0	0.05	0.07	0.1	0.18	0.12	0.06	0.04	0.06	0	0	0.09	0	0	0	0.05	0		0	0.33	0	0.67	0	0.28	0.39	0.56	1	0.67	0.33	0.22	0.33
sense	NC_004668.1	ANNOgesic	5UTR	1183650	1183675	.	-	.	EF_RS05875	WxL domain-containing protein	0	0
sense	NC_004668.1	ANNOgesic	5UTR	1183853	1183899	.	+	.	EF_RS05880	hypothetical protein	160	1	2.2		0	0	0	0.03	0.02	0	0	0.01	0.13	0.24	0.29	0.13	0.09	0	0	0	0.03	0	0	0	0.02		0	0	0	0.1	0.07	0	0	0.03	0.45	0.83	1	0.45	0.31
sense	NC_004668.1	ANNOgesic	5UTR	1184484	1184511	.	+	.	EF_RS05885	ABC transporter permease	6	0	0.78		0	0	0.22	0.41	0	0	0	0.36	0	0	0	0	0	0	0	0	0	0	0	0	0		0	0	0.54	1	0	0	0	0.88	0	0	0	0	0
sense	NC_004668.1	ANNOgesic	5UTR	1191531	1191552	.	+	.	EF_RS05915	helix-turn-helix transcriptional regulator	38	0	1.58		0	0	0.03	0.09	0.05	0.09	0.05	0.12	0	0.13	0.14	0.14	0	0	0.13	0	0	0	0.02	0	0		0	0	0.21	0.64	0.36	0.64	0.36	0.86	0	0.93	1	1	0
sense	NC_004668.1	ANNOgesic	5UTR	1191540	1191552	.	+	.	EF_RS05915	helix-turn-helix transcriptional regulator	38	0	1.58		0	0	0.03	0.09	0.05	0.09	0.05	0.12	0	0.13	0.14	0.14	0	0	0.13	0	0	0	0.02	0	0		0	0	0.21	0.64	0.36	0.64	0.36	0.86	0	0.93	1	1	0
sense	NC_004668.1	ANNOgesic	5UTR	1192605	1192656	.	+	.	EF_RS05920	FAD:protein FMN transferase	163	1	2.21		0.01	0.01	0.01	0.03	0.05	0.05	0.06	0.04	0.05	0.14	0.13	0.07	0.05	0.11	0.05	0	0	0.05	0.02	0.03	0.04		0.07	0.07	0.07	0.21	0.36	0.36	0.43	0.29	0.36	1	0.93	0.5	0.36
sense	NC_004668.1	ANNOgesic	5UTR	1195891	1195913	.	+	.	EF_RS05935	helix-turn-helix domain-containing protein	138	1	2.14		0.01	0.02	0	0.08	0.13	0.11	0.07	0.03	0.12	0.08	0.04	0.08	0.1	0	0	0.03	0.03	0.04	0	0.01	0.01		0.08	0.15	0	0.62	1	0.85	0.54	0.23	0.92	0.62	0.31	0.62	0.77
sense	NC_004668.1	ANNOgesic	5UTR	1212188	1212282	.	-	.	EF_RS05995	DUF5067 domain-containing protein	98	0	1.99		0.02	0.06	0.03	0.11	0.18	0.05	0.16	0.05	0.08	0.06	0.06	0.03	0	0.06	0	0	0	0.06	0	0	0		0.11	0.33	0.17	0.61	1	0.28	0.89	0.28	0.44	0.33	0.33	0.17	0
sense	NC_004668.1	ANNOgesic	5UTR	1213172	1213199	.	-	.	EF_RS06000	GntR family transcriptional regulator	188	1	2.27		0.01	0	0.02	0.08	0.12	0.09	0.02	0.02	0.04	0.14	0.2	0.07	0.04	0	0.08	0	0.02	0.01	0.01	0.01	0.02		0.05	0	0.1	0.4	0.6	0.45	0.1	0.1	0.2	0.7	1	0.35	0.2
sense	NC_004668.1	ANNOgesic	5UTR	1213325	1213415	.	+	.	EF_RS06005	glycoside hydrolase family 1 protein	715	1	2.85		0.01	0.01	0	0.03	0.07	0.06	0.08	0.07	0.08	0.14	0.13	0.09	0.05	0.02	0.02	0.02	0.03	0.02	0.01	0.01	0.05		0.07	0.07	0	0.21	0.5	0.43	0.57	0.5	0.57	1	0.93	0.64	0.36
sense	NC_004668.1	ANNOgesic	5UTR	1213387	1213415	.	+	.	EF_RS06005	glycoside hydrolase family 1 protein	714	1	2.85		0	0.01	0	0.03	0.07	0.06	0.08	0.08	0.08	0.14	0.13	0.09	0.05	0.02	0.02	0.02	0.03	0.02	0.01	0.01	0.05		0	0.07	0	0.21	0.5	0.43	0.57	0.57	0.57	1	0.93	0.64	0.36
sense	NC_004668.1	ANNOgesic	5UTR	1216345	1216396	.	+	.	EF_RS06015	DUF441 domain-containing protein	734	1	2.87		0	0	0.01	0.03	0.04	0.06	0.03	0.02	0.07	0.19	0.17	0.14	0.06	0.05	0.03	0.02	0.02	0.02	0.01	0.01	0.01		0	0	0.05	0.16	0.21	0.32	0.16	0.11	0.37	1	0.89	0.74	0.32
sense	NC_004668.1	ANNOgesic	5UTR	1217571	1217584	.	-	.	EF_RS06025	hypothetical protein	16685	1	4.22		0.01	0.01	0.02	0.06	0.12	0.09	0.06	0.05	0.08	0.13	0.12	0.06	0.04	0.03	0.02	0.01	0.01	0.01	0.01	0.02	0.03		0.08	0.08	0.15	0.46	0.92	0.69	0.46	0.38	0.62	1	0.92	0.46	0.31
sense	NC_004668.1	ANNOgesic	5UTR	1219439	1219468	.	-	.	EF_RS06030	fibronectin-binding protein EfbA	123	1	2.09		0	0.02	0.01	0.07	0.11	0.09	0.05	0.02	0.09	0.13	0.1	0.1	0.02	0.12	0	0	0.02	0.01	0.02	0.02	0.01		0	0.15	0.08	0.54	0.85	0.69	0.38	0.15	0.69	1	0.77	0.77	0.15
sense	NC_004668.1	ANNOgesic	5UTR	1219620	1219647	.	+	.	EF_RS06035	hypothetical protein	337	1	2.53		0.01	0.03	0.03	0.11	0.17	0.17	0.1	0.07	0.02	0.06	0.02	0.01	0.03	0	0	0.01	0.03	0.02	0.03	0.02	0.03		0.06	0.18	0.18	0.65	1	1	0.59	0.41	0.12	0.35	0.12	0.06	0.18
sense	NC_004668.1	ANNOgesic	5UTR	1220344	1220382	.	+	.			85062	1	4.93		0.02	0.05	0.02	0.09	0.14	0.13	0.12	0.11	0.09	0.1	0.06	0.02	0.01	0.01	0	0	0	0	0	0	0.01		0.14	0.36	0.14	0.64	1	0.93	0.86	0.79	0.64	0.71	0.43	0.14	0.07
sense	NC_004668.1	ANNOgesic	5UTR	1225512	1225536	.	+	.	EF_RS06065	hypothetical protein	2975	1	3.47		0	0.01	0.02	0.08	0.18	0.19	0.18	0.13	0.06	0.05	0.03	0.01	0.01	0	0	0	0	0	0.01	0.01	0.02		0	0.05	0.11	0.42	0.95	1	0.95	0.68	0.32	0.26	0.16	0.05	0.05
sense	NC_004668.1	ANNOgesic	5UTR	1226539	1226558	.	-	.	EF_RS06070	Cof-type HAD-IIB family hydrolase	1056	1	3.02		0	0.01	0.01	0.05	0.21	0.15	0.09	0.06	0.06	0.09	0.09	0.05	0.04	0.01	0.01	0.02	0	0.01	0.01	0.01	0.02		0	0.05	0.05	0.24	1	0.71	0.43	0.29	0.29	0.43	0.43	0.24	0.19
sense	NC_004668.1	ANNOgesic	5UTR	1226717	1226754	.	+	.	EF_RS06075	response regulator transcription factor	703	1	2.85		0	0	0	0.01	0.03	0.09	0.08	0.08	0.09	0.12	0.12	0.07	0.04	0.02	0.02	0.01	0.03	0.06	0.03	0.04	0.06		0	0	0	0.08	0.25	0.75	0.67	0.67	0.75	1	1	0.58	0.33
sense	NC_004668.1	ANNOgesic	5UTR	1230248	1230269	.	-	.	EF_RS06090	hypothetical protein	591	1	2.77		0.05	0.11	0.11	0.09	0.2	0.13	0.08	0.06	0.03	0.03	0.02	0.01	0.01	0	0.01	0	0	0.01	0	0.01	0.02		0.25	0.55	0.55	0.45	1	0.65	0.4	0.3	0.15	0.15	0.1	0.05	0.05
sense	NC_004668.1	ANNOgesic	5UTR	1232462	1232531	.	-	.	EF_RS06095	LTA synthase family protein	1454	1	3.16		0.01	0.01	0.03	0.03	0.07	0.08	0.08	0.1	0.08	0.09	0.05	0.02	0.02	0.02	0.03	0.03	0.04	0.03	0.04	0.05	0.08		0.1	0.1	0.3	0.3	0.7	0.8	0.8	1	0.8	0.9	0.5	0.2	0.2
sense	NC_004668.1	ANNOgesic	5UTR	1232696	1232720	.	+	.	EF_RS06100	class I SAM-dependent rRNA methyltransferase	287	1	2.46		0	0	0	0.02	0.12	0.24	0.15	0.08	0.05	0.04	0.04	0.01	0.02	0.02	0.08	0.01	0.02	0.03	0.02	0.02	0.03		0	0	0	0.08	0.5	1	0.63	0.33	0.21	0.17	0.17	0.04	0.08
sense	NC_004668.1	ANNOgesic	5UTR	1234847	1235095	.	+	.	EF_RS06110	cation-translocating P-type ATPase	2744	1	3.44		0	0	0	0	0	0.01	0.01	0.01	0.02	0.21	0.31	0.17	0.09	0.04	0.02	0.01	0.01	0.01	0.01	0.01	0.04		0	0	0	0	0	0.03	0.03	0.03	0.06	0.68	1	0.55	0.29
sense	NC_004668.1	ANNOgesic	5UTR	1235055	1235095	.	+	.	EF_RS06110	cation-translocating P-type ATPase	2692	1	3.43		0	0	0	0	0	0.01	0.01	0.01	0.02	0.21	0.31	0.17	0.09	0.04	0.02	0.01	0.01	0.01	0.01	0.01	0.04		0	0	0	0	0	0.03	0.03	0.03	0.06	0.68	1	0.55	0.29
sense	NC_004668.1	ANNOgesic	5UTR	1237622	1237657	.	+	.	EF_RS06115	LPXTG cell wall anchor domain-containing protein	43	0	1.63		0	0	0.03	0	0	0.12	0	0.05	0	0.04	0.13	0.11	0.13	0	0	0.1	0	0.06	0.03	0.05	0.14		0	0	0.21	0	0	0.86	0	0.36	0	0.29	0.93	0.79	0.93
sense	NC_004668.1	ANNOgesic	5UTR	1239643	1239749	.	+	.	EF_RS06120	ribosome maturation factor RimP	37840	1	4.58		0.19	0.16	0.11	0.08	0.07	0.04	0.03	0.04	0.04	0.05	0.05	0.03	0.02	0.02	0.01	0.01	0.01	0.01	0	0.01	0.02		1	0.84	0.58	0.42	0.37	0.21	0.16	0.21	0.21	0.26	0.26	0.16	0.11
sense	NC_004668.1	ANNOgesic	5UTR	1246339	1246357	.	-	.	EF_RS06160	helix-turn-helix domain-containing protein	166	1	2.22		0	0.02	0.01	0.05	0.12	0.14	0.21	0.06	0.1	0.06	0.07	0.04	0.05	0	0.05	0	0	0	0.01	0.02	0.01		0	0.1	0.05	0.24	0.57	0.67	1	0.29	0.48	0.29	0.33	0.19	0.24
sense	NC_004668.1	ANNOgesic	5UTR	1246477	1246509	.	+	.			61	0	1.79		0.02	0	0	0	0	0.08	0.2	0	0.2	0.06	0.09	0.16	0	0	0	0	0	0	0	0.03	0.15		0.1	0	0	0	0	0.4	1	0	1	0.3	0.45	0.8	0
sense	NC_004668.1	ANNOgesic	5UTR	1262723	1262761	.	+	.	EF_RS06250	PadR family transcriptional regulator	118	1	2.07		0	0.04	0	0	0	0.04	0.05	0.08	0.12	0.15	0.21	0.15	0.07	0	0	0	0	0	0.01	0.03	0.05		0	0.19	0	0	0	0.19	0.24	0.38	0.57	0.71	1	0.71	0.33
sense	NC_004668.1	ANNOgesic	5UTR	1263849	1263875	.	+	.	EF_RS06265	FtsW/RodA/SpoVE family cell cycle protein	36	0	1.56		0.01	0	0.08	0	0	0	0.17	0.07	0.12	0.05	0	0.05	0.08	0.32	0	0	0	0	0.03	0.02	0		0.03	0	0.25	0	0	0	0.53	0.22	0.38	0.16	0	0.16	0.25
sense	NC_004668.1	ANNOgesic	5UTR	1268012	1268037	.	-	.	EF_RS06280	LysR family transcriptional regulator	122	1	2.09		0	0	0.02	0	0.05	0.16	0.2	0.08	0.1	0.11	0.07	0.05	0.05	0	0.06	0	0.04	0	0.01	0	0		0	0	0.1	0	0.25	0.8	1	0.4	0.5	0.55	0.35	0.25	0.25
sense	NC_004668.1	ANNOgesic	5UTR	1268258	1268549	.	+	.	EF_RS06285	magnesium-translocating P-type ATPase	11054	1	4.04		0.01	0.21	0.34	0.2	0.11	0.06	0.02	0.01	0.01	0.01	0.01	0	0	0	0	0	0	0	0	0	0		0.03	0.62	1	0.59	0.32	0.18	0.06	0.03	0.03	0.03	0.03	0	0
sense	NC_004668.1	ANNOgesic	5UTR	1271363	1271417	.	+	.	EF_RS06290	oxygen-independent coproporphyrinogen III oxidase	60	0	1.78		0	0	0	0.04	0.05	0.29	0.16	0.19	0	0.1	0.09	0.03	0	0	0	0	0	0	0	0.05	0		0	0	0	0.14	0.17	1	0.55	0.66	0	0.34	0.31	0.1	0
sense	NC_004668.1	ANNOgesic	5UTR	1272778	1272827	.	+	.	EF_RS06295	heat-inducible transcriptional repressor HrcA	2183	1	3.34		0.03	0.09	0.06	0.12	0.18	0.13	0.09	0.1	0.03	0.04	0.02	0.02	0.01	0.01	0	0.01	0.01	0	0	0.01	0.02		0.17	0.5	0.33	0.67	1	0.72	0.5	0.56	0.17	0.22	0.11	0.11	0.06
sense	NC_004668.1	ANNOgesic	5UTR	1276495	1276645	.	+	.	EF_RS06310	molecular chaperone DnaJ	6208	1	3.79		0.01	0.02	0.02	0.04	0.13	0.13	0.08	0.07	0.08	0.07	0.07	0.05	0.04	0.01	0.03	0.01	0.03	0.02	0.02	0.02	0.06		0.08	0.15	0.15	0.31	1	1	0.62	0.54	0.62	0.54	0.54	0.38	0.31
sense	NC_004668.1	ANNOgesic	5UTR	1278030	1278053	.	+	.	EF_RS06315	serine/threonine protein phosphatase	154	1	2.19		0.01	0.02	0.02	0.05	0.21	0.08	0.08	0.08	0.04	0.11	0.11	0.09	0.02	0	0	0	0	0	0.01	0.02	0.05		0.05	0.1	0.1	0.24	1	0.38	0.38	0.38	0.19	0.52	0.52	0.43	0.1
sense	NC_004668.1	ANNOgesic	5UTR	1278856	1278885	.	+	.	EF_RS06320	RNA-binding transcriptional accessory protein	756	1	2.88		0	0	0	0.02	0.04	0.09	0.04	0.07	0.1	0.15	0.14	0.06	0.02	0.01	0.01	0.02	0.04	0.02	0.03	0.05	0.1		0	0	0	0.13	0.27	0.6	0.27	0.47	0.67	1	0.93	0.4	0.13
sense	NC_004668.1	ANNOgesic	5UTR	1281937	1281964	.	+	.	EF_RS06335	pyridoxal phosphate-dependent aminotransferase	490	1	2.69		0.01	0.02	0.03	0.08	0.19	0.2	0.09	0.05	0.1	0.06	0.02	0.03	0.02	0.01	0.02	0.01	0.03	0.01	0.01	0.01	0.03		0.05	0.1	0.15	0.4	0.95	1	0.45	0.25	0.5	0.3	0.1	0.15	0.1
sense	NC_004668.1	ANNOgesic	5UTR	1283423	1283491	.	-	.	EF_RS16545	hypothetical protein	2195	1	3.34		0	0	0	0.02	0.07	0.07	0.06	0.08	0.08	0.18	0.21	0.08	0.04	0.02	0.02	0.01	0.01	0	0.01	0.01	0.02		0	0	0	0.1	0.33	0.33	0.29	0.38	0.38	0.86	1	0.38	0.19
sense	NC_004668.1	ANNOgesic	5UTR	1283525	1283601	.	+	.	EF_RS06340	helix-turn-helix transcriptional regulator	86	0	1.93		0.07	0.05	0.03	0.03	0.1	0.17	0.04	0.11	0.1	0.04	0.1	0.06	0	0.07	0	0	0	0	0.01	0.01	0.02		0.41	0.29	0.18	0.18	0.59	1	0.24	0.65	0.59	0.24	0.59	0.35	0
sense	NC_004668.1	ANNOgesic	5UTR	1284502	1284529	.	+	.	EF_RS06345	N-acetylglucosamine-6-phosphate deacetylase	213	1	2.33		0.01	0.03	0	0.04	0.11	0.15	0.03	0.03	0.08	0.09	0.06	0.04	0.07	0.08	0	0	0	0.04	0.03	0.04	0.07		0.07	0.2	0	0.27	0.73	1	0.2	0.2	0.53	0.6	0.4	0.27	0.47
sense	NC_004668.1	ANNOgesic	5UTR	1286779	1286832	.	-	.	EF_RS06355	DNA/RNA non-specific endonuclease	376	1	2.58		0	0	0	0.04	0.13	0.1	0.11	0.06	0.11	0.14	0.07	0.04	0.03	0.02	0	0.03	0	0.01	0.03	0.02	0.05		0	0	0	0.29	0.93	0.71	0.79	0.43	0.79	1	0.5	0.29	0.21
sense	NC_004668.1	ANNOgesic	5UTR	1286919	1286940	.	+	.	EF_RS06360	ABC transporter ATP-binding protein	763	1	2.88		0.01	0.01	0.01	0.02	0.09	0.13	0.09	0.07	0.06	0.14	0.15	0.08	0.05	0.02	0.01	0.01	0.01	0.01	0.01	0.01	0.02		0.07	0.07	0.07	0.13	0.6	0.87	0.6	0.47	0.4	0.93	1	0.53	0.33
sense	NC_004668.1	ANNOgesic	5UTR	1290449	1290480	.	+	.	EF_RS06370	hypothetical protein	4478	1	3.65		0	0	0	0.01	0.01	0.01	0.02	0	0.06	0.18	0.25	0.18	0.12	0.05	0.02	0.02	0.01	0.01	0.01	0.01	0.03		0	0	0	0.04	0.04	0.04	0.08	0	0.24	0.72	1	0.72	0.48
sense	NC_004668.1	ANNOgesic	5UTR	1292622	1292637	.	+	.	EF_RS06385	DUF2969 domain-containing protein	2048	1	3.31		0	0.01	0	0.02	0.09	0.1	0.11	0.12	0.1	0.15	0.13	0.05	0.04	0.01	0	0.01	0.01	0.01	0.01	0.01	0.01		0	0.07	0	0.13	0.6	0.67	0.73	0.8	0.67	1	0.87	0.33	0.27
sense	NC_004668.1	ANNOgesic	5UTR	1293258	1293283	.	+	.	EF_RS06400	hypothetical protein	3280	1	3.52		0	0	0	0.02	0.08	0.08	0.09	0.1	0.14	0.22	0.13	0.05	0.02	0.02	0.01	0.01	0	0	0.01	0.01	0.02		0	0	0	0.09	0.36	0.36	0.41	0.45	0.64	1	0.59	0.23	0.09
sense	NC_004668.1	ANNOgesic	5UTR	1294126	1294234	.	-	.	EF_RS06405	TetR/AcrR family transcriptional regulator	396	1	2.6		0.01	0.04	0.02	0.06	0.2	0.19	0.05	0.11	0.09	0.04	0.03	0.02	0.02	0	0.01	0.01	0.01	0.04	0	0.01	0.03		0.05	0.2	0.1	0.3	1	0.95	0.25	0.55	0.45	0.2	0.15	0.1	0.1
sense	NC_004668.1	ANNOgesic	5UTR	1294237	1294305	.	+	.	EF_RS06410	2-hydroxyacyl-CoA dehydratase	144	1	2.16		0.02	0.02	0.07	0.07	0.18	0.02	0.11	0.05	0.07	0.09	0.09	0.01	0.04	0	0	0	0.03	0.06	0	0.01	0.05		0.11	0.11	0.39	0.39	1	0.11	0.61	0.28	0.39	0.5	0.5	0.06	0.22
sense	NC_004668.1	ANNOgesic	5UTR	1298731	1298759	.	+	.	EF_RS06415	GntR family transcriptional regulator	1396	1	3.14		0	0.01	0.01	0.04	0.12	0.12	0.09	0.08	0.07	0.14	0.12	0.07	0.04	0.02	0.01	0.01	0.02	0.01	0.01	0.01	0.02		0	0.07	0.07	0.29	0.86	0.86	0.64	0.57	0.5	1	0.86	0.5	0.29
sense	NC_004668.1	ANNOgesic	5UTR	1307194	1307297	.	-	.	EF_RS06455	response regulator transcription factor	262	1	2.42		0.01	0.02	0.01	0.06	0.08	0.06	0.07	0.05	0.11	0.15	0.2	0.07	0.03	0	0	0	0.05	0	0	0.02	0.02		0.05	0.1	0.05	0.3	0.4	0.3	0.35	0.25	0.55	0.75	1	0.35	0.15
sense	NC_004668.1	ANNOgesic	5UTR	1308268	1308371	.	+	.	EF_RS06465	thioredoxin-disulfide reductase	935	1	2.97		0.01	0.03	0.03	0.09	0.13	0.18	0.05	0.09	0.11	0.09	0.08	0.04	0.03	0	0.01	0	0	0.01	0.01	0.01	0.01		0.06	0.17	0.17	0.5	0.72	1	0.28	0.5	0.61	0.5	0.44	0.22	0.17
sense	NC_004668.1	ANNOgesic	5UTR	1308347	1308371	.	+	.	EF_RS06465	thioredoxin-disulfide reductase	396	1	2.6		0.01	0.03	0.04	0.11	0.1	0.14	0.07	0.09	0.1	0.1	0.07	0.03	0.03	0	0.03	0.01	0	0	0.01	0.01	0.02		0.07	0.21	0.29	0.79	0.71	1	0.5	0.64	0.71	0.71	0.5	0.21	0.21
sense	NC_004668.1	ANNOgesic	5UTR	1310486	1310520	.	-	.	EF_RS06475	PepSY domain-containing protein	997	1	3		0.01	0.01	0.01	0.05	0.12	0.11	0.09	0.09	0.06	0.08	0.07	0.04	0.03	0.03	0.02	0.03	0.02	0.04	0.02	0.04	0.04		0.08	0.08	0.08	0.42	1	0.92	0.75	0.75	0.5	0.67	0.58	0.33	0.25
sense	NC_004668.1	ANNOgesic	5UTR	1312944	1312991	.	-	.	EF_RS06480	ABC transporter ATP-binding protein/permease	149	1	2.17		0.01	0	0.02	0.09	0.16	0.18	0.08	0.09	0.07	0.05	0.06	0.07	0	0.04	0	0	0	0	0	0.03	0.05		0.06	0	0.11	0.5	0.89	1	0.44	0.5	0.39	0.28	0.33	0.39	0
sense	NC_004668.1	ANNOgesic	5UTR	1313073	1313090	.	+	.	EF_RS06485	MarR family transcriptional regulator	297	1	2.47		0	0	0	0.05	0.09	0.13	0.08	0.06	0.06	0.12	0.09	0.04	0.03	0.04	0.03	0.04	0.05	0	0.03	0.01	0.02		0	0	0	0.38	0.69	1	0.62	0.46	0.46	0.92	0.69	0.31	0.23
sense	NC_004668.1	ANNOgesic	5UTR	1317162	1317191	.	-	.	EF_RS06500	extracellular solute-binding protein	90	0	1.95		0.01	0	0	0.06	0.1	0.06	0.03	0.16	0.09	0.15	0.12	0.02	0.06	0	0	0.05	0	0	0.05	0.03	0.02		0.06	0	0	0.38	0.63	0.38	0.19	1	0.56	0.94	0.75	0.13	0.38
sense	NC_004668.1	ANNOgesic	5UTR	1317375	1317422	.	+	.	EF_RS06505	alpha-glycosidase	36	0	1.56		0	0.04	0	0.22	0	0.07	0.34	0	0.12	0	0.08	0.13	0	0	0	0	0	0	0	0	0		0	0.12	0	0.65	0	0.21	1	0	0.35	0	0.24	0.38	0
sense	NC_004668.1	ANNOgesic	5UTR	1322588	1322627	.	+	.	EF_RS06520	DUF1211 domain-containing protein	359	1	2.56		0	0.01	0.03	0.04	0.13	0.24	0.13	0.1	0.08	0.1	0.04	0.02	0.01	0	0	0.01	0	0	0	0.02	0.03		0	0.04	0.13	0.17	0.54	1	0.54	0.42	0.33	0.42	0.17	0.08	0.04
sense	NC_004668.1	ANNOgesic	5UTR	1323281	1323565	.	+	.			57765	1	4.76		0	0.1	0.23	0.26	0.2	0.07	0.05	0.02	0.01	0.01	0.01	0.01	0	0	0	0	0	0	0	0	0.01		0	0.38	0.88	1	0.77	0.27	0.19	0.08	0.04	0.04	0.04	0.04	0
sense	NC_004668.1	ANNOgesic	5UTR	1326798	1326892	.	+	.	EF_RS06530	pyruvate dehydrogenase (acetyl-transferring) E1 component subunit alpha	2574	1	3.41		0.02	0.01	0.01	0.01	0.03	0.02	0.03	0.02	0.08	0.15	0.17	0.09	0.04	0.04	0.05	0.02	0.04	0.02	0.03	0.03	0.08		0.12	0.06	0.06	0.06	0.18	0.12	0.18	0.12	0.47	0.88	1	0.53	0.24
sense	NC_004668.1	ANNOgesic	5UTR	1326805	1326892	.	+	.	EF_RS06530	pyruvate dehydrogenase (acetyl-transferring) E1 component subunit alpha	2574	1	3.41		0.02	0.01	0.01	0.01	0.03	0.02	0.03	0.02	0.08	0.15	0.17	0.09	0.04	0.04	0.05	0.02	0.04	0.02	0.03	0.03	0.08		0.12	0.06	0.06	0.06	0.18	0.12	0.18	0.12	0.47	0.88	1	0.53	0.24
sense	NC_004668.1	ANNOgesic	5UTR	1333262	1333314	.	-	.	EF_RS06550	PocR ligand-binding domain-containing protein	21	0	1.32		0	0	0	0.25	0.28	0	0.15	0	0	0	0	0	0	0	0	0	0	0	0.1	0.15	0.07		0	0	0	0.89	1	0	0.54	0	0	0	0	0	0
sense	NC_004668.1	ANNOgesic	5UTR	1333396	1333423	.	+	.	EF_RS06555	glycerol dehydrogenase	189	1	2.28		0.01	0	0	0.03	0.08	0.15	0.21	0.05	0.03	0.1	0.15	0.04	0.04	0	0	0	0	0.01	0.02	0.01	0.07		0.05	0	0	0.14	0.38	0.71	1	0.24	0.14	0.48	0.71	0.19	0.19
sense	NC_004668.1	ANNOgesic	5UTR	1336671	1336711	.	+	.	EF_RS06575	hypothetical protein	196	1	2.29		0	0.01	0.04	0.04	0.16	0.17	0.03	0.05	0.03	0.1	0.17	0.06	0.06	0	0	0	0	0.01	0.02	0.02	0.02		0	0.06	0.24	0.24	0.94	1	0.18	0.29	0.18	0.59	1	0.35	0.35
sense	NC_004668.1	ANNOgesic	5UTR	1338702	1338732	.	-	.	EF_RS06580	hydroxymethylglutaryl-CoA synthase	894	1	2.95		0.01	0.01	0.01	0.02	0.07	0.11	0.06	0.05	0.07	0.14	0.16	0.11	0.07	0.01	0.01	0	0.02	0.02	0.01	0.01	0.03		0.06	0.06	0.06	0.13	0.44	0.69	0.38	0.31	0.44	0.88	1	0.69	0.44
sense	NC_004668.1	ANNOgesic	5UTR	1338874	1338888	.	+	.	EF_RS06585	hydroxymethylglutaryl-CoA reductase%2C degradative	370	1	2.57		0	0.02	0	0.01	0.1	0.1	0.14	0.11	0.07	0.09	0.09	0.05	0.05	0.03	0.04	0.01	0	0.01	0.01	0.02	0.03		0	0.14	0	0.07	0.71	0.71	1	0.79	0.5	0.64	0.64	0.36	0.36
sense	NC_004668.1	ANNOgesic	5UTR	1342371	1342404	.	-	.	EF_RS06590	AI-2E family transporter	317	1	2.5		0	0.01	0.02	0.08	0.11	0.1	0.13	0.09	0.04	0.04	0.05	0.04	0.03	0.01	0	0.04	0.07	0.05	0.01	0.03	0.06		0	0.08	0.15	0.62	0.85	0.77	1	0.69	0.31	0.31	0.38	0.31	0.23
sense	NC_004668.1	ANNOgesic	5UTR	1343467	1343619	.	-	.	EF_RS06595	YdcF family protein	831	1	2.92		0.01	0.02	0.03	0.05	0.11	0.1	0.09	0.08	0.09	0.09	0.04	0.04	0.03	0.03	0.01	0.02	0.01	0.02	0.02	0.04	0.07		0.09	0.18	0.27	0.45	1	0.91	0.82	0.73	0.82	0.82	0.36	0.36	0.27
sense	NC_004668.1	ANNOgesic	5UTR	1343949	1344068	.	-	.	EF_RS06600	cold-shock protein	213894	1	5.33		0	0.01	0.01	0.02	0.02	0.02	0.03	0.04	0.13	0.24	0.24	0.11	0.05	0.02	0.01	0.01	0.01	0.01	0.01	0.01	0.02		0	0.04	0.04	0.08	0.08	0.08	0.13	0.17	0.54	1	1	0.46	0.21
sense	NC_004668.1	ANNOgesic	5UTR	1345368	1345385	.	-	.	EF_RS06605	hypothetical protein	494	1	2.69		0.01	0	0.01	0.05	0.13	0.14	0.11	0.08	0.05	0.1	0.09	0.08	0.05	0.02	0	0.01	0.03	0.01	0.02	0.02	0.01		0.07	0	0.07	0.36	0.93	1	0.79	0.57	0.36	0.71	0.64	0.57	0.36
sense	NC_004668.1	ANNOgesic	5UTR	1346057	1346087	.	-	.	EF_RS06610	helix-turn-helix transcriptional regulator	114	1	2.06		0.03	0.01	0.01	0.02	0.1	0.07	0.11	0.1	0.07	0.12	0.12	0.07	0.02	0.05	0	0	0	0.02	0.02	0.01	0.03		0.25	0.08	0.08	0.17	0.83	0.58	0.92	0.83	0.58	1	1	0.58	0.17
sense	NC_004668.1	ANNOgesic	5UTR	1346216	1346249	.	+	.	EF_RS06615	DHA2 family efflux MFS transporter permease subunit	563	1	2.75		0	0.01	0.02	0.06	0.14	0.16	0.15	0.09	0.06	0.04	0.08	0.06	0.01	0.01	0	0.01	0.02	0	0.01	0.01	0.06		0	0.06	0.13	0.38	0.88	1	0.94	0.56	0.38	0.25	0.5	0.38	0.06
sense	NC_004668.1	ANNOgesic	5UTR	1347795	1347887	.	+	.	EF_RS06620	metal-dependent hydrolase	269	1	2.43		0.01	0.02	0	0.03	0.14	0.12	0.12	0.09	0.06	0.06	0.04	0.04	0	0	0	0	0.02	0.09	0.02	0.03	0.12		0.07	0.14	0	0.21	1	0.86	0.86	0.64	0.43	0.43	0.29	0.29	0
sense	NC_004668.1	ANNOgesic	5UTR	1350943	1350971	.	+	.	EF_RS06635	alkylphosphonate utilization protein	4001	1	3.6		0	0.01	0.04	0.13	0.15	0.09	0.07	0.05	0.06	0.1	0.08	0.05	0.02	0.01	0.01	0.01	0.02	0.02	0.01	0.02	0.04		0	0.07	0.27	0.87	1	0.6	0.47	0.33	0.4	0.67	0.53	0.33	0.13
sense	NC_004668.1	ANNOgesic	5UTR	1351681	1351701	.	-	.	EF_RS06640	hypothetical protein	388	1	2.59		0.01	0	0.02	0.09	0.09	0.08	0.1	0.07	0.07	0.11	0.13	0.09	0.02	0.01	0	0	0.04	0.01	0.01	0.01	0.02		0.08	0	0.15	0.69	0.69	0.62	0.77	0.54	0.54	0.85	1	0.69	0.15
sense	NC_004668.1	ANNOgesic	5UTR	1351782	1351824	.	+	.	EF_RS06645	VanZ family protein	526	1	2.72		0	0.01	0.01	0.04	0.07	0.09	0.09	0.08	0.09	0.1	0.06	0.09	0.03	0	0.03	0.02	0.01	0.01	0.03	0.04	0.09		0	0.1	0.1	0.4	0.7	0.9	0.9	0.8	0.9	1	0.6	0.9	0.3
sense	NC_004668.1	ANNOgesic	5UTR	1353033	1353068	.	+	.	EF_RS06650	DEAD/DEAH box helicase	2692	1	3.43		0	0	0	0.01	0.03	0.04	0.04	0.05	0.09	0.23	0.22	0.1	0.03	0.02	0.02	0	0.02	0.01	0.02	0.02	0.05		0	0	0	0.04	0.13	0.17	0.17	0.22	0.39	1	0.96	0.43	0.13
sense	NC_004668.1	ANNOgesic	5UTR	1354811	1354964	.	+	.	EF_RS06655	helix-turn-helix domain-containing protein	1036	1	3.02		0.01	0.02	0.05	0.05	0.09	0.05	0.04	0.04	0.06	0.1	0.13	0.09	0.05	0.04	0.05	0	0.02	0.02	0.01	0.01	0.06		0.08	0.15	0.38	0.38	0.69	0.38	0.31	0.31	0.46	0.77	1	0.69	0.38
sense	NC_004668.1	ANNOgesic	5UTR	1355706	1355993	.	+	.	EF_RS06660	alanine--tRNA ligase	52958	1	4.72		0.03	0.1	0.12	0.17	0.16	0.09	0.06	0.05	0.05	0.04	0.03	0.02	0.01	0.01	0.01	0.01	0.01	0.01	0.01	0.01	0.02		0.18	0.59	0.71	1	0.94	0.53	0.35	0.29	0.29	0.24	0.18	0.12	0.06
sense	NC_004668.1	ANNOgesic	5UTR	1358823	1358838	.	+	.	EF_RS06665	tRNA (adenine-N(1))-methyltransferase	926	1	2.97		0	0	0.02	0.05	0.04	0.08	0.06	0.04	0.07	0.13	0.08	0.05	0.07	0.05	0.02	0.03	0.02	0.03	0.03	0.03	0.1		0	0	0.15	0.38	0.31	0.62	0.46	0.31	0.54	1	0.62	0.38	0.54
sense	NC_004668.1	ANNOgesic	5UTR	1362036	1362061	.	+	.	EF_RS06680	DUF1294 domain-containing protein	680	1	2.83		0	0	0.01	0.06	0.11	0.1	0.11	0.11	0.09	0.06	0.09	0.07	0.02	0	0.03	0.02	0.03	0.01	0.01	0.02	0.04		0	0	0.09	0.55	1	0.91	1	1	0.82	0.55	0.82	0.64	0.18
sense	NC_004668.1	ANNOgesic	5UTR	1362140	1362347	.	+	.	EF_RS06685	flippase-like domain-containing protein	1715	1	3.23		0	0.02	0.03	0.07	0.11	0.13	0.09	0.09	0.08	0.09	0.09	0.06	0.03	0.01	0	0.01	0.01	0.01	0.02	0.02	0.04		0	0.15	0.23	0.54	0.85	1	0.69	0.69	0.62	0.69	0.69	0.46	0.23
sense	NC_004668.1	ANNOgesic	5UTR	1376861	1376927	.	+	.	EF_RS06760	ATP-binding cassette domain-containing protein	230	1	2.36		0	0.02	0.03	0.05	0.09	0.31	0.12	0.08	0.03	0.07	0.02	0.05	0.05	0.03	0	0	0	0.02	0.01	0.01	0.02		0	0.06	0.1	0.16	0.29	1	0.39	0.26	0.1	0.23	0.06	0.16	0.16
sense	NC_004668.1	ANNOgesic	5UTR	1377993	1378053	.	+	.	EF_RS06765	cadmium-translocating P-type ATPase	194	1	2.29		0.01	0.05	0.02	0.05	0.05	0.01	0	0.04	0.04	0.18	0.28	0.09	0.06	0	0	0	0.02	0	0.01	0.02	0.07		0.04	0.18	0.07	0.18	0.18	0.04	0	0.14	0.14	0.64	1	0.32	0.21
sense	NC_004668.1	ANNOgesic	5UTR	1380341	1380424	.	+	.	EF_RS06770	cell division protein ZapA	760	1	2.88		0	0	0	0.04	0.17	0.14	0.13	0.1	0.07	0.04	0.06	0.04	0.02	0.02	0.01	0.01	0.01	0.03	0.02	0.02	0.06		0	0	0	0.24	1	0.82	0.76	0.59	0.41	0.24	0.35	0.24	0.12
sense	NC_004668.1	ANNOgesic	5UTR	1380392	1380424	.	+	.	EF_RS06770	cell division protein ZapA	748	1	2.87		0	0	0	0.04	0.17	0.15	0.14	0.09	0.07	0.04	0.06	0.04	0.02	0.02	0.01	0.02	0.01	0.03	0.02	0.02	0.06		0	0	0	0.24	1	0.88	0.82	0.53	0.41	0.24	0.35	0.24	0.12
sense	NC_004668.1	ANNOgesic	5UTR	1383978	1384010	.	+	.	EF_RS06785	thioredoxin	6727	1	3.83		0.01	0.03	0.03	0.12	0.22	0.15	0.12	0.07	0.05	0.04	0.04	0.02	0.01	0.01	0.01	0.01	0.01	0.01	0.01	0.01	0.02		0.05	0.14	0.14	0.55	1	0.68	0.55	0.32	0.23	0.18	0.18	0.09	0.05
sense	NC_004668.1	ANNOgesic	5UTR	1384462	1384489	.	+	.	EF_RS06790	excinuclease ABC subunit UvrC	481	1	2.68		0.01	0.03	0.03	0.07	0.2	0.14	0.08	0.15	0.07	0.06	0.06	0.02	0	0	0.02	0	0.03	0.01	0.01	0	0.03		0.05	0.15	0.15	0.35	1	0.7	0.4	0.75	0.35	0.3	0.3	0.1	0
sense	NC_004668.1	ANNOgesic	5UTR	1386412	1386437	.	+	.	EF_RS06795	DUF3884 family protein	58	0	1.76		0	0	0	0	0.1	0.09	0.05	0.08	0.07	0.16	0.09	0.14	0.05	0	0	0	0.08	0	0	0	0.08		0	0	0	0	0.63	0.56	0.31	0.5	0.44	1	0.56	0.88	0.31
sense	NC_004668.1	ANNOgesic	5UTR	1386759	1386799	.	+	.	EF_RS06800	ABC transporter ATP-binding protein	504	1	2.7		0.01	0.01	0.02	0.05	0.06	0.08	0.06	0.07	0.09	0.11	0.18	0.04	0.03	0.05	0.05	0.01	0.01	0.01	0.01	0.02	0.04		0.06	0.06	0.11	0.28	0.33	0.44	0.33	0.39	0.5	0.61	1	0.22	0.17
sense	NC_004668.1	ANNOgesic	5UTR	1387399	1387691	.	+	.	EF_RS06805	ABC transporter permease	1954	1	3.29		0	0.01	0.02	0.03	0.1	0.11	0.08	0.08	0.06	0.1	0.1	0.07	0.05	0.04	0.03	0.01	0.02	0.02	0.02	0.02	0.04		0	0.09	0.18	0.27	0.91	1	0.73	0.73	0.55	0.91	0.91	0.64	0.45
sense	NC_004668.1	ANNOgesic	5UTR	1389987	1390016	.	-	.	EF_RS06810	LacI family DNA-binding transcriptional regulator	57	0	1.76		0	0	0.08	0.19	0.26	0.22	0	0.08	0.04	0.03	0	0	0	0.1	0	0	0	0	0	0	0		0	0	0.31	0.73	1	0.85	0	0.31	0.15	0.12	0	0	0
sense	NC_004668.1	ANNOgesic	5UTR	1390091	1390129	.	+	.	EF_RS06815	6-phospho-beta-glucosidase	32	0	1.51		0	0	0	0.17	0.18	0	0	0	0.13	0.12	0.26	0.05	0.09	0	0	0	0	0	0	0	0		0	0	0	0.65	0.69	0	0	0	0.5	0.46	1	0.19	0.35
sense	NC_004668.1	ANNOgesic	5UTR	1391983	1391996	.	-	.	EF_RS06820	hypothetical protein	479	1	2.68		0	0	0.01	0.01	0.07	0.03	0.03	0.05	0.14	0.21	0.16	0.09	0.08	0.02	0.02	0.02	0.01	0.01	0.01	0.02	0.02		0	0	0.05	0.05	0.33	0.14	0.14	0.24	0.67	1	0.76	0.43	0.38
sense	NC_004668.1	ANNOgesic	5UTR	1392104	1392319	.	+	.	EF_RS06825	ABC-F type ribosomal protection protein	2386	1	3.38		0.05	0.19	0.13	0.16	0.14	0.07	0.04	0.03	0.03	0.05	0.04	0.02	0.02	0.01	0	0.01	0	0	0	0	0.01		0.26	1	0.68	0.84	0.74	0.37	0.21	0.16	0.16	0.26	0.21	0.11	0.11
sense	NC_004668.1	ANNOgesic	5UTR	1394971	1394987	.	-	.	EF_RS06830	NAD(P)/FAD-dependent oxidoreductase	436	1	2.64		0	0	0.01	0.01	0.1	0.08	0.07	0.09	0.09	0.17	0.13	0.03	0.04	0.03	0	0.02	0.05	0.01	0.02	0.01	0.05		0	0	0.06	0.06	0.59	0.47	0.41	0.53	0.53	1	0.76	0.18	0.24
sense	NC_004668.1	ANNOgesic	5UTR	1395087	1395109	.	+	.	EF_RS06835	NADP-specific glutamate dehydrogenase	373	1	2.57		0	0	0	0.04	0.09	0.12	0.07	0.06	0.06	0.12	0.14	0.04	0.01	0.02	0.04	0	0.04	0.03	0.02	0.03	0.07		0	0	0	0.29	0.64	0.86	0.5	0.43	0.43	0.86	1	0.29	0.07
sense	NC_004668.1	ANNOgesic	5UTR	1396606	1396637	.	+	.	EF_RS06840	glucose-6-phosphate isomerase	3085	1	3.49		0	0	0.01	0.04	0.13	0.15	0.13	0.1	0.06	0.06	0.05	0.03	0.03	0.01	0.03	0.01	0.02	0.02	0.02	0.03	0.06		0	0	0.07	0.27	0.87	1	0.87	0.67	0.4	0.4	0.33	0.2	0.2
sense	NC_004668.1	ANNOgesic	5UTR	1401990	1402015	.	-	.	EF_RS06870	helix-turn-helix transcriptional regulator	333	1	2.52		0.01	0	0.02	0.06	0.11	0.08	0.06	0.1	0.07	0.11	0.09	0.04	0.03	0.03	0.09	0	0.01	0.02	0.01	0.03	0.02		0.09	0	0.18	0.55	1	0.73	0.55	0.91	0.64	1	0.82	0.36	0.27
sense	NC_004668.1	ANNOgesic	5UTR	1414645	1414646	.	+	.			19	0	1.28		0	0	0	0	0	0.13	0	0	0	0	0.57	0	0	0.3	0	0	0	0	0	0	0		0	0	0	0	0	0.23	0	0	0	0	1	0	0
sense	NC_004668.1	ANNOgesic	5UTR	1414841	1415052	.	+	.	EF_RS07005	positive control factor	1875	1	3.27		0.05	0.08	0.07	0.05	0.06	0.08	0.08	0.08	0.06	0.07	0.07	0.04	0.03	0.03	0.03	0.01	0.03	0.04	0.01	0.01	0.02		0.63	1	0.88	0.63	0.75	1	1	1	0.75	0.88	0.88	0.5	0.38
sense	NC_004668.1	ANNOgesic	5UTR	1416337	1416376	.	+	.	EF_RS07015	hypothetical protein	88	0	1.94		0	0	0	0	0.13	0.2	0.18	0.05	0.07	0.13	0.12	0.02	0.09	0	0	0	0	0	0	0	0		0	0	0	0	0.65	1	0.9	0.25	0.35	0.65	0.6	0.1	0.45
sense	NC_004668.1	ANNOgesic	5UTR	1422987	1423115	.	+	.	EF_RS16555	hypothetical protein	539	1	2.73		0	0.01	0.02	0.02	0.06	0.13	0.11	0.18	0.16	0.11	0.05	0.03	0.01	0	0.04	0.01	0	0.01	0.01	0.01	0.02		0	0.06	0.11	0.11	0.33	0.72	0.61	1	0.89	0.61	0.28	0.17	0.06
sense	NC_004668.1	ANNOgesic	5UTR	1429475	1429546	.	+	.	EF_RS07105	hypothetical protein	14	0	1.15		0	0	0	0	0	0.12	0	0	0	0.09	0	0	0	0.53	0	0.19	0	0	0	0	0.07		0	0	0	0	0	0.23	0	0	0	0.17	0	0	0
sense	NC_004668.1	ANNOgesic	5UTR	1444054	1444146	.	+	.	EF_RS07190	hypothetical protein	57040	1	4.76		0.25	0.25	0.18	0.11	0.07	0.04	0.02	0.02	0.01	0.01	0.01	0	0	0	0	0	0	0	0	0	0.01		1	1	0.72	0.44	0.28	0.16	0.08	0.08	0.04	0.04	0.04	0	0
sense	NC_004668.1	ANNOgesic	5UTR	1444134	1444146	.	+	.	EF_RS07190	hypothetical protein	773	1	2.89		0.01	0.01	0.02	0.05	0.15	0.23	0.13	0.09	0.06	0.07	0.07	0.03	0.03	0.01	0.01	0	0.01	0	0.01	0	0.02		0.04	0.04	0.09	0.22	0.65	1	0.57	0.39	0.26	0.3	0.3	0.13	0.13
sense	NC_004668.1	ANNOgesic	5UTR	1446058	1446075	.	-	.	EF_RS07200	hypothetical protein	457	1	2.66		0	0	0	0.02	0.12	0.09	0.07	0.07	0.07	0.19	0.16	0.05	0.03	0.04	0	0.01	0	0.01	0.02	0.02	0.04		0	0	0	0.11	0.63	0.47	0.37	0.37	0.37	1	0.84	0.26	0.16
sense	NC_004668.1	ANNOgesic	5UTR	1446603	1446616	.	-	.	EF_RS07205	hypothetical protein	2383	1	3.38		0.01	0.02	0.02	0.08	0.12	0.09	0.07	0.11	0.09	0.12	0.11	0.05	0.03	0.01	0.01	0	0.01	0.01	0.01	0.01	0.02		0.08	0.17	0.17	0.67	1	0.75	0.58	0.92	0.75	1	0.92	0.42	0.25
sense	NC_004668.1	ANNOgesic	5UTR	1447292	1447477	.	+	.	EF_RS07215	V-type ATPase subunit F	12764	1	4.11		0.04	0.05	0.05	0.07	0.09	0.08	0.06	0.06	0.08	0.09	0.1	0.06	0.04	0.02	0.02	0.01	0.01	0.01	0.01	0.01	0.03		0.4	0.5	0.5	0.7	0.9	0.8	0.6	0.6	0.8	0.9	1	0.6	0.4
sense	NC_004668.1	ANNOgesic	5UTR	1447297	1447477	.	+	.	EF_RS07215	V-type ATPase subunit F	12764	1	4.11		0.04	0.05	0.05	0.07	0.09	0.08	0.06	0.06	0.08	0.09	0.1	0.06	0.04	0.02	0.02	0.01	0.01	0.01	0.01	0.01	0.03		0.4	0.5	0.5	0.7	0.9	0.8	0.6	0.6	0.8	0.9	1	0.6	0.4
sense	NC_004668.1	ANNOgesic	5UTR	1447453	1447477	.	+	.	EF_RS07215	V-type ATPase subunit F	1163	1	3.07		0	0	0.01	0.01	0.02	0.01	0.01	0.02	0.02	0.12	0.18	0.16	0.1	0.06	0.07	0.02	0.02	0.03	0.03	0.02	0.1		0	0	0.06	0.06	0.11	0.06	0.06	0.11	0.11	0.67	1	0.89	0.56
sense	NC_004668.1	ANNOgesic	5UTR	1457480	1457522	.	-	.	EF_RS07265	serine hydrolase	503	1	2.7		0.01	0.03	0.02	0.02	0.1	0.11	0.07	0.11	0.09	0.14	0.1	0.05	0.06	0.02	0	0	0.04	0.01	0	0	0.02		0.07	0.21	0.14	0.14	0.71	0.79	0.5	0.79	0.64	1	0.71	0.36	0.43
sense	NC_004668.1	ANNOgesic	5UTR	1459455	1459539	.	-	.	EF_RS07270	fructose-1%2C6-bisphosphatase	83	0	1.92		0	0	0.03	0	0.11	0.09	0.07	0.08	0.05	0.21	0.16	0.02	0.03	0	0	0	0	0.07	0.01	0	0.06		0	0	0.14	0	0.52	0.43	0.33	0.38	0.24	1	0.76	0.1	0.14
sense	NC_004668.1	ANNOgesic	5UTR	1459642	1459671	.	+	.	EF_RS07275	diaminopimelate decarboxylase	153	1	2.18		0.03	0	0.01	0.14	0.25	0.08	0.1	0.05	0.04	0.12	0.05	0.01	0.05	0	0	0	0	0.02	0.01	0.01	0.03		0.12	0	0.04	0.56	1	0.32	0.4	0.2	0.16	0.48	0.2	0.04	0.2
sense	NC_004668.1	ANNOgesic	5UTR	1462650	1462681	.	-	.	EF_RS07285	hypothetical protein	9	0	0.95		0.11	0	0	0	0	0	0	0.26	0.23	0.21	0	0.18	0	0	0	0	0	0	0	0	0		0.42	0	0	0	0	0	0	1	0.88	0.81	0	0.69	0
sense	NC_004668.1	ANNOgesic	5UTR	1463867	1463984	.	+	.	EF_RS07295	GNAT family N-acetyltransferase	264	1	2.42		0	0.02	0	0.01	0.09	0.05	0.11	0.04	0.08	0.15	0.29	0.06	0.03	0.04	0	0	0.02	0	0.02	0	0		0	0.07	0	0.03	0.31	0.17	0.38	0.14	0.28	0.52	1	0.21	0.1
sense	NC_004668.1	ANNOgesic	5UTR	1464965	1464994	.	-	.	EF_RS07300	metal-sulfur cluster assembly factor	8337	1	3.92		0.05	0.07	0.06	0.1	0.21	0.15	0.09	0.06	0.04	0.03	0.03	0.02	0.02	0.01	0.01	0.01	0.01	0.01	0.01	0.01	0.02		0.24	0.33	0.29	0.48	1	0.71	0.43	0.29	0.19	0.14	0.14	0.1	0.1
sense	NC_004668.1	ANNOgesic	5UTR	1469506	1469678	.	+	.	EF_RS07320	PRD domain-containing protein	82063	1	4.91		0.12	0.23	0.16	0.14	0.11	0.07	0.04	0.02	0.02	0.02	0.01	0.01	0.01	0.01	0.01	0	0	0	0	0	0.01		0.52	1	0.7	0.61	0.48	0.3	0.17	0.09	0.09	0.09	0.04	0.04	0.04
sense	NC_004668.1	ANNOgesic	5UTR	1469661	1469678	.	+	.	EF_RS07320	PRD domain-containing protein	229	1	2.36		0.01	0.15	0.17	0.07	0.14	0.16	0.06	0.04	0.03	0.03	0.02	0.01	0.02	0.05	0	0.01	0	0.01	0	0	0.02		0.06	0.88	1	0.41	0.82	0.94	0.35	0.24	0.18	0.18	0.12	0.06	0.12
sense	NC_004668.1	ANNOgesic	5UTR	1472743	1472760	.	+	.	EF_RS07330	lysozyme family protein	412	1	2.61		0	0.01	0	0.05	0.22	0.18	0.14	0.07	0.07	0.06	0.05	0.02	0.01	0	0.02	0.02	0.01	0.01	0.02	0.01	0.03		0	0.05	0	0.23	1	0.82	0.64	0.32	0.32	0.27	0.23	0.09	0.05
sense	NC_004668.1	ANNOgesic	5UTR	1473479	1473518	.	+	.	EF_RS07335	cation-translocating P-type ATPase	1109	1	3.04		0	0	0.02	0.04	0.12	0.17	0.09	0.09	0.05	0.07	0.12	0.05	0.03	0.03	0.01	0.02	0.01	0.01	0.01	0.02	0.06		0	0	0.12	0.24	0.71	1	0.53	0.53	0.29	0.41	0.71	0.29	0.18
sense	NC_004668.1	ANNOgesic	5UTR	1476070	1476171	.	+	.	EF_RS07340	DNA primase	19428	1	4.29		0.08	0.06	0.05	0.05	0.08	0.07	0.07	0.07	0.07	0.11	0.11	0.05	0.03	0.02	0.02	0.01	0.02	0.01	0.01	0.01	0.02		0.73	0.55	0.45	0.45	0.73	0.64	0.64	0.64	0.64	1	1	0.45	0.27
sense	NC_004668.1	ANNOgesic	5UTR	1479392	1479424	.	+	.	EF_RS07350	hypothetical protein	1230	1	3.09		0.01	0.02	0.01	0.04	0.05	0.08	0.07	0.07	0.1	0.1	0.11	0.07	0.04	0.03	0.04	0.02	0.02	0.02	0.02	0.03	0.07		0.09	0.18	0.09	0.36	0.45	0.73	0.64	0.64	0.91	0.91	1	0.64	0.36
sense	NC_004668.1	ANNOgesic	5UTR	1482505	1482570	.	+	.	EF_RS07360	transcriptional repressor	1256	1	3.1		0	0.02	0.02	0.08	0.26	0.15	0.07	0.07	0.04	0.04	0.03	0.01	0.01	0.01	0.02	0.02	0.03	0.02	0.02	0.03	0.05		0	0.08	0.08	0.31	1	0.58	0.27	0.27	0.15	0.15	0.12	0.04	0.04
sense	NC_004668.1	ANNOgesic	5UTR	1482510	1482570	.	+	.	EF_RS07360	transcriptional repressor	1250	1	3.1		0	0.02	0.02	0.08	0.26	0.15	0.07	0.07	0.04	0.04	0.02	0.01	0.01	0.01	0.02	0.02	0.03	0.02	0.02	0.03	0.05		0	0.08	0.08	0.31	1	0.58	0.27	0.27	0.15	0.15	0.08	0.04	0.04
sense	NC_004668.1	ANNOgesic	5UTR	1484080	1484149	.	-	.	EF_RS07365	type I glyceraldehyde-3-phosphate dehydrogenase	1740	1	3.24		0	0	0	0.05	0.12	0.15	0.08	0.06	0.06	0.14	0.13	0.06	0.03	0.03	0.02	0.02	0.01	0.01	0.01	0.01	0.01		0	0	0	0.33	0.8	1	0.53	0.4	0.4	0.93	0.87	0.4	0.2
sense	NC_004668.1	ANNOgesic	5UTR	1484303	1484374	.	+	.	EF_RS07370	GTPase ObgE	1218	1	3.09		0	0.01	0.01	0.03	0.04	0.08	0.04	0.05	0.07	0.15	0.15	0.09	0.06	0.01	0.04	0.03	0.03	0.02	0.01	0.01	0.05		0	0.07	0.07	0.2	0.27	0.53	0.27	0.33	0.47	1	1	0.6	0.4
sense	NC_004668.1	ANNOgesic	5UTR	1485788	1485823	.	+	.	EF_RS07375	hypothetical protein	151	1	2.18		0	0	0	0.02	0.02	0	0.02	0	0.08	0.27	0.16	0.08	0.06	0	0.26	0	0	0	0.02	0	0.02		0	0	0	0.07	0.07	0	0.07	0	0.3	1	0.59	0.3	0.22
sense	NC_004668.1	ANNOgesic	5UTR	1487412	1487675	.	+	.	EF_RS07385	TetR/AcrR family transcriptional regulator	355	1	2.55		0.04	0.05	0.09	0.08	0.15	0.09	0.1	0.05	0.06	0.04	0.02	0.02	0.02	0.02	0.03	0.01	0.06	0.02	0.02	0.01	0.04		0.27	0.33	0.6	0.53	1	0.6	0.67	0.33	0.4	0.27	0.13	0.13	0.13
sense	NC_004668.1	ANNOgesic	5UTR	1487598	1487675	.	+	.	EF_RS07385	TetR/AcrR family transcriptional regulator	11	0	1.04		0	0	0	0	0.35	0	0	0	0.12	0.11	0	0.19	0	0	0	0	0	0.16	0.07	0	0		0	0	0	0	1	0	0	0	0.34	0.31	0	0.54	0
sense	NC_004668.1	ANNOgesic	5UTR	1489524	1489561	.	-	.	EF_RS07395	peptidylprolyl isomerase	1068	1	3.03		0	0.01	0.01	0.04	0.09	0.1	0.09	0.06	0.08	0.15	0.15	0.05	0.04	0.02	0.04	0	0	0.02	0.01	0.01	0.02		0	0.07	0.07	0.27	0.6	0.67	0.6	0.4	0.53	1	1	0.33	0.27
sense	NC_004668.1	ANNOgesic	5UTR	1490966	1490992	.	+	.	EF_RS07405	alpha/beta hydrolase	205	1	2.31		0	0.01	0.01	0.05	0.06	0.06	0.09	0.09	0.05	0.11	0.15	0.03	0.08	0.06	0.04	0	0	0.01	0.02	0.03	0.05		0	0.07	0.07	0.33	0.4	0.4	0.6	0.6	0.33	0.73	1	0.2	0.53
sense	NC_004668.1	ANNOgesic	5UTR	1492072	1492090	.	+	.	EF_RS07410	site-specific tyrosine recombinase XerD	133	1	2.12		0	0.03	0.01	0	0.07	0.06	0.02	0.04	0.02	0.23	0.21	0.07	0.1	0	0.06	0	0	0	0.02	0.02	0.05		0	0.13	0.04	0	0.3	0.26	0.09	0.17	0.09	1	0.91	0.3	0.43
sense	NC_004668.1	ANNOgesic	5UTR	1493027	1493045	.	+	.	EF_RS07415	segregation/condensation protein A	402	1	2.6		0.02	0.02	0.02	0.11	0.17	0.16	0.09	0.04	0.05	0.06	0.06	0.03	0.04	0.01	0.02	0	0.01	0.01	0	0.02	0.05		0.12	0.12	0.12	0.65	1	0.94	0.53	0.24	0.29	0.35	0.35	0.18	0.24
sense	NC_004668.1	ANNOgesic	5UTR	1495293	1495564	.	+	.	EF_RS07430	ECF transporter S component	37683	1	4.58		0.01	0.08	0.11	0.14	0.13	0.09	0.06	0.05	0.05	0.08	0.06	0.03	0.02	0.01	0.01	0	0.01	0.01	0.01	0.01	0.02		0.07	0.57	0.79	1	0.93	0.64	0.43	0.36	0.36	0.57	0.43	0.21	0.14
sense	NC_004668.1	ANNOgesic	5UTR	1496325	1496350	.	+	.	EF_RS07435	hypothetical protein	520	1	2.72		0.02	0.02	0	0.05	0.23	0.19	0.12	0.03	0.04	0.07	0.06	0.01	0.02	0	0.03	0	0.02	0.01	0.01	0.02	0.05		0.09	0.09	0	0.22	1	0.83	0.52	0.13	0.17	0.3	0.26	0.04	0.09
sense	NC_004668.1	ANNOgesic	5UTR	1497840	1498033	.	+	.	EF_RS07445	helix-turn-helix domain-containing protein	223	1	2.35		0.04	0.05	0.05	0.05	0.12	0.06	0.1	0.1	0.09	0.05	0.06	0.04	0.02	0.05	0	0.02	0.04	0	0.01	0.01	0.03		0.33	0.42	0.42	0.42	1	0.5	0.83	0.83	0.75	0.42	0.5	0.33	0.17
sense	NC_004668.1	ANNOgesic	5UTR	1498009	1498040	.	-	.	EF_RS07440	ferredoxin	1146	1	3.06		0.01	0.02	0.01	0.06	0.17	0.15	0.14	0.09	0.06	0.06	0.06	0.04	0.03	0.03	0.01	0	0.01	0.01	0.01	0.01	0.02		0.06	0.12	0.06	0.35	1	0.88	0.82	0.53	0.35	0.35	0.35	0.24	0.18
sense	NC_004668.1	ANNOgesic	5UTR	1500443	1500586	.	+	.	EF_RS07455	LysM peptidoglycan-binding domain-containing protein	6089	1	3.78		0	0	0.01	0.03	0.06	0.06	0.04	0.05	0.08	0.16	0.19	0.11	0.06	0.02	0.03	0.01	0.02	0.01	0.01	0.01	0.03		0	0	0.05	0.16	0.32	0.32	0.21	0.26	0.42	0.84	1	0.58	0.32
sense	NC_004668.1	ANNOgesic	5UTR	1500560	1500586	.	+	.	EF_RS07455	LysM peptidoglycan-binding domain-containing protein	4369	1	3.64		0	0	0.01	0.03	0.06	0.05	0.04	0.05	0.08	0.18	0.19	0.11	0.06	0.02	0.02	0.01	0.02	0.01	0.01	0.01	0.03		0	0	0.05	0.16	0.32	0.26	0.21	0.26	0.42	0.95	1	0.58	0.32
sense	NC_004668.1	ANNOgesic	5UTR	1502194	1502243	.	+	.	EF_RS07465	30S ribosomal protein S1	2671	1	3.43		0	0.01	0.01	0.04	0.07	0.15	0.11	0.11	0.08	0.08	0.08	0.05	0.03	0.03	0.02	0.02	0.03	0.02	0.02	0.02	0.03		0	0.07	0.07	0.27	0.47	1	0.73	0.73	0.53	0.53	0.53	0.33	0.2
sense	NC_004668.1	ANNOgesic	5UTR	1503601	1503628	.	+	.	EF_RS07470	ribosome biogenesis GTPase Der	646	1	2.81		0.01	0.01	0.01	0.04	0.06	0.1	0.07	0.09	0.05	0.06	0.08	0.08	0.05	0.03	0.06	0	0.04	0.02	0.02	0.05	0.08		0.1	0.1	0.1	0.4	0.6	1	0.7	0.9	0.5	0.6	0.8	0.8	0.5
sense	NC_004668.1	ANNOgesic	5UTR	1505074	1505186	.	+	.	EF_RS07475	HU family DNA-binding protein	277019	1	5.44		0	0	0	0	0.01	0.01	0.01	0.02	0.06	0.21	0.29	0.15	0.09	0.04	0.03	0.01	0.01	0.01	0.01	0.01	0.02		0	0	0	0	0.03	0.03	0.03	0.07	0.21	0.72	1	0.52	0.31
sense	NC_004668.1	ANNOgesic	5UTR	1505733	1505768	.	+	.	EF_RS07480	hypothetical protein	995	1	3		0	0	0.01	0.04	0.1	0.1	0.07	0.07	0.07	0.12	0.17	0.09	0.03	0.01	0.04	0	0	0.01	0.01	0.01	0.03		0	0	0.06	0.24	0.59	0.59	0.41	0.41	0.41	0.71	1	0.53	0.18
sense	NC_004668.1	ANNOgesic	5UTR	1509545	1509563	.	-	.	EF_RS07495	YitT family protein	439	1	2.64		0.01	0.02	0.02	0.07	0.17	0.21	0.13	0.06	0.06	0.06	0.04	0.01	0.01	0.01	0	0	0.02	0.01	0.02	0.02	0.05		0.05	0.1	0.1	0.33	0.81	1	0.62	0.29	0.29	0.29	0.19	0.05	0.05
sense	NC_004668.1	ANNOgesic	5UTR	1509643	1509669	.	+	.	EF_RS07500	nucleotide pyrophosphohydrolase	2242	1	3.35		0	0	0	0.02	0.07	0.09	0.07	0.07	0.05	0.13	0.12	0.08	0.06	0.02	0.02	0.02	0.02	0.02	0.02	0.02	0.07		0	0	0	0.15	0.54	0.69	0.54	0.54	0.38	1	0.92	0.62	0.46
sense	NC_004668.1	ANNOgesic	5UTR	1512437	1512472	.	+	.	EF_RS07520	hypothetical protein	6049	1	3.78		0.01	0.03	0.06	0.17	0.25	0.13	0.09	0.05	0.03	0.02	0.03	0.01	0.01	0.01	0.01	0	0.01	0.01	0.01	0.02	0.03		0.04	0.12	0.24	0.68	1	0.52	0.36	0.2	0.12	0.08	0.12	0.04	0.04
sense	NC_004668.1	ANNOgesic	5UTR	1515293	1515367	.	+	.	EF_RS07535	3-dehydroquinate synthase	1209	1	3.08		0.01	0.01	0.01	0.03	0.1	0.09	0.05	0.04	0.05	0.07	0.08	0.05	0.04	0.05	0.02	0.03	0.02	0.04	0.03	0.05	0.15		0.07	0.07	0.07	0.2	0.67	0.6	0.33	0.27	0.33	0.47	0.53	0.33	0.27
sense	NC_004668.1	ANNOgesic	5UTR	1521525	1521558	.	+	.	EF_RS07565	LCP family protein	276	1	2.44		0.02	0.01	0.03	0.09	0.06	0.13	0.12	0.1	0.08	0.06	0.11	0.06	0.03	0.02	0	0.02	0.02	0.02	0	0.01	0.03		0.15	0.08	0.23	0.69	0.46	1	0.92	0.77	0.62	0.46	0.85	0.46	0.23
sense	NC_004668.1	ANNOgesic	5UTR	1522774	1522806	.	+	.	EF_RS07570	DegV family protein	1323	1	3.12		0.02	0.04	0.05	0.12	0.18	0.15	0.09	0.06	0.04	0.04	0.05	0.03	0.02	0.02	0.02	0.01	0.02	0.01	0.01	0.01	0.02		0.11	0.22	0.28	0.67	1	0.83	0.5	0.33	0.22	0.22	0.28	0.17	0.11
sense	NC_004668.1	ANNOgesic	5UTR	1523834	1523848	.	+	.	EF_RS07575	hypothetical protein	1773	1	3.25		0.01	0.01	0.01	0.05	0.11	0.1	0.08	0.09	0.09	0.11	0.13	0.07	0.05	0.02	0.02	0	0.02	0.01	0.01	0.01	0.01		0.08	0.08	0.08	0.38	0.85	0.77	0.62	0.69	0.69	0.85	1	0.54	0.38
sense	NC_004668.1	ANNOgesic	5UTR	1527112	1527135	.	+	.	EF_RS07595	ABC-F family ATP-binding cassette domain-containing protein	520	1	2.72		0.04	0.04	0.04	0.08	0.07	0.08	0.07	0.08	0.08	0.11	0.11	0.04	0.04	0	0	0.01	0.02	0.01	0.01	0.02	0.05		0.36	0.36	0.36	0.73	0.64	0.73	0.64	0.73	0.73	1	1	0.36	0.36
sense	NC_004668.1	ANNOgesic	5UTR	1532343	1532358	.	-	.	EF_RS07615	transcriptional repressor LexA	3259	1	3.51		0	0.01	0.01	0.09	0.17	0.14	0.1	0.08	0.07	0.1	0.08	0.03	0.02	0.01	0.01	0.01	0.01	0.02	0.02	0.01	0.02		0	0.06	0.06	0.53	1	0.82	0.59	0.47	0.41	0.59	0.47	0.18	0.12
sense	NC_004668.1	ANNOgesic	5UTR	1532465	1532485	.	+	.	EF_RS07620	DUF896 family protein	1869	1	3.27		0	0	0	0.01	0.02	0.04	0.07	0.06	0.08	0.11	0.15	0.11	0.05	0.04	0.02	0.02	0.05	0.02	0.03	0.03	0.08		0	0	0	0.07	0.13	0.27	0.47	0.4	0.53	0.73	1	0.73	0.33
sense	NC_004668.1	ANNOgesic	5UTR	1536036	1536153	.	-	.	EF_RS07630	MFS transporter	2016	1	3.3		0.22	0.23	0.18	0.1	0.08	0.06	0.03	0.02	0.01	0.01	0.02	0.01	0	0.01	0	0	0	0	0	0	0.01		0.96	1	0.78	0.43	0.35	0.26	0.13	0.09	0.04	0.04	0.09	0.04	0
sense	NC_004668.1	ANNOgesic	5UTR	1536366	1536391	.	+	.	EF_RS07635	glucosaminidase domain-containing protein	4988	1	3.7		0	0	0	0.01	0.05	0.05	0.05	0.04	0.09	0.2	0.21	0.1	0.07	0.02	0.02	0.01	0.02	0.01	0.01	0.01	0.03		0	0	0	0.05	0.24	0.24	0.24	0.19	0.43	0.95	1	0.48	0.33
sense	NC_004668.1	ANNOgesic	5UTR	1537437	1537480	.	+	.	EF_RS07640	cysteine synthase A	281	1	2.45		0.01	0.01	0.02	0.09	0.19	0.12	0.11	0.02	0.04	0.14	0.09	0.04	0.02	0	0	0	0.02	0.02	0.01	0.02	0.04		0.05	0.05	0.11	0.47	1	0.63	0.58	0.11	0.21	0.74	0.47	0.21	0.11
sense	NC_004668.1	ANNOgesic	5UTR	1538524	1538551	.	+	.	EF_RS07645	transcriptional repressor	2088	1	3.32		0.01	0.01	0.01	0.03	0.12	0.1	0.08	0.06	0.09	0.16	0.15	0.06	0.04	0.01	0.01	0.01	0.01	0.01	0.01	0.02	0.02		0.06	0.06	0.06	0.19	0.75	0.63	0.5	0.38	0.56	1	0.94	0.38	0.25
sense	NC_004668.1	ANNOgesic	5UTR	1539234	1539292	.	+	.	EF_RS07650	NADH oxidase	2813	1	3.45		0	0	0	0.01	0.02	0.02	0.03	0.04	0.06	0.16	0.25	0.13	0.06	0.04	0.04	0.01	0.01	0.01	0.02	0.02	0.03		0	0	0	0.04	0.08	0.08	0.12	0.16	0.24	0.64	1	0.52	0.24
sense	NC_004668.1	ANNOgesic	5UTR	1541252	1541314	.	-	.	EF_RS07655	NUDIX hydrolase	673	1	2.83		0.03	0.04	0.08	0.13	0.25	0.16	0.07	0.05	0.05	0.05	0.03	0.01	0	0	0.02	0	0.01	0	0	0	0.01		0.12	0.16	0.32	0.52	1	0.64	0.28	0.2	0.2	0.2	0.12	0.04	0
sense	NC_004668.1	ANNOgesic	5UTR	1541864	1541985	.	+	.	EF_RS07665	GNAT family N-acetyltransferase	275	1	2.44		0.17	0.18	0.14	0.05	0.04	0.05	0.07	0.05	0.05	0.05	0.05	0.02	0.03	0	0	0.03	0	0	0.01	0	0.01		0.94	1	0.78	0.28	0.22	0.28	0.39	0.28	0.28	0.28	0.28	0.11	0.17
sense	NC_004668.1	ANNOgesic	5UTR	1543385	1543416	.	-	.	EF_RS07670	AraC family transcriptional regulator	149	1	2.17		0.02	0.01	0	0.09	0.18	0.15	0.21	0.11	0.08	0.01	0.02	0.04	0	0	0.05	0	0	0	0.01	0.01	0.01		0.1	0.05	0	0.43	0.86	0.71	1	0.52	0.38	0.05	0.1	0.19	0
sense	NC_004668.1	ANNOgesic	5UTR	1543490	1543522	.	+	.	EF_RS07675	ABC transporter ATP-binding protein	16	0	1.2		0	0	0	0	0	0	0.38	0	0.13	0.23	0	0.1	0	0	0	0	0	0	0.07	0	0.1		0	0	0	0	0	0	1	0	0.34	0.61	0	0.26	0
sense	NC_004668.1	ANNOgesic	5UTR	1547102	1547130	.	+	.	EF_RS07685	NUDIX domain-containing protein	44	0	1.64		0	0	0.03	0.06	0.07	0.34	0	0.21	0	0.04	0	0.04	0	0	0	0.1	0	0.06	0.03	0.02	0		0	0	0.09	0.18	0.21	1	0	0.62	0	0.12	0	0.12	0
sense	NC_004668.1	ANNOgesic	5UTR	1547655	1547695	.	+	.	EF_RS07690	lipoprotein	1167	1	3.07		0.01	0.02	0.02	0.08	0.1	0.08	0.05	0.07	0.09	0.11	0.14	0.07	0.03	0.02	0.02	0.01	0.01	0.01	0.01	0	0.03		0.07	0.14	0.14	0.57	0.71	0.57	0.36	0.5	0.64	0.79	1	0.5	0.21
sense	NC_004668.1	ANNOgesic	5UTR	1548983	1549008	.	+	.	EF_RS07695	catalase	115	1	2.06		0	0.02	0.01	0.12	0.1	0.09	0.08	0.14	0.11	0.13	0.05	0.01	0.02	0	0	0	0	0	0.02	0.01	0.07		0	0.14	0.07	0.86	0.71	0.64	0.57	1	0.79	0.93	0.36	0.07	0.14
sense	NC_004668.1	ANNOgesic	5UTR	1552090	1552116	.	-	.	EF_RS07700	deoxyribodipyrimidine photo-lyase	76	0	1.88		0	0	0	0.03	0.04	0.13	0.12	0	0.16	0.1	0.07	0.06	0.07	0	0.1	0.06	0	0	0.01	0.01	0.02		0	0	0	0.19	0.25	0.81	0.75	0	1	0.63	0.44	0.38	0.44
sense	NC_004668.1	ANNOgesic	5UTR	1553068	1553268	.	-	.	EF_RS07705	helix-turn-helix transcriptional regulator	130	1	2.11		0.11	0.11	0.09	0.16	0.05	0.07	0.05	0.05	0.02	0.07	0.11	0	0	0	0.12	0	0	0	0	0	0		0.69	0.69	0.56	1	0.31	0.44	0.31	0.31	0.13	0.44	0.69	0	0
sense	NC_004668.1	ANNOgesic	5UTR	1556995	1557052	.	-	.	EF_RS07715	alpha-glucosidase	13	0	1.11		0	0	0	0	0.22	0.19	0	0	0.16	0	0	0.37	0	0	0	0	0	0	0	0.06	0		0	0	0	0	0.59	0.51	0	0	0.43	0	0	1	0
sense	NC_004668.1	ANNOgesic	5UTR	1558456	1558717	.	+	.	EF_RS07725	LacI family DNA-binding transcriptional regulator	517	1	2.71		0.01	0.01	0.01	0.08	0.24	0.19	0.18	0.11	0.04	0.04	0.03	0.03	0.01	0.01	0	0.01	0.01	0	0	0	0.01		0.04	0.04	0.04	0.33	1	0.79	0.75	0.46	0.17	0.17	0.13	0.13	0.04
sense	NC_004668.1	ANNOgesic	5UTR	1559918	1559946	.	-	.	EF_RS16565	hypothetical protein	165	1	2.22		0	0	0	0.01	0.04	0.08	0.05	0.06	0.11	0.16	0.19	0.03	0.07	0	0.03	0.02	0.07	0.01	0.02	0.02	0.04		0	0	0	0.05	0.21	0.42	0.26	0.32	0.58	0.84	1	0.16	0.37
sense	NC_004668.1	ANNOgesic	5UTR	1565059	1565082	.	-	.	EF_RS07740	cardiolipin synthase	1286	1	3.11		0.02	0.02	0.02	0.05	0.12	0.13	0.1	0.07	0.06	0.11	0.11	0.07	0.02	0	0.01	0	0.01	0.01	0.02	0.02	0.03		0.15	0.15	0.15	0.38	0.92	1	0.77	0.54	0.46	0.85	0.85	0.54	0.15
sense	NC_004668.1	ANNOgesic	5UTR	1565205	1565240	.	+	.	EF_RS07745	DUF2179 domain-containing protein	327	1	2.51		0.01	0.01	0.01	0.06	0.12	0.08	0.05	0.07	0.06	0.06	0.04	0.05	0.07	0	0.07	0.03	0.04	0.02	0.02	0.05	0.08		0.08	0.08	0.08	0.5	1	0.67	0.42	0.58	0.5	0.5	0.33	0.42	0.58
sense	NC_004668.1	ANNOgesic	5UTR	1567732	1567757	.	-	.	EF_RS07755	manganese-dependent inorganic pyrophosphatase	776	1	2.89		0.01	0.01	0.02	0.04	0.05	0.1	0.07	0.11	0.11	0.11	0.07	0.05	0.02	0.01	0.01	0.02	0.04	0.04	0.02	0.03	0.07		0.09	0.09	0.18	0.36	0.45	0.91	0.64	1	1	1	0.64	0.45	0.18
sense	NC_004668.1	ANNOgesic	5UTR	1570915	1570968	.	-	.	EF_RS07765	formate C-acetyltransferase	8564	1	3.93		0	0.01	0.01	0.03	0.07	0.05	0.05	0.06	0.09	0.15	0.15	0.07	0.04	0.02	0.03	0.02	0.02	0.03	0.02	0.03	0.05		0	0.07	0.07	0.2	0.47	0.33	0.33	0.4	0.6	1	1	0.47	0.27
sense	NC_004668.1	ANNOgesic	5UTR	1575737	1575861	.	-	.	EF_RS07775	DNA topoisomerase IV subunit B	2257	1	3.35		0.12	0.07	0.06	0.05	0.1	0.08	0.09	0.04	0.04	0.04	0.06	0.03	0.03	0.01	0.01	0	0.01	0.02	0.02	0.03	0.08		1	0.58	0.5	0.42	0.83	0.67	0.75	0.33	0.33	0.33	0.5	0.25	0.25
sense	NC_004668.1	ANNOgesic	5UTR	1576370	1576393	.	-	.	EF_RS07780	CoA-binding protein	1678	1	3.22		0.01	0.02	0.01	0.04	0.14	0.14	0.12	0.09	0.1	0.11	0.08	0.03	0.01	0.02	0.01	0.01	0.01	0.02	0.01	0.01	0.03		0.07	0.14	0.07	0.29	1	1	0.86	0.64	0.71	0.79	0.57	0.21	0.07
sense	NC_004668.1	ANNOgesic	5UTR	1589476	1589596	.	-	.	EF_RS07860	BMC domain-containing protein	7217	1	3.86		0.2	0.2	0.14	0.12	0.08	0.06	0.04	0.05	0.02	0.01	0.02	0	0.01	0	0.01	0	0	0	0	0	0.01		1	1	0.7	0.6	0.4	0.3	0.2	0.25	0.1	0.05	0.1	0	0.05
sense	NC_004668.1	ANNOgesic	5UTR	1590766	1590874	.	-	.	EF_RS07865	iron-containing alcohol dehydrogenase	1041	1	3.02		0.1	0.09	0.07	0.08	0.12	0.08	0.07	0.04	0.05	0.04	0.04	0.05	0.04	0.03	0.01	0.01	0.01	0.01	0.01	0.01	0.02		0.83	0.75	0.58	0.67	1	0.67	0.58	0.33	0.42	0.33	0.33	0.42	0.33
sense	NC_004668.1	ANNOgesic	5UTR	1592274	1592379	.	-	.	EF_RS07875	EutP/PduV family microcompartment system protein	1130	1	3.05		0.14	0.15	0.11	0.08	0.1	0.06	0.06	0.06	0.03	0.03	0.02	0.02	0.02	0.01	0.01	0.01	0.02	0.01	0.01	0.01	0.05		0.93	1	0.73	0.53	0.67	0.4	0.4	0.4	0.2	0.2	0.13	0.13	0.13
sense	NC_004668.1	ANNOgesic	5UTR	1595665	1595692	.	+	.	EF_RS07895	glycerol-3-phosphate 1-O-acyltransferase PlsY	789	1	2.9		0.02	0.02	0.03	0.13	0.22	0.17	0.09	0.04	0.05	0.04	0.02	0.02	0.02	0.02	0.02	0.02	0.01	0.01	0.01	0.02	0.01		0.09	0.09	0.14	0.59	1	0.77	0.41	0.18	0.23	0.18	0.09	0.09	0.09
sense	NC_004668.1	ANNOgesic	5UTR	1600970	1600995	.	-	.	EF_RS07920	tyrosine recombinase XerC	918	1	2.96		0.01	0	0	0.03	0.09	0.14	0.09	0.07	0.07	0.13	0.13	0.05	0.03	0.04	0.03	0	0.02	0.01	0	0.01	0.04		0.07	0	0	0.21	0.64	1	0.64	0.5	0.5	0.93	0.93	0.36	0.21
sense	NC_004668.1	ANNOgesic	5UTR	1602489	1602542	.	-	.	EF_RS07925	FADH(2)-oxidizing methylenetetrahydrofolate--tRNA-(uracil(54)-C(5))-methyltransferase TrmFO	319	1	2.5		0.01	0	0	0.06	0.12	0.1	0.12	0.12	0.07	0.04	0.09	0.03	0.04	0.05	0	0.01	0.03	0.03	0.01	0.01	0.06		0.08	0	0	0.5	1	0.83	1	1	0.58	0.33	0.75	0.25	0.33
sense	NC_004668.1	ANNOgesic	5UTR	1604675	1604737	.	-	.	EF_RS07930	type I DNA topoisomerase	259	1	2.41		0	0.02	0.04	0.08	0.31	0.13	0.12	0.05	0.09	0.06	0.02	0.01	0.03	0	0	0	0.01	0	0	0.01	0.03		0	0.06	0.13	0.26	1	0.42	0.39	0.16	0.29	0.19	0.06	0.03	0.1
sense	NC_004668.1	ANNOgesic	5UTR	1605513	1605551	.	-	.	EF_RS07935	CPBP family intramembrane metalloprotease	125	1	2.1		0	0.01	0.03	0.02	0.09	0.12	0.15	0.09	0.02	0.03	0.07	0.08	0.02	0	0.06	0	0.08	0.04	0.03	0.01	0.04		0	0.07	0.2	0.13	0.6	0.8	1	0.6	0.13	0.2	0.47	0.53	0.13
sense	NC_004668.1	ANNOgesic	5UTR	1608148	1608241	.	-	.	EF_RS07950	ribosome biogenesis GTPase YlqF	1119	1	3.05		0.01	0.01	0.02	0.06	0.11	0.12	0.12	0.09	0.08	0.09	0.09	0.05	0.03	0.02	0.02	0.01	0.01	0.01	0.01	0.02	0.02		0.08	0.08	0.17	0.5	0.92	1	1	0.75	0.67	0.75	0.75	0.42	0.25
sense	NC_004668.1	ANNOgesic	5UTR	1609365	1609458	.	-	.	EF_RS07955	2-dehydropantoate 2-reductase	24	0	1.38		0	0	0	0	0	0	0.13	0.1	0	0.24	0.11	0.2	0.23	0	0	0	0	0	0	0	0		0	0	0	0	0	0	0.54	0.42	0	1	0.46	0.83	0.96
sense	NC_004668.1	ANNOgesic	5UTR	1609475	1609542	.	+	.	EF_RS07960	LysR family transcriptional regulator	85	0	1.93		0.03	0.02	0.02	0.07	0.27	0.23	0.11	0.03	0.05	0	0.03	0	0	0.07	0	0	0	0	0.04	0.02	0.02		0.11	0.07	0.07	0.26	1	0.85	0.41	0.11	0.19	0	0.11	0	0
sense	NC_004668.1	ANNOgesic	5UTR	1618568	1618590	.	+	.	EF_RS08000	YdcF family protein	127	1	2.1		0	0.01	0	0.06	0.14	0.06	0.12	0.16	0.1	0.04	0.06	0.04	0.07	0	0	0	0	0.02	0.01	0.04	0.06		0	0.06	0	0.38	0.88	0.38	0.75	1	0.63	0.25	0.38	0.25	0.44
sense	NC_004668.1	ANNOgesic	5UTR	1620406	1620431	.	-	.	EF_RS08005	conjugal transfer protein TraX	41	0	1.61		0	0	0	0.13	0.14	0.12	0.15	0.06	0.1	0.09	0.07	0.04	0	0	0	0	0	0	0	0.06	0.04		0	0	0	0.87	0.93	0.8	1	0.4	0.67	0.6	0.47	0.27	0
sense	NC_004668.1	ANNOgesic	5UTR	1621437	1621460	.	+	.	EF_RS08015	SDR family oxidoreductase	311	1	2.49		0.01	0	0.01	0.06	0.17	0.18	0.11	0.1	0.04	0.03	0.06	0.02	0.03	0.02	0.02	0	0.02	0.02	0.04	0.02	0.05		0.06	0	0.06	0.33	0.94	1	0.61	0.56	0.22	0.17	0.33	0.11	0.17
sense	NC_004668.1	ANNOgesic	5UTR	1622356	1622383	.	+	.	EF_RS08020	MarR family transcriptional regulator	28	0	1.45		0	0	0	0	0	0	0	0.25	0.07	0.07	0.19	0	0.2	0	0	0	0	0	0	0.06	0.17		0	0	0	0	0	0	0	1	0.28	0.28	0.76	0	0.8
sense	NC_004668.1	ANNOgesic	5UTR	1625420	1625454	.	-	.	EF_RS08035	NADP-dependent oxidoreductase	703	1	2.85		0.01	0.01	0.01	0.08	0.13	0.15	0.12	0.09	0.06	0.07	0.07	0.05	0.04	0.01	0.01	0	0.02	0	0	0.02	0.05		0.07	0.07	0.07	0.53	0.87	1	0.8	0.6	0.4	0.47	0.47	0.33	0.27
sense	NC_004668.1	ANNOgesic	5UTR	1628426	1628685	.	-	.	EF_RS08050	hypothetical protein	177	1	2.25		0.01	0.01	0.01	0.1	0.1	0.16	0.1	0.01	0.04	0.07	0.07	0.05	0.06	0.07	0.03	0.05	0.03	0	0.02	0.01	0.01		0.06	0.06	0.06	0.63	0.63	1	0.63	0.06	0.25	0.44	0.44	0.31	0.38
sense	NC_004668.1	ANNOgesic	5UTR	1629647	1629680	.	-	.	EF_RS08060	GntR family transcriptional regulator	35	0	1.54		0	0	0	0.08	0.08	0.14	0	0	0.12	0.05	0.16	0.05	0	0	0	0.24	0	0	0.06	0.02	0		0	0	0	0.33	0.33	0.58	0	0	0.5	0.21	0.67	0.21	0
sense	NC_004668.1	ANNOgesic	5UTR	1630239	1630265	.	-	.	EF_RS08065	hypothetical protein	319	1	2.5		0.01	0	0.02	0.07	0.15	0.16	0.11	0.04	0.08	0.08	0.11	0.05	0	0.05	0	0	0	0.02	0.01	0.03	0		0.06	0	0.13	0.44	0.94	1	0.69	0.25	0.5	0.5	0.69	0.31	0
sense	NC_004668.1	ANNOgesic	5UTR	1632365	1632403	.	-	.	EF_RS08075	S41 family peptidase	98	0	1.99		0.02	0.03	0.03	0.11	0.12	0.15	0.06	0.1	0.06	0.04	0	0.03	0	0	0	0.04	0	0.03	0	0.03	0.14		0.13	0.2	0.2	0.73	0.8	1	0.4	0.67	0.4	0.27	0	0.2	0
sense	NC_004668.1	ANNOgesic	5UTR	1635763	1635832	.	+	.	EF_RS08105	hemolysin III family protein	1652	1	3.22		0	0	0.01	0.02	0.06	0.06	0.09	0.12	0.13	0.19	0.16	0.04	0.03	0.01	0.02	0.01	0.01	0.02	0.01	0.02	0.03		0	0	0.05	0.11	0.32	0.32	0.47	0.63	0.68	1	0.84	0.21	0.16
sense	NC_004668.1	ANNOgesic	5UTR	1636650	1636688	.	+	.	EF_RS08110	hypothetical protein	327	1	2.51		0.02	0.02	0.02	0.02	0.17	0.11	0.04	0.1	0.07	0.09	0.08	0.05	0.03	0	0.02	0.03	0.03	0.01	0.03	0.03	0.04		0.12	0.12	0.12	0.12	1	0.65	0.24	0.59	0.41	0.53	0.47	0.29	0.18
sense	NC_004668.1	ANNOgesic	5UTR	1637503	1637661	.	-	.	EF_RS08115	adenine phosphoribosyltransferase	4105	1	3.61		0	0.01	0.01	0.04	0.08	0.07	0.08	0.07	0.08	0.14	0.13	0.06	0.04	0.03	0.02	0.02	0.02	0.01	0.02	0.02	0.05		0	0.07	0.07	0.29	0.57	0.5	0.57	0.5	0.57	1	0.93	0.43	0.29
sense	NC_004668.1	ANNOgesic	5UTR	1639818	1639833	.	-	.	EF_RS08120	single-stranded-DNA-specific exonuclease RecJ	448	1	2.65		0.02	0.01	0.01	0.05	0.09	0.11	0.11	0.05	0.04	0.05	0.05	0.07	0.04	0.05	0	0.02	0.05	0.04	0.04	0.03	0.09		0.18	0.09	0.09	0.45	0.82	1	1	0.45	0.36	0.45	0.45	0.64	0.36
sense	NC_004668.1	ANNOgesic	5UTR	1642187	1642214	.	-	.	EF_RS08135	ribonuclease Z	349	1	2.54		0	0.01	0.02	0.06	0.06	0.1	0.09	0.07	0.13	0.04	0.08	0.04	0.04	0	0.02	0.02	0.01	0.03	0.04	0.04	0.08		0	0.08	0.15	0.46	0.46	0.77	0.69	0.54	1	0.31	0.62	0.31	0.31
sense	NC_004668.1	ANNOgesic	5UTR	1642968	1642992	.	-	.	EF_RS08140	hypothetical protein	965	1	2.98		0.01	0.01	0	0.05	0.17	0.1	0.08	0.1	0.08	0.09	0.08	0.03	0.03	0	0.03	0.01	0.02	0.01	0.03	0.03	0.04		0.06	0.06	0	0.29	1	0.59	0.47	0.59	0.47	0.53	0.47	0.18	0.18
sense	NC_004668.1	ANNOgesic	5UTR	1643621	1643651	.	-	.	EF_RS08150	30S ribosomal protein S16	66604	1	4.82		0	0	0.01	0.04	0.06	0.05	0.04	0.04	0.08	0.2	0.2	0.11	0.06	0.02	0.02	0.01	0.01	0.01	0.01	0.01	0.02		0	0	0.05	0.2	0.3	0.25	0.2	0.2	0.4	1	1	0.55	0.3
sense	NC_004668.1	ANNOgesic	5UTR	1644493	1644598	.	-	.	EF_RS08155	GNAT family N-acetyltransferase	363	1	2.56		0	0	0.02	0.05	0.15	0.17	0.11	0.08	0.06	0.08	0.09	0.06	0.03	0.02	0	0.01	0.01	0	0.01	0.01	0.04		0	0	0.12	0.29	0.88	1	0.65	0.47	0.35	0.47	0.53	0.35	0.18
sense	NC_004668.1	ANNOgesic	5UTR	1644687	1644784	.	+	.	EF_RS08160	NAD(P)H-dependent oxidoreductase	4201	1	3.62		0	0	0.01	0.02	0.04	0.03	0.03	0.02	0.09	0.21	0.22	0.13	0.07	0.04	0.02	0.01	0.01	0.01	0.01	0.01	0.01		0	0	0.05	0.09	0.18	0.14	0.14	0.09	0.41	0.95	1	0.59	0.32
sense	NC_004668.1	ANNOgesic	5UTR	1645370	1645387	.	+	.	EF_RS08165	MerR family transcriptional regulator	121	1	2.08		0.01	0	0.01	0.02	0.07	0.02	0.1	0.04	0.15	0.16	0.11	0.08	0.07	0	0	0.03	0	0	0.05	0.01	0.06		0.06	0	0.06	0.13	0.44	0.13	0.63	0.25	0.94	1	0.69	0.5	0.44
sense	NC_004668.1	ANNOgesic	5UTR	1647975	1647998	.	-	.	EF_RS08175	putative DNA-binding protein	1642	1	3.22		0	0.02	0.03	0.1	0.16	0.11	0.08	0.08	0.06	0.06	0.04	0.04	0.03	0	0.04	0.03	0.03	0.01	0.01	0.01	0.06		0	0.13	0.19	0.63	1	0.69	0.5	0.5	0.38	0.38	0.25	0.25	0.19
sense	NC_004668.1	ANNOgesic	5UTR	1648523	1648542	.	-	.	EF_RS08180	DUF523 domain-containing protein	467	1	2.67		0	0	0.01	0.05	0.17	0.16	0.09	0.07	0.07	0.11	0.07	0.05	0.03	0.01	0.01	0.02	0.01	0	0.01	0.02	0.03		0	0	0.06	0.29	1	0.94	0.53	0.41	0.41	0.65	0.41	0.29	0.18
sense	NC_004668.1	ANNOgesic	5UTR	1648638	1648686	.	+	.	EF_RS08185	response regulator transcription factor	165	1	2.22		0	0	0	0.02	0.2	0.26	0.13	0.07	0.05	0.02	0.02	0.03	0	0	0.05	0.05	0.03	0.02	0	0.02	0.04		0	0	0	0.08	0.77	1	0.5	0.27	0.19	0.08	0.08	0.12	0
sense	NC_004668.1	ANNOgesic	5UTR	1652100	1652127	.	-	.	EF_RS08195	phosphate ABC transporter substrate-binding protein PstS family protein	251	1	2.4		0.01	0	0.01	0.07	0.12	0.1	0.09	0.15	0.11	0.08	0.04	0.04	0.03	0	0	0	0	0.03	0.02	0.02	0.07		0.07	0	0.07	0.47	0.8	0.67	0.6	1	0.73	0.53	0.27	0.27	0.2
sense	NC_004668.1	ANNOgesic	5UTR	1653389	1653409	.	-	.	EF_RS08200	pyridoxal phosphate-dependent aminotransferase	111	1	2.05		0.04	0.05	0.08	0.07	0.08	0.05	0.11	0.08	0.02	0.05	0.02	0.07	0.08	0	0	0	0	0.07	0.05	0.03	0.04		0.36	0.45	0.73	0.64	0.73	0.45	1	0.73	0.18	0.45	0.18	0.64	0.73
sense	NC_004668.1	ANNOgesic	5UTR	1657542	1657577	.	-	.	EF_RS08210	glycoside hydrolase family 125 protein	44	0	1.64		0	0	0.03	0	0	0.23	0	0.05	0.09	0.09	0.25	0.04	0	0.13	0	0	0	0	0.02	0.04	0.04		0	0	0.12	0	0	0.92	0	0.2	0.36	0.36	1	0.16	0
sense	NC_004668.1	ANNOgesic	5UTR	1657670	1657699	.	+	.	EF_RS08215	GntR family transcriptional regulator	74	0	1.87		0	0	0	0.07	0.2	0.1	0.13	0.25	0.03	0.13	0.04	0.04	0	0	0	0	0	0	0	0.01	0		0	0	0	0.28	0.8	0.4	0.52	1	0.12	0.52	0.16	0.16	0
sense	NC_004668.1	ANNOgesic	5UTR	1660580	1660623	.	-	.	EF_RS08225	carbonic anhydrase family protein	510	1	2.71		0.01	0.01	0.02	0.08	0.11	0.08	0.11	0.06	0.05	0.05	0.05	0.03	0.03	0.03	0.03	0.01	0.05	0.02	0.03	0.03	0.1		0.09	0.09	0.18	0.73	1	0.73	1	0.55	0.45	0.45	0.45	0.27	0.27
sense	NC_004668.1	ANNOgesic	5UTR	1674698	1674758	.	-	.	EF_RS08290	CBS domain-containing protein	971	1	2.99		0.01	0.01	0.02	0.08	0.11	0.12	0.12	0.07	0.07	0.05	0.07	0.05	0.03	0.03	0.02	0.03	0.01	0.01	0.02	0.02	0.04		0.08	0.08	0.17	0.67	0.92	1	1	0.58	0.58	0.42	0.58	0.42	0.25
sense	NC_004668.1	ANNOgesic	5UTR	1676473	1676520	.	-	.	EF_RS08295	formate--tetrahydrofolate ligase	206	1	2.31		0	0.01	0.01	0.1	0.1	0.24	0.03	0.1	0.02	0.06	0.03	0.07	0.01	0.08	0	0	0.02	0.01	0.01	0.02	0.06		0	0.04	0.04	0.42	0.42	1	0.13	0.42	0.08	0.25	0.13	0.29	0.04
sense	NC_004668.1	ANNOgesic	5UTR	1676620	1676652	.	+	.	EF_RS08300	cold shock domain-containing protein	3955	1	3.6		0.01	0.02	0.02	0.07	0.11	0.08	0.08	0.06	0.08	0.13	0.13	0.07	0.04	0.01	0.02	0.01	0.01	0.02	0.01	0.01	0.02		0.08	0.15	0.15	0.54	0.85	0.62	0.62	0.46	0.62	1	1	0.54	0.31
sense	NC_004668.1	ANNOgesic	5UTR	1677424	1677470	.	-	.	EF_RS08305	EbsA family protein	457	1	2.66		0.02	0	0.01	0.07	0.21	0.13	0.07	0.16	0.05	0.05	0.07	0.03	0.01	0.01	0.02	0.02	0	0.02	0.02	0.02	0.02		0.1	0	0.05	0.33	1	0.62	0.33	0.76	0.24	0.24	0.33	0.14	0.05
sense	NC_004668.1	ANNOgesic	5UTR	1677485	1677525	.	+	.	EF_RS08310	ribonuclease HI family protein	52	0	1.72		0.03	0	0.03	0.26	0.11	0.19	0.12	0.09	0	0	0	0.06	0	0	0	0.08	0	0	0	0	0.03		0.12	0	0.12	1	0.42	0.73	0.46	0.35	0	0	0	0.23	0
sense	NC_004668.1	ANNOgesic	5UTR	1679335	1679367	.	-	.	EF_RS08320	type I 3-dehydroquinate dehydratase	375	1	2.57		0	0.01	0.02	0.09	0.16	0.17	0.09	0.07	0.06	0.06	0.12	0.03	0.02	0.02	0	0	0.04	0.01	0.01	0	0.03		0	0.06	0.12	0.53	0.94	1	0.53	0.41	0.35	0.35	0.71	0.18	0.12
sense	NC_004668.1	ANNOgesic	5UTR	1683442	1683476	.	-	.	EF_RS08335	YneF family protein	10435	1	4.02		0	0.01	0.01	0.04	0.07	0.05	0.03	0.03	0.07	0.15	0.2	0.11	0.07	0.03	0.02	0.01	0.01	0.01	0.02	0.02	0.03		0	0.05	0.05	0.2	0.35	0.25	0.15	0.15	0.35	0.75	1	0.55	0.35
sense	NC_004668.1	ANNOgesic	5UTR	1685669	1685692	.	-	.	EF_RS08350	YdeI/OmpD-associated family protein	548	1	2.74		0.01	0.03	0.02	0.03	0.11	0.12	0.11	0.06	0.04	0.07	0.07	0.04	0.08	0.02	0.04	0.02	0.03	0.02	0	0.02	0.05		0.08	0.25	0.17	0.25	0.92	1	0.92	0.5	0.33	0.58	0.58	0.33	0.67
sense	NC_004668.1	ANNOgesic	5UTR	1687112	1687156	.	-	.	EF_RS08355	tyrosine--tRNA ligase	918	1	2.96		0	0.01	0.01	0.02	0.12	0.17	0.09	0.1	0.06	0.08	0.08	0.03	0.02	0.01	0.03	0.02	0.02	0.02	0.02	0.03	0.05		0	0.06	0.06	0.12	0.71	1	0.53	0.59	0.35	0.47	0.47	0.18	0.12
sense	NC_004668.1	ANNOgesic	5UTR	1687295	1687297	.	+	.	EF_RS08360	penicillin-binding protein	170	1	2.23		0.02	0.04	0.01	0.06	0.09	0.15	0.16	0.07	0.09	0.02	0.05	0.01	0.03	0.07	0	0.02	0	0.02	0.01	0.04	0.04		0.13	0.25	0.06	0.38	0.56	0.94	1	0.44	0.56	0.13	0.31	0.06	0.19
sense	NC_004668.1	ANNOgesic	5UTR	1690814	1690878	.	-	.	EF_RS08365	catabolite control protein A	1648	1	3.22		0	0	0	0	0.02	0.03	0.03	0.03	0.09	0.19	0.23	0.08	0.05	0.03	0	0.01	0.03	0.04	0.03	0.03	0.08		0	0	0	0	0.09	0.13	0.13	0.13	0.39	0.83	1	0.35	0.22
sense	NC_004668.1	ANNOgesic	5UTR	1690992	1691029	.	+	.	EF_RS08370	aminopeptidase P family protein	447	1	2.65		0	0	0.01	0.04	0.1	0.14	0.11	0.11	0.11	0.06	0.07	0.03	0.01	0.01	0.02	0.01	0.03	0.02	0.01	0.02	0.06		0	0	0.07	0.29	0.71	1	0.79	0.79	0.79	0.43	0.5	0.21	0.07
sense	NC_004668.1	ANNOgesic	5UTR	1693287	1693317	.	-	.	EF_RS08380	DUF948 domain-containing protein	795	1	2.9		0.01	0	0.01	0.04	0.08	0.06	0.04	0.03	0.04	0.12	0.13	0.1	0.05	0.07	0.02	0.03	0.05	0.02	0.02	0.03	0.06		0.08	0	0.08	0.31	0.62	0.46	0.31	0.23	0.31	0.92	1	0.77	0.38
sense	NC_004668.1	ANNOgesic	5UTR	1695395	1695428	.	-	.	EF_RS08390	NAD(P)H-dependent glycerol-3-phosphate dehydrogenase	1258	1	3.1		0	0.01	0.01	0.04	0.08	0.13	0.11	0.08	0.1	0.07	0.07	0.05	0.03	0.03	0.05	0.01	0.03	0.03	0.02	0.02	0.05		0	0.08	0.08	0.31	0.62	1	0.85	0.62	0.77	0.54	0.54	0.38	0.23
sense	NC_004668.1	ANNOgesic	5UTR	1697250	1697276	.	-	.	EF_RS08400	HPr kinase/phosphorylase	831	1	2.92		0	0	0	0.01	0.04	0.05	0.06	0.07	0.11	0.15	0.12	0.12	0.04	0.02	0.02	0.02	0.03	0.01	0.02	0.02	0.07		0	0	0	0.07	0.27	0.33	0.4	0.47	0.73	1	0.8	0.8	0.27
sense	NC_004668.1	ANNOgesic	5UTR	1697434	1697460	.	+	.	EF_RS08405	GIY-YIG nuclease family protein	23	0	1.36		0.04	0	0.06	0.12	0.13	0.11	0.41	0.1	0	0	0	0	0	0	0	0	0	0	0	0.03	0		0.1	0	0.15	0.29	0.32	0.27	1	0.24	0	0	0	0	0
sense	NC_004668.1	ANNOgesic	5UTR	1699137	1699153	.	-	.	EF_RS08415	PspC domain-containing protein	1771	1	3.25		0.01	0	0.01	0.06	0.12	0.09	0.07	0.06	0.08	0.08	0.09	0.04	0.03	0.02	0.03	0.01	0.02	0.04	0.03	0.04	0.07		0.08	0	0.08	0.5	1	0.75	0.58	0.5	0.67	0.67	0.75	0.33	0.25
sense	NC_004668.1	ANNOgesic	5UTR	1700813	1700861	.	-	.	EF_RS08420	daptomycin-sensing surface protein LiaX	308	1	2.49		0	0	0	0.01	0.03	0.06	0.06	0.06	0.08	0.19	0.18	0.07	0.04	0.01	0.02	0.01	0.03	0.02	0.03	0.04	0.08		0	0	0	0.05	0.16	0.32	0.32	0.32	0.42	1	0.95	0.37	0.21
sense	NC_004668.1	ANNOgesic	5UTR	1705114	1705151	.	-	.	EF_RS08445	phosphate ABC transporter permease subunit PstC	788	1	2.9		0	0	0	0.02	0.03	0.07	0.06	0.08	0.11	0.13	0.11	0.06	0.05	0.03	0.03	0.04	0.04	0.05	0.02	0.02	0.07		0	0	0	0.15	0.23	0.54	0.46	0.62	0.85	1	0.85	0.46	0.38
sense	NC_004668.1	ANNOgesic	5UTR	1706091	1706122	.	-	.	EF_RS08450	phosphate ABC transporter substrate-binding protein PstS	508	1	2.71		0	0.01	0.03	0.05	0.12	0.07	0.05	0.08	0.1	0.11	0.09	0.09	0.04	0.01	0	0.03	0	0.03	0.01	0.03	0.05		0	0.08	0.25	0.42	1	0.58	0.42	0.67	0.83	0.92	0.75	0.75	0.33
sense	NC_004668.1	ANNOgesic	5UTR	1707830	1707861	.	-	.	EF_RS08460	cell division ATP-binding protein FtsE	2100	1	3.32		0	0	0	0.04	0.08	0.12	0.08	0.08	0.06	0.1	0.1	0.04	0.03	0.01	0.01	0.03	0.03	0.03	0.03	0.03	0.11		0	0	0	0.33	0.67	1	0.67	0.67	0.5	0.83	0.83	0.33	0.25
sense	NC_004668.1	ANNOgesic	5UTR	1711651	1711722	.	-	.	EF_RS08470	preprotein translocase subunit SecA	1502	1	3.18		0	0	0	0.02	0.06	0.07	0.08	0.09	0.11	0.16	0.11	0.07	0.04	0.03	0.04	0.02	0.02	0.01	0.01	0.02	0.04		0	0	0	0.13	0.38	0.44	0.5	0.56	0.69	1	0.69	0.44	0.25
sense	NC_004668.1	ANNOgesic	5UTR	1712458	1712526	.	-	.	EF_RS08475	ribosome-associated translation inhibitor RaiA	13303	1	4.12		0	0	0.01	0.04	0.09	0.05	0.04	0.03	0.05	0.14	0.16	0.11	0.09	0.05	0.05	0.02	0.02	0.01	0.01	0.01	0.02		0	0	0.06	0.25	0.56	0.31	0.25	0.19	0.31	0.88	1	0.69	0.56
sense	NC_004668.1	ANNOgesic	5UTR	1714812	1714861	.	+	.	EF_RS08490	AAA family ATPase	101	1	2		0	0.07	0.01	0	0	0.07	0	0.02	0.04	0.15	0.24	0.18	0.08	0.06	0	0	0	0	0.01	0.02	0.03		0	0.29	0.04	0	0	0.29	0	0.08	0.17	0.63	1	0.75	0.33
sense	NC_004668.1	ANNOgesic	5UTR	1716236	1716287	.	-	.	EF_RS08495	PTS sugar transporter subunit IIB	472	1	2.67		0	0.01	0.02	0.11	0.21	0.15	0.13	0.05	0.08	0.04	0.04	0.04	0.04	0.01	0.02	0	0	0	0.02	0.01	0.02		0	0.05	0.1	0.52	1	0.71	0.62	0.24	0.38	0.19	0.19	0.19	0.19
sense	NC_004668.1	ANNOgesic	5UTR	1716644	1716671	.	-	.	EF_RS08500	hypothetical protein	205	1	2.31		0.01	0.04	0.02	0.04	0.2	0.13	0.05	0.07	0.09	0.08	0.09	0.1	0.03	0	0	0.02	0	0	0.01	0	0.02		0.05	0.2	0.1	0.2	1	0.65	0.25	0.35	0.45	0.4	0.45	0.5	0.15
sense	NC_004668.1	ANNOgesic	5UTR	1716762	1716786	.	+	.	EF_RS08505	YigZ family protein	291	1	2.46		0.01	0.02	0.03	0.05	0.22	0.2	0.12	0.06	0.05	0.08	0.05	0.02	0	0.02	0.03	0	0.02	0	0.02	0	0.01		0.05	0.09	0.14	0.23	1	0.91	0.55	0.27	0.23	0.36	0.23	0.09	0
sense	NC_004668.1	ANNOgesic	5UTR	1718563	1718666	.	+	.	EF_RS08520	QueT transporter family protein	1079	1	3.03		0.01	0.01	0.02	0.06	0.09	0.12	0.09	0.09	0.1	0.11	0.05	0.04	0.03	0.02	0.04	0	0.02	0.03	0.01	0.01	0.06		0.08	0.08	0.17	0.5	0.75	1	0.75	0.75	0.83	0.92	0.42	0.33	0.25
sense	NC_004668.1	ANNOgesic	5UTR	1720311	1720347	.	-	.	EF_RS08530	DUF1648 domain-containing protein	99	0	2		0.02	0.03	0.01	0.13	0.21	0.18	0.09	0.09	0.06	0.1	0	0	0.03	0	0	0	0	0	0	0.02	0.03		0.1	0.14	0.05	0.62	1	0.86	0.43	0.43	0.29	0.48	0	0	0.14
sense	NC_004668.1	ANNOgesic	5UTR	1732926	1732954	.	-	.	EF_RS08590	SPFH domain-containing protein	404	1	2.61		0	0.01	0	0.03	0.01	0.07	0.06	0.03	0.03	0.17	0.18	0.1	0.07	0.07	0.02	0.04	0.02	0.01	0.01	0.01	0.04		0	0.06	0	0.17	0.06	0.39	0.33	0.17	0.17	0.94	1	0.56	0.39
sense	NC_004668.1	ANNOgesic	5UTR	1735994	1736100	.	-	.	EF_RS08605	cupin domain-containing protein	89	0	1.95		0	0	0	0	0.03	0.03	0	0.05	0.09	0.17	0.25	0.13	0.06	0	0	0.09	0.05	0	0.02	0	0.02		0	0	0	0	0.12	0.12	0	0.2	0.36	0.68	1	0.52	0.24
sense	NC_004668.1	ANNOgesic	5UTR	1737225	1737265	.	-	.	EF_RS08610	branched-chain amino acid aminotransferase	185	1	2.27		0	0	0.01	0.13	0.22	0.19	0.2	0.08	0.06	0.07	0	0.01	0	0	0	0	0.03	0	0	0	0.01		0	0	0.05	0.59	1	0.86	0.91	0.36	0.27	0.32	0	0.05	0
sense	NC_004668.1	ANNOgesic	5UTR	1737868	1737894	.	-	.	EF_RS08615	DUF2188 domain-containing protein	258	1	2.41		0.02	0.04	0.01	0.04	0.16	0.22	0.08	0.04	0.05	0.07	0.07	0.07	0.03	0	0	0.02	0.02	0.01	0.02	0.01	0.02		0.09	0.18	0.05	0.18	0.73	1	0.36	0.18	0.23	0.32	0.32	0.32	0.14
sense	NC_004668.1	ANNOgesic	5UTR	1740624	1740655	.	-	.	EF_RS08630	AI-2E family transporter	930	1	2.97		0	0.01	0.01	0.05	0.16	0.15	0.11	0.08	0.07	0.08	0.04	0.05	0.02	0	0.03	0.01	0.03	0.01	0.01	0.02	0.06		0	0.06	0.06	0.31	1	0.94	0.69	0.5	0.44	0.5	0.25	0.31	0.13
sense	NC_004668.1	ANNOgesic	5UTR	1753338	1753372	.	-	.	EF_RS08680	GntR family transcriptional regulator	39	0	1.59		0.01	0	0.07	0.14	0.22	0	0.16	0	0.11	0	0	0	0	0.29	0	0	0	0	0	0	0		0.03	0	0.24	0.48	0.76	0	0.55	0	0.38	0	0	0	0
sense	NC_004668.1	ANNOgesic	5UTR	1755461	1755499	.	-	.	EF_RS08690	glycosyltransferase family 8 protein	54	0	1.73		0	0	0	0.05	0.05	0.05	0.12	0.09	0.05	0.18	0.14	0.14	0.1	0	0	0	0	0	0	0.03	0		0	0	0	0.28	0.28	0.28	0.67	0.5	0.28	1	0.78	0.78	0.56
sense	NC_004668.1	ANNOgesic	5UTR	1760688	1760755	.	-	.	EF_RS08705	LysR family transcriptional regulator	220	1	2.34		0.01	0.01	0.07	0.02	0.19	0.17	0.06	0.05	0.05	0.03	0.01	0.01	0.08	0.05	0.07	0.04	0	0.05	0.01	0	0.03		0.05	0.05	0.37	0.11	1	0.89	0.32	0.26	0.26	0.16	0.05	0.05	0.42
sense	NC_004668.1	ANNOgesic	5UTR	1760988	1761080	.	+	.	EF_RS08710	hypothetical protein	106	1	2.03		0	0	0.04	0.1	0.11	0.14	0.06	0.07	0.06	0.11	0.03	0.08	0.21	0	0	0	0	0	0	0	0		0	0	0.19	0.48	0.52	0.67	0.29	0.33	0.29	0.52	0.14	0.38	1
sense	NC_004668.1	ANNOgesic	5UTR	1764493	1764611	.	-	.	EF_RS08720	M4 family metallopeptidase coccolysin	26392	1	4.42		0.01	0.01	0.01	0.01	0.01	0.01	0.01	0.02	0.03	0.08	0.13	0.13	0.12	0.1	0.1	0.05	0.05	0.03	0.02	0.02	0.05		0.08	0.08	0.08	0.08	0.08	0.08	0.08	0.15	0.23	0.62	1	1	0.92
sense	NC_004668.1	ANNOgesic	5UTR	1766796	1766818	.	-	.	EF_RS08730	accessory gene regulator AgrB	8609	1	3.93		0	0.01	0.02	0.08	0.13	0.12	0.1	0.08	0.07	0.11	0.1	0.06	0.03	0.02	0.01	0	0.01	0.01	0.01	0.01	0.02		0	0.08	0.15	0.62	1	0.92	0.77	0.62	0.54	0.85	0.77	0.46	0.23
sense	NC_004668.1	ANNOgesic	5UTR	1767616	1767744	.	-	.	EF_RS08735	response regulator FsrA	238	1	2.38		0.01	0.02	0.04	0.04	0.11	0.13	0.1	0.12	0.1	0.16	0.09	0.03	0	0	0	0.02	0.02	0	0.01	0	0.02		0.06	0.13	0.25	0.25	0.69	0.81	0.63	0.75	0.63	1	0.56	0.19	0
sense	NC_004668.1	ANNOgesic	5UTR	1777665	1777703	.	-	.	EF_RS08755	alcohol dehydrogenase AdhP	63	0	1.8		0	0	0	0	0	0.08	0.1	0.04	0.07	0.27	0.22	0.13	0.09	0	0	0	0	0	0	0.01	0		0	0	0	0	0	0.3	0.37	0.15	0.26	1	0.81	0.48	0.33
sense	NC_004668.1	ANNOgesic	5UTR	1783212	1783342	.	+	.	EF_RS08795	hypothetical protein	57	0	1.76		0	0.12	0.08	0.05	0	0.13	0.11	0.12	0	0.13	0.19	0.03	0	0	0	0	0	0	0	0.04	0		0	0.63	0.42	0.26	0	0.68	0.58	0.63	0	0.68	1	0.16	0
sense	NC_004668.1	ANNOgesic	5UTR	1788156	1788179	.	-	.	EF_RS08825	DeoR/GlpR transcriptional regulator	115	1	2.06		0	0.02	0	0.05	0.13	0.07	0.05	0.1	0.11	0.12	0.14	0.1	0.02	0	0	0	0	0	0.01	0.04	0.04		0	0.14	0	0.36	0.93	0.5	0.36	0.71	0.79	0.86	1	0.71	0.14
sense	NC_004668.1	ANNOgesic	5UTR	1790157	1790189	.	-	.	EF_RS08835	bis(5'-nucleosyl)-tetraphosphatase (symmetrical) YqeK	25	0	1.4		0	0	0	0.21	0	0.1	0.24	0	0	0.07	0.11	0.13	0.11	0	0	0	0	0	0	0.03	0		0	0	0	0.88	0	0.42	1	0	0	0.29	0.46	0.54	0.46
sense	NC_004668.1	ANNOgesic	5UTR	1794206	1794271	.	-	.	EF_RS08850	site-specific integrase	271	1	2.43		0.01	0.03	0.02	0.05	0.21	0.31	0.13	0.04	0.05	0.06	0.07	0.02	0	0	0	0	0	0	0	0	0.01		0.03	0.1	0.06	0.16	0.68	1	0.42	0.13	0.16	0.19	0.23	0.06	0
sense	NC_004668.1	ANNOgesic	5UTR	1799542	1799584	.	+	.	EF_RS08880	hypothetical protein	133	1	2.12		0.01	0.05	0.03	0.1	0.11	0.19	0.09	0.05	0.06	0.09	0	0.05	0.04	0.04	0	0	0.04	0.02	0.01	0	0.01		0.05	0.26	0.16	0.53	0.58	1	0.47	0.26	0.32	0.47	0	0.26	0.21
sense	NC_004668.1	ANNOgesic	5UTR	1806302	1806390	.	-	.	EF_RS08925	3-methyl-2-oxobutanoate hydroxymethyltransferase	1962	1	3.29		0	0	0	0.01	0.03	0.04	0.02	0.04	0.07	0.11	0.13	0.13	0.11	0.05	0.04	0.04	0.06	0.04	0.02	0.03	0.04		0	0	0	0.08	0.23	0.31	0.15	0.31	0.54	0.85	1	1	0.85
sense	NC_004668.1	ANNOgesic	5UTR	1807159	1807267	.	-	.	EF_RS08930	Rossmann-like and DUF2520 domain-containing protein	11630	1	4.07		0	0.01	0.01	0.02	0.05	0.05	0.04	0.04	0.06	0.18	0.19	0.09	0.07	0.05	0.04	0.02	0.02	0.01	0.01	0.01	0.03		0	0.05	0.05	0.11	0.26	0.26	0.21	0.21	0.32	0.95	1	0.47	0.37
sense	NC_004668.1	ANNOgesic	5UTR	1810875	1810899	.	-	.	EF_RS08945	response regulator transcription factor	795	1	2.9		0.05	0.06	0.05	0.12	0.19	0.09	0.07	0.03	0.05	0.09	0.07	0.05	0.02	0.02	0.01	0	0	0.01	0.01	0	0.01		0.26	0.32	0.26	0.63	1	0.47	0.37	0.16	0.26	0.47	0.37	0.26	0.11
sense	NC_004668.1	ANNOgesic	5UTR	1818521	1818555	.	+	.	EF_RS08995	IS256 family transposase	38	0	1.58		0.13	0.07	0.14	0.16	0.08	0.07	0	0.06	0.08	0	0.05	0	0	0.15	0	0	0	0	0	0	0		0.81	0.44	0.88	1	0.5	0.44	0	0.38	0.5	0	0.31	0	0
sense	NC_004668.1	ANNOgesic	5UTR	1826767	1826796	.	+	.	EF_RS09025	hypothetical protein	195	1	2.29		0	0.01	0.01	0	0.06	0.05	0.1	0.08	0.06	0.22	0.17	0.07	0.09	0.03	0	0.02	0	0	0	0.01	0.01		0	0.05	0.05	0	0.27	0.23	0.45	0.36	0.27	1	0.77	0.32	0.41
sense	NC_004668.1	ANNOgesic	5UTR	1828358	1828388	.	-	.	EF_RS09030	abortive infection family protein	47	0	1.67		0.03	0.03	0	0.11	0.31	0.16	0.07	0	0.09	0.08	0.06	0	0.06	0	0	0	0	0	0	0	0		0.1	0.1	0	0.35	1	0.52	0.23	0	0.29	0.26	0.19	0	0.19
sense	NC_004668.1	ANNOgesic	5UTR	1832903	1833060	.	-	.			1324	1	3.12		0	0.01	0	0.03	0.08	0.1	0.09	0.08	0.07	0.11	0.14	0.07	0.07	0.04	0.02	0.01	0.02	0.01	0.01	0.01	0.02		0	0.07	0	0.21	0.57	0.71	0.64	0.57	0.5	0.79	1	0.5	0.5
sense	NC_004668.1	ANNOgesic	5UTR	1833447	1833473	.	-	.	EF_RS09060	AAA family ATPase	1529	1	3.18		0	0.01	0.02	0.05	0.09	0.11	0.07	0.06	0.05	0.11	0.15	0.1	0.05	0.02	0.05	0.01	0.02	0	0	0.01	0.02		0	0.07	0.13	0.33	0.6	0.73	0.47	0.4	0.33	0.73	1	0.67	0.33
sense	NC_004668.1	ANNOgesic	5UTR	1843400	1843486	.	-	.	EF_RS09105	50S ribosomal protein L19	77066	1	4.89		0.01	0.01	0.02	0.07	0.22	0.17	0.11	0.09	0.07	0.06	0.05	0.02	0.01	0.01	0.01	0.01	0.01	0.01	0.01	0.01	0.02		0.05	0.05	0.09	0.32	1	0.77	0.5	0.41	0.32	0.27	0.23	0.09	0.05
sense	NC_004668.1	ANNOgesic	5UTR	1844798	1844827	.	-	.	EF_RS09115	ribosome maturation factor RimM	311	1	2.49		0	0.01	0.01	0.08	0.1	0.1	0.12	0.07	0.09	0.1	0.08	0.06	0.02	0.02	0	0.01	0	0.03	0.03	0.02	0.04		0	0.08	0.08	0.67	0.83	0.83	1	0.58	0.75	0.83	0.67	0.5	0.17
sense	NC_004668.1	ANNOgesic	5UTR	1846267	1846328	.	-	.	EF_RS09120	Nramp family divalent metal transporter	463	1	2.67		0	0.01	0.02	0.02	0.1	0.17	0.11	0.11	0.12	0.06	0.05	0.04	0.02	0.02	0	0.02	0.02	0.02	0.02	0.03	0.06		0	0.06	0.12	0.12	0.59	1	0.65	0.65	0.71	0.35	0.29	0.24	0.12
sense	NC_004668.1	ANNOgesic	5UTR	1846340	1846464	.	+	.	EF_RS09125	VOC family protein	94	0	1.97		0	0	0.01	0.09	0.06	0.3	0.24	0.1	0.04	0.05	0	0.04	0.02	0	0	0	0	0	0.02	0	0		0	0	0.03	0.3	0.2	1	0.8	0.33	0.13	0.17	0	0.13	0.07
sense	NC_004668.1	ANNOgesic	5UTR	1846441	1846464	.	+	.	EF_RS09125	VOC family protein	45	0	1.65		0.01	0	0.02	0.08	0.13	0.19	0.09	0.1	0.09	0.11	0	0.08	0.04	0	0	0	0	0	0.05	0	0		0.05	0	0.11	0.42	0.68	1	0.47	0.53	0.47	0.58	0	0.42	0.21
sense	NC_004668.1	ANNOgesic	5UTR	1846951	1847060	.	+	.	EF_RS09130	TVP38/TMEM64 family protein	3777	1	3.58		0	0.02	0.02	0.1	0.12	0.09	0.05	0.06	0.06	0.11	0.1	0.04	0.03	0.02	0.01	0.01	0.02	0.02	0.02	0.03	0.04		0	0.17	0.17	0.83	1	0.75	0.42	0.5	0.5	0.92	0.83	0.33	0.25
sense	NC_004668.1	ANNOgesic	5UTR	1847038	1847060	.	+	.	EF_RS09130	TVP38/TMEM64 family protein	3477	1	3.54		0	0.02	0.03	0.1	0.12	0.09	0.05	0.05	0.06	0.11	0.1	0.05	0.03	0.02	0.01	0.01	0.02	0.02	0.02	0.04	0.04		0	0.17	0.25	0.83	1	0.75	0.42	0.42	0.5	0.92	0.83	0.42	0.25
sense	NC_004668.1	ANNOgesic	5UTR	1850924	1850947	.	-	.	EF_RS09145	MaoC family dehydratase N-terminal domain-containing protein	3110	1	3.49		0.01	0.02	0.02	0.05	0.05	0.05	0.06	0.07	0.09	0.13	0.14	0.08	0.05	0.02	0.02	0.01	0.02	0.02	0.02	0.02	0.04		0.07	0.14	0.14	0.36	0.36	0.36	0.43	0.5	0.64	0.93	1	0.57	0.36
sense	NC_004668.1	ANNOgesic	5UTR	1852459	1852520	.	-	.	EF_RS09150	UDP-N-acetylmuramate--L-alanine ligase	2124	1	3.33		0	0.02	0.01	0.06	0.11	0.14	0.11	0.09	0.07	0.06	0.07	0.04	0.03	0.02	0.03	0.01	0.02	0.02	0.02	0.02	0.05		0	0.14	0.07	0.43	0.79	1	0.79	0.64	0.5	0.43	0.5	0.29	0.21
sense	NC_004668.1	ANNOgesic	5UTR	1854644	1854682	.	-	.	EF_RS09160	membrane protein	161	1	2.21		0.04	0.05	0	0.17	0.2	0.14	0.12	0.07	0.04	0.07	0	0.04	0	0	0.05	0	0	0	0.01	0	0		0.2	0.25	0	0.85	1	0.7	0.6	0.35	0.2	0.35	0	0.2	0
sense	NC_004668.1	ANNOgesic	5UTR	1854721	1854747	.	+	.	EF_RS09165	FUSC family protein	477	1	2.68		0.01	0.05	0.05	0.12	0.21	0.16	0.12	0.07	0.03	0.04	0.06	0.01	0.02	0.01	0	0.01	0	0.01	0	0.01	0.01		0.05	0.24	0.24	0.57	1	0.76	0.57	0.33	0.14	0.19	0.29	0.05	0.1
sense	NC_004668.1	ANNOgesic	5UTR	1856280	1856329	.	-	.	EF_RS09170	ROK family protein	1027	1	3.01		0.01	0.01	0.02	0.08	0.08	0.09	0.08	0.09	0.09	0.14	0.11	0.07	0.05	0.02	0	0	0.02	0.01	0.01	0.01	0.02		0.07	0.07	0.14	0.57	0.57	0.64	0.57	0.64	0.64	1	0.79	0.5	0.36
sense	NC_004668.1	ANNOgesic	5UTR	1856585	1856611	.	-	.	EF_RS09175	membrane protein insertion efficiency factor YidD	437	1	2.64		0.01	0.01	0.01	0.04	0.03	0.05	0.06	0.03	0.11	0.19	0.21	0.07	0.05	0.01	0.05	0.01	0	0.01	0.01	0.01	0.02		0.05	0.05	0.05	0.19	0.14	0.24	0.29	0.14	0.52	0.9	1	0.33	0.24
sense	NC_004668.1	ANNOgesic	5UTR	1856740	1856763	.	+	.	EF_RS16575	hypothetical protein	12304	1	4.09		0	0.01	0.01	0.04	0.09	0.11	0.11	0.1	0.11	0.18	0.13	0.04	0.02	0.01	0	0	0	0.01	0	0	0.01		0	0.06	0.06	0.22	0.5	0.61	0.61	0.56	0.61	1	0.72	0.22	0.11
sense	NC_004668.1	ANNOgesic	5UTR	1858864	1858910	.	-	.	EF_RS09185	ATP-dependent Clp protease ATP-binding subunit ClpX	2574	1	3.41		0.01	0.02	0.02	0.04	0.1	0.09	0.08	0.12	0.08	0.12	0.14	0.05	0.04	0.02	0.02	0.01	0.01	0.01	0.01	0.01	0.01		0.07	0.14	0.14	0.29	0.71	0.64	0.57	0.86	0.57	0.86	1	0.36	0.29
sense	NC_004668.1	ANNOgesic	5UTR	1859002	1859056	.	+	.	EF_RS09190	lactonase family protein	217	1	2.34		0	0	0.01	0.02	0.15	0.13	0.09	0.11	0.06	0.11	0.05	0.04	0.01	0.08	0.04	0	0.02	0.01	0.01	0.04	0.04		0	0	0.07	0.13	1	0.87	0.6	0.73	0.4	0.73	0.33	0.27	0.07
sense	NC_004668.1	ANNOgesic	5UTR	1863131	1863156	.	+	.	EF_RS09210	LacI family DNA-binding transcriptional regulator	74	0	1.87		0	0.02	0	0.07	0.16	0.14	0.13	0.22	0	0.03	0.04	0.02	0	0.08	0	0	0	0	0.03	0.01	0.06		0	0.09	0	0.32	0.73	0.64	0.59	1	0	0.14	0.18	0.09	0
sense	NC_004668.1	ANNOgesic	5UTR	1865168	1865250	.	+	.	EF_RS09215	helix-turn-helix domain-containing protein	425	1	2.63		0.01	0.03	0.02	0.11	0.06	0.15	0.02	0.08	0.15	0.15	0.05	0.02	0.02	0.03	0.04	0	0	0.01	0.01	0.02	0.03		0.07	0.2	0.13	0.73	0.4	1	0.13	0.53	1	1	0.33	0.13	0.13
sense	NC_004668.1	ANNOgesic	5UTR	1868372	1868390	.	-	.	EF_RS09225	5-bromo-4-chloroindolyl phosphate hydrolysis family protein	1803	1	3.26		0.01	0.02	0.05	0.14	0.24	0.22	0.11	0.05	0.04	0.04	0.04	0.02	0.01	0	0	0	0	0	0	0	0.01		0.04	0.08	0.21	0.58	1	0.92	0.46	0.21	0.17	0.17	0.17	0.08	0.04
sense	NC_004668.1	ANNOgesic	5UTR	1872729	1872879	.	-	.	EF_RS09240	glycerol kinase GlpK	132	1	2.12		0	0	0	0	0.2	0.09	0.11	0.05	0.06	0.12	0.14	0	0.06	0	0.12	0	0	0	0	0.02	0.02		0	0	0	0	1	0.45	0.55	0.25	0.3	0.6	0.7	0	0.3
sense	NC_004668.1	ANNOgesic	5UTR	1875796	1875828	.	-	.	EF_RS09250	FAD-dependent oxidoreductase	251	1	2.4		0	0.01	0	0.02	0.05	0.09	0.02	0.07	0.1	0.21	0.13	0.1	0.02	0.07	0	0	0.04	0.02	0.01	0.03	0.01		0	0.05	0	0.1	0.24	0.43	0.1	0.33	0.48	1	0.62	0.48	0.1
sense	NC_004668.1	ANNOgesic	5UTR	1875952	1875976	.	+	.	EF_RS09255	hypothetical protein	177	1	2.25		0	0	0	0.12	0.23	0.21	0.09	0.08	0.01	0.05	0.03	0.03	0	0	0.04	0.02	0	0	0.02	0.01	0.04		0	0	0	0.52	1	0.91	0.39	0.35	0.04	0.22	0.13	0.13	0
sense	NC_004668.1	ANNOgesic	5UTR	1876340	1876366	.	+	.	EF_RS16580	hypothetical protein	1413	1	3.15		0.01	0.02	0.02	0.08	0.27	0.19	0.11	0.07	0.05	0.03	0.03	0.02	0.02	0	0.02	0.01	0.01	0.01	0.02	0.01	0.01		0.04	0.07	0.07	0.3	1	0.7	0.41	0.26	0.19	0.11	0.11	0.07	0.07
sense	NC_004668.1	ANNOgesic	5UTR	1877203	1877232	.	-	.	EF_RS09260	hypothetical protein	2985	1	3.47		0	0	0.01	0.07	0.2	0.15	0.1	0.07	0.07	0.1	0.1	0.05	0.02	0	0.01	0	0.01	0.01	0.01	0.01	0.02		0	0	0.05	0.35	1	0.75	0.5	0.35	0.35	0.5	0.5	0.25	0.1
sense	NC_004668.1	ANNOgesic	5UTR	1880590	1880623	.	-	.	EF_RS09270	cation-translocating P-type ATPase	1821	1	3.26		0	0	0.01	0.02	0.08	0.06	0.05	0.04	0.07	0.13	0.13	0.06	0.04	0.05	0.05	0.02	0.03	0.02	0.02	0.03	0.1		0	0	0.08	0.15	0.62	0.46	0.38	0.31	0.54	1	1	0.46	0.31
sense	NC_004668.1	ANNOgesic	5UTR	1881558	1881582	.	-	.	EF_RS09275	membrane protein	99	0	2		0	0	0	0	0	0.25	0.13	0.05	0.04	0.12	0.17	0.07	0.03	0	0	0.04	0	0	0.03	0.03	0.05		0	0	0	0	0	1	0.52	0.2	0.16	0.48	0.68	0.28	0.12
sense	NC_004668.1	ANNOgesic	5UTR	1881609	1881647	.	+	.	EF_RS09280	transcriptional regulator YeiL	21	0	1.32		0.02	0.2	0	0.13	0.14	0	0.29	0	0	0.09	0.13	0	0	0	0	0	0	0	0	0	0		0.07	0.69	0	0.45	0.48	0	1	0	0	0.31	0.45	0	0
sense	NC_004668.1	ANNOgesic	5UTR	1882360	1882384	.	+	.	EF_RS09285	DUF3224 domain-containing protein	230	1	2.36		0	0.01	0	0.05	0.04	0.03	0.07	0.08	0.08	0.1	0.27	0.07	0.08	0.07	0	0	0	0.01	0.01	0.01	0.01		0	0.04	0	0.19	0.15	0.11	0.26	0.3	0.3	0.37	1	0.26	0.3
sense	NC_004668.1	ANNOgesic	5UTR	1886086	1886114	.	-	.	EF_RS09295	alkaline phosphatase family protein	78	0	1.89		0.02	0.11	0.02	0	0.15	0.06	0.04	0.18	0.11	0.1	0.03	0	0	0	0.1	0	0	0	0.03	0.04	0.02		0.11	0.61	0.11	0	0.83	0.33	0.22	1	0.61	0.56	0.17	0	0
sense	NC_004668.1	ANNOgesic	5UTR	1886236	1886295	.	+	.	EF_RS16585	hypothetical protein	5305	1	3.72		0	0	0	0.01	0.02	0.01	0.02	0.01	0.01	0.02	0.03	0.04	0.09	0.09	0.14	0.13	0.14	0.09	0.05	0.04	0.05		0	0	0	0.07	0.14	0.07	0.14	0.07	0.07	0.14	0.21	0.29	0.64
sense	NC_004668.1	ANNOgesic	5UTR	1886577	1886595	.	+	.	EF_RS09300	DUF1801 domain-containing protein	38	0	1.58		0	0	0.04	0.07	0.08	0.26	0.16	0.12	0	0.05	0	0	0.07	0	0	0	0	0	0.03	0.04	0.08		0	0	0.15	0.27	0.31	1	0.62	0.46	0	0.19	0	0	0.27
sense	NC_004668.1	ANNOgesic	5UTR	1887306	1887335	.	-	.	EF_RS09305	DUF2200 domain-containing protein	399	1	2.6		0.01	0.01	0.02	0.04	0.13	0.1	0.09	0.1	0.09	0.16	0.11	0.05	0.01	0	0.02	0.01	0	0	0	0.01	0.03		0.06	0.06	0.13	0.25	0.81	0.63	0.56	0.63	0.56	1	0.69	0.31	0.06
sense	NC_004668.1	ANNOgesic	5UTR	1895189	1895273	.	-	.			70954	1	4.85		0.09	0.27	0.26	0.12	0.09	0.06	0.04	0.03	0.02	0.01	0	0	0	0	0	0	0	0	0	0	0		0.33	1	0.96	0.44	0.33	0.22	0.15	0.11	0.07	0.04	0	0	0
sense	NC_004668.1	ANNOgesic	5UTR	1897603	1897666	.	-	.	EF_RS09350	toll/interleukin-1 receptor domain-containing protein	39	0	1.59		0	0	0.07	0	0.15	0.25	0.08	0.12	0	0.05	0	0.04	0	0	0.2	0	0	0	0	0	0.04		0	0	0.28	0	0.6	1	0.32	0.48	0	0.2	0	0.16	0
sense	NC_004668.1	ANNOgesic	5UTR	1899254	1899301	.	-	.	EF_RS09355	phosphopyruvate hydratase	16838	1	4.23		0	0	0.01	0.04	0.1	0.1	0.08	0.06	0.09	0.11	0.11	0.05	0.03	0.02	0.03	0.01	0.03	0.02	0.02	0.02	0.06		0	0	0.09	0.36	0.91	0.91	0.73	0.55	0.82	1	1	0.45	0.27
sense	NC_004668.1	ANNOgesic	5UTR	1901383	1901458	.	-	.	EF_RS09365	phosphoglycerate kinase	28634	1	4.46		0.01	0.03	0.04	0.08	0.17	0.13	0.1	0.1	0.07	0.03	0.03	0.02	0.01	0.03	0.03	0.02	0.03	0.02	0.01	0.02	0.03		0.06	0.18	0.24	0.47	1	0.76	0.59	0.59	0.41	0.18	0.18	0.12	0.06
sense	NC_004668.1	ANNOgesic	5UTR	1903588	1903721	.	-	.	EF_RS09375	SorC family transcriptional regulator	6430	1	3.81		0.13	0.13	0.1	0.12	0.15	0.11	0.06	0.04	0.04	0.04	0.03	0.02	0.01	0.01	0.01	0	0.01	0	0	0	0.01		0.87	0.87	0.67	0.8	1	0.73	0.4	0.27	0.27	0.27	0.2	0.13	0.07
sense	NC_004668.1	ANNOgesic	5UTR	1906900	1906921	.	-	.	EF_RS09395	bifunctional hydroxymethylpyrimidine kinase/phosphomethylpyrimidine kinase	117	1	2.07		0.03	0.02	0.02	0.02	0.1	0.09	0.13	0.1	0.04	0.1	0.05	0.06	0.05	0	0	0	0.08	0.05	0.01	0.03	0.04		0.23	0.15	0.15	0.15	0.77	0.69	1	0.77	0.31	0.77	0.38	0.46	0.38
sense	NC_004668.1	ANNOgesic	5UTR	1910408	1910463	.	-	.	EF_RS09410	hypothetical protein	7956	1	3.9		0	0.03	0.06	0.12	0.12	0.07	0.06	0.04	0.07	0.12	0.12	0.06	0.03	0.01	0.01	0	0.01	0.01	0.01	0.01	0.02		0	0.25	0.5	1	1	0.58	0.5	0.33	0.58	1	1	0.5	0.25
sense	NC_004668.1	ANNOgesic	5UTR	1913204	1913313	.	-	.	EF_RS09420	bifunctional (p)ppGpp synthetase/guanosine-3'%2C5'-bis(diphosphate) 3'-pyrophosphohydrolase	4415	1	3.64		0.01	0.03	0.04	0.07	0.08	0.09	0.07	0.09	0.06	0.07	0.06	0.03	0.03	0.02	0.02	0.03	0.04	0.04	0.02	0.03	0.07		0.11	0.33	0.44	0.78	0.89	1	0.78	1	0.67	0.78	0.67	0.33	0.33
sense	NC_004668.1	ANNOgesic	5UTR	1916267	1916269	.	-	.	EF_RS09440	DNA-3-methyladenine glycosylase	131	1	2.12		0	0	0.01	0.02	0.07	0.06	0.21	0.09	0.05	0.07	0	0.09	0.06	0	0	0.03	0.04	0.02	0.05	0.04	0.09		0	0	0.05	0.1	0.33	0.29	1	0.43	0.24	0.33	0	0.43	0.29
sense	NC_004668.1	ANNOgesic	5UTR	1916360	1916384	.	+	.	EF_RS09445	replication-associated recombination protein A	850	1	2.93		0.01	0.01	0.01	0.04	0.08	0.11	0.06	0.08	0.09	0.15	0.14	0.07	0.04	0.02	0.01	0.01	0.01	0.02	0.02	0.01	0.02		0.07	0.07	0.07	0.27	0.53	0.73	0.4	0.53	0.6	1	0.93	0.47	0.27
sense	NC_004668.1	ANNOgesic	5UTR	1917727	1917935	.	+	.	EF_RS09455	hypothetical protein	1442001	1	6.16		0.01	0.09	0.09	0.1	0.24	0.22	0.11	0.07	0.03	0.01	0.01	0	0	0	0	0	0	0	0	0	0		0.04	0.38	0.38	0.42	1	0.92	0.46	0.29	0.13	0.04	0.04	0	0
sense	NC_004668.1	ANNOgesic	5UTR	1917733	1917935	.	+	.	EF_RS09455	hypothetical protein	1441988	1	6.16		0.01	0.09	0.09	0.1	0.24	0.22	0.11	0.07	0.03	0.01	0.01	0	0	0	0	0	0	0	0	0	0		0.04	0.38	0.38	0.42	1	0.92	0.46	0.29	0.13	0.04	0.04	0	0
sense	NC_004668.1	ANNOgesic	5UTR	1922889	1923000	.	+	.			64	0	1.81		0.01	0	0.05	0.29	0.32	0.08	0	0	0	0.03	0	0	0	0.09	0.12	0	0	0	0.02	0	0		0.03	0	0.16	0.91	1	0.25	0	0	0	0.09	0	0	0
sense	NC_004668.1	ANNOgesic	5UTR	1922893	1923000	.	+	.			64	0	1.81		0.01	0	0.05	0.29	0.32	0.08	0	0	0	0.03	0	0	0	0.09	0.12	0	0	0	0.02	0	0		0.03	0	0.16	0.91	1	0.25	0	0	0	0.09	0	0	0
sense	NC_004668.1	ANNOgesic	5UTR	1925623	1925740	.	-	.	EF_RS09510	cold-shock protein	241223	1	5.38		0	0	0	0.01	0.03	0.03	0.04	0.07	0.12	0.24	0.21	0.09	0.05	0.02	0.01	0.01	0.01	0.01	0.01	0.01	0.02		0	0	0	0.04	0.13	0.13	0.17	0.29	0.5	1	0.88	0.38	0.21
sense	NC_004668.1	ANNOgesic	5UTR	1948384	1948411	.	-	.	EF_RS09650	hypothetical protein	2463	1	3.39		0.01	0.02	0.01	0.05	0.14	0.16	0.12	0.12	0.1	0.09	0.07	0.03	0.01	0.01	0	0.01	0.01	0.01	0	0.01	0.01		0.06	0.13	0.06	0.31	0.88	1	0.75	0.75	0.63	0.56	0.44	0.19	0.06
sense	NC_004668.1	ANNOgesic	5UTR	1949362	1949376	.	-	.	EF_RS09655	hypothetical protein	127	1	2.1		0.02	0.02	0.05	0.08	0.12	0.05	0.07	0.07	0.01	0.14	0.16	0.05	0.07	0	0	0.04	0.02	0	0	0	0.01		0.13	0.13	0.31	0.5	0.75	0.31	0.44	0.44	0.06	0.88	1	0.31	0.44
sense	NC_004668.1	ANNOgesic	5UTR	1951708	1951741	.	-	.	EF_RS09665	hypothetical protein	656	1	2.82		0.05	0.04	0.03	0.04	0.08	0.09	0.09	0.07	0.05	0.11	0.1	0.08	0.07	0.02	0.03	0.01	0.01	0.01	0.01	0.01	0.02		0.45	0.36	0.27	0.36	0.73	0.82	0.82	0.64	0.45	1	0.91	0.73	0.64
sense	NC_004668.1	ANNOgesic	5UTR	1952842	1952986	.	-	.	EF_RS09675	autolysin	11	0	1.04		0.11	0.17	0	0	0.27	0	0.19	0	0	0	0	0	0.26	0	0	0	0	0	0	0	0		0.41	0.63	0	0	1	0	0.7	0	0	0	0	0	0.96
sense	NC_004668.1	ANNOgesic	5UTR	1957458	1957741	.	+	.	EF_RS09720	YegP family protein	18726	1	4.27		0.36	0.17	0.12	0.09	0.06	0.03	0.02	0.02	0.02	0.01	0.01	0.01	0.01	0.01	0.01	0.01	0.01	0.01	0	0	0.01		1	0.47	0.33	0.25	0.17	0.08	0.06	0.06	0.06	0.03	0.03	0.03	0.03
sense	NC_004668.1	ANNOgesic	5UTR	1957724	1957741	.	+	.	EF_RS09720	YegP family protein	221	1	2.34		0.01	0.01	0.03	0.07	0.19	0.11	0.07	0.07	0.09	0.12	0.07	0.05	0.02	0	0.02	0	0.01	0	0	0.01	0.03		0.05	0.05	0.16	0.37	1	0.58	0.37	0.37	0.47	0.63	0.37	0.26	0.11
sense	NC_004668.1	ANNOgesic	5UTR	1959310	1959510	.	+	.	EF_RS09740	helix-turn-helix transcriptional regulator	1070	1	3.03		0.02	0.06	0.04	0.06	0.09	0.09	0.09	0.08	0.1	0.11	0.08	0.04	0.02	0	0.01	0	0.01	0.02	0.01	0.01	0.04		0.18	0.55	0.36	0.55	0.82	0.82	0.82	0.73	0.91	1	0.73	0.36	0.18
sense	NC_004668.1	ANNOgesic	5UTR	1961236	1961337	.	+	.	EF_RS09755	site-specific integrase	460	1	2.66		0.06	0.03	0.05	0.06	0.08	0.16	0.14	0.09	0.09	0.05	0.04	0.06	0.02	0.04	0	0	0	0.01	0.01	0.01	0.02		0.38	0.19	0.31	0.38	0.5	1	0.88	0.56	0.56	0.31	0.25	0.38	0.13
sense	NC_004668.1	ANNOgesic	5UTR	1965199	1965341	.	-	.	EF_RS09775	Flp pilus assembly complex ATPase component TadA	4086	1	3.61		0.03	0.08	0.11	0.13	0.18	0.18	0.07	0.06	0.04	0.03	0.02	0.01	0	0.01	0.01	0	0.01	0	0.01	0.01	0.02		0.17	0.44	0.61	0.72	1	1	0.39	0.33	0.22	0.17	0.11	0.06	0
sense	NC_004668.1	ANNOgesic	5UTR	1968132	1968163	.	-	.	EF_RS09785	23S rRNA (adenine(2503)-C(2))-methyltransferase RlmN	1145	1	3.06		0	0.01	0.01	0.03	0.15	0.14	0.11	0.06	0.05	0.09	0.1	0.06	0.05	0.03	0.03	0	0.01	0.01	0.01	0.02	0.04		0	0.07	0.07	0.2	1	0.93	0.73	0.4	0.33	0.6	0.67	0.4	0.33
sense	NC_004668.1	ANNOgesic	5UTR	1970825	1970849	.	-	.	EF_RS09795	ABC transporter ATP-binding protein	448	1	2.65		0.02	0.03	0.02	0.04	0.08	0.12	0.06	0.03	0.06	0.11	0.13	0.07	0.05	0	0.02	0	0.02	0.01	0.04	0.04	0.07		0.15	0.23	0.15	0.31	0.62	0.92	0.46	0.23	0.46	0.85	1	0.54	0.38
sense	NC_004668.1	ANNOgesic	5UTR	1971644	1971672	.	-	.	EF_RS09800	GntR family transcriptional regulator	12729	1	4.1		0	0	0	0.01	0.02	0.02	0.01	0.01	0.1	0.28	0.24	0.13	0.07	0.03	0.02	0.01	0.01	0.01	0.01	0	0.01		0	0	0	0.04	0.07	0.07	0.04	0.04	0.36	1	0.86	0.46	0.25
sense	NC_004668.1	ANNOgesic	5UTR	1974198	1974218	.	-	.	EF_RS09805	DNA translocase FtsK	953	1	2.98		0	0.01	0.01	0.04	0.11	0.14	0.06	0.05	0.07	0.1	0.13	0.07	0.03	0.02	0.01	0.01	0.01	0.03	0.01	0.03	0.07		0	0.07	0.07	0.29	0.79	1	0.43	0.36	0.5	0.71	0.93	0.5	0.21
sense	NC_004668.1	ANNOgesic	5UTR	1975723	1975959	.	-	.	EF_RS09810	NAD(P)/FAD-dependent oxidoreductase	7796	1	3.89		0.01	0.02	0.02	0.03	0.04	0.04	0.04	0.04	0.08	0.17	0.17	0.1	0.06	0.03	0.03	0.02	0.01	0.02	0.01	0.01	0.05		0.06	0.12	0.12	0.18	0.24	0.24	0.24	0.24	0.47	1	1	0.59	0.35
sense	NC_004668.1	ANNOgesic	5UTR	1976746	1976779	.	+	.	EF_RS09820	polyprenyl synthetase family protein	307	1	2.49		0.01	0.04	0.01	0.07	0.2	0.18	0.09	0.08	0.09	0.03	0.07	0.01	0.01	0.02	0	0	0	0.01	0	0.03	0.04		0.05	0.2	0.05	0.35	1	0.9	0.45	0.4	0.45	0.15	0.35	0.05	0.05
sense	NC_004668.1	ANNOgesic	5UTR	1983768	1983924	.	-	.	EF_RS09840	cytochrome ubiquinol oxidase subunit I	12988	1	4.11		0.03	0.07	0.06	0.09	0.12	0.1	0.07	0.05	0.06	0.08	0.08	0.04	0.02	0.01	0.01	0.01	0.01	0.02	0.01	0.01	0.03		0.25	0.58	0.5	0.75	1	0.83	0.58	0.42	0.5	0.67	0.67	0.33	0.17
sense	NC_004668.1	ANNOgesic	5UTR	1987529	1987557	.	-	.	EF_RS09850	DNA topoisomerase III	73	0	1.86		0.02	0.02	0.02	0.04	0.16	0.03	0.17	0.06	0.06	0.05	0.08	0.02	0.08	0	0	0	0.06	0.04	0.02	0.01	0.06		0.12	0.12	0.12	0.24	0.94	0.18	1	0.35	0.35	0.29	0.47	0.12	0.47
sense	NC_004668.1	ANNOgesic	5UTR	1988025	1988049	.	-	.	EF_RS09855	DUF1033 family protein	910	1	2.96		0.01	0.01	0.01	0.04	0.09	0.1	0.09	0.04	0.1	0.16	0.12	0.08	0.03	0.03	0.01	0.02	0.01	0.01	0.01	0.02	0.02		0.06	0.06	0.06	0.25	0.56	0.63	0.56	0.25	0.63	1	0.75	0.5	0.19
sense	NC_004668.1	ANNOgesic	5UTR	1988692	1988725	.	-	.	EF_RS09860	TetR/AcrR family transcriptional regulator	206	1	2.31		0.01	0.01	0.04	0.09	0.11	0.13	0.12	0.06	0.12	0.09	0.13	0.02	0	0.03	0	0	0	0	0.02	0.01	0		0.08	0.08	0.31	0.69	0.85	1	0.92	0.46	0.92	0.69	1	0.15	0
sense	NC_004668.1	ANNOgesic	5UTR	1988784	1988825	.	+	.	EF_RS09865	YbhB/YbcL family Raf kinase inhibitor-like protein	8	0	0.9		0.04	0	0.24	0	0	0.21	0	0	0	0	0	0.13	0.23	0	0	0	0	0	0.09	0.06	0		0.17	0	1	0	0	0.88	0	0	0	0	0	0.54	0.96
sense	NC_004668.1	ANNOgesic	5UTR	1988792	1988825	.	+	.	EF_RS09865	YbhB/YbcL family Raf kinase inhibitor-like protein	8	0	0.9		0.04	0	0.24	0	0	0.21	0	0	0	0	0	0.13	0.23	0	0	0	0	0	0.09	0.06	0		0.17	0	1	0	0	0.88	0	0	0	0	0	0.54	0.96
sense	NC_004668.1	ANNOgesic	5UTR	1991899	1991964	.	-	.	EF_RS09875	tRNA 2-thiouridine(34) synthase MnmA	2284	1	3.36		0	0.01	0.01	0.03	0.07	0.06	0.05	0.03	0.06	0.17	0.17	0.1	0.04	0.02	0.03	0.02	0.02	0.02	0.01	0.02	0.06		0	0.06	0.06	0.18	0.41	0.35	0.29	0.18	0.35	1	1	0.59	0.24
sense	NC_004668.1	ANNOgesic	5UTR	1992469	1992496	.	-	.	EF_RS09880	DUF1831 domain-containing protein	1018	1	3.01		0.01	0.02	0.02	0.09	0.17	0.2	0.13	0.08	0.05	0.05	0.05	0.02	0.02	0.01	0.01	0.01	0.01	0.01	0.01	0.01	0.02		0.05	0.1	0.1	0.45	0.85	1	0.65	0.4	0.25	0.25	0.25	0.1	0.1
sense	NC_004668.1	ANNOgesic	5UTR	1993682	1993708	.	-	.	EF_RS09885	cysteine desulfurase	457	1	2.66		0.01	0.02	0.02	0.07	0.09	0.13	0.12	0.05	0.1	0.15	0.11	0.04	0.04	0	0.02	0	0	0.01	0.01	0.01	0.03		0.07	0.13	0.13	0.47	0.6	0.87	0.8	0.33	0.67	1	0.73	0.27	0.27
sense	NC_004668.1	ANNOgesic	5UTR	1994813	1994849	.	-	.	EF_RS09890	ribose-phosphate diphosphokinase	520	1	2.72		0	0	0.01	0.07	0.12	0.16	0.1	0.08	0.06	0.06	0.14	0.06	0.03	0.03	0.04	0	0	0.01	0.01	0.01	0.03		0	0	0.06	0.44	0.75	1	0.63	0.5	0.38	0.38	0.88	0.38	0.19
sense	NC_004668.1	ANNOgesic	5UTR	1994999	1995027	.	+	.	EF_RS09895	metal ABC transporter ATP-binding protein	8094	1	3.91		0	0	0	0.02	0.03	0.05	0.04	0.04	0.08	0.2	0.24	0.11	0.05	0.02	0.02	0.01	0.02	0.01	0.01	0.02	0.04		0	0	0	0.08	0.13	0.21	0.17	0.17	0.33	0.83	1	0.46	0.21
sense	NC_004668.1	ANNOgesic	5UTR	1999403	1999421	.	-	.			1379	1	3.14		0.02	0.05	0.05	0.12	0.12	0.14	0.09	0.06	0.1	0.07	0.06	0.02	0.01	0	0.01	0.01	0	0.01	0.01	0.01	0.02		0.14	0.36	0.36	0.86	0.86	1	0.64	0.43	0.71	0.5	0.43	0.14	0.07
sense	NC_004668.1	ANNOgesic	5UTR	2004895	2004910	.	+	.	EF_RS09940	hypothetical protein	1515	1	3.18		0	0	0	0.03	0.09	0.09	0.09	0.06	0.08	0.14	0.11	0.07	0.03	0.02	0.03	0.03	0.02	0.01	0.01	0.03	0.07		0	0	0	0.21	0.64	0.64	0.64	0.43	0.57	1	0.79	0.5	0.21
sense	NC_004668.1	ANNOgesic	5UTR	2006145	2006222	.	-	.	EF_RS09945	Abi family protein	27073	1	4.43		0.05	0.07	0.11	0.08	0.07	0.04	0.06	0.08	0.06	0.05	0.05	0.04	0.04	0.04	0.03	0.03	0.03	0.01	0.01	0.01	0.03		0.45	0.64	1	0.73	0.64	0.36	0.55	0.73	0.55	0.45	0.45	0.36	0.36
sense	NC_004668.1	ANNOgesic	5UTR	2010216	2010234	.	-	.	EF_RS09980	hypothetical protein	56	0	1.75		0	0.03	0.01	0	0.03	0	0	0.18	0.09	0.08	0.18	0.15	0.1	0	0	0	0	0.05	0	0.01	0.08		0	0.17	0.06	0	0.17	0	0	1	0.5	0.44	1	0.83	0.56
sense	NC_004668.1	ANNOgesic	5UTR	2025960	2026158	.	-	.	EF_RS10045	hypothetical protein	292	1	2.47		0.01	0.03	0.02	0.02	0.08	0.07	0.01	0.09	0.05	0.06	0.11	0.06	0.09	0.03	0.08	0.05	0	0.03	0.01	0.05	0.07		0.09	0.27	0.18	0.18	0.73	0.64	0.09	0.82	0.45	0.55	1	0.55	0.82
sense	NC_004668.1	ANNOgesic	5UTR	2044942	2044977	.	-	.	EF_RS10220	helix-turn-helix transcriptional regulator	56	0	1.75		0	0.05	0	0.05	0	0.09	0.11	0.04	0.04	0.1	0.2	0.15	0.1	0	0	0	0	0	0.02	0.06	0		0	0.25	0	0.25	0	0.45	0.55	0.2	0.2	0.5	1	0.75	0.5
sense	NC_004668.1	ANNOgesic	5UTR	2045087	2045101	.	+	.	EF_RS10225	helix-turn-helix transcriptional regulator	1459	1	3.16		0	0	0	0.01	0.03	0.03	0.03	0.02	0.07	0.16	0.24	0.14	0.1	0.02	0.03	0.03	0.02	0.01	0.01	0.01	0.04		0	0	0	0.04	0.13	0.13	0.13	0.08	0.29	0.67	1	0.58	0.42
sense	NC_004668.1	ANNOgesic	5UTR	2045919	2045958	.	+	.	EF_RS10235	hypothetical protein	1078	1	3.03		0	0	0.01	0.04	0.06	0.08	0.03	0.04	0.05	0.11	0.14	0.13	0.08	0.04	0.06	0.02	0.02	0.02	0.01	0.01	0.04		0	0	0.07	0.29	0.43	0.57	0.21	0.29	0.36	0.79	1	0.93	0.57
sense	NC_004668.1	ANNOgesic	5UTR	2048402	2048429	.	+	.	EF_RS10245	glucosyltransferase domain-containing protein	80	0	1.9		0	0.02	0	0.03	0.15	0.19	0.19	0.12	0.08	0.02	0.03	0.02	0	0	0	0	0	0.07	0.03	0.02	0.04		0	0.11	0	0.16	0.79	1	1	0.63	0.42	0.11	0.16	0.11	0
sense	NC_004668.1	ANNOgesic	5UTR	2049980	2050120	.	+	.	EF_RS10250	hypothetical protein	1552	1	3.19		0.01	0.03	0.1	0.19	0.23	0.15	0.08	0.05	0.03	0.02	0.02	0.01	0.01	0	0	0.01	0.02	0.01	0	0.01	0.01		0.04	0.13	0.43	0.83	1	0.65	0.35	0.22	0.13	0.09	0.09	0.04	0.04
sense	NC_004668.1	ANNOgesic	5UTR	2050101	2050120	.	+	.	EF_RS10250	hypothetical protein	500	1	2.7		0.01	0.05	0.13	0.19	0.23	0.13	0.05	0.03	0.04	0.01	0.01	0.01	0.02	0.01	0.01	0.01	0.02	0	0	0.01	0.02		0.04	0.22	0.57	0.83	1	0.57	0.22	0.13	0.17	0.04	0.04	0.04	0.09
sense	NC_004668.1	ANNOgesic	5UTR	2053158	2053231	.	-	.	EF_RS10265	aminoacyltransferase	686	1	2.84		0.01	0.01	0.02	0.06	0.11	0.17	0.14	0.12	0.05	0.08	0.03	0.04	0.02	0.03	0.04	0.01	0.01	0	0.01	0.02	0.02		0.06	0.06	0.12	0.35	0.65	1	0.82	0.71	0.29	0.47	0.18	0.24	0.12
sense	NC_004668.1	ANNOgesic	5UTR	2055235	2055498	.	-	.	EF_RS10270	glutamine--fructose-6-phosphate transaminase (isomerizing)	25470	1	4.41		0	0.02	0.04	0.08	0.13	0.14	0.14	0.1	0.07	0.06	0.05	0.04	0.03	0.02	0.02	0.01	0.01	0.01	0.01	0.01	0.02		0	0.14	0.29	0.57	0.93	1	1	0.71	0.5	0.43	0.36	0.29	0.21
sense	NC_004668.1	ANNOgesic	5UTR	2058866	2058957	.	-	.	EF_RS10285	ECF-type riboflavin transporter substrate-binding protein	11975	1	4.08		0	0.03	0.04	0.08	0.16	0.14	0.08	0.06	0.05	0.09	0.09	0.03	0.03	0.02	0.03	0.01	0.01	0.01	0.01	0.01	0.02		0	0.19	0.25	0.5	1	0.88	0.5	0.38	0.31	0.56	0.56	0.19	0.19
sense	NC_004668.1	ANNOgesic	5UTR	2062486	2062515	.	-	.	EF_RS10300	TIGR00159 family protein	1302	1	3.11		0.02	0.03	0.02	0.07	0.16	0.14	0.09	0.08	0.07	0.06	0.07	0.04	0.02	0.02	0.01	0.01	0.01	0.01	0.01	0.01	0.04		0.13	0.19	0.13	0.44	1	0.88	0.56	0.5	0.44	0.38	0.44	0.25	0.13
sense	NC_004668.1	ANNOgesic	5UTR	2066372	2066422	.	-	.	EF_RS10305	pyruvate:ferredoxin (flavodoxin) oxidoreductase	545	1	2.74		0.01	0.01	0.01	0.07	0.1	0.11	0.06	0.1	0.06	0.06	0.07	0.04	0.03	0.03	0.07	0.02	0.03	0.04	0.02	0.02	0.05		0.09	0.09	0.09	0.64	0.91	1	0.55	0.91	0.55	0.55	0.64	0.36	0.27
sense	NC_004668.1	ANNOgesic	5UTR	2068438	2068459	.	-	.	EF_RS10315	MerR family transcriptional regulator	4205	1	3.62		0	0	0	0.03	0.07	0.13	0.09	0.05	0.07	0.13	0.15	0.09	0.05	0.02	0.02	0.01	0.02	0.02	0.01	0.01	0.03		0	0	0	0.2	0.47	0.87	0.6	0.33	0.47	0.87	1	0.6	0.33
sense	NC_004668.1	ANNOgesic	5UTR	2071562	2071577	.	-	.	EF_RS10330	glycerophosphodiester phosphodiesterase	414	1	2.62		0	0	0	0.02	0.07	0.06	0.07	0.07	0.15	0.11	0.15	0.06	0.05	0	0.07	0.02	0.02	0	0.01	0.02	0.05		0	0	0	0.13	0.47	0.4	0.47	0.47	1	0.73	1	0.4	0.33
sense	NC_004668.1	ANNOgesic	5UTR	2074453	2074468	.	-	.	EF_RS10340	GDP-mannose 4%2C6-dehydratase	213	1	2.33		0.02	0.01	0.08	0.06	0.12	0.11	0.05	0.1	0.12	0.08	0.08	0.05	0	0	0.05	0.03	0.01	0	0	0.01	0.02		0.17	0.08	0.67	0.5	1	0.92	0.42	0.83	1	0.67	0.67	0.42	0
sense	NC_004668.1	ANNOgesic	5UTR	2082089	2082187	.	-	.	EF_RS10375	2-C-methyl-D-erythritol 4-phosphate cytidylyltransferase	186	1	2.27		0.01	0.02	0	0.03	0.12	0.09	0.06	0.12	0.08	0.06	0.07	0.08	0.03	0.05	0.12	0.04	0	0	0.01	0.02	0.02		0.08	0.17	0	0.25	1	0.75	0.5	1	0.67	0.5	0.58	0.67	0.25
sense	NC_004668.1	ANNOgesic	5UTR	2082328	2082363	.	+	.	EF_RS10380	IS256-like element ISEf1 family transposase	192	1	2.28		0.17	0.14	0.08	0.05	0.07	0.07	0.05	0.08	0.03	0.07	0.04	0.04	0.01	0.02	0.03	0	0	0.01	0.01	0.01	0.02		1	0.82	0.47	0.29	0.41	0.41	0.29	0.47	0.18	0.41	0.24	0.24	0.06
sense	NC_004668.1	ANNOgesic	5UTR	2086583	2086698	.	-	.	EF_RS10385	hypothetical protein	61	0	1.79		0.02	0	0	0	0	0.16	0.15	0.08	0	0.16	0.13	0.03	0.14	0	0	0	0	0	0.04	0	0.1		0.13	0	0	0	0	1	0.94	0.5	0	1	0.81	0.19	0.88
sense	NC_004668.1	ANNOgesic	5UTR	2088449	2088487	.	-	.	EF_RS10395	glycosyltransferase	139	1	2.14		0	0.01	0.02	0.04	0.11	0.07	0.11	0.1	0.04	0.08	0.14	0.01	0.04	0.08	0.06	0	0	0.02	0.02	0.01	0.03		0	0.07	0.14	0.29	0.79	0.5	0.79	0.71	0.29	0.57	1	0.07	0.29
sense	NC_004668.1	ANNOgesic	5UTR	2089981	2090033	.	-	.	EF_RS10400	sugar transferase	3401	1	3.53		0	0	0.01	0.03	0.07	0.11	0.1	0.1	0.06	0.08	0.05	0.04	0.03	0.03	0.05	0.01	0.04	0.03	0.02	0.02	0.11		0	0	0.09	0.27	0.64	1	0.91	0.91	0.55	0.73	0.45	0.36	0.27
sense	NC_004668.1	ANNOgesic	5UTR	2098717	2098891	.	-	.	EF_RS10420	glycosyltransferase	1800	1	3.26		0	0	0.01	0.02	0.08	0.1	0.05	0.07	0.07	0.08	0.06	0.06	0.03	0.06	0.02	0.02	0.03	0.03	0.03	0.04	0.13		0	0	0.08	0.15	0.62	0.77	0.38	0.54	0.54	0.62	0.46	0.46	0.23
sense	NC_004668.1	ANNOgesic	5UTR	2100731	2100802	.	-	.	EF_RS10430	ABC transporter permease	650	1	2.81		0	0	0.01	0.07	0.17	0.13	0.1	0.11	0.07	0.04	0.06	0.03	0.02	0.02	0	0.01	0.05	0.05	0.01	0.02	0.05		0	0	0.06	0.41	1	0.76	0.59	0.65	0.41	0.24	0.35	0.18	0.12
sense	NC_004668.1	ANNOgesic	5UTR	2100931	2100979	.	+	.	EF_RS10435	hypothetical protein	1320	1	3.12		0.02	0.04	0.05	0.12	0.12	0.14	0.07	0.07	0.05	0.07	0.06	0.03	0.03	0	0.02	0	0	0.02	0.02	0.03	0.03		0.14	0.29	0.36	0.86	0.86	1	0.5	0.5	0.36	0.5	0.43	0.21	0.21
sense	NC_004668.1	ANNOgesic	5UTR	2101562	2101597	.	+	.	EF_RS10440	IS256-like element ISEf1 family transposase	185	1	2.27		0.18	0.15	0.08	0.05	0.07	0.07	0.05	0.08	0.03	0.05	0.04	0.02	0.02	0.02	0.03	0	0.01	0.01	0.01	0.01	0.02		1	0.83	0.44	0.28	0.39	0.39	0.28	0.44	0.17	0.28	0.22	0.11	0.11
sense	NC_004668.1	ANNOgesic	5UTR	2104281	2104313	.	-	.	EF_RS10450	IS256-like element IS256 family transposase	618	1	2.79		0.19	0.1	0.08	0.04	0.05	0.05	0.04	0.04	0.06	0.06	0.06	0.03	0.05	0.04	0.02	0.02	0.02	0.02	0.01	0.01	0.02		1	0.53	0.42	0.21	0.26	0.26	0.21	0.21	0.32	0.32	0.32	0.16	0.26
sense	NC_004668.1	ANNOgesic	5UTR	2109663	2109715	.	-	.	EF_RS10485	glucose-1-phosphate thymidylyltransferase RfbA	1405	1	3.15		0	0	0.01	0.03	0.09	0.11	0.06	0.08	0.05	0.08	0.09	0.06	0.04	0.02	0.08	0.02	0.03	0.02	0.01	0.03	0.06		0	0	0.09	0.27	0.82	1	0.55	0.73	0.45	0.73	0.82	0.55	0.36
sense	NC_004668.1	ANNOgesic	5UTR	2112117	2112186	.	-	.	EF_RS10500	glycosyltransferase family 2 protein	3430	1	3.54		0.03	0.03	0.04	0.12	0.18	0.12	0.08	0.08	0.05	0.04	0.02	0.02	0.02	0.01	0.04	0.02	0.02	0.02	0.02	0.02	0.02		0.17	0.17	0.22	0.67	1	0.67	0.44	0.44	0.28	0.22	0.11	0.11	0.11
sense	NC_004668.1	ANNOgesic	5UTR	2113375	2113400	.	-	.	EF_RS10505	undecaprenyl/decaprenyl-phosphate alpha-N-acetylglucosaminyl 1-phosphate transferase	753	1	2.88		0.02	0.01	0.02	0.08	0.18	0.14	0.11	0.09	0.03	0.06	0.05	0.02	0.01	0.02	0	0.02	0.02	0.02	0.03	0.02	0.06		0.11	0.06	0.11	0.44	1	0.78	0.61	0.5	0.17	0.33	0.28	0.11	0.06
sense	NC_004668.1	ANNOgesic	5UTR	2114394	2114502	.	-	.	EF_RS10510	YihY/virulence factor BrkB family protein	3695	1	3.57		0.01	0.02	0.03	0.08	0.15	0.13	0.09	0.08	0.06	0.05	0.04	0.05	0.03	0.02	0.02	0.02	0.02	0.03	0.02	0.03	0.04		0.07	0.13	0.2	0.53	1	0.87	0.6	0.53	0.4	0.33	0.27	0.33	0.2
sense	NC_004668.1	ANNOgesic	5UTR	2115174	2115201	.	-	.	EF_RS10515	type I methionyl aminopeptidase	1579	1	3.2		0	0	0	0.01	0.09	0.08	0.06	0.05	0.07	0.13	0.14	0.07	0.04	0.03	0.04	0.03	0.02	0.03	0.02	0.02	0.06		0	0	0	0.07	0.64	0.57	0.43	0.36	0.5	0.93	1	0.5	0.29
sense	NC_004668.1	ANNOgesic	5UTR	2115322	2115349	.	+	.	EF_RS10520	flavodoxin	2100	1	3.32		0	0	0.01	0.04	0.05	0.05	0.03	0.03	0.1	0.23	0.22	0.1	0.05	0.03	0	0.01	0	0.01	0.01	0.01	0.01		0	0	0.04	0.17	0.22	0.22	0.13	0.13	0.43	1	0.96	0.43	0.22
sense	NC_004668.1	ANNOgesic	5UTR	2116340	2116364	.	-	.	EF_RS10525	tryptophan-rich sensory protein	1011	1	3		0	0.01	0.01	0.06	0.15	0.06	0.03	0.06	0.08	0.14	0.15	0.09	0.04	0.01	0.02	0	0.03	0.01	0.01	0.02	0.03		0	0.07	0.07	0.4	1	0.4	0.2	0.4	0.53	0.93	1	0.6	0.27
sense	NC_004668.1	ANNOgesic	5UTR	2117070	2117122	.	-	.	EF_RS10530	TetR/AcrR family transcriptional regulator	4147	1	3.62		0.01	0.02	0.02	0.1	0.21	0.17	0.08	0.06	0.04	0.06	0.07	0.05	0.02	0.01	0.02	0.01	0.01	0.01	0.01	0.01	0.02		0.05	0.1	0.1	0.48	1	0.81	0.38	0.29	0.19	0.29	0.33	0.24	0.1
sense	NC_004668.1	ANNOgesic	5UTR	2118737	2118818	.	+	.	EF_RS10540	PH domain-containing protein	510	1	2.71		0	0.02	0.01	0.05	0.14	0.11	0.05	0.05	0.08	0.13	0.1	0.04	0.04	0	0.05	0.03	0.01	0.01	0.02	0.02	0.04		0	0.14	0.07	0.36	1	0.79	0.36	0.36	0.57	0.93	0.71	0.29	0.29
sense	NC_004668.1	ANNOgesic	5UTR	2119937	2119979	.	-	.	EF_RS10550	nucleoside deaminase	361	1	2.56		0	0.02	0.02	0.1	0.11	0.17	0.04	0.13	0.1	0.07	0.05	0.04	0.02	0.02	0	0.01	0.05	0.02	0	0	0.02		0	0.12	0.12	0.59	0.65	1	0.24	0.76	0.59	0.41	0.29	0.24	0.12
sense	NC_004668.1	ANNOgesic	5UTR	2120002	2120015	.	+	.	EF_RS10555	helix-turn-helix domain-containing protein	652	1	2.81		0.02	0.03	0.03	0.06	0.18	0.09	0.11	0.1	0.05	0.05	0.03	0.02	0.03	0	0.01	0.01	0.01	0.01	0.04	0.03	0.08		0.11	0.17	0.17	0.33	1	0.5	0.61	0.56	0.28	0.28	0.17	0.11	0.17
sense	NC_004668.1	ANNOgesic	5UTR	2122133	2122159	.	-	.	EF_RS10565	hypothetical protein	12536	1	4.1		0	0	0	0.02	0.04	0.04	0.03	0.04	0.05	0.14	0.28	0.15	0.07	0.02	0.01	0.01	0.01	0.01	0.01	0.01	0.03		0	0	0	0.07	0.14	0.14	0.11	0.14	0.18	0.5	1	0.54	0.25
sense	NC_004668.1	ANNOgesic	5UTR	2123108	2123120	.	+	.	EF_RS10575	YxeA family protein	5105	1	3.71		0	0.01	0.01	0.03	0.12	0.14	0.12	0.13	0.09	0.1	0.09	0.03	0.02	0.01	0.02	0.01	0.01	0.01	0.01	0.02	0.02		0	0.07	0.07	0.21	0.86	1	0.86	0.93	0.64	0.71	0.64	0.21	0.14
sense	NC_004668.1	ANNOgesic	5UTR	2122921	2123204	.	-	.	EF_RS10570	zinc metallopeptidase	573	1	2.76		0.01	0.01	0.01	0.06	0.09	0.13	0.14	0.07	0.05	0.08	0.1	0.05	0.05	0.03	0.03	0.02	0.02	0.01	0.01	0.01	0.02		0.07	0.07	0.07	0.43	0.64	0.93	1	0.5	0.36	0.57	0.71	0.36	0.36
sense	NC_004668.1	ANNOgesic	5UTR	2124515	2124538	.	-	.	EF_RS10580	nucleoid-associated protein	400	1	2.6		0.01	0.01	0.01	0.05	0.15	0.16	0.05	0.06	0.07	0.07	0.08	0.02	0.01	0.03	0.04	0	0.04	0.03	0.03	0.01	0.04		0.06	0.06	0.06	0.31	0.94	1	0.31	0.38	0.44	0.44	0.5	0.13	0.06
sense	NC_004668.1	ANNOgesic	5UTR	2126109	2126150	.	-	.	EF_RS10585	PTS system trehalose-specific EIIBC component	2003	1	3.3		0	0	0.01	0.05	0.1	0.07	0.04	0.05	0.07	0.15	0.16	0.08	0.07	0.03	0.02	0.01	0.01	0.02	0.02	0.02	0.03		0	0	0.06	0.31	0.63	0.44	0.25	0.31	0.44	0.94	1	0.5	0.44
sense	NC_004668.1	ANNOgesic	5UTR	2126295	2126321	.	+	.	EF_RS10590	VOC family protein	233	1	2.37		0.01	0	0.01	0.07	0.09	0.12	0.08	0.05	0.07	0.1	0.18	0.08	0.04	0.02	0	0	0.06	0	0.01	0.01	0.01		0.06	0	0.06	0.39	0.5	0.67	0.44	0.28	0.39	0.56	1	0.44	0.22
sense	NC_004668.1	ANNOgesic	5UTR	2128361	2128376	.	-	.	EF_RS10600	FUSC family protein	515	1	2.71		0.03	0.03	0.02	0.06	0.07	0.14	0.09	0.11	0.06	0.06	0.04	0.04	0.03	0.02	0.03	0.02	0.02	0.02	0.02	0.03	0.05		0.21	0.21	0.14	0.43	0.5	1	0.64	0.79	0.43	0.43	0.29	0.29	0.21
sense	NC_004668.1	ANNOgesic	5UTR	2128498	2128534	.	+	.	EF_RS10605	GH92 family glycosyl hydrolase	108	1	2.03		0	0	0.03	0.15	0.08	0.23	0.06	0.11	0.06	0.04	0	0.03	0	0	0.07	0.04	0	0.03	0.04	0.01	0.03		0	0	0.13	0.65	0.35	1	0.26	0.48	0.26	0.17	0	0.13	0
sense	NC_004668.1	ANNOgesic	5UTR	2133921	2134146	.	-	.	EF_RS10615	sensor histidine kinase	1498	1	3.18		0	0.03	0.05	0.14	0.21	0.17	0.1	0.08	0.05	0.05	0.04	0.02	0.01	0.01	0.01	0	0	0.01	0.01	0.01	0.01		0	0.14	0.24	0.67	1	0.81	0.48	0.38	0.24	0.24	0.19	0.1	0.05
sense	NC_004668.1	ANNOgesic	5UTR	2143018	2143192	.	-	.	EF_RS10640	DUF11 domain-containing protein	463	1	2.67		0	0	0.01	0.02	0.03	0.07	0.01	0.04	0.05	0.05	0.11	0.14	0.07	0.1	0.03	0.04	0.02	0.04	0.02	0.02	0.13		0	0	0.07	0.14	0.21	0.5	0.07	0.29	0.36	0.36	0.79	1	0.5
sense	NC_004668.1	ANNOgesic	5UTR	2144259	2144271	.	-	.	EF_RS10645	MerR family DNA-binding transcriptional regulator	364	1	2.56		0	0	0.01	0	0.13	0.07	0.12	0.1	0.09	0.12	0.1	0.04	0.02	0.05	0	0.01	0	0.02	0.03	0.03	0.07		0	0	0.08	0	1	0.54	0.92	0.77	0.69	0.92	0.77	0.31	0.15
sense	NC_004668.1	ANNOgesic	5UTR	2161435	2161465	.	+	.	EF_RS10710	LacI family DNA-binding transcriptional regulator	196	1	2.29		0.01	0.01	0	0.05	0.21	0.09	0.04	0.06	0.09	0.09	0.11	0.05	0.02	0.06	0	0.01	0.03	0.02	0.01	0.01	0.01		0.05	0.05	0	0.24	1	0.43	0.19	0.29	0.43	0.43	0.52	0.24	0.1
sense	NC_004668.1	ANNOgesic	5UTR	2161447	2161465	.	+	.	EF_RS10710	LacI family DNA-binding transcriptional regulator	196	1	2.29		0.01	0.01	0	0.05	0.21	0.09	0.04	0.06	0.09	0.09	0.11	0.05	0.02	0.06	0	0.01	0.03	0.02	0.01	0.01	0.01		0.05	0.05	0	0.24	1	0.43	0.19	0.29	0.43	0.43	0.52	0.24	0.1
sense	NC_004668.1	ANNOgesic	5UTR	2164971	2165154	.	-	.	EF_RS10720	site-specific integrase	3514	1	3.55		0.02	0.1	0.09	0.13	0.22	0.13	0.08	0.04	0.04	0.03	0.03	0.02	0.01	0.01	0.01	0.01	0.01	0	0	0	0.01		0.09	0.45	0.41	0.59	1	0.59	0.36	0.18	0.18	0.14	0.14	0.09	0.05
sense	NC_004668.1	ANNOgesic	5UTR	2180889	2180914	.	+	.	EF_RS10790	MurR/RpiR family transcriptional regulator	133	1	2.12		0	0	0.02	0.02	0.11	0.21	0.14	0.07	0.05	0.06	0.1	0.04	0.06	0	0	0.06	0	0.04	0	0.01	0.01		0	0	0.1	0.1	0.52	1	0.67	0.33	0.24	0.29	0.48	0.19	0.29
sense	NC_004668.1	ANNOgesic	5UTR	2181818	2181852	.	+	.	EF_RS10795	hypothetical protein	290	1	2.46		0	0	0.02	0.02	0.18	0.14	0.06	0.1	0.13	0.11	0.07	0.04	0.04	0	0.03	0	0	0.02	0.01	0.01	0.01		0	0	0.11	0.11	1	0.78	0.33	0.56	0.72	0.61	0.39	0.22	0.22
sense	NC_004668.1	ANNOgesic	5UTR	2182469	2182765	.	+	.			266	1	2.42		0.01	0.01	0.03	0.06	0.2	0.14	0.06	0.09	0.1	0.11	0.04	0	0.02	0	0	0.06	0.04	0.02	0	0.02	0		0.05	0.05	0.15	0.3	1	0.7	0.3	0.45	0.5	0.55	0.2	0	0.1
sense	NC_004668.1	ANNOgesic	5UTR	2193482	2193523	.	-	.	EF_RS10850	glycoside hydrolase family 88 protein	21	0	1.32		0	0	0	0	0	0	0	0.23	0	0	0	0.16	0	0	0	0	0.23	0	0.05	0.11	0.23		0	0	0	0	0	0	0	1	0	0	0	0.7	0
sense	NC_004668.1	ANNOgesic	5UTR	2194383	2194411	.	-	.	EF_RS10855	GntR family transcriptional regulator	711	1	2.85		0	0	0	0.02	0.09	0.1	0.08	0.06	0.09	0.11	0.13	0.11	0.04	0.02	0.03	0.02	0.01	0.02	0.01	0.01	0.04		0	0	0	0.15	0.69	0.77	0.62	0.46	0.69	0.85	1	0.85	0.31
sense	NC_004668.1	ANNOgesic	5UTR	2194812	2194879	.	+	.			120	1	2.08		0.02	0.02	0.02	0.27	0.25	0.13	0.1	0	0.07	0	0	0	0	0	0	0	0	0.05	0	0	0.08		0.07	0.07	0.07	1	0.93	0.48	0.37	0	0.26	0	0	0	0
sense	NC_004668.1	ANNOgesic	5UTR	2204047	2204066	.	+	.	EF_RS10890	hypothetical protein	40	0	1.6		0.05	0.04	0.04	0	0	0.06	0.08	0	0.16	0.24	0.14	0.12	0	0	0	0	0	0	0.06	0.02	0		0.21	0.17	0.17	0	0	0.25	0.33	0	0.67	1	0.58	0.5	0
sense	NC_004668.1	ANNOgesic	5UTR	2206573	2206625	.	-	.	EF_RS10900	recombinase family protein	26704	1	4.43		0	0	0	0	0	0.01	0.01	0.01	0.08	0.15	0.18	0.12	0.11	0.08	0.09	0.04	0.04	0.02	0.01	0.01	0.03		0	0	0	0	0	0.06	0.06	0.06	0.44	0.83	1	0.67	0.61
sense	NC_004668.1	ANNOgesic	5UTR	2211588	2211601	.	+	.	EF_RS10930	helix-turn-helix transcriptional regulator	12989	1	4.11		0.01	0.05	0.05	0.14	0.21	0.16	0.1	0.07	0.05	0.05	0.04	0.02	0.01	0.01	0.01	0	0	0	0	0	0.01		0.05	0.24	0.24	0.67	1	0.76	0.48	0.33	0.24	0.24	0.19	0.1	0.05
sense	NC_004668.1	ANNOgesic	5UTR	2219031	2219063	.	-	.	EF_RS10970	aminoglycoside 6-adenylyltransferase	923	1	2.97		0	0	0.01	0.03	0.06	0.07	0.07	0.07	0.07	0.08	0.08	0.07	0.05	0.03	0.03	0.03	0.06	0.01	0.02	0.03	0.14		0	0	0.07	0.21	0.43	0.5	0.5	0.5	0.5	0.57	0.57	0.5	0.36
sense	NC_004668.1	ANNOgesic	5UTR	2221470	2221559	.	+	.	EF_RS10990	helix-turn-helix transcriptional regulator	182	1	2.26		0.08	0.04	0.06	0.06	0.11	0.06	0.09	0.03	0.02	0	0.03	0.12	0	0.03	0.17	0.05	0	0	0.05	0	0.02		0.47	0.24	0.35	0.35	0.65	0.35	0.53	0.18	0.12	0	0.18	0.71	0
sense	NC_004668.1	ANNOgesic	5UTR	2233006	2233230	.	-	.			16151	1	4.21		0.01	0.03	0.06	0.12	0.18	0.15	0.08	0.08	0.07	0.06	0.05	0.03	0.02	0.01	0.01	0.01	0.01	0	0.01	0.01	0.02		0.06	0.17	0.33	0.67	1	0.83	0.44	0.44	0.39	0.33	0.28	0.17	0.11
sense	NC_004668.1	ANNOgesic	5UTR	2264083	2264125	.	-	.	EF_RS11175	hypothetical protein	413	1	2.62		0.02	0.03	0.02	0.06	0.29	0.16	0.08	0.05	0.06	0.03	0.03	0.01	0.01	0	0.02	0.01	0.02	0.03	0.02	0.03	0.02		0.07	0.1	0.07	0.21	1	0.55	0.28	0.17	0.21	0.1	0.1	0.03	0.03
sense	NC_004668.1	ANNOgesic	5UTR	2274503	2274529	.	-	.	EF_RS11215	helix-turn-helix transcriptional regulator	18645	1	4.27		0.02	0.07	0.09	0.12	0.14	0.1	0.07	0.08	0.04	0.03	0.03	0.02	0.02	0.02	0.02	0.01	0.02	0.02	0.01	0.02	0.04		0.14	0.5	0.64	0.86	1	0.71	0.5	0.57	0.29	0.21	0.21	0.14	0.14
sense	NC_004668.1	ANNOgesic	5UTR	2276537	2276654	.	-	.	EF_RS11220	elongation factor 4	3966	1	3.6		0.01	0.01	0.01	0.03	0.09	0.11	0.1	0.09	0.1	0.09	0.1	0.05	0.03	0.01	0.01	0.01	0.02	0.01	0.02	0.03	0.07		0.09	0.09	0.09	0.27	0.82	1	0.91	0.82	0.91	0.82	0.91	0.45	0.27
sense	NC_004668.1	ANNOgesic	5UTR	2276760	2276784	.	+	.	EF_RS11225	GNAT family N-acetyltransferase	421	1	2.62		0	0.01	0.01	0.13	0.21	0.21	0.1	0.04	0.04	0.05	0.03	0.02	0.01	0.01	0.02	0.01	0.03	0.01	0.02	0.02	0.02		0	0.05	0.05	0.62	1	1	0.48	0.19	0.19	0.24	0.14	0.1	0.05
sense	NC_004668.1	ANNOgesic	5UTR	2281148	2281177	.	-	.	EF_RS11235	ATP-dependent chaperone ClpB	734	1	2.87		0	0	0	0.02	0.11	0.13	0.13	0.15	0.09	0.06	0.05	0.03	0.03	0.01	0.03	0	0.03	0.01	0.03	0.03	0.05		0	0	0	0.13	0.73	0.87	0.87	1	0.6	0.4	0.33	0.2	0.2
sense	NC_004668.1	ANNOgesic	5UTR	2281790	2281834	.	-	.	EF_RS11240	DoxX family protein	77	0	1.89		0	0	0	0.03	0.08	0	0	0	0.03	0.2	0.11	0.06	0.11	0.07	0.1	0	0	0.07	0.01	0.02	0.1		0	0	0	0.15	0.4	0	0	0	0.15	1	0.55	0.3	0.55
sense	NC_004668.1	ANNOgesic	5UTR	2285943	2286020	.	-	.	EF_RS11255	5-(carboxyamino)imidazole ribonucleotide synthase	1152	1	3.06		0.01	0	0.01	0.04	0.09	0.09	0.12	0.15	0.09	0.11	0.1	0.03	0.03	0.02	0.01	0.01	0.02	0.02	0.01	0	0.03		0.07	0	0.07	0.27	0.6	0.6	0.8	1	0.6	0.73	0.67	0.2	0.2
sense	NC_004668.1	ANNOgesic	5UTR	2287575	2287753	.	-	.	EF_RS11260	purine permease	531	1	2.73		0.01	0.01	0.01	0.03	0.11	0.17	0.12	0.12	0.09	0.06	0.07	0.05	0.05	0.02	0	0	0.01	0.01	0.01	0.01	0.06		0.06	0.06	0.06	0.18	0.65	1	0.71	0.71	0.53	0.35	0.41	0.29	0.29
sense	NC_004668.1	ANNOgesic	5UTR	2288174	2288416	.	-	.	EF_RS11265	xanthine phosphoribosyltransferase	5917	1	3.77		0.1	0.3	0.23	0.14	0.07	0.04	0.03	0.02	0.01	0.01	0.01	0.01	0.01	0	0	0	0	0	0	0	0.01		0.33	1	0.77	0.47	0.23	0.13	0.1	0.07	0.03	0.03	0.03	0.03	0.03
sense	NC_004668.1	ANNOgesic	5UTR	2289920	2289985	.	-	.	EF_RS11275	glycoside hydrolase family 73 protein	1467	1	3.17		0.01	0.02	0.02	0.09	0.16	0.17	0.11	0.06	0.07	0.07	0.06	0.03	0.02	0.03	0	0.01	0.02	0.01	0.01	0.01	0.02		0.06	0.12	0.12	0.53	0.94	1	0.65	0.35	0.41	0.41	0.35	0.18	0.12
sense	NC_004668.1	ANNOgesic	5UTR	2290777	2290791	.	-	.	EF_RS11285	hypothetical protein	1111	1	3.05		0.02	0.02	0.01	0.07	0.13	0.11	0.09	0.1	0.08	0.09	0.11	0.03	0.02	0.02	0.01	0.01	0.02	0.02	0.01	0.01	0.03		0.15	0.15	0.08	0.54	1	0.85	0.69	0.77	0.62	0.69	0.85	0.23	0.15
sense	NC_004668.1	ANNOgesic	5UTR	2290908	2290950	.	+	.	EF_RS11290	Gfo/Idh/MocA family oxidoreductase	331	1	2.52		0.01	0	0	0.07	0.21	0.14	0.09	0.06	0.05	0.1	0.09	0.05	0.04	0	0	0	0.01	0.02	0.01	0.01	0.01		0.05	0	0	0.33	1	0.67	0.43	0.29	0.24	0.48	0.43	0.24	0.19
sense	NC_004668.1	ANNOgesic	5UTR	2295082	2295098	.	-	.	EF_RS11305	DUF5590 domain-containing protein	1024	1	3.01		0	0.01	0.02	0.03	0.07	0.08	0.06	0.05	0.08	0.11	0.15	0.09	0.05	0.04	0.02	0.02	0.03	0.01	0.01	0.02	0.04		0	0.07	0.13	0.2	0.47	0.53	0.4	0.33	0.53	0.73	1	0.6	0.33
sense	NC_004668.1	ANNOgesic	5UTR	2297947	2297953	.	-	.	EF_RS11310	DEAD/DEAH box helicase family protein	417	1	2.62		0	0.01	0.01	0.04	0.18	0.11	0.07	0.08	0.03	0.08	0.05	0.05	0.02	0.04	0.04	0.01	0.07	0.01	0.03	0.01	0.05		0	0.06	0.06	0.22	1	0.61	0.39	0.44	0.17	0.44	0.28	0.28	0.11
sense	NC_004668.1	ANNOgesic	5UTR	2301117	2301155	.	-	.	EF_RS11320	amino acid permease	2571	1	3.41		0.01	0.02	0.03	0.06	0.13	0.13	0.11	0.11	0.06	0.07	0.04	0.02	0.02	0	0.03	0.01	0.01	0.03	0.03	0.04	0.06		0.08	0.15	0.23	0.46	1	1	0.85	0.85	0.46	0.54	0.31	0.15	0.15
sense	NC_004668.1	ANNOgesic	5UTR	2305684	2305768	.	-	.	EF_RS11325	PolC-type DNA polymerase III	2961	1	3.47		0.12	0.09	0.11	0.08	0.08	0.06	0.06	0.06	0.04	0.05	0.05	0.04	0.03	0.04	0.01	0.01	0.01	0.01	0.01	0.01	0.03		1	0.75	0.92	0.67	0.67	0.5	0.5	0.5	0.33	0.42	0.42	0.33	0.25
sense	NC_004668.1	ANNOgesic	5UTR	2308993	2309152	.	-	.	EF_RS11335	RIP metalloprotease RseP	980	1	2.99		0.01	0.03	0.02	0.07	0.07	0.09	0.06	0.08	0.06	0.08	0.08	0.07	0.06	0.02	0.03	0.02	0.02	0.02	0.02	0.02	0.06		0.11	0.33	0.22	0.78	0.78	1	0.67	0.89	0.67	0.89	0.89	0.78	0.67
sense	NC_004668.1	ANNOgesic	5UTR	2309380	2309410	.	+	.	EF_RS11340	SDR family oxidoreductase	20	0	1.3		0	0	0	0	0.14	0.12	0	0.11	0.1	0.09	0.27	0.08	0	0	0	0	0	0	0	0	0.08		0	0	0	0	0.52	0.44	0	0.41	0.37	0.33	1	0.3	0
sense	NC_004668.1	ANNOgesic	5UTR	2313238	2313266	.	-	.	EF_RS11360	AAA family ATPase	745	1	2.87		0	0.01	0.01	0.04	0.06	0.06	0.04	0.08	0.08	0.11	0.15	0.09	0.09	0.03	0.05	0.01	0.02	0.02	0.01	0.02	0.02		0	0.07	0.07	0.27	0.4	0.4	0.27	0.53	0.53	0.73	1	0.6	0.6
sense	NC_004668.1	ANNOgesic	5UTR	2319158	2319198	.	-	.	EF_RS11385	Fe-S cluster assembly ATPase SufC	902	1	2.96		0	0	0	0.02	0.05	0.04	0.04	0.04	0.06	0.15	0.18	0.11	0.07	0.04	0.02	0.02	0.03	0.02	0.01	0.03	0.06		0	0	0	0.11	0.28	0.22	0.22	0.22	0.33	0.83	1	0.61	0.39
sense	NC_004668.1	ANNOgesic	5UTR	2322844	2322968	.	-	.	EF_RS11405	30S ribosomal protein S2	154261	1	5.19		0.01	0.06	0.08	0.08	0.08	0.06	0.04	0.03	0.05	0.1	0.1	0.06	0.04	0.02	0.03	0.01	0.02	0.02	0.02	0.03	0.06		0.1	0.6	0.8	0.8	0.8	0.6	0.4	0.3	0.5	1	1	0.6	0.4
sense	NC_004668.1	ANNOgesic	5UTR	2324262	2324274	.	-	.	EF_RS11415	RNA methyltransferase	501	1	2.7		0	0	0	0.02	0.07	0.08	0.09	0.12	0.07	0.09	0.08	0.05	0.03	0.02	0.02	0.02	0.06	0.01	0.03	0.04	0.12		0	0	0	0.17	0.58	0.67	0.75	1	0.58	0.75	0.67	0.42	0.25
sense	NC_004668.1	ANNOgesic	5UTR	2324345	2324369	.	+	.	EF_RS11420	acylphosphatase	65	0	1.81		0.01	0	0	0.08	0	0.04	0.05	0.14	0.06	0.12	0.21	0.18	0.09	0	0	0	0	0	0	0	0.02		0.05	0	0	0.38	0	0.19	0.24	0.67	0.29	0.57	1	0.86	0.43
sense	NC_004668.1	ANNOgesic	5UTR	2329373	2329579	.	-	.			60116	1	4.78		0.01	0.08	0.14	0.19	0.18	0.13	0.07	0.05	0.04	0.03	0.02	0.01	0.01	0.01	0.01	0	0.01	0	0	0.01	0.01		0.05	0.42	0.74	1	0.95	0.68	0.37	0.26	0.21	0.16	0.11	0.05	0.05
sense	NC_004668.1	ANNOgesic	5UTR	2335500	2335530	.	-	.	EF_RS11470	PhoH family protein	2117	1	3.33		0	0	0.01	0.02	0.07	0.08	0.08	0.08	0.07	0.17	0.15	0.07	0.04	0.02	0.04	0.01	0.02	0.02	0.01	0.01	0.05		0	0	0.06	0.12	0.41	0.47	0.47	0.47	0.41	1	0.88	0.41	0.24
sense	NC_004668.1	ANNOgesic	5UTR	2336335	2336414	.	-	.	EF_RS11480	30S ribosomal protein S21	201176	1	5.3		0	0.02	0.04	0.08	0.11	0.07	0.04	0.02	0.07	0.16	0.14	0.08	0.06	0.03	0.02	0.01	0.01	0.01	0.01	0	0.01		0	0.13	0.25	0.5	0.69	0.44	0.25	0.13	0.44	1	0.88	0.5	0.38
sense	NC_004668.1	ANNOgesic	5UTR	2336935	2336987	.	-	.	EF_RS11485	transcriptional repressor	201	1	2.3		0.01	0.01	0.01	0.01	0.17	0.14	0.05	0.08	0.14	0.06	0.07	0.08	0.01	0.09	0.04	0	0	0	0	0.02	0.02		0.06	0.06	0.06	0.06	1	0.82	0.29	0.47	0.82	0.35	0.41	0.47	0.06
sense	NC_004668.1	ANNOgesic	5UTR	2337010	2337067	.	+	.	EF_RS11490	kinase/pyrophosphorylase	465	1	2.67		0	0.01	0	0.04	0.07	0.09	0.03	0.05	0.08	0.12	0.19	0.06	0.04	0.01	0	0.03	0.04	0.04	0.01	0.02	0.07		0	0.05	0	0.21	0.37	0.47	0.16	0.26	0.42	0.63	1	0.32	0.21
sense	NC_004668.1	ANNOgesic	5UTR	2341489	2341507	.	-	.	EF_RS11510	winged helix-turn-helix transcriptional regulator	850	1	2.93		0	0	0	0.02	0.05	0.05	0.04	0.06	0.07	0.06	0.08	0.04	0.05	0.05	0.07	0.02	0.07	0.03	0.05	0.08	0.11		0	0	0	0.18	0.45	0.45	0.36	0.55	0.64	0.55	0.73	0.36	0.45
sense	NC_004668.1	ANNOgesic	5UTR	2345812	2345835	.	-	.	EF_RS11525	PLP-dependent aminotransferase family protein	112	1	2.05		0.01	0	0.05	0.07	0.08	0.04	0.28	0.1	0.02	0.14	0.05	0	0.02	0	0	0	0	0	0.03	0.06	0.04		0.04	0	0.18	0.25	0.29	0.14	1	0.36	0.07	0.5	0.18	0	0.07
sense	NC_004668.1	ANNOgesic	5UTR	2347304	2347352	.	-	.	EF_RS11535	helix-turn-helix transcriptional regulator	2200	1	3.34		0	0	0	0.01	0.03	0.05	0.03	0.05	0.05	0.11	0.19	0.11	0.07	0.02	0.04	0.02	0.03	0.02	0.02	0.04	0.11		0	0	0	0.05	0.16	0.26	0.16	0.26	0.26	0.58	1	0.58	0.37
sense	NC_004668.1	ANNOgesic	5UTR	2348444	2348524	.	-	.	EF_RS11540	GMP reductase	644	1	2.81		0.01	0.01	0.02	0.06	0.2	0.19	0.15	0.07	0.06	0.05	0.06	0.02	0.01	0	0.02	0.01	0	0	0.01	0.02	0.01		0.05	0.05	0.1	0.3	1	0.95	0.75	0.35	0.3	0.25	0.3	0.1	0.05
sense	NC_004668.1	ANNOgesic	5UTR	2351306	2351329	.	-	.	EF_RS11550	guanine deaminase	283	1	2.45		0	0	0.01	0.03	0.05	0.08	0.04	0.04	0.13	0.11	0.15	0.09	0.09	0.02	0	0.01	0	0.02	0.01	0.02	0.1		0	0	0.07	0.2	0.33	0.53	0.27	0.27	0.87	0.73	1	0.6	0.6
sense	NC_004668.1	ANNOgesic	5UTR	2351497	2351526	.	+	.	EF_RS11555	MBL fold metallo-hydrolase	1198	1	3.08		0	0.01	0.01	0.03	0.16	0.18	0.12	0.09	0.07	0.07	0.05	0.04	0.02	0.01	0.03	0.02	0.01	0.02	0.01	0.02	0.02		0	0.06	0.06	0.17	0.89	1	0.67	0.5	0.39	0.39	0.28	0.22	0.11
sense	NC_004668.1	ANNOgesic	5UTR	2353801	2353834	.	-	.	EF_RS11565	MurR/RpiR family transcriptional regulator	300	1	2.48		0.01	0.03	0.02	0.04	0.2	0.13	0.18	0.06	0.05	0.02	0.06	0.03	0.02	0	0.03	0	0.02	0.04	0.01	0.02	0.05		0.05	0.15	0.1	0.2	1	0.65	0.9	0.3	0.25	0.1	0.3	0.15	0.1
sense	NC_004668.1	ANNOgesic	5UTR	2355343	2355588	.	-	.	EF_RS11570	PTS transporter subunit EIIC	64	0	1.81		0.01	0	0.02	0	0.05	0.08	0	0.04	0.13	0.09	0.28	0.06	0	0.06	0.08	0	0	0	0.03	0.02	0.05		0.04	0	0.07	0	0.18	0.29	0	0.14	0.46	0.32	1	0.21	0
sense	NC_004668.1	ANNOgesic	5UTR	2357340	2357362	.	-	.	EF_RS11580	DUF871 domain-containing protein	53	0	1.72		0.02	0	0	0.1	0	0.14	0	0.04	0.12	0.14	0.26	0	0.05	0.11	0	0	0	0	0.02	0	0		0.08	0	0	0.38	0	0.54	0	0.15	0.46	0.54	1	0	0.19
sense	NC_004668.1	ANNOgesic	5UTR	2357985	2358009	.	-	.	EF_RS11585	PTS glucose transporter subunit IIA	327	1	2.51		0.01	0.01	0.03	0.07	0.06	0.15	0.05	0.09	0.11	0.11	0.15	0.07	0.03	0.02	0	0	0.01	0	0	0.02	0.01		0.07	0.07	0.2	0.47	0.4	1	0.33	0.6	0.73	0.73	1	0.47	0.2
sense	NC_004668.1	ANNOgesic	5UTR	2358091	2358167	.	+	.	EF_RS11590	undecaprenyl-diphosphate phosphatase	1194	1	3.08		0	0.01	0	0.03	0.1	0.1	0.1	0.07	0.1	0.13	0.13	0.05	0.03	0.02	0.03	0.01	0.02	0.01	0.02	0.02	0.03		0	0.08	0	0.23	0.77	0.77	0.77	0.54	0.77	1	1	0.38	0.23
sense	NC_004668.1	ANNOgesic	5UTR	2358130	2358167	.	+	.	EF_RS11590	undecaprenyl-diphosphate phosphatase	1194	1	3.08		0	0.01	0	0.03	0.1	0.1	0.1	0.07	0.1	0.13	0.13	0.05	0.03	0.02	0.03	0.01	0.02	0.01	0.02	0.02	0.03		0	0.08	0	0.23	0.77	0.77	0.77	0.54	0.77	1	1	0.38	0.23
sense	NC_004668.1	ANNOgesic	5UTR	2361510	2361515	.	-	.	EF_RS11605	inorganic phosphate transporter	924	1	2.97		0.02	0.05	0.04	0.11	0.19	0.11	0.05	0.07	0.04	0.05	0.06	0.04	0.01	0.01	0.01	0.01	0.02	0.02	0.03	0.02	0.03		0.11	0.26	0.21	0.58	1	0.58	0.26	0.37	0.21	0.26	0.32	0.21	0.05
sense	NC_004668.1	ANNOgesic	5UTR	2361667	2361721	.	+	.	EF_RS11610	30S ribosomal protein S20	99277	1	5		0	0	0	0.01	0.02	0.04	0.05	0.08	0.1	0.24	0.24	0.09	0.05	0.02	0.01	0.01	0.01	0.01	0.01	0.01	0.02		0	0	0	0.04	0.08	0.17	0.21	0.33	0.42	1	1	0.38	0.21
sense	NC_004668.1	ANNOgesic	5UTR	2362595	2362632	.	-	.	EF_RS11615	acyl-CoA thioesterase	585	1	2.77		0	0.01	0.03	0.07	0.2	0.16	0.1	0.06	0.06	0.07	0.1	0.03	0.02	0.02	0	0.01	0.01	0.01	0.01	0.01	0.02		0	0.05	0.15	0.35	1	0.8	0.5	0.3	0.3	0.35	0.5	0.15	0.1
sense	NC_004668.1	ANNOgesic	5UTR	2362754	2362785	.	+	.	EF_RS11620	ketopantoate reductase family protein	2034	1	3.31		0	0	0.01	0.09	0.2	0.18	0.12	0.09	0.06	0.09	0.06	0.03	0.02	0	0	0	0.01	0	0.01	0.01	0.02		0	0	0.05	0.45	1	0.9	0.6	0.45	0.3	0.45	0.3	0.15	0.1
sense	NC_004668.1	ANNOgesic	5UTR	2364806	2364831	.	-	.	EF_RS11625	DNA polymerase III subunit delta	501	1	2.7		0.05	0.03	0.05	0.09	0.09	0.11	0.14	0.06	0.07	0.09	0.1	0.06	0.02	0	0.02	0	0	0	0	0.01	0.02		0.36	0.21	0.36	0.64	0.64	0.79	1	0.43	0.5	0.64	0.71	0.43	0.14
sense	NC_004668.1	ANNOgesic	5UTR	2367666	2367725	.	-	.	EF_RS11635	ComE operon protein 2	172	1	2.24		0	0.01	0.02	0.08	0.19	0.07	0.05	0.05	0.07	0.16	0.16	0.08	0.03	0	0	0.02	0	0	0	0.01	0		0	0.05	0.11	0.42	1	0.37	0.26	0.26	0.37	0.84	0.84	0.42	0.16
sense	NC_004668.1	ANNOgesic	5UTR	2370633	2370665	.	-	.	EF_RS11655	16S rRNA (guanine(966)-N(2))-methyltransferase RsmD	341	1	2.53		0.01	0.02	0.01	0.02	0.07	0.06	0.06	0.06	0.12	0.15	0.19	0.06	0.02	0	0.05	0.01	0.01	0	0.02	0.01	0.05		0.05	0.11	0.05	0.11	0.37	0.32	0.32	0.32	0.63	0.79	1	0.32	0.11
sense	NC_004668.1	ANNOgesic	5UTR	2376072	2376303	.	-	.	EF_RS11675	pyruvate carboxylase	3611	1	3.56		0.01	0.02	0.03	0.07	0.12	0.13	0.09	0.08	0.06	0.05	0.06	0.04	0.02	0.02	0.02	0.03	0.03	0.02	0.03	0.03	0.06		0.08	0.15	0.23	0.54	0.92	1	0.69	0.62	0.46	0.38	0.46	0.31	0.15
sense	NC_004668.1	ANNOgesic	5UTR	2377622	2377648	.	-	.	EF_RS11685	YlaN family protein	658	1	2.82		0	0	0	0.02	0.11	0.06	0.06	0.07	0.1	0.11	0.16	0.05	0.04	0.01	0.04	0.03	0.02	0.02	0.01	0.02	0.04		0	0	0	0.13	0.69	0.38	0.38	0.44	0.63	0.69	1	0.31	0.25
sense	NC_004668.1	ANNOgesic	5UTR	2379618	2379644	.	-	.	EF_RS11690	DNA helicase RecQ	214	1	2.33		0.02	0.01	0.02	0.06	0.22	0.08	0.1	0.08	0.03	0.17	0.06	0.05	0	0	0	0	0	0	0.02	0.04	0.03		0.09	0.05	0.09	0.27	1	0.36	0.45	0.36	0.14	0.77	0.27	0.23	0
sense	NC_004668.1	ANNOgesic	5UTR	2381771	2381826	.	-	.	EF_RS11695	translational GTPase TypA	14649	1	4.17		0	0	0	0.03	0.1	0.18	0.14	0.12	0.08	0.07	0.06	0.04	0.02	0.01	0.01	0.01	0.01	0.02	0.02	0.02	0.05		0	0	0	0.17	0.56	1	0.78	0.67	0.44	0.39	0.33	0.22	0.11
sense	NC_004668.1	ANNOgesic	5UTR	2383053	2383067	.	-	.	EF_RS11705	UPF0223 family protein	1505	1	3.18		0	0.01	0.01	0.05	0.13	0.15	0.13	0.1	0.09	0.07	0.06	0.04	0.03	0.01	0.02	0	0.02	0.01	0.01	0.02	0.03		0	0.07	0.07	0.33	0.87	1	0.87	0.67	0.6	0.47	0.4	0.27	0.2
sense	NC_004668.1	ANNOgesic	5UTR	2384368	2384521	.	-	.	EF_RS11710	voltage-gated chloride channel family protein	4515	1	3.65		0.21	0.12	0.09	0.15	0.14	0.08	0.04	0.04	0.02	0.01	0.02	0.01	0.01	0.01	0.02	0.01	0	0.01	0	0	0.01		1	0.57	0.43	0.71	0.67	0.38	0.19	0.19	0.1	0.05	0.1	0.05	0.05
sense	NC_004668.1	ANNOgesic	5UTR	2385954	2386013	.	-	.			112	1	2.05		0.01	0.06	0	0.05	0.1	0.04	0.11	0.06	0.06	0.19	0.17	0.07	0.02	0	0	0	0	0	0	0.01	0.03		0.05	0.32	0	0.26	0.53	0.21	0.58	0.32	0.32	1	0.89	0.37	0.11
sense	NC_004668.1	ANNOgesic	5UTR	2390946	2390961	.	+	.	EF_RS11730	helix-turn-helix transcriptional regulator	867	1	2.94		0	0	0	0.02	0.06	0.08	0.05	0.05	0.08	0.12	0.16	0.13	0.06	0.01	0.02	0.01	0.01	0.02	0.02	0.03	0.06		0	0	0	0.13	0.38	0.5	0.31	0.31	0.5	0.75	1	0.81	0.38
sense	NC_004668.1	ANNOgesic	5UTR	2391880	2391903	.	-	.	EF_RS11735	HD domain-containing protein	6701	1	3.83		0.02	0.05	0.04	0.11	0.24	0.17	0.1	0.06	0.04	0.02	0.02	0.01	0.01	0.01	0.01	0.01	0.01	0.01	0.01	0.01	0.03		0.08	0.21	0.17	0.46	1	0.71	0.42	0.25	0.17	0.08	0.08	0.04	0.04
sense	NC_004668.1	ANNOgesic	5UTR	2393712	2393999	.	-	.	EF_RS11740	arginine--tRNA ligase	45289	1	4.66		0.01	0.05	0.12	0.16	0.18	0.12	0.08	0.06	0.04	0.03	0.03	0.02	0.01	0.01	0.01	0.01	0.01	0.01	0.01	0.01	0.02		0.06	0.28	0.67	0.89	1	0.67	0.44	0.33	0.22	0.17	0.17	0.11	0.06
sense	NC_004668.1	ANNOgesic	5UTR	2396014	2396020	.	-	.	EF_RS11755	ribosomal protein S18-alanine N-acetyltransferase	210	1	2.32		0.01	0.01	0.02	0.05	0.19	0.11	0.17	0.08	0.03	0.02	0.03	0.06	0.02	0.08	0.04	0	0	0.01	0.01	0.03	0.04		0.05	0.05	0.11	0.26	1	0.58	0.89	0.42	0.16	0.11	0.16	0.32	0.11
sense	NC_004668.1	ANNOgesic	5UTR	2396828	2397120	.	-	.	EF_RS11760	tRNA (adenosine(37)-N6)-threonylcarbamoyltransferase complex dimerization subunit type 1 TsaB	2564	1	3.41		0.01	0.01	0.03	0.06	0.15	0.15	0.11	0.09	0.07	0.05	0.06	0.04	0.03	0.02	0.01	0.02	0.01	0.02	0.01	0.02	0.04		0.07	0.07	0.2	0.4	1	1	0.73	0.6	0.47	0.33	0.4	0.27	0.2
sense	NC_004668.1	ANNOgesic	5UTR	2398950	2398963	.	-	.	EF_RS11765	penicillin-binding protein	101	1	2		0	0.03	0.04	0.13	0.06	0.2	0.15	0.09	0.1	0.08	0.03	0.05	0	0	0	0	0	0	0.03	0.01	0		0	0.15	0.2	0.65	0.3	1	0.75	0.45	0.5	0.4	0.15	0.25	0
sense	NC_004668.1	ANNOgesic	5UTR	2399127	2399158	.	+	.	EF_RS11770	SPFH domain-containing protein	299	1	2.48		0	0	0	0.01	0.11	0.08	0.04	0.04	0.05	0.2	0.15	0.05	0.04	0	0.03	0.03	0.02	0.04	0.01	0.02	0.09		0	0	0	0.05	0.55	0.4	0.2	0.2	0.25	1	0.75	0.25	0.2
sense	NC_004668.1	ANNOgesic	5UTR	2402518	2402668	.	+	.	EF_RS11785	DUF3862 domain-containing protein	22830	1	4.36		0.01	0.01	0.01	0.04	0.09	0.1	0.09	0.09	0.13	0.17	0.11	0.05	0.03	0.01	0.01	0.01	0.01	0.01	0.01	0	0.01		0.06	0.06	0.06	0.24	0.53	0.59	0.53	0.53	0.76	1	0.65	0.29	0.18
sense	NC_004668.1	ANNOgesic	5UTR	2404878	2404908	.	-	.	EF_RS11795	hypothetical protein	5327	1	3.73		0	0	0	0.02	0.04	0.05	0.04	0.04	0.07	0.24	0.24	0.11	0.04	0.02	0.01	0.01	0.01	0.01	0.01	0.01	0.02		0	0	0	0.08	0.17	0.21	0.17	0.17	0.29	1	1	0.46	0.17
sense	NC_004668.1	ANNOgesic	5UTR	2405616	2405633	.	-	.	EF_RS11800	diphthine--ammonia ligase	306	1	2.49		0.01	0	0.03	0.04	0.09	0.15	0.16	0.11	0.07	0.01	0.04	0.05	0.04	0.06	0	0.01	0	0.03	0.03	0.01	0.09		0.06	0	0.19	0.25	0.56	0.94	1	0.69	0.44	0.06	0.25	0.31	0.25
sense	NC_004668.1	ANNOgesic	5UTR	2418663	2418832	.	-	.	EF_RS11845	CDP-glycerol glycerophosphotransferase family protein	1709	1	3.23		0.02	0.07	0.06	0.13	0.28	0.16	0.08	0.06	0.03	0.02	0.02	0.01	0.01	0	0	0	0.01	0.01	0	0.01	0.01		0.07	0.25	0.21	0.46	1	0.57	0.29	0.21	0.11	0.07	0.07	0.04	0.04
sense	NC_004668.1	ANNOgesic	5UTR	2420748	2420777	.	-	.	EF_RS11855	isoprenyl transferase	1758	1	3.25		0	0.01	0	0.02	0.07	0.13	0.08	0.12	0.07	0.12	0.1	0.05	0.04	0.02	0.01	0.02	0.01	0.02	0.02	0.03	0.05		0	0.08	0	0.15	0.54	1	0.62	0.92	0.54	0.92	0.77	0.38	0.31
sense	NC_004668.1	ANNOgesic	5UTR	2423645	2423672	.	-	.	EF_RS11870	methionine ABC transporter ATP-binding protein	298	1	2.47		0	0	0	0	0.04	0.06	0.04	0.02	0.06	0.15	0.08	0.09	0.08	0	0.08	0.08	0.05	0.03	0.01	0.05	0.08		0	0	0	0	0.27	0.4	0.27	0.13	0.4	1	0.53	0.6	0.53
sense	NC_004668.1	ANNOgesic	5UTR	2423898	2424017	.	-	.			62322	1	4.79		0.06	0.1	0.14	0.15	0.13	0.09	0.06	0.05	0.03	0.03	0.03	0.02	0.01	0.01	0.01	0.01	0.01	0.01	0.01	0.01	0.03		0.4	0.67	0.93	1	0.87	0.6	0.4	0.33	0.2	0.2	0.2	0.13	0.07
sense	NC_004668.1	ANNOgesic	5UTR	2425951	2425978	.	-	.	EF_RS11885	FtsW/RodA/SpoVE family cell cycle protein	1201	1	3.08		0.01	0	0.02	0.07	0.1	0.09	0.1	0.08	0.06	0.06	0.06	0.04	0.02	0	0.02	0	0.02	0.03	0.05	0.05	0.11		0.09	0	0.18	0.64	0.91	0.82	0.91	0.73	0.55	0.55	0.55	0.36	0.18
sense	NC_004668.1	ANNOgesic	5UTR	2433487	2433515	.	-	.	EF_RS11900	fibrinogen-binding MSCRAMM adhesin Fss2	137	1	2.14		0	0	0.02	0.08	0.09	0.09	0.05	0.09	0.05	0.1	0.14	0.09	0.06	0.04	0	0.03	0	0	0.01	0.04	0.03		0	0	0.14	0.57	0.64	0.64	0.36	0.64	0.36	0.71	1	0.64	0.43
sense	NC_004668.1	ANNOgesic	5UTR	2434994	2435027	.	-	.	EF_RS11905	hypothetical protein	308	1	2.49		0.01	0	0.02	0.06	0.15	0.18	0.14	0.07	0.04	0.06	0.04	0.05	0.03	0.02	0	0.01	0.06	0.01	0	0.01	0.04		0.06	0	0.11	0.33	0.83	1	0.78	0.39	0.22	0.33	0.22	0.28	0.17
sense	NC_004668.1	ANNOgesic	5UTR	2435742	2435872	.	+	.	EF_RS11915	AzlC family ABC transporter permease	356	1	2.55		0.01	0.01	0	0.01	0.07	0.08	0	0.05	0.08	0.11	0.21	0.1	0.11	0.06	0.02	0.01	0	0.02	0	0.02	0.01		0.05	0.05	0	0.05	0.33	0.38	0	0.24	0.38	0.52	1	0.48	0.52
sense	NC_004668.1	ANNOgesic	5UTR	2437482	2437502	.	-	.	EF_RS11925	lipoprotein	1762	1	3.25		0.01	0.01	0.01	0.03	0.1	0.09	0.08	0.07	0.08	0.16	0.1	0.07	0.03	0.01	0	0.01	0.02	0.01	0.02	0.02	0.06		0.06	0.06	0.06	0.19	0.63	0.56	0.5	0.44	0.5	1	0.63	0.44	0.19
sense	NC_004668.1	ANNOgesic	5UTR	2444065	2444117	.	+	.	EF_RS11955	hypothetical protein	4064	1	3.61		0	0	0.01	0.02	0.02	0.02	0.03	0.04	0.1	0.18	0.19	0.08	0.06	0.03	0.03	0.02	0.02	0.03	0.03	0.03	0.05		0	0	0.05	0.11	0.11	0.11	0.16	0.21	0.53	0.95	1	0.42	0.32
sense	NC_004668.1	ANNOgesic	5UTR	2456769	2456797	.	-	.	EF_RS12045	nucleotidyltransferase domain-containing protein	720	1	2.86		0	0	0	0	0.02	0.03	0.02	0.02	0.04	0.19	0.21	0.14	0.11	0.04	0.03	0.02	0.04	0.01	0.01	0.01	0.04		0	0	0	0	0.1	0.14	0.1	0.1	0.19	0.9	1	0.67	0.52
sense	NC_004668.1	ANNOgesic	5UTR	2457152	2457256	.	-	.	EF_RS12050	hypothetical protein	47	0	1.67		0	0	0	0	0	0	0	0.08	0	0.05	0.1	0.08	0.1	0	0	0.33	0.2	0	0	0	0.07		0	0	0	0	0	0	0	0.24	0	0.15	0.3	0.24	0.3
sense	NC_004668.1	ANNOgesic	5UTR	2459995	2460037	.	-	.	EF_RS12080	transcriptional regulator	591	1	2.77		0.02	0.02	0.02	0.01	0	0.01	0.01	0	0.06	0.17	0.29	0.16	0.08	0.05	0.05	0.01	0	0.01	0.01	0.01	0.02		0.07	0.07	0.07	0.03	0	0.03	0.03	0	0.21	0.59	1	0.55	0.28
sense	NC_004668.1	ANNOgesic	5UTR	2460136	2460151	.	+	.	EF_RS12085	helix-turn-helix domain-containing protein	1081	1	3.03		0	0	0.01	0.02	0.16	0.17	0.1	0.09	0.1	0.09	0.1	0.04	0.03	0.01	0	0	0.01	0.02	0.02	0.02	0.02		0	0	0.06	0.12	0.94	1	0.59	0.53	0.59	0.53	0.59	0.24	0.18
sense	NC_004668.1	ANNOgesic	5UTR	2462535	2462558	.	+	.	EF_RS12105	hypothetical protein	12539	1	4.1		0.01	0.05	0.04	0.11	0.18	0.13	0.09	0.07	0.06	0.05	0.05	0.02	0.02	0.01	0.01	0	0.01	0.01	0.02	0.02	0.03		0.06	0.28	0.22	0.61	1	0.72	0.5	0.39	0.33	0.28	0.28	0.11	0.11
sense	NC_004668.1	ANNOgesic	5UTR	2463140	2463159	.	-	.	EF_RS12110	membrane protein	688	1	2.84		0	0.01	0	0.03	0.09	0.05	0.03	0.02	0.09	0.23	0.2	0.09	0.03	0.01	0.02	0.02	0.01	0.02	0	0.02	0.03		0	0.04	0	0.13	0.39	0.22	0.13	0.09	0.39	1	0.87	0.39	0.13
sense	NC_004668.1	ANNOgesic	5UTR	2468882	2468907	.	-	.	EF_RS12140	thymidine kinase	1396	1	3.14		0	0.01	0.02	0.07	0.15	0.16	0.12	0.07	0.06	0.06	0.07	0.02	0.03	0.03	0.01	0.01	0	0.01	0.02	0.02	0.06		0	0.06	0.13	0.44	0.94	1	0.75	0.44	0.38	0.38	0.44	0.13	0.19
sense	NC_004668.1	ANNOgesic	5UTR	2470973	2470996	.	+	.	EF_RS12150	Ktr system potassium uptake protein D	143	1	2.16		0	0.02	0.01	0.06	0.1	0.04	0.07	0.05	0.13	0.24	0.1	0.08	0.04	0.04	0	0	0	0	0.02	0.01	0.01		0	0.08	0.04	0.25	0.42	0.17	0.29	0.21	0.54	1	0.42	0.33	0.17
sense	NC_004668.1	ANNOgesic	5UTR	2478766	2478933	.	-	.	EF_RS12170	flavodoxin	128	1	2.11		0.03	0.03	0.03	0.04	0	0.16	0.12	0.02	0.05	0.13	0.06	0.08	0.09	0.04	0	0	0.04	0.04	0	0.03	0		0.19	0.19	0.19	0.25	0	1	0.75	0.13	0.31	0.81	0.38	0.5	0.56
sense	NC_004668.1	ANNOgesic	5UTR	2486794	2486834	.	-	.	EF_RS12210	selenium-dependent xanthine dehydrogenase	516	1	2.71		0	0.02	0.05	0.11	0.14	0.16	0.04	0.07	0.08	0.13	0.06	0.03	0.03	0.02	0	0.02	0	0	0	0.01	0.02		0	0.13	0.31	0.69	0.88	1	0.25	0.44	0.5	0.81	0.38	0.19	0.19
sense	NC_004668.1	ANNOgesic	5UTR	2487922	2488135	.	-	.	EF_RS12215	XdhC family protein	1028	1	3.01		0	0	0	0.03	0.1	0.13	0.12	0.15	0.09	0.11	0.09	0.06	0.03	0.01	0.01	0.01	0.02	0.01	0.01	0.01	0.02		0	0	0	0.2	0.67	0.87	0.8	1	0.6	0.73	0.6	0.4	0.2
sense	NC_004668.1	ANNOgesic	5UTR	2501181	2501307	.	+	.	EF_RS12270	transcriptional regulator	2494	1	3.4		0	0.01	0	0	0.01	0.01	0.02	0.01	0.08	0.19	0.23	0.14	0.09	0.07	0.04	0.01	0.04	0.02	0.01	0.01	0.02		0	0.04	0	0	0.04	0.04	0.09	0.04	0.35	0.83	1	0.61	0.39
sense	NC_004668.1	ANNOgesic	5UTR	2502169	2502398	.	+	.			12218	1	4.09		0	0.02	0.06	0.09	0.12	0.1	0.07	0.06	0.05	0.08	0.08	0.06	0.05	0.04	0.04	0.02	0.02	0.01	0.01	0.01	0.02		0	0.17	0.5	0.75	1	0.83	0.58	0.5	0.42	0.67	0.67	0.5	0.42
sense	NC_004668.1	ANNOgesic	5UTR	2502606	2502660	.	+	.	EF_RS12275	Mur ligase family protein	417	1	2.62		0.01	0.01	0.01	0.08	0.07	0.07	0.07	0.04	0.02	0.14	0.06	0.08	0.08	0.03	0.11	0.03	0.01	0.03	0.02	0.01	0.03		0.07	0.07	0.07	0.57	0.5	0.5	0.5	0.29	0.14	1	0.43	0.57	0.57
sense	NC_004668.1	ANNOgesic	5UTR	2504787	2504931	.	+	.	EF_RS12285	nucleoside hydrolase	6442	1	3.81		0	0.01	0.01	0.04	0.09	0.12	0.11	0.09	0.08	0.09	0.08	0.05	0.03	0.02	0.03	0.02	0.02	0.02	0.02	0.02	0.04		0	0.08	0.08	0.33	0.75	1	0.92	0.75	0.67	0.75	0.67	0.42	0.25
sense	NC_004668.1	ANNOgesic	5UTR	2507478	2507504	.	-	.	EF_RS12295	mannose-6-phosphate isomerase%2C class I	808	1	2.91		0	0.01	0.01	0.05	0.21	0.16	0.14	0.08	0.07	0.03	0.06	0.03	0.03	0.01	0.02	0.01	0.01	0.01	0.01	0.01	0.03		0	0.05	0.05	0.24	1	0.76	0.67	0.38	0.33	0.14	0.29	0.14	0.14
sense	NC_004668.1	ANNOgesic	5UTR	2509520	2509545	.	-	.	EF_RS12305	VOC family protein	2225	1	3.35		0	0	0.01	0.02	0.07	0.07	0.07	0.06	0.1	0.15	0.13	0.07	0.04	0.01	0.02	0.02	0.03	0.02	0.02	0.03	0.05		0	0	0.07	0.13	0.47	0.47	0.47	0.4	0.67	1	0.87	0.47	0.27
sense	NC_004668.1	ANNOgesic	5UTR	2514015	2514056	.	-	.	EF_RS12320	TetR family transcriptional regulator	161	1	2.21		0	0.01	0	0.05	0.13	0.12	0.04	0.1	0.13	0.04	0.09	0.02	0.02	0.07	0	0	0.03	0.02	0.02	0.01	0.11		0	0.08	0	0.38	1	0.92	0.31	0.77	1	0.31	0.69	0.15	0.15
sense	NC_004668.1	ANNOgesic	5UTR	2514732	2514752	.	-	.	EF_RS12325	guanylate kinase	250	1	2.4		0	0.01	0.02	0.07	0.12	0.08	0.05	0.07	0.18	0.11	0.1	0.05	0.07	0	0	0	0	0.01	0.02	0.02	0.02		0	0.06	0.11	0.39	0.67	0.44	0.28	0.39	1	0.61	0.56	0.28	0.39
sense	NC_004668.1	ANNOgesic	5UTR	2519531	2519570	.	+	.	EF_RS12345	FMN-dependent NADH-azoreductase	494	1	2.69		0.01	0.01	0	0.05	0.19	0.18	0.08	0.08	0.06	0.03	0.04	0.03	0.02	0	0.02	0.01	0.07	0.02	0.02	0.03	0.07		0.05	0.05	0	0.26	1	0.95	0.42	0.42	0.32	0.16	0.21	0.16	0.11
sense	NC_004668.1	ANNOgesic	5UTR	2521812	2521829	.	-	.	EF_RS12355	PTS glucitol/sorbitol transporter subunit IIA	1345	1	3.13		0	0	0.01	0.04	0.14	0.15	0.09	0.1	0.08	0.1	0.05	0.05	0.04	0.02	0.01	0.01	0.02	0.01	0.02	0.02	0.04		0	0	0.07	0.27	0.93	1	0.6	0.67	0.53	0.67	0.33	0.33	0.27
sense	NC_004668.1	ANNOgesic	5UTR	2523419	2523465	.	-	.	EF_RS12365	UDP-N-acetylglucosamine 1-carboxyvinyltransferase	1487	1	3.17		0.01	0.01	0.02	0.06	0.16	0.2	0.15	0.11	0.08	0.06	0.03	0.02	0.01	0	0.03	0.01	0	0.01	0.01	0	0.03		0.05	0.05	0.1	0.3	0.8	1	0.75	0.55	0.4	0.3	0.15	0.1	0.05
sense	NC_004668.1	ANNOgesic	5UTR	2523758	2523782	.	-	.	EF_RS12370	DUF1146 domain-containing protein	645	1	2.81		0.02	0.04	0.03	0.11	0.14	0.11	0.1	0.09	0.05	0.07	0.06	0.03	0.01	0.02	0	0.01	0.03	0.03	0.01	0.02	0.03		0.14	0.29	0.21	0.79	1	0.79	0.71	0.64	0.36	0.5	0.43	0.21	0.07
sense	NC_004668.1	ANNOgesic	5UTR	2530558	2530625	.	-	.	EF_RS12410	F0F1 ATP synthase subunit A	13753	1	4.14		0	0.02	0.04	0.08	0.12	0.09	0.06	0.06	0.06	0.09	0.1	0.06	0.05	0.03	0.03	0.02	0.01	0.01	0.01	0.01	0.04		0	0.17	0.33	0.67	1	0.75	0.5	0.5	0.5	0.75	0.83	0.5	0.42
sense	NC_004668.1	ANNOgesic	5UTR	2530782	2530793	.	-	.			10038	1	4		0.02	0.07	0.06	0.12	0.14	0.12	0.07	0.05	0.04	0.06	0.07	0.04	0.03	0.02	0.02	0.01	0	0.01	0.01	0.01	0.03		0.14	0.5	0.43	0.86	1	0.86	0.5	0.36	0.29	0.43	0.5	0.29	0.21
sense	NC_004668.1	ANNOgesic	5UTR	2534471	2534483	.	-	.	EF_RS12425	alpha/beta fold hydrolase	841	1	2.92		0	0.01	0.02	0.06	0.14	0.14	0.11	0.09	0.08	0.06	0.03	0.03	0.01	0.01	0.03	0	0.03	0.01	0.01	0.02	0.08		0	0.07	0.14	0.43	1	1	0.79	0.64	0.57	0.43	0.21	0.21	0.07
sense	NC_004668.1	ANNOgesic	5UTR	2534862	2534902	.	-	.	EF_RS12430	preprotein translocase subunit SecG	5007	1	3.7		0	0.01	0.02	0.14	0.2	0.15	0.12	0.07	0.04	0.05	0.03	0.02	0.01	0	0.01	0.01	0.01	0.02	0.02	0.03	0.04		0	0.05	0.1	0.7	1	0.75	0.6	0.35	0.2	0.25	0.15	0.1	0.05
sense	NC_004668.1	ANNOgesic	5UTR	2535579	2535620	.	-	.	EF_RS12440	(4Fe-4S)-binding protein	2289	1	3.36		0.01	0.02	0.03	0.04	0.09	0.1	0.09	0.08	0.1	0.1	0.11	0.07	0.04	0.02	0.01	0.02	0.02	0.01	0.01	0.01	0.04		0.09	0.18	0.27	0.36	0.82	0.91	0.82	0.73	0.91	0.91	1	0.64	0.36
sense	NC_004668.1	ANNOgesic	5UTR	2537476	2537505	.	-	.	EF_RS12445	cadmium-translocating P-type ATPase	746	1	2.87		0	0	0.02	0.03	0.1	0.11	0.09	0.07	0.05	0.11	0.14	0.07	0.04	0.03	0.01	0.03	0.01	0.01	0.01	0.02	0.04		0	0	0.14	0.21	0.71	0.79	0.64	0.5	0.36	0.79	1	0.5	0.29
sense	NC_004668.1	ANNOgesic	5UTR	2539982	2540016	.	-	.	EF_RS12455	nicotinate phosphoribosyltransferase	219	1	2.34		0	0	0	0.07	0.09	0.09	0.08	0.09	0.07	0.13	0.1	0.07	0.03	0	0.02	0.03	0.08	0	0.01	0.01	0.03		0	0	0	0.54	0.69	0.69	0.62	0.69	0.54	1	0.77	0.54	0.23
sense	NC_004668.1	ANNOgesic	5UTR	2540470	2540487	.	-	.	EF_RS12460	GtrA family protein	1022	1	3.01		0	0.01	0.01	0.06	0.08	0.11	0.1	0.08	0.1	0.12	0.13	0.05	0.02	0.03	0	0.01	0.02	0.02	0.01	0.02	0.02		0	0.08	0.08	0.46	0.62	0.85	0.77	0.62	0.77	0.92	1	0.38	0.15
sense	NC_004668.1	ANNOgesic	5UTR	2543707	2543818	.	-	.	EF_RS12480	hypothetical protein	77	0	1.89		0.01	0	0	0	0.08	0.16	0	0.03	0.11	0.2	0.18	0.02	0.14	0.07	0	0	0	0	0	0	0		0.05	0	0	0	0.4	0.8	0	0.15	0.55	1	0.9	0.1	0.7
sense	NC_004668.1	ANNOgesic	5UTR	2543927	2544006	.	+	.	EF_RS12485	IS256-like element IS256 family transposase	365	1	2.56		0.17	0.1	0.08	0.06	0.06	0.07	0.05	0.05	0.06	0.05	0.06	0.03	0.03	0.02	0.02	0.01	0.03	0.02	0.01	0.01	0.02		1	0.59	0.47	0.35	0.35	0.41	0.29	0.29	0.35	0.29	0.35	0.18	0.18
sense	NC_004668.1	ANNOgesic	5UTR	2543974	2544006	.	+	.	EF_RS12485	IS256-like element IS256 family transposase	300	1	2.48		0.16	0.09	0.08	0.04	0.06	0.06	0.05	0.05	0.07	0.06	0.07	0.03	0.04	0.03	0.02	0.01	0.03	0.02	0.01	0.01	0.02		1	0.56	0.5	0.25	0.38	0.38	0.31	0.31	0.44	0.38	0.44	0.19	0.25
sense	NC_004668.1	ANNOgesic	5UTR	2547309	2547376	.	-	.	EF_RS12495	co-chaperone GroES	1614	1	3.21		0	0.01	0.01	0.01	0.05	0.06	0.04	0.06	0.08	0.13	0.18	0.09	0.07	0.03	0.05	0.01	0.03	0.02	0.01	0.01	0.04		0	0.06	0.06	0.06	0.28	0.33	0.22	0.33	0.44	0.72	1	0.5	0.39
sense	NC_004668.1	ANNOgesic	5UTR	2547519	2547542	.	+	.	EF_RS16620	hypothetical protein	1889	1	3.28		0	0.01	0.01	0.03	0.06	0.06	0.07	0.06	0.09	0.15	0.14	0.07	0.06	0.02	0.02	0.01	0.01	0.02	0.03	0.03	0.06		0	0.07	0.07	0.2	0.4	0.4	0.47	0.4	0.6	1	0.93	0.47	0.4
sense	NC_004668.1	ANNOgesic	5UTR	2549083	2549119	.	-	.	EF_RS12505	redox-sensing transcriptional repressor Rex	2886	1	3.46		0.01	0.01	0.02	0.12	0.22	0.15	0.09	0.07	0.05	0.06	0.04	0.03	0.02	0.01	0.01	0.01	0.02	0.01	0.01	0.01	0.02		0.05	0.05	0.09	0.55	1	0.68	0.41	0.32	0.23	0.27	0.18	0.14	0.09
sense	NC_004668.1	ANNOgesic	5UTR	2549271	2549297	.	+	.	EF_RS12510	ABC-F family ATP-binding cassette domain-containing protein	222	1	2.35		0	0.01	0.02	0.04	0.08	0.14	0.15	0.08	0.07	0.12	0.02	0.04	0.05	0	0.07	0.06	0	0.01	0.01	0.01	0.02		0	0.07	0.13	0.27	0.53	0.93	1	0.53	0.47	0.8	0.13	0.27	0.33
sense	NC_004668.1	ANNOgesic	5UTR	2552060	2552073	.	+	.	EF_RS12520	glycine betaine/L-proline ABC transporter ATP-binding protein	435	1	2.64		0	0.02	0.01	0.06	0.07	0.14	0.11	0.1	0.08	0.04	0.09	0.03	0.04	0.04	0.02	0	0.01	0.02	0.01	0.03	0.09		0	0.14	0.07	0.43	0.5	1	0.79	0.71	0.57	0.29	0.64	0.21	0.29
sense	NC_004668.1	ANNOgesic	5UTR	2555977	2556008	.	-	.	EF_RS12530	YcjF family protein	527	1	2.72		0	0	0	0.05	0.08	0.09	0.06	0.04	0.09	0.13	0.15	0.11	0.05	0.02	0	0.02	0.04	0.02	0.01	0.02	0.02		0	0	0	0.33	0.53	0.6	0.4	0.27	0.6	0.87	1	0.73	0.33
sense	NC_004668.1	ANNOgesic	5UTR	2557024	2557065	.	-	.	EF_RS12535	diacylglycerol kinase family lipid kinase	1039	1	3.02		0	0.01	0.01	0.02	0.13	0.1	0.11	0.07	0.12	0.13	0.13	0.06	0.05	0.01	0	0	0	0.01	0	0.01	0.02		0	0.08	0.08	0.15	1	0.77	0.85	0.54	0.92	1	1	0.46	0.38
sense	NC_004668.1	ANNOgesic	5UTR	2558160	2558275	.	-	.	EF_RS12540	helix-turn-helix domain-containing protein	2773	1	3.44		0.16	0.19	0.16	0.12	0.11	0.07	0.04	0.04	0.02	0.01	0.02	0.01	0.01	0.01	0	0.01	0.01	0.01	0	0	0.01		0.84	1	0.84	0.63	0.58	0.37	0.21	0.21	0.11	0.05	0.11	0.05	0.05
sense	NC_004668.1	ANNOgesic	5UTR	2560764	2560791	.	-	.	EF_RS12550	GntP family permease	161	1	2.21		0	0	0.02	0	0.07	0.06	0.08	0.07	0.06	0.14	0.17	0.1	0.03	0	0	0.03	0.03	0.03	0.04	0.03	0.03		0	0	0.12	0	0.41	0.35	0.47	0.41	0.35	0.82	1	0.59	0.18
sense	NC_004668.1	ANNOgesic	5UTR	2561557	2561580	.	-	.	EF_RS12555	TVP38/TMEM64 family protein	200	1	2.3		0	0.01	0.01	0.05	0.07	0.09	0.08	0.06	0.08	0.14	0.14	0.1	0.01	0.03	0	0.04	0	0.03	0.03	0	0.02		0	0.07	0.07	0.36	0.5	0.64	0.57	0.43	0.57	1	1	0.71	0.07
sense	NC_004668.1	ANNOgesic	5UTR	2566091	2566167	.	-	.	EF_RS12580	helix-turn-helix transcriptional regulator	327	1	2.51		0	0.01	0	0.03	0.05	0.08	0.04	0.13	0.1	0.18	0.08	0.08	0.03	0.05	0	0.03	0.03	0	0.01	0	0.05		0	0.06	0	0.17	0.28	0.44	0.22	0.72	0.56	1	0.44	0.44	0.17
sense	NC_004668.1	ANNOgesic	5UTR	2566317	2566355	.	+	.	EF_RS12585	YhdH/YhfP family quinone oxidoreductase	145	1	2.16		0.01	0.01	0.01	0	0.12	0.14	0.15	0.1	0.11	0.04	0.15	0.02	0.04	0	0	0	0	0.04	0.01	0.01	0.04		0.07	0.07	0.07	0	0.8	0.93	1	0.67	0.73	0.27	1	0.13	0.27
sense	NC_004668.1	ANNOgesic	5UTR	2570587	2570630	.	-	.	EF_RS12605	aminoacyltransferase	280	1	2.45		0	0.03	0.01	0.05	0.08	0.1	0.1	0.14	0.09	0.13	0.07	0.03	0.04	0	0	0.02	0.02	0.03	0	0.02	0.05		0	0.21	0.07	0.36	0.57	0.71	0.71	1	0.64	0.93	0.5	0.21	0.29
sense	NC_004668.1	ANNOgesic	5UTR	2571331	2571398	.	-	.	EF_RS12610	QueT transporter family protein	3086	1	3.49		0.01	0	0.01	0.02	0.07	0.08	0.1	0.11	0.13	0.14	0.11	0.04	0.02	0.01	0.01	0.01	0.01	0.01	0.02	0.02	0.05		0.07	0	0.07	0.14	0.5	0.57	0.71	0.79	0.93	1	0.79	0.29	0.14
sense	NC_004668.1	ANNOgesic	5UTR	2571572	2571594	.	+	.	EF_RS12615	diacylglycerol kinase family lipid kinase	1274	1	3.11		0	0.01	0.02	0.07	0.15	0.13	0.08	0.09	0.07	0.1	0.1	0.04	0.03	0.02	0.01	0.01	0.01	0.01	0.01	0.01	0.01		0	0.07	0.13	0.47	1	0.87	0.53	0.6	0.47	0.67	0.67	0.27	0.2
sense	NC_004668.1	ANNOgesic	5UTR	2573815	2573833	.	-	.	EF_RS12620	CHAP domain-containing protein	287	1	2.46		0.01	0	0.01	0.14	0.21	0.08	0.13	0.02	0.11	0.09	0.02	0.03	0.02	0	0.03	0.03	0.03	0	0.01	0.01	0.03		0.05	0	0.05	0.67	1	0.38	0.62	0.1	0.52	0.43	0.1	0.14	0.1
sense	NC_004668.1	ANNOgesic	5UTR	2577281	2577316	.	-	.	EF_RS12630	histidine phosphatase family protein	64	0	1.81		0.01	0	0	0.08	0.09	0.16	0.05	0.07	0.03	0.09	0.13	0.1	0	0	0	0	0	0.04	0.02	0.05	0.07		0.06	0	0	0.5	0.56	1	0.31	0.44	0.19	0.56	0.81	0.63	0
sense	NC_004668.1	ANNOgesic	5UTR	2578004	2578031	.	-	.	EF_RS12635	tRNA (uridine(34)/cytosine(34)/5-carboxymethylaminomethyluridine(34)-2'-O)-methyltransferase TrmL	425	1	2.63		0	0.02	0.06	0.14	0.2	0.16	0.14	0.06	0.04	0.03	0.03	0.01	0.02	0	0	0.01	0.01	0.01	0.02	0	0.03		0	0.1	0.3	0.7	1	0.8	0.7	0.3	0.2	0.15	0.15	0.05	0.1
sense	NC_004668.1	ANNOgesic	5UTR	2579161	2579242	.	-	.	EF_RS12640	methyltransferase domain-containing protein	341	1	2.53		0.01	0.04	0.01	0.07	0.09	0.09	0.08	0.16	0.13	0.07	0.1	0.04	0	0.02	0.02	0	0.01	0	0.02	0.01	0.05		0.06	0.25	0.06	0.44	0.56	0.56	0.5	1	0.81	0.44	0.63	0.25	0
sense	NC_004668.1	ANNOgesic	5UTR	2579265	2579291	.	+	.	EF_RS12645	copper homeostasis protein CutC	416	1	2.62		0.02	0.02	0.04	0.06	0.18	0.13	0.1	0.06	0.05	0.06	0.05	0.02	0.02	0.01	0	0.02	0.02	0.01	0.02	0.04	0.06		0.11	0.11	0.22	0.33	1	0.72	0.56	0.33	0.28	0.33	0.28	0.11	0.11
sense	NC_004668.1	ANNOgesic	5UTR	2581399	2581422	.	-	.	EF_RS12650	magnesium transporter	1483	1	3.17		0	0.01	0.01	0.06	0.1	0.13	0.1	0.1	0.08	0.09	0.09	0.06	0.02	0.02	0.02	0.01	0.02	0.02	0.01	0.01	0.03		0	0.08	0.08	0.46	0.77	1	0.77	0.77	0.62	0.69	0.69	0.46	0.15
sense	NC_004668.1	ANNOgesic	5UTR	2583845	2583847	.	-	.	EF_RS12665	GTP pyrophosphokinase family protein	65	0	1.81		0	0	0.07	0	0.05	0.19	0.14	0.04	0.13	0.03	0.17	0.05	0	0	0	0.06	0	0.04	0	0.01	0.02		0	0	0.37	0	0.26	1	0.74	0.21	0.68	0.16	0.89	0.26	0
sense	NC_004668.1	ANNOgesic	5UTR	2583988	2584012	.	+	.	EF_RS12670	CYTH domain-containing protein	472	1	2.67		0.01	0.01	0.02	0.06	0.19	0.17	0.16	0.1	0.06	0.05	0.03	0.02	0.02	0.01	0.02	0	0	0.01	0.02	0.01	0.02		0.05	0.05	0.11	0.32	1	0.89	0.84	0.53	0.32	0.26	0.16	0.11	0.11
sense	NC_004668.1	ANNOgesic	5UTR	2587216	2587254	.	-	.	EF_RS12680	oligoendopeptidase F	697	1	2.84		0.01	0	0.01	0.04	0.09	0.06	0.09	0.1	0.07	0.09	0.06	0.02	0.02	0.04	0	0.01	0.01	0.04	0.04	0.05	0.14		0.07	0	0.07	0.29	0.64	0.43	0.64	0.71	0.5	0.64	0.43	0.14	0.14
sense	NC_004668.1	ANNOgesic	5UTR	2588442	2588456	.	-	.	EF_RS12685	competence protein ComA	116	1	2.06		0	0.11	0.14	0.28	0.2	0.02	0.05	0.04	0.05	0.02	0.02	0	0.02	0	0	0	0	0.02	0	0	0.01		0	0.39	0.5	1	0.71	0.07	0.18	0.14	0.18	0.07	0.07	0	0.07
sense	NC_004668.1	ANNOgesic	5UTR	2589194	2589233	.	-	.	EF_RS12690	adaptor protein MecA	3979	1	3.6		0.07	0.11	0.09	0.11	0.13	0.09	0.06	0.05	0.08	0.08	0.05	0.03	0.02	0.01	0.01	0	0	0.01	0	0.01	0.01		0.54	0.85	0.69	0.85	1	0.69	0.46	0.38	0.62	0.62	0.38	0.23	0.15
sense	NC_004668.1	ANNOgesic	5UTR	2589935	2590002	.	-	.	EF_RS12695	transcriptional regulator Spx	14168	1	4.15		0.01	0.02	0.03	0.06	0.06	0.04	0.03	0.03	0.06	0.17	0.22	0.1	0.06	0.03	0.03	0.01	0.01	0.01	0.01	0.01	0.02		0.05	0.09	0.14	0.27	0.27	0.18	0.14	0.14	0.27	0.77	1	0.45	0.27
sense	NC_004668.1	ANNOgesic	5UTR	2590196	2590296	.	+	.	EF_RS12700	tryptophan--tRNA ligase	327	1	2.51		0	0.02	0.01	0.06	0.15	0.16	0.12	0.14	0.06	0.05	0.05	0.03	0.01	0	0.05	0.01	0.02	0.01	0.01	0.01	0.04		0	0.13	0.06	0.38	0.94	1	0.75	0.88	0.38	0.31	0.31	0.19	0.06
sense	NC_004668.1	ANNOgesic	5UTR	2590259	2590296	.	+	.	EF_RS12700	tryptophan--tRNA ligase	314	1	2.5		0	0.01	0.01	0.07	0.16	0.13	0.12	0.14	0.06	0.05	0.06	0.03	0.01	0	0.05	0.01	0.02	0.01	0.01	0.01	0.04		0	0.06	0.06	0.44	1	0.81	0.75	0.88	0.38	0.31	0.38	0.19	0.06
sense	NC_004668.1	ANNOgesic	5UTR	2593064	2593090	.	-	.	EF_RS12705	ABC transporter ATP-binding protein	533	1	2.73		0.01	0.01	0.02	0.04	0.07	0.11	0.06	0.07	0.11	0.11	0.11	0.09	0.04	0	0.06	0.02	0.01	0	0.01	0.02	0.05		0.09	0.09	0.18	0.36	0.64	1	0.55	0.64	1	1	1	0.82	0.36
sense	NC_004668.1	ANNOgesic	5UTR	2593349	2593392	.	+	.	EF_RS12710	HAD family hydrolase	73	0	1.86		0.01	0	0.02	0.07	0.16	0.07	0.04	0.03	0.03	0.21	0.15	0.11	0.04	0	0	0	0	0.04	0	0.02	0		0.05	0	0.1	0.33	0.76	0.33	0.19	0.14	0.14	1	0.71	0.52	0.19
sense	NC_004668.1	ANNOgesic	5UTR	2606903	2607035	.	-	.	EF_RS12750	SMC family ATPase	807	1	2.91		0.01	0.02	0.02	0.07	0.16	0.14	0.09	0.08	0.06	0.05	0.06	0.04	0.03	0.01	0.02	0.02	0.03	0.01	0.02	0.02	0.04		0.06	0.13	0.13	0.44	1	0.88	0.56	0.5	0.38	0.31	0.38	0.25	0.19
sense	NC_004668.1	ANNOgesic	5UTR	2608044	2608069	.	-	.	EF_RS12755	exonuclease SbcCD subunit D	82	0	1.91		0.01	0	0.04	0.03	0.14	0.21	0.08	0.03	0.05	0.07	0.13	0.04	0	0.07	0	0	0	0.07	0	0.02	0.02		0.05	0	0.19	0.14	0.67	1	0.38	0.14	0.24	0.33	0.62	0.19	0
sense	NC_004668.1	ANNOgesic	5UTR	2608854	2608877	.	-	.	EF_RS12760	1-acyl-sn-glycerol-3-phosphate acyltransferase	1234	1	3.09		0	0	0.01	0.02	0.07	0.04	0.04	0.04	0.07	0.18	0.2	0.12	0.07	0.05	0.02	0.01	0.02	0.01	0.01	0	0.02		0	0	0.05	0.1	0.35	0.2	0.2	0.2	0.35	0.9	1	0.6	0.35
sense	NC_004668.1	ANNOgesic	5UTR	2609010	2609043	.	+	.	EF_RS12765	tRNA1(Val) (adenine(37)-N6)-methyltransferase	683	1	2.83		0	0.01	0.01	0.03	0.05	0.07	0.06	0.12	0.09	0.18	0.2	0.08	0.04	0.01	0	0.01	0	0	0.01	0	0.01		0	0.05	0.05	0.15	0.25	0.35	0.3	0.6	0.45	0.9	1	0.4	0.2
sense	NC_004668.1	ANNOgesic	5UTR	2609733	2609767	.	+	.	EF_RS12770	GIY-YIG nuclease family protein	166	1	2.22		0.01	0.05	0.05	0.1	0.22	0.19	0.07	0.09	0.06	0.03	0.03	0.03	0.04	0	0	0	0	0	0.02	0	0.02		0.05	0.23	0.23	0.45	1	0.86	0.32	0.41	0.27	0.14	0.14	0.14	0.18
sense	NC_004668.1	ANNOgesic	5UTR	2611700	2611706	.	-	.	EF_RS12785	NUDIX hydrolase	3647	1	3.56		0	0	0.01	0.04	0.12	0.11	0.08	0.11	0.08	0.13	0.12	0.07	0.05	0.01	0.01	0.01	0.02	0.01	0	0.01	0.02		0	0	0.08	0.31	0.92	0.85	0.62	0.85	0.62	1	0.92	0.54	0.38
sense	NC_004668.1	ANNOgesic	5UTR	2611859	2612091	.	+	.	EF_RS12790	5-bromo-4-chloroindolyl phosphate hydrolysis family protein	66041	1	4.82		0.03	0.04	0.04	0.09	0.12	0.1	0.08	0.07	0.07	0.06	0.07	0.05	0.03	0.02	0.01	0.01	0.01	0.01	0.01	0.01	0.03		0.25	0.33	0.33	0.75	1	0.83	0.67	0.58	0.58	0.5	0.58	0.42	0.25
sense	NC_004668.1	ANNOgesic	5UTR	2612039	2612091	.	+	.	EF_RS12790	5-bromo-4-chloroindolyl phosphate hydrolysis family protein	981	1	2.99		0	0	0	0.01	0.04	0.06	0.05	0.03	0.07	0.15	0.2	0.12	0.06	0.02	0.02	0.01	0.02	0.02	0.03	0.03	0.05		0	0	0	0.05	0.2	0.3	0.25	0.15	0.35	0.75	1	0.6	0.3
sense	NC_004668.1	ANNOgesic	5UTR	2612652	2612791	.	+	.	EF_RS12795	toxic anion resistance protein	2183	1	3.34		0	0.01	0.01	0.05	0.11	0.09	0.07	0.06	0.07	0.13	0.14	0.08	0.04	0.03	0.02	0.01	0.01	0.01	0.01	0.02	0.04		0	0.07	0.07	0.36	0.79	0.64	0.5	0.43	0.5	0.93	1	0.57	0.29
sense	NC_004668.1	ANNOgesic	5UTR	2614102	2614141	.	+	.	EF_RS12800	NUDIX hydrolase	49	0	1.69		0.01	0	0.04	0.11	0.34	0.13	0.13	0.13	0.03	0.05	0	0	0.04	0	0	0	0	0	0	0	0		0.03	0	0.12	0.32	1	0.38	0.38	0.38	0.09	0.15	0	0	0.12
sense	NC_004668.1	ANNOgesic	5UTR	2614107	2614141	.	+	.	EF_RS12800	NUDIX hydrolase	39	0	1.59		0.02	0	0.05	0.14	0.28	0.04	0.16	0.16	0.04	0.07	0	0	0.05	0	0	0	0	0	0	0	0		0.07	0	0.18	0.5	1	0.14	0.57	0.57	0.14	0.25	0	0	0.18
sense	NC_004668.1	ANNOgesic	5UTR	2615979	2616025	.	-	.	EF_RS12810	hypothetical protein	2108	1	3.32		0.01	0.05	0.12	0.23	0.23	0.13	0.07	0.04	0.03	0.03	0.01	0.01	0.01	0.01	0	0.01	0	0.01	0	0	0.01		0.04	0.22	0.52	1	1	0.57	0.3	0.17	0.13	0.13	0.04	0.04	0.04
sense	NC_004668.1	ANNOgesic	5UTR	2617295	2617362	.	-	.	EF_RS12815	LCP family protein	239	1	2.38		0.02	0.04	0.04	0.08	0.16	0.13	0.17	0.11	0.04	0.08	0.03	0.01	0.03	0	0	0	0.04	0	0.01	0	0.01		0.12	0.24	0.24	0.47	0.94	0.76	1	0.65	0.24	0.47	0.18	0.06	0.18
sense	NC_004668.1	ANNOgesic	5UTR	2619450	2619485	.	-	.	EF_RS12825	recombination regulator RecX	397	1	2.6		0.01	0.02	0.03	0.01	0.08	0.18	0.1	0.09	0.08	0.07	0.09	0.04	0.04	0.04	0	0	0.01	0.02	0.02	0.02	0.06		0.06	0.11	0.17	0.06	0.44	1	0.56	0.5	0.44	0.39	0.5	0.22	0.22
sense	NC_004668.1	ANNOgesic	5UTR	2619545	2619582	.	+	.	EF_RS12830	23S rRNA (uracil(1939)-C(5))-methyltransferase RlmD	239	1	2.38		0	0.01	0	0.02	0.15	0.19	0.08	0.15	0.06	0.06	0.06	0.05	0.02	0.02	0	0	0.02	0.01	0.02	0.03	0.05		0	0.05	0	0.11	0.79	1	0.42	0.79	0.32	0.32	0.32	0.26	0.11
sense	NC_004668.1	ANNOgesic	5UTR	2621075	2621123	.	-	.			33501	1	4.53		0	0.02	0.03	0.06	0.09	0.08	0.07	0.08	0.08	0.09	0.08	0.04	0.03	0.02	0.02	0.02	0.03	0.03	0.03	0.03	0.04		0	0.22	0.33	0.67	1	0.89	0.78	0.89	0.89	1	0.89	0.44	0.33
sense	NC_004668.1	ANNOgesic	5UTR	2621407	2621452	.	-	.	EF_RS12835	GlsB/YeaQ/YmgE family stress response membrane protein	4720	1	3.67		0	0.02	0.02	0.07	0.09	0.08	0.07	0.08	0.07	0.11	0.1	0.04	0.04	0.01	0.02	0.01	0.02	0.03	0.03	0.03	0.05		0	0.18	0.18	0.64	0.82	0.73	0.64	0.73	0.64	1	0.91	0.36	0.36
sense	NC_004668.1	ANNOgesic	5UTR	2626280	2626291	.	+	.	EF_RS12850	AraC family transcriptional regulator	74	0	1.87		0.01	0	0	0.07	0.16	0.17	0.08	0.19	0.08	0.08	0	0.02	0	0	0	0.06	0	0.04	0	0	0.04		0.05	0	0	0.37	0.84	0.89	0.42	1	0.42	0.42	0	0.11	0
sense	NC_004668.1	ANNOgesic	5UTR	2629495	2629755	.	-	.	EF_RS12865	50S ribosomal protein L10	258370	1	5.41		0.02	0.06	0.06	0.06	0.06	0.04	0.03	0.04	0.05	0.07	0.1	0.09	0.08	0.05	0.05	0.02	0.02	0.02	0.01	0.02	0.04		0.2	0.6	0.6	0.6	0.6	0.4	0.3	0.4	0.5	0.7	1	0.9	0.8
sense	NC_004668.1	ANNOgesic	5UTR	2631041	2631121	.	-	.	EF_RS12875	50S ribosomal protein L11	43943	1	4.64		0	0	0	0.01	0.02	0.03	0.04	0.07	0.12	0.16	0.18	0.09	0.06	0.05	0.04	0.02	0.02	0.01	0.01	0.01	0.04		0	0	0	0.06	0.11	0.17	0.22	0.39	0.67	0.89	1	0.5	0.33
sense	NC_004668.1	ANNOgesic	5UTR	2632660	2632870	.	-	.	EF_RS12880	ABC-F type ribosomal protection protein Lsa(A)	9628	1	3.98		0.08	0.2	0.14	0.11	0.09	0.04	0.03	0.02	0.05	0.08	0.06	0.03	0.02	0.01	0.01	0	0	0	0	0	0.01		0.4	1	0.7	0.55	0.45	0.2	0.15	0.1	0.25	0.4	0.3	0.15	0.1
sense	NC_004668.1	ANNOgesic	5UTR	2633005	2633036	.	+	.	EF_RS12885	L-serine ammonia-lyase%2C iron-sulfur-dependent subunit beta	221	1	2.34		0.02	0.04	0.04	0.08	0.19	0.12	0.07	0.11	0.05	0.04	0.04	0.03	0.05	0	0.03	0	0.02	0.04	0.01	0.01	0.01		0.11	0.21	0.21	0.42	1	0.63	0.37	0.58	0.26	0.21	0.21	0.16	0.26
sense	NC_004668.1	ANNOgesic	5UTR	2638317	2638330	.	+	.	EF_RS12910	MurR/RpiR family transcriptional regulator	48	0	1.68		0	0	0.09	0.11	0.06	0.1	0	0	0.04	0.04	0.29	0.03	0.17	0	0	0	0	0	0.02	0	0.03		0	0	0.31	0.38	0.21	0.34	0	0	0.14	0.14	1	0.1	0.59
sense	NC_004668.1	ANNOgesic	5UTR	2641157	2641188	.	-	.	EF_RS12930	50S ribosomal protein L33	5837	1	3.77		0.01	0.01	0.01	0.02	0.04	0.04	0.03	0.03	0.09	0.2	0.22	0.11	0.08	0.03	0.04	0.01	0.01	0.01	0	0	0.01		0.05	0.05	0.05	0.09	0.18	0.18	0.14	0.14	0.41	0.91	1	0.5	0.36
sense	NC_004668.1	ANNOgesic	5UTR	2641409	2641443	.	+	.	EF_RS12935	CBS domain-containing protein	297	1	2.47		0	0	0.01	0.02	0.05	0.02	0.04	0.08	0.1	0.13	0.16	0.09	0.03	0.03	0.02	0.01	0.05	0.03	0.03	0.03	0.06		0	0	0.06	0.13	0.31	0.13	0.25	0.5	0.63	0.81	1	0.56	0.19
sense	NC_004668.1	ANNOgesic	5UTR	2641413	2641443	.	+	.	EF_RS12935	CBS domain-containing protein	297	1	2.47		0	0	0.01	0.02	0.05	0.02	0.04	0.08	0.1	0.13	0.16	0.09	0.03	0.03	0.02	0.01	0.05	0.03	0.03	0.03	0.06		0	0	0.06	0.13	0.31	0.13	0.25	0.5	0.63	0.81	1	0.56	0.19
sense	NC_004668.1	ANNOgesic	5UTR	2643058	2643087	.	-	.	EF_RS12940	UDP-N-acetylmuramate dehydrogenase	190	1	2.28		0	0.01	0.01	0.01	0.14	0.07	0.08	0.09	0.07	0.12	0.17	0.1	0.04	0	0	0.02	0	0.01	0.01	0.02	0.02		0	0.06	0.06	0.06	0.82	0.41	0.47	0.53	0.41	0.71	1	0.59	0.24
sense	NC_004668.1	ANNOgesic	5UTR	2644044	2644073	.	-	.	EF_RS12945	Gfo/Idh/MocA family oxidoreductase	309	1	2.49		0	0.01	0.01	0.06	0.2	0.18	0.12	0.08	0.06	0.06	0.04	0.04	0.01	0.02	0	0	0.06	0	0.02	0.01	0.03		0	0.05	0.05	0.3	1	0.9	0.6	0.4	0.3	0.3	0.2	0.2	0.05
sense	NC_004668.1	ANNOgesic	5UTR	2644169	2644251	.	+	.	EF_RS12950	exodeoxyribonuclease III	418	1	2.62		0	0.02	0.02	0.08	0.14	0.11	0.11	0.08	0.06	0.09	0.07	0.02	0	0.03	0.09	0.02	0	0	0	0.03	0.02		0	0.14	0.14	0.57	1	0.79	0.79	0.57	0.43	0.64	0.5	0.14	0
sense	NC_004668.1	ANNOgesic	5UTR	2644955	2645041	.	+	.	EF_RS12955	exonuclease	517	1	2.71		0	0.01	0	0.05	0.1	0.12	0.09	0.05	0.08	0.1	0.16	0.09	0.03	0.01	0.01	0.02	0.01	0.02	0.01	0.01	0.03		0	0.06	0	0.31	0.63	0.75	0.56	0.31	0.5	0.63	1	0.56	0.19
sense	NC_004668.1	ANNOgesic	5UTR	2648728	2648753	.	-	.	EF_RS12970	peroxiredoxin	5520	1	3.74		0	0.01	0.01	0.06	0.14	0.11	0.06	0.05	0.07	0.12	0.12	0.06	0.03	0.02	0.02	0.01	0.02	0.02	0.02	0.03	0.03		0	0.07	0.07	0.43	1	0.79	0.43	0.36	0.5	0.86	0.86	0.43	0.21
sense	NC_004668.1	ANNOgesic	5UTR	2649658	2649677	.	-	.	EF_RS12975	O-methyltransferase	2263	1	3.35		0	0.01	0.02	0.06	0.17	0.14	0.09	0.07	0.09	0.09	0.09	0.04	0.02	0.02	0.01	0.01	0.01	0.01	0.01	0.02	0.02		0	0.06	0.12	0.35	1	0.82	0.53	0.41	0.53	0.53	0.53	0.24	0.12
sense	NC_004668.1	ANNOgesic	5UTR	2652051	2652077	.	-	.	EF_RS12985	MBL fold metallo-hydrolase	1777	1	3.25		0	0	0	0.02	0.06	0.09	0.1	0.09	0.07	0.13	0.13	0.09	0.06	0.03	0.04	0.01	0.02	0.01	0.01	0.01	0.02		0	0	0	0.15	0.46	0.69	0.77	0.69	0.54	1	1	0.69	0.46
sense	NC_004668.1	ANNOgesic	5UTR	2654070	2654122	.	-	.	EF_RS12995	M42 family metallopeptidase	522	1	2.72		0.01	0	0.01	0.01	0.01	0.06	0.05	0.04	0.04	0.12	0.14	0.09	0.07	0.03	0.04	0	0.01	0.04	0.03	0.05	0.16		0.06	0	0.06	0.06	0.06	0.38	0.31	0.25	0.25	0.75	0.88	0.56	0.44
sense	NC_004668.1	ANNOgesic	5UTR	2658734	2658762	.	-	.	EF_RS13020	teichoic acid D-Ala incorporation-associated protein DltX	569	1	2.76		0	0	0	0	0.02	0.04	0.02	0.06	0.07	0.17	0.15	0.08	0.06	0.07	0.03	0.04	0.02	0	0.03	0.03	0.1		0	0	0	0	0.12	0.24	0.12	0.35	0.41	1	0.88	0.47	0.35
sense	NC_004668.1	ANNOgesic	5UTR	2661791	2661817	.	-	.	EF_RS13030	ABC transporter ATP-binding protein	290	1	2.46		0.01	0	0	0.05	0.13	0.16	0.09	0.07	0.08	0.11	0.04	0.02	0.02	0.06	0	0	0.02	0.03	0.03	0.03	0.06		0.06	0	0	0.31	0.81	1	0.56	0.44	0.5	0.69	0.25	0.13	0.13
sense	NC_004668.1	ANNOgesic	5UTR	2662172	2662197	.	+	.	EF_RS13035	anaerobic ribonucleoside-triphosphate reductase	1309	1	3.12		0	0.01	0	0.02	0.06	0.1	0.11	0.13	0.08	0.09	0.1	0.06	0.06	0.02	0.02	0.01	0.01	0.01	0.01	0.02	0.05		0	0.08	0	0.15	0.46	0.77	0.85	1	0.62	0.69	0.77	0.46	0.46
sense	NC_004668.1	ANNOgesic	5UTR	2666172	2666187	.	-	.	EF_RS13045	DNA polymerase IV	111	1	2.05		0	0	0.01	0.07	0.08	0.11	0.03	0.13	0.06	0.17	0.1	0.01	0.05	0.05	0.07	0.04	0	0	0.01	0	0		0	0	0.06	0.41	0.47	0.65	0.18	0.76	0.35	1	0.59	0.06	0.29
sense	NC_004668.1	ANNOgesic	5UTR	2671936	2671964	.	-	.	EF_RS13085	dTMP kinase	1587	1	3.2		0.01	0.02	0.02	0.05	0.17	0.18	0.11	0.07	0.07	0.08	0.06	0.04	0.03	0.01	0.02	0.01	0.01	0.02	0.01	0.01	0.03		0.06	0.11	0.11	0.28	0.94	1	0.61	0.39	0.39	0.44	0.33	0.22	0.17
sense	NC_004668.1	ANNOgesic	5UTR	2672741	2672812	.	-	.	EF_RS13090	recombination protein RecR	477	1	2.68		0.01	0.03	0.02	0.07	0.04	0.11	0.06	0.13	0.04	0.08	0.07	0.03	0.04	0.05	0.08	0.07	0.02	0.01	0.02	0.02	0.02		0.08	0.23	0.15	0.54	0.31	0.85	0.46	1	0.31	0.62	0.54	0.23	0.31
sense	NC_004668.1	ANNOgesic	5UTR	2675593	2675791	.	-	.	EF_RS13105	ABC transporter ATP-binding protein	2260	1	3.35		0	0.01	0.01	0.03	0.07	0.08	0.07	0.08	0.06	0.08	0.12	0.08	0.05	0.05	0.03	0.02	0.04	0.02	0.02	0.02	0.06		0	0.08	0.08	0.25	0.58	0.67	0.58	0.67	0.5	0.67	1	0.67	0.42
sense	NC_004668.1	ANNOgesic	5UTR	2676153	2676358	.	-	.	EF_RS13110	ECF transporter S component	24962	1	4.4		0.06	0.18	0.14	0.15	0.12	0.06	0.03	0.03	0.04	0.05	0.05	0.03	0.02	0.01	0.01	0	0.01	0	0	0	0.01		0.33	1	0.78	0.83	0.67	0.33	0.17	0.17	0.22	0.28	0.28	0.17	0.11
sense	NC_004668.1	ANNOgesic	5UTR	2676505	2676527	.	+	.	EF_RS13115	membrane protein	181	1	2.26		0.02	0.01	0.01	0.07	0.11	0.14	0.09	0.09	0.09	0.07	0.11	0.02	0.03	0.03	0	0.05	0	0.02	0.01	0.01	0.03		0.14	0.07	0.07	0.5	0.79	1	0.64	0.64	0.64	0.5	0.79	0.14	0.21
sense	NC_004668.1	ANNOgesic	5UTR	2680079	2680112	.	-	.	EF_RS13125	MFS transporter	26	0	1.41		0	0	0	0.1	0.34	0.39	0	0	0	0.07	0	0	0	0	0	0	0	0	0	0.03	0.06		0	0	0	0.26	0.87	1	0	0	0	0.18	0	0	0
sense	NC_004668.1	ANNOgesic	5UTR	2680136	2680224	.	+	.	EF_RS13130	helix-turn-helix transcriptional regulator	29	0	1.46		0.01	0	0	0.15	0.43	0	0	0	0.07	0.09	0	0.04	0	0	0	0	0.16	0	0	0.02	0.04		0.02	0	0	0.35	1	0	0	0	0.16	0.21	0	0.09	0
sense	NC_004668.1	ANNOgesic	5UTR	2683464	2683658	.	-	.	EF_RS13150	energy coupling factor transporter S component ThiW	11741	1	4.07		0.06	0.18	0.15	0.15	0.12	0.07	0.04	0.03	0.03	0.04	0.04	0.02	0.02	0.01	0.01	0	0.01	0.01	0	0	0.01		0.33	1	0.83	0.83	0.67	0.39	0.22	0.17	0.17	0.22	0.22	0.11	0.11
sense	NC_004668.1	ANNOgesic	5UTR	2685894	2685920	.	-	.	EF_RS13160	DNA polymerase III subunit gamma/tau	680	1	2.83		0.01	0	0.02	0.04	0.05	0.09	0.02	0.03	0.04	0.11	0.14	0.11	0.07	0.08	0.05	0.01	0.04	0.02	0.02	0.01	0.05		0.07	0	0.14	0.29	0.36	0.64	0.14	0.21	0.29	0.79	1	0.79	0.5
sense	NC_004668.1	ANNOgesic	5UTR	2688189	2688218	.	-	.	EF_RS13170	UDP-glucose 4-epimerase GalE	207	1	2.32		0.01	0.03	0.01	0.04	0.04	0.08	0.04	0.09	0.08	0.09	0.11	0.09	0.01	0.03	0.04	0.02	0.05	0.01	0.04	0.02	0.07		0.09	0.27	0.09	0.36	0.36	0.73	0.36	0.82	0.73	0.82	1	0.82	0.09
sense	NC_004668.1	ANNOgesic	5UTR	2688241	2688457	.	+	.	EF_RS13175	DUF3042 family protein	10164	1	4.01		0	0	0	0	0	0.01	0	0.01	0.03	0.19	0.35	0.17	0.07	0.03	0.02	0.01	0.02	0.02	0.02	0.02	0.03		0	0	0	0	0	0.03	0	0.03	0.09	0.54	1	0.49	0.2
sense	NC_004668.1	ANNOgesic	5UTR	2690989	2691004	.	-	.	EF_RS13185	DUF488 domain-containing protein	485	1	2.69		0.01	0	0.01	0.01	0.08	0.11	0.15	0.09	0.12	0.1	0.11	0.06	0.06	0.01	0	0.01	0.02	0.01	0.01	0.01	0.04		0.07	0	0.07	0.07	0.53	0.73	1	0.6	0.8	0.67	0.73	0.4	0.4
sense	NC_004668.1	ANNOgesic	5UTR	2692715	2692725	.	-	.	EF_RS13200	YqgQ family protein	635	1	2.8		0.01	0.01	0.02	0.05	0.14	0.09	0.11	0.09	0.08	0.08	0.09	0.04	0.02	0.02	0	0.03	0.02	0.01	0.02	0.02	0.05		0.07	0.07	0.14	0.36	1	0.64	0.79	0.64	0.57	0.57	0.64	0.29	0.14
sense	NC_004668.1	ANNOgesic	5UTR	2693996	2694018	.	-	.	EF_RS13210	5-formyltetrahydrofolate cyclo-ligase	671	1	2.83		0.01	0	0.02	0.05	0.12	0.19	0.1	0.08	0.04	0.1	0.12	0.06	0.03	0.01	0.01	0.01	0.01	0.01	0.01	0.01	0.03		0.05	0	0.11	0.26	0.63	1	0.53	0.42	0.21	0.53	0.63	0.32	0.16
sense	NC_004668.1	ANNOgesic	5UTR	2694854	2694861	.	-	.	EF_RS13215	alpha/beta fold hydrolase	2	0	0.3		0	0	0	0	0	0	0	0	0	0.71	0	0	0	0	0	0	0	0	0	0.29	0		0	0	0	0	0	0	0	0	0	1	0	0	0
sense	NC_004668.1	ANNOgesic	5UTR	2694997	2695020	.	+	.	EF_RS13220	DUF805 domain-containing protein	4597	1	3.66		0	0	0	0.02	0.05	0.06	0.04	0.08	0.09	0.17	0.18	0.09	0.04	0.02	0.02	0.01	0.01	0.02	0.02	0.02	0.05		0	0	0	0.11	0.28	0.33	0.22	0.44	0.5	0.94	1	0.5	0.22
sense	NC_004668.1	ANNOgesic	5UTR	2695671	2695701	.	+	.	EF_RS13225	membrane protein	216	1	2.33		0.02	0.05	0.03	0.06	0.14	0.15	0	0.06	0.03	0.05	0.1	0.03	0.03	0	0.07	0.02	0.02	0.01	0.03	0.05	0.05		0.13	0.33	0.2	0.4	0.93	1	0	0.4	0.2	0.33	0.67	0.2	0.2
sense	NC_004668.1	ANNOgesic	5UTR	2699659	2699743	.	-	.	EF_RS13235	FUSC family protein	351	1	2.55		0.01	0.03	0	0.08	0.16	0.19	0.09	0.14	0.06	0.06	0.05	0	0.03	0.07	0	0	0.01	0.01	0	0	0.02		0.05	0.16	0	0.42	0.84	1	0.47	0.74	0.32	0.32	0.26	0	0.16
sense	NC_004668.1	ANNOgesic	5UTR	2701070	2701200	.	-	.	EF_RS13250	hypothetical protein	1028	1	3.01		0.01	0.02	0.04	0.11	0.16	0.14	0.13	0.08	0.07	0.05	0.06	0.02	0.02	0.01	0.01	0.01	0.03	0.01	0.01	0.01	0.01		0.06	0.13	0.25	0.69	1	0.88	0.81	0.5	0.44	0.31	0.38	0.13	0.13
sense	NC_004668.1	ANNOgesic	5UTR	2702507	2702542	.	-	.	EF_RS13255	IS256-like element ISEf1 family transposase	116	1	2.06		0.16	0.14	0.06	0.05	0.08	0.07	0.06	0.1	0.05	0.05	0.04	0.02	0.01	0.02	0.02	0	0.01	0.01	0.01	0.01	0.02		1	0.88	0.38	0.31	0.5	0.44	0.38	0.63	0.31	0.31	0.25	0.13	0.06
sense	NC_004668.1	ANNOgesic	5UTR	2703382	2703407	.	-	.	EF_RS13260	hypothetical protein	856	1	2.93		0	0	0.01	0.05	0.1	0.17	0.11	0.07	0.06	0.11	0.11	0.07	0.02	0.01	0.02	0.01	0.03	0	0.01	0.01	0.04		0	0	0.06	0.29	0.59	1	0.65	0.41	0.35	0.65	0.65	0.41	0.12
sense	NC_004668.1	ANNOgesic	5UTR	2732378	2732397	.	+	.	EF_RS13480	hypothetical protein	13215	1	4.12		0	0	0	0.01	0.03	0.02	0.02	0.02	0.08	0.23	0.28	0.13	0.08	0.03	0.01	0.01	0.01	0.01	0.01	0.01	0.02		0	0	0	0.04	0.11	0.07	0.07	0.07	0.29	0.82	1	0.46	0.29
sense	NC_004668.1	ANNOgesic	5UTR	2733051	2733096	.	+	.	EF_RS13490	DUF2513 domain-containing protein	3589	1	3.55		0	0	0	0	0.01	0.01	0.01	0.01	0.01	0.04	0.06	0.07	0.13	0.13	0.19	0.1	0.09	0.04	0.02	0.03	0.04		0	0	0	0	0.05	0.05	0.05	0.05	0.05	0.21	0.32	0.37	0.68
sense	NC_004668.1	ANNOgesic	5UTR	2733782	2733991	.	+	.	EF_RS13500	helix-turn-helix transcriptional regulator	2882	1	3.46		0.01	0.03	0.04	0.05	0.1	0.11	0.07	0.06	0.08	0.09	0.07	0.07	0.04	0.04	0.05	0.01	0.03	0.01	0.01	0.01	0.02		0.09	0.27	0.36	0.45	0.91	1	0.64	0.55	0.73	0.82	0.64	0.64	0.36
sense	NC_004668.1	ANNOgesic	5UTR	2737060	2737108	.	-	.	EF_RS13520	50S ribosomal protein L33	136556	1	5.14		0	0.01	0.01	0.09	0.19	0.16	0.11	0.07	0.06	0.07	0.08	0.05	0.03	0.02	0.01	0.01	0.01	0.01	0.01	0.01	0.01		0	0.05	0.05	0.47	1	0.84	0.58	0.37	0.32	0.37	0.42	0.26	0.16
sense	NC_004668.1	ANNOgesic	5UTR	2739321	2739351	.	-	.	EF_RS13525	penicillin-binding protein 2	1602	1	3.2		0.02	0.01	0.02	0.06	0.11	0.11	0.09	0.1	0.07	0.08	0.07	0.05	0.03	0.02	0.01	0.01	0.03	0.02	0.02	0.02	0.05		0.18	0.09	0.18	0.55	1	1	0.82	0.91	0.64	0.73	0.64	0.45	0.27
sense	NC_004668.1	ANNOgesic	5UTR	2741999	2742030	.	-	.	EF_RS13535	4-oxalocrotonate tautomerase	443	1	2.65		0	0	0	0.08	0.17	0.1	0.13	0.12	0.11	0.1	0.06	0.03	0.01	0	0	0	0.01	0.01	0.02	0.01	0.04		0	0	0	0.47	1	0.59	0.76	0.71	0.65	0.59	0.35	0.18	0.06
sense	NC_004668.1	ANNOgesic	5UTR	2743588	2743720	.	-	.	EF_RS13540	peptidoglycan binding domain-containing protein	304	1	2.48		0.01	0.05	0.02	0.08	0.07	0.12	0.07	0.15	0.03	0.05	0.09	0.09	0.01	0.02	0.03	0	0.06	0	0.01	0.01	0.04		0.07	0.33	0.13	0.53	0.47	0.8	0.47	1	0.2	0.33	0.6	0.6	0.07
sense	NC_004668.1	ANNOgesic	5UTR	2744619	2744692	.	-	.	EF_RS13545	aminoglycoside 6-adenylyltransferase	194	1	2.29		0.01	0.03	0	0.03	0.08	0.12	0.13	0.07	0.06	0.12	0.13	0.06	0.03	0	0.08	0.02	0	0	0.02	0.01	0.02		0.08	0.23	0	0.23	0.62	0.92	1	0.54	0.46	0.92	1	0.46	0.23
sense	NC_004668.1	ANNOgesic	5UTR	2744724	2744741	.	+	.	EF_RS13550	YdcF family protein	554	1	2.74		0	0.02	0.02	0.09	0.24	0.17	0.1	0.03	0.07	0.07	0.03	0.04	0.01	0.03	0	0	0.01	0	0.02	0.02	0.02		0	0.08	0.08	0.38	1	0.71	0.42	0.13	0.29	0.29	0.13	0.17	0.04
sense	NC_004668.1	ANNOgesic	5UTR	2745436	2745480	.	+	.	EF_RS13555	endo-beta-N-acetylglucosaminidase	97	0	1.99		0	0.03	0	0.06	0.15	0.1	0.06	0.12	0.06	0.1	0.06	0.15	0.03	0	0	0	0.05	0.03	0	0	0		0	0.2	0	0.4	1	0.67	0.4	0.8	0.4	0.67	0.4	1	0.2
sense	NC_004668.1	ANNOgesic	5UTR	2747521	2747565	.	-	.	EF_RS13560	hypothetical protein	1239	1	3.09		0	0.01	0.02	0.07	0.15	0.19	0.06	0.09	0.07	0.13	0.1	0.04	0.01	0	0	0.01	0.01	0	0.01	0	0.02		0	0.05	0.11	0.37	0.79	1	0.32	0.47	0.37	0.68	0.53	0.21	0.05
sense	NC_004668.1	ANNOgesic	5UTR	2748487	2748530	.	-	.	EF_RS13565	YebC/PmpR family DNA-binding transcriptional regulator	3083	1	3.49		0	0.01	0.01	0.05	0.1	0.1	0.08	0.06	0.07	0.11	0.11	0.07	0.04	0.02	0.02	0.02	0.03	0.01	0.02	0.02	0.05		0	0.09	0.09	0.45	0.91	0.91	0.73	0.55	0.64	1	1	0.64	0.36
sense	NC_004668.1	ANNOgesic	5UTR	2751559	2751580	.	-	.	EF_RS13585	bis(5'-nucleosyl)-tetraphosphatase (symmetrical) YqeK	899	1	2.95		0	0.01	0.01	0.06	0.09	0.1	0.1	0.06	0.06	0.07	0.09	0.05	0.04	0.03	0.03	0.02	0.02	0.04	0.02	0.02	0.05		0	0.1	0.1	0.6	0.9	1	1	0.6	0.6	0.7	0.9	0.5	0.4
sense	NC_004668.1	ANNOgesic	5UTR	2754182	2754266	.	-	.	EF_RS13605	YqeG family HAD IIIA-type phosphatase	1504	1	3.18		0.17	0.08	0.05	0.05	0.09	0.07	0.04	0.07	0.07	0.07	0.08	0.04	0.01	0.01	0.04	0	0	0.01	0.01	0.01	0.03		1	0.47	0.29	0.29	0.53	0.41	0.24	0.41	0.41	0.41	0.47	0.24	0.06
sense	NC_004668.1	ANNOgesic	5UTR	2764177	2764207	.	-	.	EF_RS13665	winged helix-turn-helix transcriptional regulator	4258	1	3.63		0.01	0.02	0.02	0.09	0.21	0.19	0.15	0.09	0.05	0.03	0.03	0.02	0.01	0.01	0.01	0.01	0.01	0	0	0	0.02		0.05	0.1	0.1	0.43	1	0.9	0.71	0.43	0.24	0.14	0.14	0.1	0.05
sense	NC_004668.1	ANNOgesic	5UTR	2764785	2764813	.	-	.	EF_RS13670	YkuJ family protein	30123	1	4.48		0	0	0.01	0.03	0.08	0.11	0.11	0.15	0.14	0.12	0.08	0.03	0.02	0.01	0.01	0.01	0.01	0.01	0.02	0.02	0.02		0	0	0.07	0.2	0.53	0.73	0.73	1	0.93	0.8	0.53	0.2	0.13
sense	NC_004668.1	ANNOgesic	5UTR	2765776	2765812	.	-	.	EF_RS13675	NAD(P)-dependent oxidoreductase	1233	1	3.09		0.01	0.01	0.02	0.07	0.15	0.15	0.08	0.1	0.04	0.07	0.1	0.05	0.02	0.01	0.02	0.01	0.03	0.01	0.01	0.02	0.03		0.07	0.07	0.13	0.47	1	1	0.53	0.67	0.27	0.47	0.67	0.33	0.13
sense	NC_004668.1	ANNOgesic	5UTR	2768123	2768158	.	-	.	EF_RS13685	cell wall glycolipid biosynthesis glucosyltransferase BgsA	3102	1	3.49		0	0.01	0.02	0.08	0.1	0.08	0.06	0.06	0.07	0.13	0.12	0.08	0.04	0.03	0.03	0.01	0.02	0.01	0.01	0.01	0.02		0	0.08	0.15	0.62	0.77	0.62	0.46	0.46	0.54	1	0.92	0.62	0.31
sense	NC_004668.1	ANNOgesic	5UTR	2774096	2774281	.	-	.	EF_RS13715	hypothetical protein	43094	1	4.63		0.02	0.07	0.07	0.14	0.21	0.16	0.09	0.07	0.04	0.03	0.02	0.01	0.01	0.01	0.01	0	0.01	0.01	0.01	0.01	0.01		0.1	0.33	0.33	0.67	1	0.76	0.43	0.33	0.19	0.14	0.1	0.05	0.05
sense	NC_004668.1	ANNOgesic	5UTR	2774436	2774471	.	-	.	EF_RS13720	hypothetical protein	8839	1	3.95		0.01	0.05	0.07	0.18	0.21	0.16	0.11	0.06	0.03	0.03	0.02	0.01	0.01	0.01	0.01	0	0	0.01	0.01	0.01	0.02		0.05	0.24	0.33	0.86	1	0.76	0.52	0.29	0.14	0.14	0.1	0.05	0.05
sense	NC_004668.1	ANNOgesic	5UTR	2774878	2774925	.	-	.	EF_RS13725	S1 RNA-binding domain-containing protein	454	1	2.66		0	0.01	0.03	0.09	0.23	0.16	0.1	0.07	0.07	0.06	0.03	0.03	0.02	0	0	0.01	0.03	0.02	0.01	0.01	0.02		0	0.04	0.13	0.39	1	0.7	0.43	0.3	0.3	0.26	0.13	0.13	0.09
sense	NC_004668.1	ANNOgesic	5UTR	2775027	2775062	.	+	.	EF_RS13730	pyridoxal phosphate-dependent aminotransferase	348	1	2.54		0	0.02	0.01	0.08	0.13	0.17	0.11	0.11	0.05	0.1	0.07	0.02	0.02	0	0	0	0	0.02	0.03	0.02	0.04		0	0.12	0.06	0.47	0.76	1	0.65	0.65	0.29	0.59	0.41	0.12	0.12
sense	NC_004668.1	ANNOgesic	5UTR	2777223	2777252	.	-	.	EF_RS13740	peptidylprolyl isomerase	1014	1	3.01		0	0	0.01	0.03	0.07	0.08	0.08	0.09	0.12	0.1	0.13	0.08	0.03	0.02	0.02	0.01	0.03	0.03	0.02	0.02	0.05		0	0	0.08	0.23	0.54	0.62	0.62	0.69	0.92	0.77	1	0.62	0.23
sense	NC_004668.1	ANNOgesic	5UTR	2777371	2777428	.	+	.	EF_RS13745	NAD(P)/FAD-dependent oxidoreductase	758	1	2.88		0.01	0.03	0.05	0.13	0.21	0.12	0.12	0.1	0.06	0.04	0.03	0.03	0.02	0.01	0.03	0	0	0.01	0	0	0.01		0.05	0.14	0.24	0.62	1	0.57	0.57	0.48	0.29	0.19	0.14	0.14	0.1
sense	NC_004668.1	ANNOgesic	5UTR	2778571	2778587	.	+	.	EF_RS13750	phosphoglycerate dehydrogenase	3325	1	3.52		0	0	0.01	0.05	0.15	0.16	0.08	0.07	0.07	0.1	0.11	0.05	0.05	0.01	0.02	0.01	0.02	0	0.01	0.01	0.02		0	0	0.06	0.31	0.94	1	0.5	0.44	0.44	0.63	0.69	0.31	0.31
sense	NC_004668.1	ANNOgesic	5UTR	2786592	2786644	.	-	.	EF_RS13780	ABC transporter ATP-binding protein	5845	1	3.77		0.04	0.05	0.05	0.08	0.14	0.15	0.11	0.08	0.04	0.05	0.05	0.03	0.02	0.01	0.01	0.01	0.01	0.01	0.01	0.01	0.04		0.27	0.33	0.33	0.53	0.93	1	0.73	0.53	0.27	0.33	0.33	0.2	0.13
sense	NC_004668.1	ANNOgesic	5UTR	2787758	2787781	.	-	.	EF_RS13785	glycosyltransferase family 2 protein	1339	1	3.13		0	0	0	0.03	0.13	0.12	0.1	0.14	0.1	0.11	0.07	0.06	0.02	0.01	0	0	0.01	0.01	0.01	0.02	0.04		0	0	0	0.21	0.93	0.86	0.71	1	0.71	0.79	0.5	0.43	0.14
sense	NC_004668.1	ANNOgesic	5UTR	2788272	2788299	.	-	.	EF_RS13790	iron-sulfur cluster biosynthesis protein	9015	1	3.95		0	0	0.01	0.02	0.05	0.03	0.03	0.04	0.1	0.22	0.22	0.11	0.05	0.02	0.02	0.01	0.02	0.01	0.01	0.01	0.02		0	0	0.05	0.09	0.23	0.14	0.14	0.18	0.45	1	1	0.5	0.23
sense	NC_004668.1	ANNOgesic	5UTR	2789010	2789038	.	-	.	EF_RS13795	TrkA family potassium uptake protein	1061	1	3.03		0.01	0.01	0.01	0.05	0.13	0.15	0.1	0.07	0.07	0.08	0.1	0.06	0.04	0.02	0.03	0.02	0.01	0.01	0.01	0.02	0.03		0.07	0.07	0.07	0.33	0.87	1	0.67	0.47	0.47	0.53	0.67	0.4	0.27
sense	NC_004668.1	ANNOgesic	5UTR	2789746	2789953	.	-	.	EF_RS13800	response regulator transcription factor	1815	1	3.26		0.01	0.02	0.02	0.05	0.09	0.14	0.07	0.09	0.08	0.07	0.09	0.06	0.04	0.02	0.03	0.02	0.02	0.01	0.01	0.02	0.04		0.07	0.14	0.14	0.36	0.64	1	0.5	0.64	0.57	0.5	0.64	0.43	0.29
sense	NC_004668.1	ANNOgesic	5UTR	2791552	2791571	.	-	.	EF_RS13810	membrane protein	902	1	2.96		0	0	0	0.01	0.03	0.03	0.02	0.02	0.09	0.16	0.18	0.11	0.08	0.03	0.03	0.01	0.04	0.04	0.02	0.03	0.06		0	0	0	0.06	0.17	0.17	0.11	0.11	0.5	0.89	1	0.61	0.44
sense	NC_004668.1	ANNOgesic	5UTR	2792182	2792253	.	-	.	EF_RS13815	transcription elongation factor GreA	4649	1	3.67		0	0.01	0.01	0.04	0.14	0.14	0.15	0.09	0.08	0.08	0.06	0.03	0.02	0.02	0.01	0.01	0.03	0.01	0.02	0.02	0.03		0	0.07	0.07	0.27	0.93	0.93	1	0.6	0.53	0.53	0.4	0.2	0.13
sense	NC_004668.1	ANNOgesic	5UTR	2793828	2793863	.	-	.	EF_RS13820	endolytic transglycosylase MltG	1210	1	3.08		0.01	0.03	0.03	0.06	0.2	0.18	0.15	0.07	0.07	0.04	0.04	0.01	0.01	0.02	0.01	0.01	0.02	0.01	0	0.01	0.03		0.05	0.15	0.15	0.3	1	0.9	0.75	0.35	0.35	0.2	0.2	0.05	0.05
sense	NC_004668.1	ANNOgesic	5UTR	2796444	2796462	.	-	.	EF_RS13835	gamma carbonic anhydrase family protein	430	1	2.63		0	0.01	0	0.03	0.08	0.07	0.09	0.05	0.05	0.14	0.12	0.07	0.08	0.05	0.02	0	0.02	0.01	0.03	0.03	0.03		0	0.07	0	0.21	0.57	0.5	0.64	0.36	0.36	1	0.86	0.5	0.57
sense	NC_004668.1	ANNOgesic	5UTR	2800180	2800219	.	-	.	EF_RS13845	multidrug efflux ABC transporter subunit EfrA	435	1	2.64		0	0	0	0.02	0.05	0.05	0.06	0.07	0.05	0.13	0.13	0.14	0.08	0.03	0.02	0.01	0.02	0.03	0.03	0.02	0.06		0	0	0	0.14	0.36	0.36	0.43	0.5	0.36	0.93	0.93	1	0.57
sense	NC_004668.1	ANNOgesic	5UTR	2800387	2800409	.	+	.	EF_RS13850	YbaN family protein	86	0	1.93		0.02	0.07	0.03	0.03	0.07	0.12	0.07	0.22	0.05	0	0.03	0.06	0.06	0.07	0	0.1	0	0	0	0.01	0		0.09	0.32	0.14	0.14	0.32	0.55	0.32	1	0.23	0	0.14	0.27	0.27
sense	NC_004668.1	ANNOgesic	5UTR	2800877	2801100	.	+	.	EF_RS13855	DNA-dependent RNA polymerase auxiliary subunit epsilon family protein	12927	1	4.11		0.03	0.07	0.06	0.08	0.07	0.04	0.03	0.02	0.04	0.09	0.16	0.1	0.06	0.04	0.03	0.01	0.02	0.01	0.01	0.01	0.02		0.19	0.44	0.38	0.5	0.44	0.25	0.19	0.13	0.25	0.56	1	0.63	0.38
sense	NC_004668.1	ANNOgesic	5UTR	2803305	2803414	.	-	.	EF_RS13865	cold-shock protein	504797	1	5.7		0	0	0	0.01	0.03	0.03	0.04	0.05	0.11	0.25	0.23	0.1	0.05	0.02	0.01	0.01	0.01	0.01	0.01	0.01	0.02		0	0	0	0.04	0.12	0.12	0.16	0.2	0.44	1	0.92	0.4	0.2
sense	NC_004668.1	ANNOgesic	5UTR	2804869	2804928	.	-	.	EF_RS13875	HAD family hydrolase	762	1	2.88		0	0.01	0.02	0.04	0.12	0.11	0.06	0.05	0.08	0.12	0.09	0.08	0.05	0.02	0.04	0.01	0.01	0.03	0.02	0.01	0.03		0	0.08	0.17	0.33	1	0.92	0.5	0.42	0.67	1	0.75	0.67	0.42
sense	NC_004668.1	ANNOgesic	5UTR	2806178	2806199	.	-	.	EF_RS13880	bifunctional folylpolyglutamate synthase/dihydrofolate synthase	322	1	2.51		0.01	0.02	0.02	0.09	0.17	0.13	0.09	0.07	0.06	0.09	0.04	0.04	0.01	0	0.05	0.04	0.01	0.03	0.01	0	0.03		0.06	0.12	0.12	0.53	1	0.76	0.53	0.41	0.35	0.53	0.24	0.24	0.06
sense	NC_004668.1	ANNOgesic	5UTR	2806333	2806427	.	+	.	EF_RS13885	YfhO family protein	411	1	2.61		0.02	0.03	0.02	0.04	0.24	0.15	0.11	0.09	0.02	0.05	0.02	0	0.03	0.03	0.07	0	0.01	0.01	0.02	0.02	0.02		0.08	0.13	0.08	0.17	1	0.63	0.46	0.38	0.08	0.21	0.08	0	0.13
sense	NC_004668.1	ANNOgesic	5UTR	2813862	2813890	.	-	.	EF_RS13905	redox-sensing transcriptional repressor Rex	3241	1	3.51		0	0	0	0.03	0.06	0.07	0.05	0.08	0.1	0.18	0.16	0.09	0.04	0.02	0.02	0.01	0.01	0.01	0.01	0.01	0.03		0	0	0	0.17	0.33	0.39	0.28	0.44	0.56	1	0.89	0.5	0.22
sense	NC_004668.1	ANNOgesic	5UTR	2815206	2815251	.	-	.	EF_RS13910	tRNA 4-thiouridine(8) synthase ThiI	635	1	2.8		0	0	0	0.02	0.01	0.04	0.02	0.02	0.04	0.18	0.16	0.09	0.07	0	0.01	0.01	0.04	0.03	0.05	0.04	0.14		0	0	0	0.11	0.06	0.22	0.11	0.11	0.22	1	0.89	0.5	0.39
sense	NC_004668.1	ANNOgesic	5UTR	2816678	2816780	.	-	.	EF_RS13915	NCS2 family permease	3164	1	3.5		0	0.02	0.03	0.06	0.11	0.17	0.13	0.1	0.06	0.05	0.05	0.03	0.02	0.01	0.03	0.02	0.02	0.01	0.01	0.02	0.04		0	0.12	0.18	0.35	0.65	1	0.76	0.59	0.35	0.29	0.29	0.18	0.12
sense	NC_004668.1	ANNOgesic	5UTR	2818141	2818163	.	-	.	EF_RS13930	hypothetical protein	125	1	2.1		0.06	0.15	0.12	0.11	0.12	0.06	0.02	0.06	0	0.02	0.04	0.05	0.07	0	0	0.07	0.04	0	0.02	0.01	0		0.4	1	0.8	0.73	0.8	0.4	0.13	0.4	0	0.13	0.27	0.33	0.47
sense	NC_004668.1	ANNOgesic	5UTR	2820912	2821111	.	-	.	EF_RS13960	hypothetical protein	3379	1	3.53		0.19	0.19	0.14	0.13	0.1	0.05	0.04	0.03	0.02	0.02	0.01	0.01	0.01	0.01	0	0.01	0.01	0.01	0	0	0.01		1	1	0.74	0.68	0.53	0.26	0.21	0.16	0.11	0.11	0.05	0.05	0.05
sense	NC_004668.1	ANNOgesic	5UTR	2821297	2821422	.	-	.	EF_RS16625	hypothetical protein	406	1	2.61		0	0	0	0.03	0.02	0.05	0.05	0.08	0.08	0.22	0.13	0.09	0.03	0	0.02	0.02	0.08	0.01	0.01	0.03	0.06		0	0	0	0.14	0.09	0.23	0.23	0.36	0.36	1	0.59	0.41	0.14
sense	NC_004668.1	ANNOgesic	5UTR	2821719	2821977	.	-	.	EF_RS16630	hypothetical protein	320	1	2.51		0	0.02	0.02	0.05	0.04	0.07	0.05	0.06	0.1	0.09	0.13	0.09	0.02	0.01	0.02	0.04	0.06	0	0.03	0.03	0.08		0	0.15	0.15	0.38	0.31	0.54	0.38	0.46	0.77	0.69	1	0.69	0.15
sense	NC_004668.1	ANNOgesic	5UTR	2826986	2827240	.	-	.	EF_RS14000	hypothetical protein	557	1	2.75		0.01	0	0	0.02	0.03	0.14	0.03	0.02	0.03	0.06	0.1	0.11	0.12	0.05	0.08	0.06	0.06	0.01	0.01	0.02	0.05		0.07	0	0	0.14	0.21	1	0.21	0.14	0.21	0.43	0.71	0.79	0.86
sense	NC_004668.1	ANNOgesic	5UTR	2827339	2827370	.	+	.	EF_RS14010	helix-turn-helix transcriptional regulator	306	1	2.49		0	0	0.01	0	0.03	0.02	0.02	0.02	0.03	0.14	0.22	0.11	0.11	0.09	0.03	0.07	0.02	0.02	0.01	0.03	0.04		0	0	0.05	0	0.14	0.09	0.09	0.09	0.14	0.64	1	0.5	0.5
sense	NC_004668.1	ANNOgesic	5UTR	2831098	2831119	.	-	.	EF_RS14025	acetyltransferase	10	0	1		0	0	0	0	0	0	0	0	0	0.57	0	0.16	0	0	0	0	0	0.27	0	0	0		0	0	0	0	0	0	0	0	0	1	0	0.28	0
sense	NC_004668.1	ANNOgesic	5UTR	2831172	2831206	.	+	.	EF_RS14030	LysR family transcriptional regulator	164	1	2.21		0	0.01	0	0.02	0.13	0.2	0.09	0.1	0.04	0.1	0.03	0.05	0	0	0.14	0	0.03	0	0.01	0	0.05		0	0.05	0	0.1	0.65	1	0.45	0.5	0.2	0.5	0.15	0.25	0
sense	NC_004668.1	ANNOgesic	5UTR	2834340	2834411	.	-	.	EF_RS14045	ribokinase	84	0	1.92		0.01	0.03	0	0.02	0.16	0.1	0.15	0.07	0.12	0.15	0.09	0	0.03	0	0	0	0	0.02	0	0.01	0.02		0.06	0.19	0	0.13	1	0.63	0.94	0.44	0.75	0.94	0.56	0	0.19
sense	NC_004668.1	ANNOgesic	5UTR	2835433	2835483	.	-	.	EF_RS14050	substrate-binding domain-containing protein	418	1	2.62		0.01	0.06	0.1	0.09	0.16	0.14	0.1	0.04	0.04	0.09	0.06	0.03	0.01	0.03	0	0	0	0.01	0	0.01	0.01		0.06	0.38	0.63	0.56	1	0.88	0.63	0.25	0.25	0.56	0.38	0.19	0.06
sense	NC_004668.1	ANNOgesic	5UTR	2840376	2840393	.	-	.	EF_RS14070	BglG family transcription antiterminator	1042	1	3.02		0	0.01	0.02	0.08	0.23	0.15	0.1	0.1	0.06	0.08	0.06	0.02	0.02	0.02	0.01	0.01	0	0	0	0	0.02		0	0.04	0.09	0.35	1	0.65	0.43	0.43	0.26	0.35	0.26	0.09	0.09
sense	NC_004668.1	ANNOgesic	5UTR	2843104	2843177	.	-	.	EF_RS14090	WxL domain-containing protein	411	1	2.61		0	0.01	0.01	0.05	0.05	0.05	0.07	0.14	0.09	0.15	0.09	0.05	0.03	0.03	0.02	0.01	0.02	0.03	0.03	0.03	0.05		0	0.07	0.07	0.33	0.33	0.33	0.47	0.93	0.6	1	0.6	0.33	0.2
sense	NC_004668.1	ANNOgesic	5UTR	2844501	2844526	.	-	.	EF_RS14095	amidinotransferase	938	1	2.97		0	0	0.01	0.02	0.1	0.13	0.07	0.06	0.07	0.13	0.11	0.04	0.03	0.01	0.01	0.01	0.01	0.05	0.03	0.03	0.08		0	0	0.08	0.15	0.77	1	0.54	0.46	0.54	1	0.85	0.31	0.23
sense	NC_004668.1	ANNOgesic	5UTR	2846028	2846058	.	-	.	EF_RS14100	alkaline phosphatase	77	0	1.89		0.01	0	0	0	0.08	0.1	0	0.09	0.05	0.05	0.11	0.15	0.07	0.07	0.1	0	0.06	0	0.01	0.01	0.04		0.07	0	0	0	0.53	0.67	0	0.6	0.33	0.33	0.73	1	0.47
sense	NC_004668.1	ANNOgesic	5UTR	2848254	2848355	.	-	.	EF_RS14105	DNA mismatch repair protein MutS	24198	1	4.38		0.02	0.14	0.14	0.2	0.2	0.09	0.05	0.04	0.03	0.02	0.01	0.01	0.01	0	0.01	0	0	0	0	0	0.01		0.1	0.7	0.7	1	1	0.45	0.25	0.2	0.15	0.1	0.05	0.05	0.05
sense	NC_004668.1	ANNOgesic	5UTR	2855692	2855727	.	-	.	EF_RS14140	sigma 54-interacting transcriptional regulator	6	0	0.78		0	0	0	0	0	0	0	0	0.73	0	0	0	0	0	0	0	0	0	0	0.27	0		0	0	0	0	0	0	0	0	1	0	0	0	0
sense	NC_004668.1	ANNOgesic	5UTR	2856341	2856365	.	-	.	EF_RS14145	histidine phosphatase family protein	340	1	2.53		0	0.01	0	0.03	0.18	0.16	0.17	0.09	0.05	0.07	0.07	0.03	0.03	0.02	0	0	0.03	0.01	0.02	0.01	0.01		0	0.06	0	0.17	1	0.89	0.94	0.5	0.28	0.39	0.39	0.17	0.17
sense	NC_004668.1	ANNOgesic	5UTR	2857855	2857879	.	-	.	EF_RS14150	amidase	287	1	2.46		0	0	0.01	0.06	0.06	0.12	0.06	0.11	0.07	0.18	0.12	0.07	0.03	0	0.03	0.01	0	0.02	0.02	0.03	0.01		0	0	0.06	0.33	0.33	0.67	0.33	0.61	0.39	1	0.67	0.39	0.17
sense	NC_004668.1	ANNOgesic	5UTR	2858617	2858681	.	-	.	EF_RS14155	helix-turn-helix domain-containing protein	9	0	0.95		0	0	0	0	0	0.28	0.34	0	0	0.21	0	0	0	0	0	0	0	0	0	0.17	0		0	0	0	0	0	0.82	1	0	0	0.62	0	0	0
sense	NC_004668.1	ANNOgesic	5UTR	2864464	2864492	.	-	.	EF_RS14185	rhodanese-like domain-containing protein	56	0	1.75		0	0	0	0.05	0	0.04	0.06	0.04	0.04	0.03	0.39	0.09	0	0	0	0	0	0.05	0.04	0.1	0.08		0	0	0	0.13	0	0.1	0.15	0.1	0.1	0.08	1	0.23	0
sense	NC_004668.1	ANNOgesic	5UTR	2864607	2864633	.	+	.	EF_RS14190	metal-sensitive transcriptional regulator	650	1	2.81		0	0	0	0.02	0.09	0.09	0.09	0.1	0.09	0.15	0.14	0.06	0.02	0	0.04	0	0	0.03	0.02	0.02	0.04		0	0	0	0.13	0.6	0.6	0.6	0.67	0.6	1	0.93	0.4	0.13
sense	NC_004668.1	ANNOgesic	5UTR	2867655	2867675	.	+	.	EF_RS14205	PucR family transcriptional regulator	209	1	2.32		0.06	0.12	0.1	0.04	0.11	0.05	0.04	0.04	0.04	0.11	0.13	0.04	0.07	0	0	0	0	0	0.01	0.01	0.03		0.46	0.92	0.77	0.31	0.85	0.38	0.31	0.31	0.31	0.85	1	0.31	0.54
sense	NC_004668.1	ANNOgesic	5UTR	2876069	2876102	.	-	.	EF_RS14235	transcriptional regulator SylA	39	0	1.59		0.01	0	0.07	0.07	0.07	0.19	0	0.12	0.05	0.1	0.07	0.16	0	0	0	0	0	0	0	0	0.08		0.05	0	0.37	0.37	0.37	1	0	0.63	0.26	0.53	0.37	0.84	0
sense	NC_004668.1	ANNOgesic	5UTR	2876239	2876262	.	+	.	EF_RS14240	lipoprotein	494	1	2.69		0	0.01	0.03	0.12	0.21	0.16	0.14	0.08	0.04	0.06	0.03	0.02	0.01	0	0	0.03	0	0.01	0.01	0.01	0.02		0	0.05	0.14	0.57	1	0.76	0.67	0.38	0.19	0.29	0.14	0.1	0.05
sense	NC_004668.1	ANNOgesic	5UTR	2878737	2878763	.	-	.	EF_RS14245	SulP family inorganic anion transporter	376	1	2.58		0	0	0	0.01	0.08	0.1	0.08	0.08	0.06	0.08	0.09	0.04	0.02	0.03	0.06	0.04	0.01	0.02	0.02	0.03	0.14		0	0	0	0.07	0.57	0.71	0.57	0.57	0.43	0.57	0.64	0.29	0.14
sense	NC_004668.1	ANNOgesic	5UTR	2878913	2878956	.	+	.	EF_RS14250	choloylglycine hydrolase family protein	368	1	2.57		0.11	0.11	0.14	0.14	0.18	0.09	0.07	0.04	0.04	0.01	0.01	0	0.01	0	0.02	0	0.03	0	0	0	0		0.61	0.61	0.78	0.78	1	0.5	0.39	0.22	0.22	0.06	0.06	0	0.06
sense	NC_004668.1	ANNOgesic	5UTR	2881829	2881912	.	-	.	EF_RS14260	chloride ion channel protein	91	0	1.96		0.01	0.02	0.01	0.04	0.17	0.09	0.09	0.08	0.11	0.13	0.12	0.06	0.02	0	0	0	0	0	0.02	0.01	0.01		0.06	0.12	0.06	0.24	1	0.53	0.53	0.47	0.65	0.76	0.71	0.35	0.12
sense	NC_004668.1	ANNOgesic	5UTR	2883826	2884115	.	-	.	EF_RS14265	PucR family transcriptional regulator	822	1	2.91		0.01	0.02	0.04	0.07	0.11	0.11	0.1	0.2	0.11	0.09	0.04	0.02	0.01	0.03	0	0.02	0	0.01	0.01	0	0.01		0.05	0.1	0.2	0.35	0.55	0.55	0.5	1	0.55	0.45	0.2	0.1	0.05
sense	NC_004668.1	ANNOgesic	5UTR	2889071	2889087	.	+	.	EF_RS14290	helix-turn-helix domain-containing protein	332	1	2.52		0	0	0	0.02	0.13	0.09	0.07	0.06	0.12	0.1	0.11	0.13	0.05	0.03	0	0.01	0.01	0.01	0.01	0.01	0		0	0	0	0.15	1	0.69	0.54	0.46	0.92	0.77	0.85	1	0.38
sense	NC_004668.1	ANNOgesic	5UTR	2894505	2894540	.	-	.	EF_RS14300	serine/threonine transporter SstT	285	1	2.45		0.04	0.12	0.05	0.14	0.11	0.16	0.09	0.07	0.02	0.06	0.03	0.05	0	0.02	0	0.01	0.02	0	0	0	0.02		0.25	0.75	0.31	0.88	0.69	1	0.56	0.44	0.13	0.38	0.19	0.31	0
sense	NC_004668.1	ANNOgesic	5UTR	2895017	2895046	.	-	.	EF_RS14305	two pore domain potassium channel family protein	186	1	2.27		0.01	0.02	0.02	0.09	0.16	0.19	0.13	0.06	0.07	0.04	0.03	0	0	0.06	0	0.05	0	0.01	0.01	0.01	0.05		0.05	0.11	0.11	0.47	0.84	1	0.68	0.32	0.37	0.21	0.16	0	0
sense	NC_004668.1	ANNOgesic	5UTR	2897753	2897821	.	-	.	EF_RS14315	hypothetical protein	3426	1	3.53		0.41	0.28	0.14	0.03	0.02	0.02	0.01	0.02	0.01	0.01	0.01	0.01	0	0	0.01	0	0.01	0	0	0	0		1	0.68	0.34	0.07	0.05	0.05	0.02	0.05	0.02	0.02	0.02	0.02	0
sense	NC_004668.1	ANNOgesic	5UTR	2899945	2899986	.	-	.	EF_RS14330	DinB family glutathione transferase	569	1	2.76		0.02	0.03	0.02	0.03	0.14	0.09	0.08	0.05	0.07	0.1	0.09	0.06	0.05	0	0.03	0	0.02	0.03	0.01	0.03	0.05		0.14	0.21	0.14	0.21	1	0.64	0.57	0.36	0.5	0.71	0.64	0.43	0.36
sense	NC_004668.1	ANNOgesic	5UTR	2900137	2900293	.	+	.	EF_RS14335	dicarboxylate/amino acid:cation symporter	1225	1	3.09		0.03	0.08	0.07	0.07	0.14	0.16	0.08	0.05	0.04	0.05	0.05	0.02	0.02	0.02	0.06	0	0.01	0	0	0.01	0.04		0.19	0.5	0.44	0.44	0.88	1	0.5	0.31	0.25	0.31	0.31	0.13	0.13
sense	NC_004668.1	ANNOgesic	5UTR	2905870	2906071	.	-	.	EF_RS14340	EF3023 family LPXTG-anchored polysaccharide lyase	2991	1	3.48		0.18	0.19	0.19	0.11	0.1	0.04	0.03	0.02	0.03	0.02	0.03	0.01	0.01	0.02	0.01	0	0.01	0	0	0	0.01		0.95	1	1	0.58	0.53	0.21	0.16	0.11	0.16	0.11	0.16	0.05	0.05
sense	NC_004668.1	ANNOgesic	5UTR	2906933	2906963	.	-	.	EF_RS14345	23S rRNA (pseudouridine(1915)-N(3))-methyltransferase RlmH	339	1	2.53		0	0	0.01	0.05	0.15	0.14	0.06	0.07	0.06	0.07	0.12	0.09	0.04	0.05	0	0	0.01	0.01	0.01	0.01	0.03		0	0	0.07	0.33	1	0.93	0.4	0.47	0.4	0.47	0.8	0.6	0.27
sense	NC_004668.1	ANNOgesic	5UTR	2907299	2907334	.	+	.	EF_RS14350	trypsin-like peptidase domain-containing protein	606	1	2.78		0	0	0	0	0.07	0.09	0.09	0.07	0.11	0.16	0.16	0.1	0.04	0.02	0	0.03	0	0.01	0.01	0.01	0.03		0	0	0	0	0.44	0.56	0.56	0.44	0.69	1	1	0.63	0.25
sense	NC_004668.1	ANNOgesic	5UTR	2909299	2909353	.	-	.	EF_RS14355	DUF4479 domain-containing protein	2502	1	3.4		0	0.01	0.01	0.06	0.19	0.13	0.1	0.07	0.05	0.07	0.07	0.04	0.03	0.04	0.01	0.01	0.02	0.02	0.02	0.02	0.03		0	0.05	0.05	0.32	1	0.68	0.53	0.37	0.26	0.37	0.37	0.21	0.16
sense	NC_004668.1	ANNOgesic	5UTR	2913390	2913424	.	-	.	EF_RS14385	GntR family transcriptional regulator	57	0	1.76		0.08	0	0	0.05	0.1	0.09	0.05	0.04	0.07	0.24	0.05	0.03	0.05	0	0	0	0	0.1	0	0.03	0.03		0.33	0	0	0.21	0.42	0.38	0.21	0.17	0.29	1	0.21	0.13	0.21
sense	NC_004668.1	ANNOgesic	5UTR	2915499	2915616	.	-	.	EF_RS14400	glutamyl aminopeptidase	9227	1	3.97		0	0.01	0.01	0.05	0.12	0.19	0.14	0.11	0.08	0.06	0.05	0.03	0.02	0.01	0.01	0.01	0.02	0.02	0.01	0.01	0.04		0	0.05	0.05	0.26	0.63	1	0.74	0.58	0.42	0.32	0.26	0.16	0.11
sense	NC_004668.1	ANNOgesic	5UTR	2915754	2915806	.	+	.	EF_RS14405	PepSY domain-containing protein	1365	1	3.14		0.01	0.02	0.03	0.05	0.15	0.11	0.11	0.1	0.08	0.08	0.07	0.05	0.03	0.02	0.01	0.02	0.02	0.02	0.01	0.01	0.02		0.07	0.13	0.2	0.33	1	0.73	0.73	0.67	0.53	0.53	0.47	0.33	0.2
sense	NC_004668.1	ANNOgesic	5UTR	2916437	2916466	.	+	.	EF_RS14410	peptide ABC transporter substrate-binding protein	1208	1	3.08		0.01	0.02	0.01	0.03	0.06	0.06	0.06	0.07	0.07	0.14	0.17	0.08	0.03	0.02	0.01	0.01	0.03	0.02	0.02	0.02	0.06		0.06	0.12	0.06	0.18	0.35	0.35	0.35	0.41	0.41	0.82	1	0.47	0.18
sense	NC_004668.1	ANNOgesic	5UTR	2924163	2924218	.	+	.	EF_RS14450	MurR/RpiR family transcriptional regulator	146	1	2.16		0.01	0.03	0	0.04	0.14	0.07	0.08	0.11	0.1	0.12	0.11	0.09	0.02	0.08	0	0	0	0	0	0	0		0.07	0.21	0	0.29	1	0.5	0.57	0.79	0.71	0.86	0.79	0.64	0.14
sense	NC_004668.1	ANNOgesic	5UTR	2926434	2926494	.	-	.	EF_RS14460	peptidase C39 family protein	85	0	1.93		0.01	0.02	0.05	0.06	0.1	0.09	0.18	0.05	0.07	0.22	0	0.04	0	0.07	0	0	0	0	0.01	0.02	0		0.05	0.09	0.23	0.27	0.45	0.41	0.82	0.23	0.32	1	0	0.18	0
sense	NC_004668.1	ANNOgesic	5UTR	2926606	2926660	.	+	.	EF_RS14465	hypothetical protein	1096	1	3.04		0.01	0.04	0.08	0.18	0.2	0.14	0.09	0.04	0.04	0.04	0.04	0.02	0.02	0	0.01	0.01	0.01	0.01	0.01	0.01	0.01		0.05	0.2	0.4	0.9	1	0.7	0.45	0.2	0.2	0.2	0.2	0.1	0.1
sense	NC_004668.1	ANNOgesic	5UTR	2926610	2926660	.	+	.	EF_RS14465	hypothetical protein	1091	1	3.04		0.01	0.04	0.08	0.19	0.2	0.14	0.09	0.04	0.04	0.04	0.04	0.02	0.02	0	0.01	0.01	0.01	0.01	0.01	0.01	0.01		0.05	0.2	0.4	0.95	1	0.7	0.45	0.2	0.2	0.2	0.2	0.1	0.1
sense	NC_004668.1	ANNOgesic	5UTR	2927717	2927759	.	-	.	EF_RS14470	energy-coupled thiamine transporter ThiT	715	1	2.85		0.01	0.02	0.03	0.1	0.22	0.16	0.13	0.07	0.05	0.04	0.04	0.03	0.03	0.02	0.01	0.02	0	0.01	0	0	0.02		0.05	0.09	0.14	0.45	1	0.73	0.59	0.32	0.23	0.18	0.18	0.14	0.14
sense	NC_004668.1	ANNOgesic	5UTR	2928506	2928530	.	-	.	EF_RS14475	PepSY domain-containing protein	405	1	2.61		0.01	0.01	0	0.01	0.08	0.04	0.04	0.03	0.07	0.15	0.19	0.08	0.08	0.01	0.08	0	0.03	0.03	0.02	0.02	0.03		0.05	0.05	0	0.05	0.42	0.21	0.21	0.16	0.37	0.79	1	0.42	0.42
sense	NC_004668.1	ANNOgesic	5UTR	2929395	2929421	.	-	.	EF_RS14480	hypothetical protein	353	1	2.55		0.01	0.02	0.03	0.03	0.07	0.06	0.05	0.04	0.05	0.21	0.12	0.11	0.09	0.03	0.02	0.02	0	0.02	0.01	0.01	0.01		0.05	0.1	0.14	0.14	0.33	0.29	0.24	0.19	0.24	1	0.57	0.52	0.43
sense	NC_004668.1	ANNOgesic	5UTR	2929611	2929629	.	+	.	EF_RS14485	class A sortase	1661	1	3.22		0	0.01	0.01	0.02	0.03	0.03	0.03	0.03	0.08	0.16	0.2	0.1	0.05	0.04	0.04	0.01	0.02	0.02	0.03	0.04	0.04		0	0.05	0.05	0.1	0.15	0.15	0.15	0.15	0.4	0.8	1	0.5	0.25
sense	NC_004668.1	ANNOgesic	5UTR	2931810	2931839	.	-	.	EF_RS14500	TetR/AcrR family transcriptional regulator	76	0	1.88		0	0.02	0	0	0.12	0.26	0.12	0.03	0.11	0.08	0	0.13	0	0	0	0	0.06	0	0.03	0.01	0.04		0	0.08	0	0	0.46	1	0.46	0.12	0.42	0.31	0	0.5	0
sense	NC_004668.1	ANNOgesic	5UTR	2933436	2933518	.	-	.	EF_RS14505	CHAP domain-containing protein	603	1	2.78		0.01	0	0.01	0.04	0.09	0.06	0.11	0.07	0.12	0.12	0.2	0.04	0.02	0	0	0.03	0	0	0.02	0.02	0.04		0.05	0	0.05	0.2	0.45	0.3	0.55	0.35	0.6	0.6	1	0.2	0.1
sense	NC_004668.1	ANNOgesic	5UTR	2935107	2935137	.	-	.	EF_RS14515	rod shape-determining protein MreC	2052	1	3.31		0.01	0.02	0.02	0.05	0.13	0.12	0.11	0.06	0.07	0.07	0.09	0.05	0.03	0.02	0.01	0.01	0.02	0.02	0.02	0.02	0.05		0.08	0.15	0.15	0.38	1	0.92	0.85	0.46	0.54	0.54	0.69	0.38	0.23
sense	NC_004668.1	ANNOgesic	5UTR	2937859	2937950	.	-	.	EF_RS14525	30S ribosomal protein S15	139958	1	5.15		0	0	0	0	0.01	0.01	0.01	0.02	0.06	0.23	0.29	0.15	0.07	0.03	0.02	0.01	0.01	0.01	0.01	0.02	0.03		0	0	0	0	0.03	0.03	0.03	0.07	0.21	0.79	1	0.52	0.24
sense	NC_004668.1	ANNOgesic	5UTR	2938063	2938139	.	+	.	EF_RS14530	peptide deformylase	3928	1	3.59		0.01	0.01	0.01	0.06	0.21	0.15	0.1	0.09	0.07	0.07	0.07	0.03	0.02	0.01	0.02	0.01	0.01	0.01	0.01	0.02	0.02		0.05	0.05	0.05	0.29	1	0.71	0.48	0.43	0.33	0.33	0.33	0.14	0.1
sense	NC_004668.1	ANNOgesic	5UTR	2939525	2939684	.	-	.	EF_RS14535	Cof-type HAD-IIB family hydrolase	1708	1	3.23		0	0.01	0.02	0.08	0.16	0.16	0.14	0.09	0.08	0.08	0.06	0.04	0.02	0	0.01	0.01	0.01	0	0.01	0.01	0.02		0	0.06	0.13	0.5	1	1	0.88	0.56	0.5	0.5	0.38	0.25	0.13
sense	NC_004668.1	ANNOgesic	5UTR	2940188	2940219	.	-	.	EF_RS14540	DNA alkylation repair protein	1231	1	3.09		0.04	0.04	0.05	0.09	0.12	0.13	0.12	0.09	0.06	0.05	0.05	0.02	0.03	0	0.02	0.01	0.03	0.01	0.01	0.01	0.02		0.31	0.31	0.38	0.69	0.92	1	0.92	0.69	0.46	0.38	0.38	0.15	0.23
sense	NC_004668.1	ANNOgesic	5UTR	2941063	2941112	.	-	.	EF_RS14545	formate/nitrite transporter family protein	3989	1	3.6		0.01	0.01	0.01	0.07	0.23	0.19	0.13	0.07	0.05	0.06	0.05	0.02	0.02	0.02	0.01	0.01	0.01	0	0.01	0.01	0.02		0.04	0.04	0.04	0.3	1	0.83	0.57	0.3	0.22	0.26	0.22	0.09	0.09
sense	NC_004668.1	ANNOgesic	5UTR	2941211	2941388	.	+	.	EF_RS14550	30S ribosomal protein S4	166202	1	5.22		0.01	0.05	0.07	0.11	0.13	0.1	0.08	0.07	0.08	0.1	0.08	0.04	0.02	0.01	0.01	0.01	0.01	0.01	0	0	0.01		0.08	0.38	0.54	0.85	1	0.77	0.62	0.54	0.62	0.77	0.62	0.31	0.15
sense	NC_004668.1	ANNOgesic	5UTR	2942114	2942159	.	+	.	EF_RS14555	biotin transporter BioY	55	0	1.74		0	0.05	0.03	0.1	0.11	0.09	0	0.17	0.15	0.07	0	0.12	0	0	0	0	0.08	0	0	0.01	0.03		0	0.29	0.18	0.59	0.65	0.53	0	1	0.88	0.41	0	0.71	0
sense	NC_004668.1	ANNOgesic	5UTR	2942752	2942769	.	+	.	EF_RS14560	signal peptidase I	312	1	2.49		0.02	0	0	0.14	0.22	0.11	0.06	0.07	0.02	0.05	0.06	0.04	0.05	0	0	0.01	0	0.04	0.03	0.02	0.04		0.09	0	0	0.64	1	0.5	0.27	0.32	0.09	0.23	0.27	0.18	0.23
sense	NC_004668.1	ANNOgesic	5UTR	2952368	2952434	.	-	.	EF_RS14575	LPXTG cell wall anchor domain-containing protein	23	0	1.36		0	0	0	0.23	0	0.32	0	0	0	0.16	0.12	0	0.12	0	0	0	0	0	0.05	0	0		0	0	0	0.72	0	1	0	0	0	0.5	0.38	0	0.38
sense	NC_004668.1	ANNOgesic	5UTR	2953937	2953959	.	-	.	EF_RS14585	GNAT family N-acetyltransferase	268	1	2.43		0.01	0.03	0.01	0.04	0.19	0.18	0.17	0.09	0.07	0.07	0.04	0.04	0.01	0	0	0.02	0.02	0	0	0.01	0.02		0.05	0.16	0.05	0.21	1	0.95	0.89	0.47	0.37	0.37	0.21	0.21	0.05
sense	NC_004668.1	ANNOgesic	5UTR	2961138	2961182	.	-	.	EF_RS14615	iron chelate uptake ABC transporter family permease subunit	164	1	2.21		0.01	0.03	0.07	0.19	0.23	0.23	0.08	0.04	0.03	0.03	0	0.01	0	0	0	0	0	0.02	0	0	0.04		0.04	0.13	0.3	0.83	1	1	0.35	0.17	0.13	0.13	0	0.04	0
sense	NC_004668.1	ANNOgesic	5UTR	2961297	2961323	.	+	.	EF_RS14620	YueI family protein	1852	1	3.27		0	0.01	0.01	0.03	0.09	0.1	0.06	0.04	0.07	0.16	0.18	0.09	0.05	0.02	0.03	0.01	0.01	0.02	0.01	0.01	0.01		0	0.06	0.06	0.17	0.5	0.56	0.33	0.22	0.39	0.89	1	0.5	0.28
sense	NC_004668.1	ANNOgesic	5UTR	2962094	2962152	.	-	.	EF_RS14625	hypothetical protein	5331	1	3.73		0.01	0.18	0.27	0.26	0.13	0.05	0.02	0.01	0.01	0.01	0.01	0.01	0	0	0.01	0	0	0	0	0	0		0.04	0.67	1	0.96	0.48	0.19	0.07	0.04	0.04	0.04	0.04	0.04	0
sense	NC_004668.1	ANNOgesic	5UTR	2962573	2962587	.	-	.	EF_RS14630	putative holin-like toxin	2858	1	3.46		0.01	0.14	0.19	0.23	0.16	0.07	0.03	0.03	0.02	0.02	0.01	0.02	0.01	0.01	0.01	0	0.01	0.01	0	0.01	0.02		0.04	0.61	0.83	1	0.7	0.3	0.13	0.13	0.09	0.09	0.04	0.09	0.04
sense	NC_004668.1	ANNOgesic	5UTR	2964953	2964987	.	-	.	EF_RS14635	bifunctional glutamate--cysteine ligase/glutathione synthetase	428	1	2.63		0	0	0	0.01	0.09	0.12	0.07	0.08	0.1	0.15	0.12	0.03	0.01	0.05	0.02	0	0.04	0.01	0.02	0.03	0.05		0	0	0	0.07	0.6	0.8	0.47	0.53	0.67	1	0.8	0.2	0.07
sense	NC_004668.1	ANNOgesic	5UTR	2965095	2965124	.	+	.	EF_RS14640	cysteine hydrolase	59	0	1.77		0.01	0	0	0.09	0.05	0.09	0.05	0.24	0.07	0.16	0.09	0.06	0	0	0	0	0.08	0	0	0.01	0		0.04	0	0	0.38	0.21	0.38	0.21	1	0.29	0.67	0.38	0.25	0
sense	NC_004668.1	ANNOgesic	5UTR	2966059	2966185	.	+	.	EF_RS14645	YitT family protein	2530	1	3.4		0.09	0.17	0.16	0.14	0.1	0.08	0.05	0.03	0.03	0.03	0.03	0.01	0.01	0.02	0.01	0	0.01	0	0	0.01	0.01		0.53	1	0.94	0.82	0.59	0.47	0.29	0.18	0.18	0.18	0.18	0.06	0.06
sense	NC_004668.1	ANNOgesic	5UTR	2967530	2967603	.	-	.	EF_RS14650	glyoxalase	935	1	2.97		0	0.01	0.01	0.06	0.13	0.1	0.08	0.09	0.06	0.09	0.06	0.03	0.04	0.01	0.01	0.05	0.03	0.03	0.02	0.02	0.08		0	0.08	0.08	0.46	1	0.77	0.62	0.69	0.46	0.69	0.46	0.23	0.31
sense	NC_004668.1	ANNOgesic	5UTR	2974769	2974800	.	-	.	EF_RS14675	ribonuclease III	2171	1	3.34		0.02	0.06	0.07	0.14	0.14	0.1	0.08	0.06	0.06	0.07	0.05	0.03	0.02	0.01	0.01	0.02	0.01	0.01	0.01	0.02	0.02		0.14	0.43	0.5	1	1	0.71	0.57	0.43	0.43	0.5	0.36	0.21	0.14
sense	NC_004668.1	ANNOgesic	5UTR	2975627	2975706	.	+	.	EF_RS14685	IS256-like element IS256 family transposase	363	1	2.56		0.17	0.1	0.09	0.06	0.06	0.07	0.05	0.05	0.06	0.05	0.05	0.03	0.03	0.02	0.02	0.01	0.02	0.02	0.01	0.01	0.02		1	0.59	0.53	0.35	0.35	0.41	0.29	0.29	0.35	0.29	0.29	0.18	0.18
sense	NC_004668.1	ANNOgesic	5UTR	2975674	2975706	.	+	.	EF_RS14685	IS256-like element IS256 family transposase	297	1	2.47		0.16	0.09	0.08	0.04	0.06	0.07	0.05	0.05	0.07	0.06	0.06	0.03	0.04	0.03	0.02	0.01	0.03	0.02	0.01	0.01	0.02		1	0.56	0.5	0.25	0.38	0.44	0.31	0.31	0.44	0.38	0.38	0.19	0.25
sense	NC_004668.1	ANNOgesic	5UTR	2975541	2975712	.	-	.	EF_RS14680	transporter	12980	1	4.11		0.27	0.24	0.18	0.1	0.08	0.03	0.02	0.02	0.02	0.01	0.01	0	0	0	0.01	0	0	0	0	0	0.01		1	0.89	0.67	0.37	0.3	0.11	0.07	0.07	0.07	0.04	0.04	0	0
sense	NC_004668.1	ANNOgesic	5UTR	2977229	2977274	.	-	.			115	1	2.06		0	0	0	0	0.05	0.11	0.11	0.08	0	0.02	0.07	0.04	0.05	0	0.2	0	0	0.05	0.04	0.06	0.12		0	0	0	0	0.25	0.55	0.55	0.4	0	0.1	0.35	0.2	0.25
sense	NC_004668.1	ANNOgesic	5UTR	2979776	2979855	.	-	.	EF_RS14705	hypothetical protein	2307	1	3.36		0	0	0.01	0.01	0.03	0.04	0.02	0.02	0.03	0.1	0.16	0.17	0.14	0.07	0.06	0.03	0.02	0.01	0.01	0.01	0.03		0	0	0.06	0.06	0.18	0.24	0.12	0.12	0.18	0.59	0.94	1	0.82
sense	NC_004668.1	ANNOgesic	5UTR	2985833	2985941	.	-	.	EF_RS14730	ABC transporter ATP-binding protein	378	1	2.58		0	0.02	0.02	0.14	0.14	0.17	0.06	0.08	0.04	0.12	0.04	0.05	0.02	0.05	0	0	0	0	0.01	0.01	0.04		0	0.12	0.12	0.82	0.82	1	0.35	0.47	0.24	0.71	0.24	0.29	0.12
sense	NC_004668.1	ANNOgesic	5UTR	2986369	2986423	.	-	.	EF_RS14735	acyl carrier protein	14946	1	4.17		0	0.01	0.01	0.05	0.12	0.12	0.11	0.13	0.09	0.1	0.09	0.05	0.03	0.02	0.02	0.01	0.01	0.01	0.01	0.01	0.03		0	0.08	0.08	0.38	0.92	0.92	0.85	1	0.69	0.77	0.69	0.38	0.23
sense	NC_004668.1	ANNOgesic	5UTR	2987507	2987535	.	-	.	EF_RS14740	phosphate acyltransferase PlsX	1468	1	3.17		0	0	0	0.02	0.06	0.05	0.08	0.06	0.08	0.17	0.15	0.09	0.06	0.03	0.03	0.02	0.02	0.02	0.02	0.01	0.03		0	0	0	0.12	0.35	0.29	0.47	0.35	0.47	1	0.88	0.53	0.35
sense	NC_004668.1	ANNOgesic	5UTR	2991883	2991928	.	-	.	EF_RS14755	Asp23/Gls24 family envelope stress response protein	1964	1	3.29		0	0.01	0.02	0.04	0.1	0.11	0.13	0.11	0.09	0.12	0.08	0.05	0.03	0.01	0.01	0.01	0.03	0.02	0.01	0.02	0.02		0	0.08	0.15	0.31	0.77	0.85	1	0.85	0.69	0.92	0.62	0.38	0.23
sense	NC_004668.1	ANNOgesic	5UTR	2992105	2992157	.	+	.	EF_RS14760	50S ribosomal protein L28	107800	1	5.03		0	0	0.01	0.02	0.03	0.02	0.01	0.01	0.07	0.21	0.26	0.14	0.09	0.03	0.02	0.01	0.01	0.01	0.01	0.01	0.02		0	0	0.04	0.08	0.12	0.08	0.04	0.04	0.27	0.81	1	0.54	0.35
sense	NC_004668.1	ANNOgesic	5UTR	2994659	2994667	.	-	.	EF_RS14775	ribosome small subunit-dependent GTPase A	960	1	2.98		0	0.02	0.04	0.15	0.21	0.14	0.07	0.08	0.07	0.04	0.05	0.03	0.01	0.01	0.01	0.01	0	0.02	0.01	0.01	0.02		0	0.1	0.19	0.71	1	0.67	0.33	0.38	0.33	0.19	0.24	0.14	0.05
sense	NC_004668.1	ANNOgesic	5UTR	2997810	2998024	.	-	.	EF_RS14785	Stp1/IreP family PP2C-type Ser/Thr phosphatase	2533	1	3.4		0.01	0.01	0.02	0.06	0.1	0.08	0.08	0.08	0.07	0.05	0.07	0.06	0.04	0.03	0.03	0.02	0.03	0.03	0.02	0.03	0.08		0.1	0.1	0.2	0.6	1	0.8	0.8	0.8	0.7	0.5	0.7	0.6	0.4
sense	NC_004668.1	ANNOgesic	5UTR	3003083	3003113	.	-	.	EF_RS14805	primosomal protein N'	112	1	2.05		0	0.01	0.04	0.02	0.13	0.13	0.06	0.02	0.11	0.07	0.02	0.04	0.05	0.05	0.07	0.04	0	0.02	0.01	0.04	0.06		0	0.08	0.31	0.15	1	1	0.46	0.15	0.85	0.54	0.15	0.31	0.38
sense	NC_004668.1	ANNOgesic	5UTR	3004159	3004194	.	-	.	EF_RS14815	guanylate kinase	3212	1	3.51		0	0.01	0.01	0.05	0.1	0.1	0.08	0.05	0.09	0.13	0.15	0.08	0.05	0.03	0.01	0.01	0.01	0.01	0.01	0.01	0.02		0	0.07	0.07	0.33	0.67	0.67	0.53	0.33	0.6	0.87	1	0.53	0.33
sense	NC_004668.1	ANNOgesic	5UTR	3004357	3004382	.	+	.	EF_RS14820	D-alanyl-D-alanine carboxypeptidase	401	1	2.6		0.01	0.02	0.02	0.03	0.08	0.09	0.09	0.03	0.11	0.16	0.16	0.05	0.05	0.03	0	0.03	0.01	0	0.01	0.01	0.02		0.06	0.13	0.13	0.19	0.5	0.56	0.56	0.19	0.69	1	1	0.31	0.31
sense	NC_004668.1	ANNOgesic	5UTR	3006212	3006223	.	-	.	EF_RS14825	hypothetical protein	3495	1	3.54		0	0	0.01	0.06	0.18	0.22	0.16	0.09	0.04	0.03	0.04	0.01	0.02	0.01	0.02	0.01	0.01	0.01	0.02	0.02	0.04		0	0	0.05	0.27	0.82	1	0.73	0.41	0.18	0.14	0.18	0.05	0.09
sense	NC_004668.1	ANNOgesic	5UTR	3007387	3007415	.	-	.	EF_RS14835	YdbC family protein	1047	1	3.02		0	0	0	0	0.03	0.04	0.07	0.06	0.09	0.19	0.2	0.11	0.07	0.04	0.01	0.01	0.02	0.01	0.02	0.02	0.02		0	0	0	0	0.15	0.2	0.35	0.3	0.45	0.95	1	0.55	0.35
sense	NC_004668.1	ANNOgesic	5UTR	3008037	3008079	.	-	.	EF_RS14840	ASCH domain-containing protein	1107	1	3.04		0	0.01	0.01	0.06	0.15	0.14	0.11	0.1	0.09	0.11	0.1	0.04	0.03	0.01	0.01	0	0.01	0.01	0	0.01	0.01		0	0.07	0.07	0.4	1	0.93	0.73	0.67	0.6	0.73	0.67	0.27	0.2
sense	NC_004668.1	ANNOgesic	5UTR	3015941	3015966	.	-	.	EF_RS14885	decarboxylating 6-phosphogluconate dehydrogenase	63	0	1.8		0.02	0	0	0.03	0.06	0.08	0.13	0.02	0.11	0.14	0.09	0.05	0.18	0	0.08	0	0	0	0	0	0.02		0.11	0	0	0.17	0.33	0.44	0.72	0.11	0.61	0.78	0.5	0.28	1
sense	NC_004668.1	ANNOgesic	5UTR	3016292	3016354	.	+	.	EF_RS14890	MurR/RpiR family transcriptional regulator	66	0	1.82		0.01	0.09	0.04	0.04	0.44	0.04	0.09	0.04	0.16	0	0	0.02	0	0	0	0	0	0	0.02	0.01	0		0.02	0.2	0.09	0.09	1	0.09	0.2	0.09	0.36	0	0	0.05	0
sense	NC_004668.1	ANNOgesic	5UTR	3017827	3017860	.	-	.			92	0	1.96		0.01	0.05	0.05	0.12	0.1	0.19	0.1	0.08	0.09	0.06	0.03	0	0	0	0.08	0	0.05	0	0	0	0		0.05	0.26	0.26	0.63	0.53	1	0.53	0.42	0.47	0.32	0.16	0	0
sense	NC_004668.1	ANNOgesic	5UTR	3020208	3020229	.	-	.	EF_RS14900	CDP-diacylglycerol--glycerol-3-phosphate 3-phosphatidyltransferase	5334	1	3.73		0	0	0.01	0.03	0.16	0.18	0.11	0.07	0.06	0.09	0.08	0.05	0.03	0.02	0.02	0.01	0.01	0.01	0.01	0.01	0.03		0	0	0.06	0.17	0.89	1	0.61	0.39	0.33	0.5	0.44	0.28	0.17
sense	NC_004668.1	ANNOgesic	5UTR	3021199	3021281	.	-	.	EF_RS14905	helix-turn-helix domain-containing protein	11003	1	4.04		0	0	0.01	0.02	0.09	0.11	0.08	0.07	0.08	0.14	0.11	0.07	0.03	0.02	0.03	0.02	0.02	0.02	0.01	0.01	0.05		0	0	0.07	0.14	0.64	0.79	0.57	0.5	0.57	1	0.79	0.5	0.21
sense	NC_004668.1	ANNOgesic	5UTR	3023932	3024031	.	-	.	EF_RS14915	insulinase family protein	955	1	2.98		0.01	0.01	0.02	0.03	0.08	0.08	0.07	0.09	0.1	0.11	0.09	0.04	0.03	0.02	0.02	0.03	0.03	0.02	0.03	0.03	0.07		0.09	0.09	0.18	0.27	0.73	0.73	0.64	0.82	0.91	1	0.82	0.36	0.27
sense	NC_004668.1	ANNOgesic	5UTR	3024120	3024141	.	+	.	EF_RS14920	large conductance mechanosensitive channel protein MscL	15634	1	4.19		0	0	0.01	0.02	0.03	0.02	0.02	0.03	0.1	0.19	0.2	0.11	0.07	0.03	0.02	0.01	0.02	0.02	0.02	0.03	0.05		0	0	0.05	0.1	0.15	0.1	0.1	0.15	0.5	0.95	1	0.55	0.35
sense	NC_004668.1	ANNOgesic	5UTR	3026937	3027010	.	-	.	EF_RS14935	WxL domain-containing protein	1150	1	3.06		0	0	0.01	0.03	0.05	0.06	0.05	0.05	0.11	0.17	0.15	0.13	0.05	0.06	0.01	0.02	0.01	0	0.01	0	0.02		0	0	0.06	0.18	0.29	0.35	0.29	0.29	0.65	1	0.88	0.76	0.29
sense	NC_004668.1	ANNOgesic	5UTR	3027992	3028024	.	-	.	EF_RS14940	trehalose operon repressor	590	1	2.77		0	0.01	0.03	0.14	0.22	0.13	0.07	0.05	0.05	0.07	0.06	0.04	0.05	0.01	0.01	0	0.02	0	0.01	0.01	0.01		0	0.05	0.14	0.64	1	0.59	0.32	0.23	0.23	0.32	0.27	0.18	0.23
sense	NC_004668.1	ANNOgesic	5UTR	3033281	3033479	.	+	.	EF_RS14960	CPBP family intramembrane metalloprotease	112	1	2.05		0	0.03	0.03	0.07	0.1	0.13	0.22	0.04	0.06	0.05	0.05	0.09	0.05	0	0	0	0	0	0.06	0	0.03		0	0.14	0.14	0.32	0.45	0.59	1	0.18	0.27	0.23	0.23	0.41	0.23
sense	NC_004668.1	ANNOgesic	5UTR	3035036	3035091	.	-	.	EF_RS14965	ribose-phosphate diphosphokinase	5221	1	3.72		0.01	0.01	0.02	0.06	0.17	0.17	0.11	0.1	0.07	0.07	0.06	0.04	0.03	0.01	0.01	0	0.02	0.01	0.01	0.01	0.02		0.06	0.06	0.12	0.35	1	1	0.65	0.59	0.41	0.41	0.35	0.24	0.18
sense	NC_004668.1	ANNOgesic	5UTR	3035648	3035681	.	-	.	EF_RS14970	peptide-methionine (R)-S-oxide reductase MsrB	556	1	2.75		0	0	0	0.01	0.06	0.03	0.04	0.03	0.05	0.2	0.23	0.14	0.1	0.03	0.03	0.02	0	0.01	0	0.01	0.02		0	0	0	0.04	0.26	0.13	0.17	0.13	0.22	0.87	1	0.61	0.43
sense	NC_004668.1	ANNOgesic	5UTR	3042358	3042387	.	-	.	EF_RS14995	TIGR00282 family metallophosphoesterase	1168	1	3.07		0	0	0.02	0.04	0.21	0.19	0.1	0.06	0.07	0.07	0.07	0.04	0.04	0.01	0	0.01	0.01	0.01	0.01	0.01	0.04		0	0	0.1	0.19	1	0.9	0.48	0.29	0.33	0.33	0.33	0.19	0.19
sense	NC_004668.1	ANNOgesic	5UTR	3044074	3044178	.	-	.	EF_RS15000	ribonuclease Y	7772	1	3.89		0.01	0.02	0.02	0.04	0.07	0.09	0.07	0.07	0.05	0.12	0.16	0.09	0.06	0.02	0.02	0.01	0.01	0.01	0.01	0.01	0.03		0.06	0.13	0.13	0.25	0.44	0.56	0.44	0.44	0.31	0.75	1	0.56	0.38
sense	NC_004668.1	ANNOgesic	5UTR	3045517	3045568	.	-	.	EF_RS15005	recombinase RecA	1633	1	3.21		0	0.01	0.01	0.02	0.05	0.06	0.06	0.04	0.07	0.13	0.16	0.09	0.06	0.05	0.04	0.03	0.03	0.02	0.01	0.01	0.03		0	0.06	0.06	0.13	0.31	0.38	0.38	0.25	0.44	0.81	1	0.56	0.38
sense	NC_004668.1	ANNOgesic	5UTR	3046875	3046913	.	-	.	EF_RS15010	competence/damage-inducible protein A	127	1	2.1		0	0	0.03	0.06	0	0.16	0.12	0.09	0.05	0.11	0.04	0.06	0.07	0	0.06	0.03	0.04	0.02	0.01	0.03	0.01		0	0	0.19	0.38	0	1	0.75	0.56	0.31	0.69	0.25	0.38	0.44
sense	NC_004668.1	ANNOgesic	5UTR	3047046	3047067	.	+	.	EF_RS15015	hypothetical protein	1779	1	3.25		0.03	0.04	0.05	0.07	0.08	0.07	0.04	0.04	0.04	0.09	0.14	0.11	0.05	0.02	0.03	0.03	0.01	0.01	0.01	0.01	0.04		0.21	0.29	0.36	0.5	0.57	0.5	0.29	0.29	0.29	0.64	1	0.79	0.36
sense	NC_004668.1	ANNOgesic	5UTR	3049464	3049503	.	-	.	EF_RS15025	Rrf2 family transcriptional regulator	875	1	2.94		0.01	0.02	0.03	0.1	0.14	0.09	0.08	0.09	0.09	0.1	0.07	0.03	0.01	0.02	0.04	0	0.01	0.01	0.02	0.01	0.02		0.07	0.14	0.21	0.71	1	0.64	0.57	0.64	0.64	0.71	0.5	0.21	0.07
sense	NC_004668.1	ANNOgesic	5UTR	3049936	3049973	.	-	.	EF_RS15030	YccF domain-containing protein	138	1	2.14		0	0	0.01	0.04	0.06	0.09	0	0.05	0.06	0.25	0.14	0.04	0.04	0	0	0	0	0.02	0.03	0.06	0.1		0	0	0.04	0.16	0.24	0.36	0	0.2	0.24	1	0.56	0.16	0.16
sense	NC_004668.1	ANNOgesic	5UTR	3050076	3050100	.	+	.	EF_RS15035	hypothetical protein	713	1	2.85		0.01	0	0.01	0.02	0.05	0.06	0.08	0.08	0.08	0.2	0.18	0.05	0.02	0.03	0.03	0	0.01	0.01	0.01	0.02	0.04		0.05	0	0.05	0.1	0.25	0.3	0.4	0.4	0.4	1	0.9	0.25	0.1
sense	NC_004668.1	ANNOgesic	5UTR	3052080	3052107	.	-	.	EF_RS15040	ArgE/DapE family deacylase	1296	1	3.11		0	0	0	0.01	0.05	0.08	0.04	0.03	0.05	0.17	0.2	0.13	0.06	0.02	0.05	0	0	0.02	0.01	0.02	0.03		0	0	0	0.05	0.25	0.4	0.2	0.15	0.25	0.85	1	0.65	0.3
sense	NC_004668.1	ANNOgesic	5UTR	3053616	3053643	.	-	.	EF_RS15050	RNA polymerase sigma factor	75	0	1.88		0	0	0	0	0	0.11	0.04	0	0.06	0.25	0.17	0.22	0.05	0.05	0	0	0	0	0	0	0.05		0	0	0	0	0	0.44	0.16	0	0.24	1	0.68	0.88	0.2
sense	NC_004668.1	ANNOgesic	5UTR	3055657	3055710	.	-	.	EF_RS15060	hypothetical protein	216	1	2.33		0.02	0.01	0.01	0.07	0.15	0.05	0.13	0.11	0.07	0.05	0.03	0.02	0	0	0	0.1	0.04	0.03	0	0.02	0.09		0.13	0.07	0.07	0.47	1	0.33	0.87	0.73	0.47	0.33	0.2	0.13	0
sense	NC_004668.1	ANNOgesic	5UTR	3057706	3057758	.	-	.	EF_RS15070	WxL domain-containing protein	229	1	2.36		0	0	0	0.02	0.15	0.08	0.09	0.07	0.11	0.09	0.08	0.07	0	0.02	0.02	0.02	0.02	0	0.03	0.04	0.08		0	0	0	0.13	1	0.53	0.6	0.47	0.73	0.6	0.53	0.47	0
sense	NC_004668.1	ANNOgesic	5UTR	3064276	3064510	.	-	.	EF_RS15090	hypothetical protein	919	1	2.96		0	0	0	0.02	0.05	0.03	0.03	0.06	0.05	0.14	0.16	0.13	0.09	0.03	0.07	0.02	0.02	0.01	0.01	0.01	0.06		0	0	0	0.13	0.31	0.19	0.19	0.38	0.31	0.88	1	0.81	0.56
sense	NC_004668.1	ANNOgesic	5UTR	3065851	3065874	.	-	.	EF_RS15095	alpha/beta hydrolase	143	1	2.16		0.02	0.03	0.05	0.06	0.25	0.16	0.09	0.08	0.09	0	0	0.01	0	0	0	0	0	0.02	0.05	0.04	0.08		0.08	0.12	0.2	0.24	1	0.64	0.36	0.32	0.36	0	0	0.04	0
sense	NC_004668.1	ANNOgesic	5UTR	3065986	3066017	.	+	.	EF_RS15100	cysteine hydrolase	108	1	2.03		0.01	0.01	0.03	0.02	0.11	0.25	0.09	0.06	0.06	0.04	0.1	0.01	0.03	0	0	0	0.09	0.03	0.03	0.01	0.03		0.04	0.04	0.12	0.08	0.44	1	0.36	0.24	0.24	0.16	0.4	0.04	0.12
sense	NC_004668.1	ANNOgesic	5UTR	3067866	3067897	.	-	.	EF_RS15110	antiholin-like murein hydrolase modulator LrgA	217	1	2.34		0.01	0.01	0.02	0.04	0.11	0.13	0.03	0.08	0.11	0.12	0.16	0.08	0.06	0	0	0	0	0	0.02	0.02	0.01		0.06	0.06	0.13	0.25	0.69	0.81	0.19	0.5	0.69	0.75	1	0.5	0.38
sense	NC_004668.1	ANNOgesic	5UTR	3070496	3070511	.	-	.	EF_RS15120	sensor histidine kinase	597	1	2.78		0.02	0.02	0.01	0.01	0.04	0.04	0.03	0.04	0.12	0.16	0.16	0.11	0.06	0.04	0.04	0.01	0.01	0	0	0.01	0.04		0.13	0.13	0.06	0.06	0.25	0.25	0.19	0.25	0.75	1	1	0.69	0.38
sense	NC_004668.1	ANNOgesic	5UTR	3072809	3072959	.	-	.	EF_RS15135	ATP-binding cassette domain-containing protein	704	1	2.85		0.01	0.04	0.02	0.09	0.17	0.16	0.07	0.07	0.07	0.09	0.05	0.05	0.01	0.02	0	0.01	0	0.03	0	0.01	0.03		0.06	0.24	0.12	0.53	1	0.94	0.41	0.41	0.41	0.53	0.29	0.29	0.06
sense	NC_004668.1	ANNOgesic	5UTR	3073563	3073590	.	-	.	EF_RS15140	OsmC family protein	346	1	2.54		0	0.01	0	0.03	0.04	0.06	0.06	0.07	0.07	0.16	0.22	0.07	0.09	0.02	0.07	0	0	0	0.01	0	0.01		0	0.05	0	0.14	0.18	0.27	0.27	0.32	0.32	0.73	1	0.32	0.41
sense	NC_004668.1	ANNOgesic	5UTR	3073710	3073770	.	+	.	EF_RS15145	30S ribosomal protein S14	176	1	2.25		0.01	0	0.03	0	0	0.03	0	0.08	0.07	0.2	0.34	0.14	0.05	0	0	0	0	0.02	0.02	0.02	0.01		0.03	0	0.09	0	0	0.09	0	0.24	0.21	0.59	1	0.41	0.15
sense	NC_004668.1	ANNOgesic	5UTR	3078176	3078246	.	-	.	EF_RS15170	tRNA-dihydrouridine synthase	170	1	2.23		0	0.01	0.01	0.02	0.05	0.04	0.07	0.1	0.07	0.06	0.1	0.1	0.1	0.07	0.05	0.05	0	0.03	0.03	0.01	0.05		0	0.1	0.1	0.2	0.5	0.4	0.7	1	0.7	0.6	1	1	1
sense	NC_004668.1	ANNOgesic	5UTR	3080063	3080094	.	-	.	EF_RS15180	ABC transporter ATP-binding protein	208	1	2.32		0.01	0.02	0.01	0.03	0.07	0.1	0.07	0.08	0.09	0.16	0.08	0.09	0.05	0.06	0.04	0	0	0	0.01	0.01	0.03		0.06	0.13	0.06	0.19	0.44	0.63	0.44	0.5	0.56	1	0.5	0.56	0.31
sense	NC_004668.1	ANNOgesic	5UTR	3082867	3083048	.	+	.	EF_RS15205	sigma 54-interacting transcriptional regulator	208	1	2.32		0.14	0.14	0.12	0.1	0.12	0.07	0.05	0.03	0.04	0.03	0.04	0	0.02	0.01	0.04	0	0	0.02	0.01	0	0.01		1	1	0.86	0.71	0.86	0.5	0.36	0.21	0.29	0.21	0.29	0	0.14
sense	NC_004668.1	ANNOgesic	5UTR	3082910	3083048	.	+	.	EF_RS15205	sigma 54-interacting transcriptional regulator	201	1	2.3		0.14	0.15	0.13	0.11	0.13	0.05	0.05	0.03	0.03	0.03	0.04	0	0.02	0.01	0.04	0	0	0.02	0.01	0	0.01		0.93	1	0.87	0.73	0.87	0.33	0.33	0.2	0.2	0.2	0.27	0	0.13
sense	NC_004668.1	ANNOgesic	5UTR	3084258	3084337	.	+	.	EF_RS15210	IS256-like element IS256 family transposase	356	1	2.55		0.17	0.09	0.08	0.05	0.06	0.07	0.06	0.05	0.06	0.05	0.05	0.03	0.04	0.02	0.06	0.01	0.02	0.02	0.01	0.01	0.02		1	0.53	0.47	0.29	0.35	0.41	0.35	0.29	0.35	0.29	0.29	0.18	0.24
sense	NC_004668.1	ANNOgesic	5UTR	3084305	3084337	.	+	.	EF_RS15210	IS256-like element IS256 family transposase	288	1	2.46		0.16	0.09	0.08	0.04	0.06	0.07	0.05	0.05	0.06	0.06	0.06	0.03	0.03	0.02	0.02	0.01	0.03	0.02	0.01	0.01	0.02		1	0.56	0.5	0.25	0.38	0.44	0.31	0.31	0.38	0.38	0.38	0.19	0.19
sense	NC_004668.1	ANNOgesic	5UTR	3090226	3090268	.	-	.	EF_RS15225	(deoxy)nucleoside triphosphate pyrophosphohydrolase	129	1	2.11		0	0	0.01	0	0.05	0.08	0	0.05	0.15	0.18	0.13	0.09	0.11	0	0	0	0.04	0.04	0	0.02	0.06		0	0	0.06	0	0.28	0.44	0	0.28	0.83	1	0.72	0.5	0.61
sense	NC_004668.1	ANNOgesic	5UTR	3095033	3095059	.	-	.	EF_RS15235	helix-turn-helix transcriptional regulator	112	1	2.05		0	0.03	0	0	0.03	0.07	0.03	0.06	0.04	0.2	0.12	0.13	0.07	0.05	0	0	0	0	0.02	0.02	0.13		0	0.15	0	0	0.15	0.35	0.15	0.3	0.2	1	0.6	0.65	0.35
sense	NC_004668.1	ANNOgesic	5UTR	3096310	3096415	.	-	.	EF_RS15245	helix-turn-helix transcriptional regulator	103	1	2.01		0.03	0.01	0.08	0.12	0.11	0.12	0.14	0.03	0.03	0	0.08	0	0.01	0.06	0.07	0	0	0.03	0.01	0.02	0.05		0.21	0.07	0.57	0.86	0.79	0.86	1	0.21	0.21	0	0.57	0	0.07
sense	NC_004668.1	ANNOgesic	5UTR	3101661	3101692	.	-	.	EF_RS15290	DNA starvation/stationary phase protection protein	56946	1	4.76		0	0.01	0.01	0.03	0.07	0.05	0.04	0.03	0.07	0.17	0.17	0.09	0.05	0.03	0.02	0.01	0.02	0.02	0.02	0.03	0.05		0	0.06	0.06	0.18	0.41	0.29	0.24	0.18	0.41	1	1	0.53	0.29
sense	NC_004668.1	ANNOgesic	5UTR	3102508	3102540	.	-	.	EF_RS15295	DUF5105 domain-containing protein	484	1	2.68		0	0.01	0.01	0.09	0.07	0.1	0.07	0.05	0.05	0.11	0.11	0.11	0.06	0.02	0.04	0.03	0.03	0	0	0.01	0.03		0	0.09	0.09	0.82	0.64	0.91	0.64	0.45	0.45	1	1	1	0.55
sense	NC_004668.1	ANNOgesic	5UTR	3104112	3104134	.	-	.	EF_RS15300	gluconokinase	168	1	2.23		0	0.04	0.03	0.06	0.23	0.13	0.11	0.03	0.05	0.06	0.11	0.03	0	0	0	0	0.03	0	0.03	0.03	0.03		0	0.17	0.13	0.26	1	0.57	0.48	0.13	0.22	0.26	0.48	0.13	0
sense	NC_004668.1	ANNOgesic	5UTR	3112405	3112632	.	-	.	EF_RS15315	DNA-directed RNA polymerase subunit beta	72439	1	4.86		0.02	0.07	0.07	0.11	0.14	0.11	0.09	0.07	0.05	0.05	0.05	0.02	0.02	0.01	0.01	0.01	0.01	0.01	0.01	0.01	0.05		0.14	0.5	0.5	0.79	1	0.79	0.64	0.5	0.36	0.36	0.36	0.14	0.14
sense	NC_004668.1	ANNOgesic	5UTR	3113029	3113049	.	-	.	EF_RS15320	zinc ribbon domain-containing protein	3446	1	3.54		0.01	0.01	0.01	0.04	0.08	0.09	0.07	0.09	0.08	0.16	0.14	0.08	0.04	0.02	0.01	0	0.01	0.01	0.02	0.01	0.03		0.06	0.06	0.06	0.25	0.5	0.56	0.44	0.56	0.5	1	0.88	0.5	0.25
sense	NC_004668.1	ANNOgesic	5UTR	3113148	3113168	.	+	.	EF_RS15325	biotin--[acetyl-CoA-carboxylase] ligase	595	1	2.77		0	0	0.01	0.04	0.15	0.13	0.09	0.09	0.07	0.1	0.09	0.01	0.01	0.03	0	0	0.05	0	0.02	0.02	0.08		0	0	0.07	0.27	1	0.87	0.6	0.6	0.47	0.67	0.6	0.07	0.07
sense	NC_004668.1	ANNOgesic	5UTR	3116162	3116191	.	-	.	EF_RS15335	AAA family ATPase	217	1	2.34		0	0.01	0	0.01	0.05	0.03	0	0.01	0.02	0.18	0.23	0.14	0.08	0.05	0	0.02	0.04	0.01	0.03	0.01	0.06		0	0.04	0	0.04	0.22	0.13	0	0.04	0.09	0.78	1	0.61	0.35
sense	NC_004668.1	ANNOgesic	5UTR	3116358	3116497	.	+	.			819	1	2.91		0	0.03	0.1	0.17	0.11	0.12	0.08	0.06	0.03	0.05	0.1	0.05	0.01	0.01	0	0	0.02	0.01	0	0.01	0.03		0	0.18	0.59	1	0.65	0.71	0.47	0.35	0.18	0.29	0.59	0.29	0.06
sense	NC_004668.1	ANNOgesic	5UTR	3118460	3118749	.	+	.	EF_RS15345	putative holin-like toxin	1042	1	3.02		0.07	0.15	0.15	0.14	0.05	0.11	0.06	0.05	0.03	0.03	0.04	0.02	0.04	0.03	0	0	0	0.01	0.01	0	0.01		0.47	1	1	0.93	0.33	0.73	0.4	0.33	0.2	0.2	0.27	0.13	0.27
sense	NC_004668.1	ANNOgesic	5UTR	3123441	3123490	.	+	.	EF_RS15355	putative holin-like toxin	4548	1	3.66		0.02	0.08	0.08	0.05	0.04	0.02	0.02	0.04	0.03	0.06	0.06	0.07	0.09	0.07	0.08	0.05	0.06	0.04	0.02	0.01	0.02		0.22	0.89	0.89	0.56	0.44	0.22	0.22	0.44	0.33	0.67	0.67	0.78	1
sense	NC_004668.1	ANNOgesic	5UTR	3131239	3131312	.	-	.	EF_RS15370	LPXTG cell wall anchor domain-containing protein	53	0	1.72		0.01	0	0.05	0	0	0.19	0.18	0.26	0	0.07	0.15	0.03	0.05	0	0	0	0	0	0	0	0		0.04	0	0.19	0	0	0.73	0.69	1	0	0.27	0.58	0.12	0.19
sense	NC_004668.1	ANNOgesic	5UTR	3133655	3133895	.	-	.	EF_RS15380	FAD:protein FMN transferase	12024	1	4.08		0.03	0.04	0.04	0.09	0.12	0.1	0.09	0.07	0.06	0.05	0.05	0.03	0.02	0.02	0.02	0.02	0.03	0.02	0.02	0.03	0.04		0.25	0.33	0.33	0.75	1	0.83	0.75	0.58	0.5	0.42	0.42	0.25	0.17
sense	NC_004668.1	ANNOgesic	5UTR	3134839	3134892	.	-	.	EF_RS15385	FMN-binding protein	2501	1	3.4		0	0.01	0.01	0.01	0.05	0.05	0.04	0.06	0.08	0.19	0.22	0.1	0.03	0.02	0.02	0.01	0.02	0.02	0.02	0.02	0.03		0	0.05	0.05	0.05	0.23	0.23	0.18	0.27	0.36	0.86	1	0.45	0.14
sense	NC_004668.1	ANNOgesic	5UTR	3135053	3135116	.	+	.	EF_RS15390	NAD(P)/FAD-dependent oxidoreductase	4971	1	3.7		0.02	0.03	0.02	0.06	0.13	0.12	0.1	0.08	0.05	0.04	0.03	0.02	0.02	0.01	0.02	0.01	0.03	0.03	0.02	0.03	0.11		0.15	0.23	0.15	0.46	1	0.92	0.77	0.62	0.38	0.31	0.23	0.15	0.15
sense	NC_004668.1	ANNOgesic	5UTR	3139365	3139616	.	+	.	EF_RS15410	AbrB family transcriptional regulator	66306	1	4.82		0.18	0.32	0.19	0.1	0.07	0.04	0.02	0.02	0.01	0.01	0.01	0	0	0	0	0	0	0	0	0	0.01		0.56	1	0.59	0.31	0.22	0.13	0.06	0.06	0.03	0.03	0.03	0	0
sense	NC_004668.1	ANNOgesic	5UTR	3143538	3143573	.	-	.	EF_RS15440	dihydroneopterin aldolase	106	1	2.03		0.02	0.03	0.08	0	0.08	0.09	0.06	0.11	0.06	0.14	0.1	0.02	0.03	0.05	0	0	0.04	0	0.01	0	0.07		0.14	0.21	0.57	0	0.57	0.64	0.43	0.79	0.43	1	0.71	0.14	0.21
sense	NC_004668.1	ANNOgesic	5UTR	3146732	3146943	.	-	.	EF_RS15455	ImmA/IrrE family metallo-endopeptidase	1069	1	3.03		0.01	0.01	0.03	0.05	0.15	0.13	0.08	0.11	0.06	0.08	0.09	0.05	0.04	0.01	0.02	0.02	0	0.01	0.01	0.01	0.03		0.07	0.07	0.2	0.33	1	0.87	0.53	0.73	0.4	0.53	0.6	0.33	0.27
sense	NC_004668.1	ANNOgesic	5UTR	3147417	3147417	.	-	.	EF_RS15460	hypothetical protein	884	1	2.95		0.02	0.03	0.04	0.06	0.17	0.17	0.08	0.06	0.05	0.04	0.07	0.07	0.04	0	0.02	0.01	0.01	0.01	0.01	0.01	0.03		0.12	0.18	0.24	0.35	1	1	0.47	0.35	0.29	0.24	0.41	0.41	0.24
sense	NC_004668.1	ANNOgesic	5UTR	3153823	3153945	.	-	.	EF_RS15480	PucR family transcriptional regulator	2058	1	3.31		0.03	0.07	0.05	0.11	0.12	0.11	0.08	0.06	0.03	0.04	0.04	0.04	0.03	0.02	0.03	0.02	0.02	0.02	0.02	0.02	0.05		0.25	0.58	0.42	0.92	1	0.92	0.67	0.5	0.25	0.33	0.33	0.33	0.25
sense	NC_004668.1	ANNOgesic	5UTR	3156042	3156066	.	-	.	EF_RS15490	U32 family peptidase	329	1	2.52		0	0	0	0	0.06	0.07	0.08	0.1	0.11	0.15	0.21	0.05	0.04	0	0.03	0.01	0.02	0.01	0.01	0.01	0.04		0	0	0	0	0.29	0.33	0.38	0.48	0.52	0.71	1	0.24	0.19
sense	NC_004668.1	ANNOgesic	5UTR	3157257	3157270	.	-	.	EF_RS15495	FUSC family protein	1997	1	3.3		0.06	0.07	0.06	0.09	0.14	0.12	0.07	0.08	0.05	0.04	0.05	0.02	0.03	0.01	0.01	0.02	0.01	0.02	0.02	0.02	0.03		0.43	0.5	0.43	0.64	1	0.86	0.5	0.57	0.36	0.29	0.36	0.14	0.21
sense	NC_004668.1	ANNOgesic	5UTR	3160491	3160525	.	-	.	EF_RS15505	CtsR family transcriptional regulator	586	1	2.77		0.02	0.04	0.06	0.14	0.17	0.12	0.07	0.04	0.05	0.08	0.07	0.02	0.02	0.02	0.01	0.01	0.01	0.01	0.01	0.01	0.03		0.12	0.24	0.35	0.82	1	0.71	0.41	0.24	0.29	0.47	0.41	0.12	0.12
sense	NC_004668.1	ANNOgesic	5UTR	3163435	3163456	.	+	.	EF_RS15520	MurR/RpiR family transcriptional regulator	8	0	0.9		0.13	0	0.18	0	0	0.31	0	0	0	0.24	0	0	0	0	0	0	0	0	0.14	0	0		0.42	0	0.58	0	0	1	0	0	0	0.77	0	0	0
sense	NC_004668.1	ANNOgesic	5UTR	3170674	3170711	.	+	.	EF_RS15580	response regulator transcription factor	868	1	2.94		0.01	0.01	0.01	0.07	0.12	0.14	0.07	0.09	0.05	0.06	0.03	0.04	0.04	0.02	0.02	0.02	0.03	0.04	0.03	0.03	0.08		0.07	0.07	0.07	0.5	0.86	1	0.5	0.64	0.36	0.43	0.21	0.29	0.29
sense	NC_004668.1	ANNOgesic	5UTR	3171205	3171390	.	+	.	EF_RS15585	HAMP domain-containing histidine kinase	5054	1	3.7		0	0.01	0.01	0.06	0.1	0.14	0.11	0.08	0.06	0.05	0.04	0.03	0.02	0.02	0.01	0.02	0.05	0.03	0.04	0.04	0.11		0	0.07	0.07	0.43	0.71	1	0.79	0.57	0.43	0.36	0.29	0.21	0.14
sense	NC_004668.1	ANNOgesic	5UTR	3172881	3172906	.	+	.	EF_RS15590	serine--tRNA ligase	952	1	2.98		0	0	0	0	0.03	0.04	0.04	0.04	0.09	0.18	0.2	0.08	0.06	0.02	0.06	0.02	0.01	0.01	0.02	0.02	0.06		0	0	0	0	0.15	0.2	0.2	0.2	0.45	0.9	1	0.4	0.3
sense	NC_004668.1	ANNOgesic	5UTR	3175870	3175900	.	-	.	EF_RS15595	IMP dehydrogenase	783	1	2.89		0.01	0.01	0.01	0.03	0.13	0.11	0.08	0.07	0.08	0.14	0.11	0.06	0.02	0.01	0.03	0.03	0.01	0.02	0.01	0.01	0.02		0.07	0.07	0.07	0.21	0.93	0.79	0.57	0.5	0.57	1	0.79	0.43	0.14
sense	NC_004668.1	ANNOgesic	5UTR	3180032	3180073	.	-	.	EF_RS15615	DUF951 domain-containing protein	1088	1	3.04		0	0	0.01	0.03	0.06	0.11	0.09	0.07	0.06	0.1	0.1	0.05	0.04	0.04	0.02	0.05	0.04	0.01	0.02	0.03	0.08		0	0	0.09	0.27	0.55	1	0.82	0.64	0.55	0.91	0.91	0.45	0.36
sense	NC_004668.1	ANNOgesic	5UTR	3182526	3182574	.	-	.	EF_RS15630	16S rRNA (guanine(527)-N(7))-methyltransferase RsmG	200	1	2.3		0.03	0.01	0.02	0.05	0.12	0.15	0.09	0.03	0.1	0.09	0.05	0.08	0.04	0	0	0.02	0.02	0.01	0.03	0.02	0.02		0.2	0.07	0.13	0.33	0.8	1	0.6	0.2	0.67	0.6	0.33	0.53	0.27
sense	NC_004668.1	ANNOgesic	5UTR	3183760	3183923	.	-	.	EF_RS15635	DUF3114 domain-containing protein	13334	1	4.12		0.03	0.04	0.04	0.1	0.14	0.13	0.09	0.09	0.05	0.05	0.05	0.03	0.03	0.02	0.01	0.01	0.01	0.01	0.01	0.01	0.04		0.21	0.29	0.29	0.71	1	0.93	0.64	0.64	0.36	0.36	0.36	0.21	0.21
sense	NC_004668.1	ANNOgesic	5UTR	3184259	3184441	.	-	.			635	1	2.8		0.03	0.08	0.1	0.13	0.11	0.09	0.11	0.03	0.04	0.05	0.04	0.04	0.02	0.01	0.02	0.03	0.01	0.01	0.01	0.01	0.02		0.23	0.62	0.77	1	0.85	0.69	0.85	0.23	0.31	0.38	0.31	0.31	0.15
sense	NC_004668.1	ANNOgesic	5UTR	3186091	3186115	.	-	.	EF_RS15640	oleate hydratase	254	1	2.4		0	0.01	0	0.01	0.03	0.03	0.05	0.02	0.07	0.21	0.27	0.11	0.05	0.02	0	0	0.04	0.01	0.01	0.01	0.04		0	0.04	0	0.04	0.11	0.11	0.19	0.07	0.26	0.78	1	0.41	0.19
sense	NC_004668.1	ANNOgesic	5UTR	3186969	3186987	.	-	.	EF_RS15645	fructose-6-phosphate aldolase	45	0	1.65		0	0	0	0	0	0.06	0	0.05	0.09	0.14	0.39	0.04	0.1	0	0	0	0.07	0	0.02	0	0.03		0	0	0	0	0	0.15	0	0.13	0.23	0.36	1	0.1	0.26
sense	NC_004668.1	ANNOgesic	5UTR	3201058	3201110	.	-	.	EF_RS15690	cell wall surface anchor protein	29	0	1.46		0	0	0	0	0	0.09	0.32	0	0.07	0.2	0.09	0.11	0.1	0	0	0	0	0	0	0.03	0		0	0	0	0	0	0.28	1	0	0.22	0.63	0.28	0.34	0.31
sense	NC_004668.1	ANNOgesic	5UTR	3202668	3202711	.	-	.	EF_RS15695	triphosphoribosyl-dephospho-CoA synthase CitG	150	1	2.18		0	0.02	0.05	0.05	0.17	0.09	0.07	0.05	0.04	0.09	0.04	0.07	0.12	0.03	0	0.03	0	0	0.01	0.03	0.06		0	0.12	0.29	0.29	1	0.53	0.41	0.29	0.24	0.53	0.24	0.41	0.71
sense	NC_004668.1	ANNOgesic	5UTR	3211681	3211711	.	-	.	EF_RS15745	hypothetical protein	124	1	2.09		0	0	0	0	0	0.04	0	0.02	0	0.12	0.04	0.22	0.2	0	0	0.03	0.11	0.02	0	0.04	0.14		0	0	0	0	0	0.18	0	0.09	0	0.55	0.18	1	0.91
sense	NC_004668.1	ANNOgesic	5UTR	3213582	3213616	.	+	.	EF_RS15755	GntR family transcriptional regulator	229	1	2.36		0	0	0.01	0.01	0.01	0.03	0.04	0.07	0.05	0.2	0.29	0.11	0.06	0.03	0	0.02	0.04	0	0	0.01	0.01		0	0	0.03	0.03	0.03	0.1	0.14	0.24	0.17	0.69	1	0.38	0.21
sense	NC_004668.1	ANNOgesic	5UTR	3215077	3215141	.	-	.	EF_RS15760	response regulator transcription factor	972	1	2.99		0	0.03	0.05	0.14	0.23	0.17	0.09	0.07	0.05	0.04	0.05	0.01	0.02	0.01	0.01	0	0	0.01	0.01	0	0.02		0	0.13	0.22	0.61	1	0.74	0.39	0.3	0.22	0.17	0.22	0.04	0.09
sense	NC_004668.1	ANNOgesic	5UTR	3217567	3217616	.	-	.	EF_RS15780	50S ribosomal protein L34	171445	1	5.23		0	0	0	0	0.02	0.05	0.07	0.13	0.17	0.22	0.15	0.06	0.03	0.01	0.01	0.01	0.01	0.01	0.01	0.01	0.02		0	0	0	0	0.09	0.23	0.32	0.59	0.77	1	0.68	0.27	0.14
sense	NC_004669.1	ANNOgesic	5UTR	5087	5122	.	+	.	EF_RS16185	sex pheromone inhibitor determinant	182636	1	5.26		0.02	0.09	0.1	0.17	0.21	0.14	0.08	0.05	0.03	0.02	0.02	0.01	0.01	0	0	0	0	0	0	0	0.01		0.1	0.43	0.48	0.81	1	0.67	0.38	0.24	0.14	0.1	0.1	0.05	0.05
sense	NC_004669.1	ANNOgesic	5UTR	8269	8409	.	-	.	EF_RS16205	IS6-like element IS1216 family transposase	27342	1	4.44		0.01	0.03	0.05	0.16	0.2	0.14	0.08	0.05	0.04	0.05	0.05	0.03	0.02	0.01	0.01	0.01	0.01	0.01	0	0.01	0.01		0.05	0.15	0.25	0.8	1	0.7	0.4	0.25	0.2	0.25	0.25	0.15	0.1
sense	NC_004669.1	ANNOgesic	5UTR	8687	8712	.	+	.	EF_RS16210	quaternary ammonium compound efflux SMR transporter QacH	1598	1	3.2		0	0.01	0.01	0.05	0.11	0.11	0.13	0.12	0.08	0.08	0.1	0.04	0.01	0.01	0.02	0.02	0.01	0.01	0.02	0.02	0.03		0	0.08	0.08	0.38	0.85	0.85	1	0.92	0.62	0.62	0.77	0.31	0.08
sense	NC_004669.1	ANNOgesic	5UTR	12233	12284	.	-	.	EF_RS16230	LsbB family leaderless bacteriocin	38793	1	4.59		0	0	0	0	0.01	0.01	0.01	0.02	0.08	0.19	0.25	0.15	0.09	0.05	0.04	0.02	0.02	0.01	0.01	0.01	0.02		0	0	0	0	0.04	0.04	0.04	0.08	0.32	0.76	1	0.6	0.36
sense	NC_004669.1	ANNOgesic	5UTR	19628	19677	.	-	.			296	1	2.47		0.05	0.06	0.04	0.05	0.14	0.14	0.08	0.13	0.08	0.1	0.07	0.03	0.02	0	0	0	0	0	0	0.01	0		0.36	0.43	0.29	0.36	1	1	0.57	0.93	0.57	0.71	0.5	0.21	0.14
sense	NC_004669.1	ANNOgesic	5UTR	24302	24478	.	-	.	EF_RS16285	MAEBL family membrane protein	4826	1	3.68		0.01	0.01	0.01	0.02	0.03	0.03	0.05	0.07	0.12	0.21	0.19	0.09	0.04	0.03	0.02	0.01	0.02	0.01	0.01	0.02	0.02		0.05	0.05	0.05	0.1	0.14	0.14	0.24	0.33	0.57	1	0.9	0.43	0.19
sense	NC_004669.1	ANNOgesic	5UTR	24661	24950	.	-	.	EF_RS16290	hypothetical protein	1094	1	3.04		0.01	0.02	0.03	0.07	0.11	0.08	0.07	0.09	0.08	0.1	0.13	0.06	0.06	0.01	0.01	0.02	0.01	0.01	0.01	0.01	0.01		0.08	0.15	0.23	0.54	0.85	0.62	0.54	0.69	0.62	0.77	1	0.46	0.46
sense	NC_004669.1	ANNOgesic	5UTR	27727	27802	.	-	.	EF_RS16300	single-stranded DNA-binding protein	868	1	2.94		0.01	0.03	0.02	0.06	0.23	0.18	0.13	0.07	0.04	0.06	0.07	0.03	0.03	0.01	0.01	0	0.01	0.01	0	0	0.01		0.04	0.13	0.09	0.26	1	0.78	0.57	0.3	0.17	0.26	0.3	0.13	0.13
sense	NC_004669.1	ANNOgesic	5UTR	53017	53298	.	+	.	EF_RS16435	type II toxin-antitoxin system RelE/ParE family toxin	2281	1	3.36		0.01	0.03	0.04	0.05	0.09	0.07	0.07	0.07	0.07	0.14	0.13	0.08	0.05	0.02	0.04	0	0.01	0.01	0.01	0.01	0.01		0.07	0.21	0.29	0.36	0.64	0.5	0.5	0.5	0.5	1	0.93	0.57	0.36
sense	NC_004669.1	ANNOgesic	5UTR	53050	53298	.	+	.	EF_RS16435	type II toxin-antitoxin system RelE/ParE family toxin	1920	1	3.28		0.01	0.02	0.02	0.04	0.09	0.08	0.07	0.07	0.07	0.15	0.13	0.09	0.04	0.02	0.04	0.01	0.02	0.01	0.01	0.01	0.02		0.07	0.13	0.13	0.27	0.6	0.53	0.47	0.47	0.47	1	0.87	0.6	0.27
sense	NC_004669.1	ANNOgesic	5UTR	55894	55922	.	+	.	EF_RS16445	sucrose-6-phosphate hydrolase	518	1	2.71		0.01	0.03	0.03	0.08	0.19	0.16	0.1	0.12	0.08	0.06	0.04	0.01	0.01	0	0	0.01	0.02	0.02	0.01	0.02	0.02		0.05	0.16	0.16	0.42	1	0.84	0.53	0.63	0.42	0.32	0.21	0.05	0.05
sense	NC_004669.1	ANNOgesic	5UTR	59009	59030	.	-	.	EF_RS16460	PbsX family transcriptional regulator	8381	1	3.92		0	0	0	0.03	0.11	0.08	0.06	0.04	0.06	0.17	0.2	0.11	0.05	0.02	0.01	0.01	0.01	0	0.01	0.01	0.02		0	0	0	0.15	0.55	0.4	0.3	0.2	0.3	0.85	1	0.55	0.25
sense	NC_004669.1	ANNOgesic	5UTR	59168	59210	.	+	.	EF_RS16465	recombinase family protein	55	0	1.74		0	0	0.01	0.05	0.08	0.14	0.11	0.11	0.08	0.21	0.05	0.04	0	0	0	0.08	0	0	0	0.02	0.03		0	0	0.05	0.24	0.38	0.67	0.52	0.52	0.38	1	0.24	0.19	0
sense	NC_004669.1	ANNOgesic	5UTR	61319	61339	.	+	.	EF_RS16490	Y-family DNA polymerase	133	1	2.12		0.02	0.03	0.01	0.06	0.13	0.17	0	0.07	0.11	0.03	0.14	0.05	0.08	0	0	0	0	0	0.02	0.02	0.06		0.12	0.18	0.06	0.35	0.76	1	0	0.41	0.65	0.18	0.82	0.29	0.47
sense	NC_004669.1	ANNOgesic	5UTR	63631	63714	.	+	.	EF_RS16505	hypothetical protein	27198	1	4.43		0	0	0.02	0.14	0.26	0.17	0.1	0.06	0.03	0.03	0.03	0.02	0.01	0.01	0.01	0	0.01	0.01	0.01	0.02	0.03		0	0	0.08	0.54	1	0.65	0.38	0.23	0.12	0.12	0.12	0.08	0.04
sense	NC_004669.1	ANNOgesic	5UTR	65949	65984	.	-	.	EF_RS16515	ParA family protein	1212	1	3.08		0	0	0	0.02	0.02	0.03	0.03	0.04	0.07	0.19	0.18	0.11	0.04	0.02	0.03	0.01	0.01	0.02	0.04	0.05	0.07		0	0	0	0.11	0.11	0.16	0.16	0.21	0.37	1	0.95	0.58	0.21
sense	NC_004670.1	ANNOgesic	5UTR	10010	10052	.	+	.			55	0	1.74		0	0	0.01	0.05	0.08	0.14	0.11	0.11	0.08	0.21	0.05	0.04	0	0	0	0.08	0	0	0	0.02	0.03		0	0	0.05	0.24	0.38	0.67	0.52	0.52	0.38	1	0.24	0.19	0
sense	NC_004671.1	ANNOgesic	5UTR	15	100	.	+	.	EF_RS15785	replication initiator protein A	69	0	1.84		0.05	0	0.03	0.13	0.1	0.05	0.03	0.14	0.06	0.04	0.09	0.05	0.03	0	0.07	0.04	0	0.03	0.01	0.03	0.03		0.36	0	0.21	0.93	0.71	0.36	0.21	1	0.43	0.29	0.64	0.36	0.21
sense	NC_004671.1	ANNOgesic	5UTR	77	100	.	+	.	EF_RS15785	replication initiator protein A	58	0	1.76		0.04	0	0.04	0.06	0.12	0.06	0.04	0.08	0.07	0.04	0.11	0.06	0.03	0	0.09	0.05	0	0.03	0.01	0.04	0.04		0.33	0	0.33	0.5	1	0.5	0.33	0.67	0.58	0.33	0.92	0.5	0.25
sense	NC_004671.1	ANNOgesic	5UTR	1186	1280	.	+	.	EF_RS15790	TraB/GumN family protein	1701	1	3.23		0	0.01	0.02	0.07	0.12	0.14	0.12	0.08	0.07	0.12	0.09	0.04	0.02	0.01	0.01	0	0.02	0	0.01	0.02	0.02		0	0.07	0.14	0.5	0.86	1	0.86	0.57	0.5	0.86	0.64	0.29	0.14
sense	NC_004671.1	ANNOgesic	5UTR	5234	5255	.	+	.			20241	1	4.31		0.03	0.04	0.03	0.15	0.31	0.18	0.08	0.04	0.02	0.03	0.02	0.01	0.01	0.01	0	0	0.01	0.01	0.01	0.01	0.01		0.1	0.13	0.1	0.48	1	0.58	0.26	0.13	0.06	0.1	0.06	0.03	0.03
sense	NC_004671.1	ANNOgesic	5UTR	5042	5260	.	-	.			2480	1	3.39		0.09	0.08	0.07	0.1	0.14	0.12	0.08	0.06	0.06	0.07	0.05	0.03	0.01	0.01	0.01	0	0.01	0	0	0.01	0.01		0.64	0.57	0.5	0.71	1	0.86	0.57	0.43	0.43	0.5	0.36	0.21	0.07
sense	NC_004671.1	ANNOgesic	5UTR	6762	6776	.	+	.	EF_RS15810	hypothetical protein	107	1	2.03		0	0	0	0.07	0.03	0.04	0.04	0.03	0.01	0.18	0.2	0.09	0.03	0	0.07	0.02	0.04	0.04	0.01	0.02	0.08		0	0	0	0.35	0.15	0.2	0.2	0.15	0.05	0.9	1	0.45	0.15
sense	NC_004671.1	ANNOgesic	5UTR	32497	32757	.	+	.			246286	1	5.39		0	0.1	0.2	0.25	0.2	0.1	0.05	0.03	0.02	0.02	0.01	0.01	0	0	0	0	0	0	0	0	0		0	0.4	0.8	1	0.8	0.4	0.2	0.12	0.08	0.08	0.04	0.04	0
sense	NC_004671.1	ANNOgesic	5UTR	36591	36756	.	-	.	EF_RS15950	hypothetical protein	2402	1	3.38		0	0	0	0.01	0.01	0.02	0.01	0.02	0.07	0.24	0.25	0.16	0.07	0.05	0.02	0.02	0.03	0	0	0	0.02		0	0	0	0.04	0.04	0.08	0.04	0.08	0.28	0.96	1	0.64	0.28
sense	NC_004671.1	ANNOgesic	5UTR	36854	36878	.	+	.			1890	1	3.28		0.02	0.15	0.17	0.12	0.1	0.09	0.07	0.04	0.05	0.04	0.04	0.02	0.02	0.04	0.01	0	0	0	0.01	0	0.01		0.12	0.88	1	0.71	0.59	0.53	0.41	0.24	0.29	0.24	0.24	0.12	0.12
sense	NC_004671.1	ANNOgesic	5UTR	37409	37434	.	-	.	EF_RS15955	hypothetical protein	441	1	2.64		0	0.01	0.02	0.07	0.17	0.12	0.16	0.11	0.07	0.04	0.06	0.02	0.03	0.04	0.02	0	0.01	0.01	0.01	0.02	0.03		0	0.06	0.12	0.41	1	0.71	0.94	0.65	0.41	0.24	0.35	0.12	0.18
sense	NC_004671.1	ANNOgesic	5UTR	39791	39868	.	+	.	EF_RS15980	glucosyltransferase domain-containing protein	1014	1	3.01		0.02	0.04	0.02	0.04	0.1	0.11	0.08	0.08	0.04	0.1	0.12	0.07	0.03	0.03	0	0.01	0.02	0.01	0.02	0.02	0.04		0.17	0.33	0.17	0.33	0.83	0.92	0.67	0.67	0.33	0.83	1	0.58	0.25
sense	NC_004671.1	ANNOgesic	5UTR	41859	41871	.	+	.	EF_RS15985	helix-turn-helix transcriptional regulator	296	1	2.47		0.01	0.01	0.01	0.05	0.11	0.08	0.06	0.09	0.04	0.15	0.14	0.09	0.06	0	0	0	0	0.02	0.01	0.01	0.04		0.07	0.07	0.07	0.33	0.73	0.53	0.4	0.6	0.27	1	0.93	0.6	0.4
sense	NC_004671.1	ANNOgesic	5UTR	48010	48079	.	+	.	EF_RS16010	hypothetical protein	6745	1	3.83		0.25	0.23	0.17	0.11	0.08	0.04	0.02	0.02	0.02	0.01	0.01	0.01	0	0	0.01	0	0	0	0	0	0.01		1	0.92	0.68	0.44	0.32	0.16	0.08	0.08	0.08	0.04	0.04	0.04	0
sense	NC_004671.1	ANNOgesic	5UTR	48016	48048	.	-	.	EF_RS16005	IS256-like element IS256 family transposase	364	1	2.56		0.19	0.1	0.08	0.04	0.05	0.06	0.05	0.05	0.06	0.06	0.06	0.03	0.04	0.03	0.02	0.01	0.02	0.02	0.01	0.01	0.02		1	0.53	0.42	0.21	0.26	0.32	0.26	0.26	0.32	0.32	0.32	0.16	0.21
sense	NC_004671.1	ANNOgesic	5UTR	49727	49837	.	+	.	EF_RS16030	hypothetical protein	18328	1	4.26		0	0.01	0.02	0.06	0.13	0.14	0.13	0.11	0.07	0.1	0.09	0.05	0.02	0.01	0.01	0.01	0.01	0.01	0.01	0.01	0.02		0	0.07	0.14	0.43	0.93	1	0.93	0.79	0.5	0.71	0.64	0.36	0.14
sense	NC_004671.1	ANNOgesic	5UTR	50256	50325	.	+	.	EF_RS16035	recombinase family protein	59	0	1.77		0.01	0	0.02	0.05	0.15	0.17	0.26	0.12	0	0.03	0.09	0	0	0	0	0	0	0	0	0.01	0.08		0.04	0	0.08	0.19	0.58	0.65	1	0.46	0	0.12	0.35	0	0
sense	NC_004671.1	ANNOgesic	5UTR	53161	53404	.	+	.	EF_RS16045	Y-family DNA polymerase	564	1	2.75		0.01	0.04	0.07	0.11	0.11	0.09	0.06	0.07	0.08	0.07	0.03	0.03	0.02	0.05	0.01	0.04	0	0	0.03	0.02	0.04		0.09	0.36	0.64	1	1	0.82	0.55	0.64	0.73	0.64	0.27	0.27	0.18
sense	NC_004671.1	ANNOgesic	5UTR	55779	55819	.	+	.	EF_RS16060	replication control protein PrgN	233	1	2.37		0.01	0.02	0.02	0.03	0.09	0.18	0.09	0.09	0.11	0.09	0.08	0.06	0.04	0	0.07	0	0	0	0	0	0.03		0.06	0.11	0.11	0.17	0.5	1	0.5	0.5	0.61	0.5	0.44	0.33	0.22
sense	NC_004671.1	ANNOgesic	5UTR	56344	56369	.	+	.	EF_RS16065	ParA family protein	1290	1	3.11		0	0	0	0.01	0.04	0.06	0.04	0.04	0.09	0.16	0.22	0.1	0.05	0.03	0.01	0.02	0.03	0.03	0.02	0.02	0.04		0	0	0	0.05	0.18	0.27	0.18	0.18	0.41	0.73	1	0.45	0.23
sense	NC_004668.1	RefSeq	rRNA	248460	250025	.	+	.	EF_RS01225	16S ribosomal RNA	83974974	1	7.92		0	0	0	0	0.01	0.01	0.03	0.04	0.16	0.23	0.2	0.12	0.07	0.04	0.03	0.01	0.01	0.01	0.01	0	0.01		0	0	0	0	0.04	0.04	0.13	0.17	0.7	1	0.87	0.52	0.3
sense	NC_004668.1	RefSeq	rRNA	250245	253159	.	+	.	EF_RS01230	23S ribosomal RNA	337104671	1	8.53		0	0	0	0	0	0	0	0	0	0.01	0.01	0.01	0.04	0.19	0.29	0.15	0.16	0.06	0.02	0.01	0.02		0	0	0	0	0	0	0	0	0	0.03	0.03	0.03	0.14
sense	NC_004668.1	cmsearch	rRNA	253255	253370	.	+	.	EF_RS01235	5S ribosomal RNA	88801771	1	7.95		0.01	0.01	0.01	0.01	0.01	0	0	0	0	0	0.01	0.01	0.03	0.17	0.28	0.18	0.16	0.06	0.02	0.01	0.02		0.04	0.04	0.04	0.04	0.04	0	0	0	0	0	0.04	0.04	0.11
sense	NC_004668.1	tRNAscan-SE	tRNA	253385	253457	.	+	.	EF_RS01240	tRNA-Val	441367	1	5.64		0.34	0.28	0.14	0.06	0.04	0.02	0.01	0.02	0.01	0.01	0.01	0.01	0.01	0.01	0.01	0	0	0	0	0	0		1	0.82	0.41	0.18	0.12	0.06	0.03	0.06	0.03	0.03	0.03	0.03	0.03
sense	NC_004668.1	tRNAscan-SE	tRNA	253464	253536	.	+	.	EF_RS01245	tRNA-Lys	597562	1	5.78		0.21	0.31	0.22	0.11	0.05	0.02	0.02	0.01	0.01	0.01	0	0	0	0	0	0	0	0	0	0	0		0.68	1	0.71	0.35	0.16	0.06	0.06	0.03	0.03	0.03	0	0	0
sense	NC_004668.1	tRNAscan-SE	tRNA	253553	253634	.	+	.	EF_RS01250	tRNA-Leu	475375	1	5.68		0.18	0.26	0.21	0.12	0.08	0.04	0.02	0.02	0.02	0.01	0.01	0.01	0	0.01	0	0	0	0	0	0	0.01		0.69	1	0.81	0.46	0.31	0.15	0.08	0.08	0.08	0.04	0.04	0.04	0
sense	NC_004668.1	tRNAscan-SE	tRNA	253641	253716	.	+	.	EF_RS01255	tRNA-Thr	2024492	1	6.31		0.26	0.32	0.24	0.1	0.03	0.01	0.01	0	0.01	0	0	0	0	0	0	0	0	0	0	0	0		0.81	1	0.75	0.31	0.09	0.03	0.03	0	0.03	0	0	0	0
sense	NC_004668.1	tRNAscan-SE	tRNA	253721	253792	.	+	.	EF_RS01260	tRNA-Gly	901832	1	5.96		0.31	0.31	0.17	0.07	0.04	0.02	0.01	0.01	0.01	0	0	0	0	0	0.01	0	0	0	0	0	0.01		1	1	0.55	0.23	0.13	0.06	0.03	0.03	0.03	0	0	0	0
sense	NC_004668.1	tRNAscan-SE	tRNA	253808	253893	.	+	.	EF_RS01265	tRNA-Leu	940582	1	5.97		0.13	0.3	0.22	0.15	0.1	0.03	0.02	0.01	0.01	0.01	0.01	0	0	0	0	0	0	0	0	0	0		0.43	1	0.73	0.5	0.33	0.1	0.07	0.03	0.03	0.03	0.03	0	0
sense	NC_004668.1	tRNAscan-SE	tRNA	253908	253981	.	+	.	EF_RS01270	tRNA-Arg	983906	1	5.99		0.28	0.29	0.24	0.08	0.04	0.02	0.01	0.01	0.01	0	0	0	0	0	0	0	0	0	0	0	0		0.97	1	0.83	0.28	0.14	0.07	0.03	0.03	0.03	0	0	0	0
sense	NC_004668.1	tRNAscan-SE	tRNA	253993	254066	.	+	.	EF_RS01275	tRNA-Pro	254773	1	5.41		0.23	0.29	0.21	0.1	0.07	0.03	0.02	0.01	0.01	0.01	0	0	0	0	0	0	0	0	0	0	0		0.79	1	0.72	0.34	0.24	0.1	0.07	0.03	0.03	0.03	0	0	0
sense	NC_004668.1	tRNAscan-SE	tRNA	254080	254152	.	+	.	EF_RS01280	tRNA-Ala	2021455	1	6.31		0.21	0.29	0.19	0.11	0.08	0.03	0.02	0.01	0.01	0.01	0	0	0	0	0	0	0	0	0	0	0.01		0.72	1	0.66	0.38	0.28	0.1	0.07	0.03	0.03	0.03	0	0	0
sense	NC_004668.1	tRNAscan-SE	tRNA	254176	254249	.	+	.	EF_RS01285	tRNA-Met	429818	1	5.63		0.21	0.3	0.25	0.1	0.06	0.02	0.02	0.01	0.01	0.01	0	0	0	0	0	0	0	0	0	0	0		0.7	1	0.83	0.33	0.2	0.07	0.07	0.03	0.03	0.03	0	0	0
sense	NC_004668.1	tRNAscan-SE	tRNA	254270	254343	.	+	.	EF_RS01290	tRNA-Ile	140514	1	5.15		0.14	0.19	0.14	0.13	0.12	0.08	0.05	0.04	0.02	0.02	0.02	0.01	0.01	0.01	0	0	0	0	0	0	0.01		0.74	1	0.74	0.68	0.63	0.42	0.26	0.21	0.11	0.11	0.11	0.05	0.05
sense	NC_004668.1	tRNAscan-SE	tRNA	254377	254466	.	+	.	EF_RS01295	tRNA-Ser	1380498	1	6.14		0.14	0.3	0.27	0.12	0.06	0.05	0.02	0.02	0.01	0.01	0	0	0	0	0	0	0	0	0	0	0		0.47	1	0.9	0.4	0.2	0.17	0.07	0.07	0.03	0.03	0	0	0
sense	NC_004668.1	tRNAscan-SE	tRNA	254500	254573	.	+	.	EF_RS01300	tRNA-Met	624594	1	5.8		0.22	0.28	0.22	0.12	0.07	0.03	0.02	0.01	0.01	0	0	0	0	0	0	0	0	0	0	0	0		0.79	1	0.79	0.43	0.25	0.11	0.07	0.04	0.04	0	0	0	0
sense	NC_004668.1	tRNAscan-SE	tRNA	254612	254688	.	+	.	EF_RS01305	tRNA-Asp	3523486	1	6.55		0.14	0.23	0.23	0.17	0.1	0.05	0.02	0.01	0.01	0.01	0	0	0	0	0	0	0	0	0	0	0		0.61	1	1	0.74	0.43	0.22	0.09	0.04	0.04	0.04	0	0	0
sense	NC_004668.1	tRNAscan-SE	tRNA	254690	254760	.	+	.	EF_RS01310	tRNA-Gly	701944	1	5.85		0.13	0.23	0.22	0.15	0.1	0.06	0.03	0.02	0.01	0.01	0	0	0	0	0.01	0	0	0	0	0	0.01		0.57	1	0.96	0.65	0.43	0.26	0.13	0.09	0.04	0.04	0	0	0
sense	NC_004668.1	tRNAscan-SE	tRNA	254770	254843	.	+	.	EF_RS01315	tRNA-Ile	758612	1	5.88		0.2	0.31	0.27	0.11	0.05	0.02	0.01	0.01	0.01	0	0	0	0	0	0	0	0	0	0	0	0		0.65	1	0.87	0.35	0.16	0.06	0.03	0.03	0.03	0	0	0	0
sense	NC_004668.1	tRNAscan-SE	tRNA	254858	254929	.	+	.	EF_RS01320	tRNA-Glu	748854	1	5.87		0.26	0.31	0.23	0.09	0.05	0.02	0.01	0.01	0.01	0	0	0	0	0	0	0	0	0	0	0	0		0.84	1	0.74	0.29	0.16	0.06	0.03	0.03	0.03	0	0	0	0
sense	NC_004668.1	tRNAscan-SE	tRNA	254942	255031	.	+	.	EF_RS01325	tRNA-Ser	1363749	1	6.13		0.14	0.3	0.26	0.12	0.06	0.05	0.02	0.02	0.01	0.01	0	0	0	0	0	0	0	0	0	0	0		0.47	1	0.87	0.4	0.2	0.17	0.07	0.07	0.03	0.03	0	0	0
sense	NC_004668.1	tRNAscan-SE	tRNA	255065	255138	.	+	.	EF_RS01330	tRNA-Met	625158	1	5.8		0.22	0.28	0.22	0.12	0.07	0.03	0.02	0.01	0.01	0	0	0	0	0	0	0	0	0	0	0	0		0.79	1	0.79	0.43	0.25	0.11	0.07	0.04	0.04	0	0	0	0
sense	NC_004668.1	tRNAscan-SE	tRNA	255187	255260	.	+	.	EF_RS01335	tRNA-Asp	516877	1	5.71		0.07	0.14	0.22	0.23	0.15	0.06	0.03	0.02	0.01	0.01	0.01	0	0	0	0.01	0	0.01	0	0	0	0.01		0.3	0.61	0.96	1	0.65	0.26	0.13	0.09	0.04	0.04	0.04	0	0
sense	NC_004668.1	tRNAscan-SE	tRNA	255266	255338	.	+	.	EF_RS01340	tRNA-Phe	876593	1	5.94		0.23	0.3	0.24	0.1	0.05	0.02	0.01	0.01	0.01	0	0	0	0	0	0	0	0	0	0	0	0		0.77	1	0.8	0.33	0.17	0.07	0.03	0.03	0.03	0	0	0	0
sense	NC_004668.1	tRNAscan-SE	tRNA	255353	255423	.	+	.	EF_RS01345	tRNA-Gly	436864	1	5.64		0.21	0.25	0.18	0.11	0.08	0.04	0.03	0.02	0.01	0.01	0.01	0	0	0.01	0.01	0	0.01	0	0	0	0.01		0.84	1	0.72	0.44	0.32	0.16	0.12	0.08	0.04	0.04	0.04	0	0
sense	NC_004668.1	tRNAscan-SE	tRNA	255437	255510	.	+	.	EF_RS01350	tRNA-Ile	252734	1	5.4		0.16	0.26	0.22	0.14	0.1	0.04	0.02	0.01	0.01	0.01	0.01	0	0	0	0	0	0	0	0	0	0.01		0.62	1	0.85	0.54	0.38	0.15	0.08	0.04	0.04	0.04	0.04	0	0
sense	NC_004668.1	tRNAscan-SE	tRNA	255521	255608	.	+	.	EF_RS01355	tRNA-Ser	3738924	1	6.57		0.12	0.26	0.23	0.18	0.1	0.03	0.02	0.01	0.01	0	0	0	0	0	0	0	0	0	0	0	0		0.46	1	0.88	0.69	0.38	0.12	0.08	0.04	0.04	0	0	0	0
sense	NC_004668.1	tRNAscan-SE	tRNA	255624	255695	.	+	.	EF_RS01360	tRNA-Glu	763336	1	5.88		0.26	0.31	0.23	0.09	0.05	0.02	0.01	0.01	0.01	0	0	0	0	0	0	0	0	0	0	0	0		0.84	1	0.74	0.29	0.16	0.06	0.03	0.03	0.03	0	0	0	0
sense	NC_004668.1	tRNAscan-SE	tRNA	326260	326333	.	+	.	EF_RS01785	tRNA-Ile	3295	1	3.52		0.19	0.15	0.13	0.06	0.07	0.05	0.03	0.05	0.04	0.04	0.03	0.02	0.02	0.02	0.01	0.01	0.02	0	0.01	0.01	0.02		1	0.79	0.68	0.32	0.37	0.26	0.16	0.26	0.21	0.21	0.16	0.11	0.11
sense	NC_004668.1	tRNAscan-SE	tRNA	446802	446874	.	+	.	EF_RS02360	tRNA-Lys	78719	1	4.9		0.23	0.29	0.22	0.1	0.05	0.02	0.01	0.01	0.01	0.01	0	0	0	0.01	0.01	0	0	0	0	0	0.01		0.79	1	0.76	0.34	0.17	0.07	0.03	0.03	0.03	0.03	0	0	0
sense	NC_004668.1	Protein Homology	CDS	475403	476083	.	-	0	EF_RS02515	IS6-like element IS1216 family transposase	196219	1	5.29		0.01	0.01	0.03	0.12	0.2	0.15	0.1	0.07	0.05	0.05	0.06	0.04	0.02	0.02	0.01	0.01	0.01	0.01	0.01	0.01	0.02		0.05	0.05	0.15	0.6	1	0.75	0.5	0.35	0.25	0.25	0.3	0.2	0.1
sense	NC_004668.1	Protein Homology	CDS	476168	477062	.	+	0	EF_RS02520	IS256 family transposase	112	1	2.05		0.06	0.13	0.08	0.03	0.1	0.09	0.06	0.04	0.07	0	0.02	0.09	0.05	0	0.14	0	0	0.01	0	0	0.03		0.43	0.93	0.57	0.21	0.71	0.64	0.43	0.29	0.5	0	0.14	0.64	0.36
sense	NC_004668.1	Protein Homology	CDS	480072	480680	.	+	0	EF_RS02545	IS6 family transposase	14689	1	4.17		0.01	0.08	0.1	0.19	0.21	0.13	0.06	0.05	0.03	0.02	0.02	0.01	0.01	0.01	0.01	0.01	0.01	0	0	0.01	0.01		0.05	0.38	0.48	0.9	1	0.62	0.29	0.24	0.14	0.1	0.1	0.05	0.05
sense	NC_004668.1	Protein Homology	CDS	482511	483191	.	+	0	EF_RS02555	IS6-like element IS1216 family transposase	185332	1	5.27		0	0.01	0.03	0.12	0.2	0.15	0.1	0.07	0.05	0.05	0.06	0.04	0.02	0.01	0.01	0.01	0.01	0.01	0.01	0.01	0.02		0	0.05	0.15	0.6	1	0.75	0.5	0.35	0.25	0.25	0.3	0.2	0.1
sense	NC_004668.1	Protein Homology	CDS	488105	488902	.	+	0	EF_RS02585	peptidase domain-containing ABC transporter	1971	1	3.29		0.01	0.02	0.03	0.09	0.1	0.13	0.06	0.07	0.07	0.04	0.07	0.03	0.02	0.04	0.03	0.02	0.03	0.03	0.03	0.03	0.05		0.08	0.15	0.23	0.69	0.77	1	0.46	0.54	0.54	0.31	0.54	0.23	0.15
sense	NC_004668.1	Protein Homology	CDS	490227	491147	.	+	0	EF_RS02595	YSIRK-targeted surface antigen transcriptional regulator	1080	1	3.03		0.01	0.02	0.01	0.05	0.14	0.17	0.09	0.09	0.1	0.07	0.09	0.03	0.04	0.01	0	0.02	0.01	0.01	0.01	0.01	0.03		0.06	0.12	0.06	0.29	0.82	1	0.53	0.53	0.59	0.41	0.53	0.18	0.24
sense	NC_004668.1	tRNAscan-SE	tRNA	532143	532216	.	+	.	EF_RS02770	tRNA-Ile	3347	1	3.52		0.13	0.2	0.2	0.19	0.1	0.04	0.03	0.02	0.03	0.01	0.01	0.01	0	0.01	0.01	0	0.01	0	0	0	0		0.65	1	1	0.95	0.5	0.2	0.15	0.1	0.15	0.05	0.05	0.05	0
sense	NC_004668.1	Protein Homology	CDS	549473	549622	.	+	0	EF_RS02865	GTP-binding protein	76	0	1.88		0	0	0	0	0.08	0.07	0	0	0.05	0.08	0.22	0.06	0.22	0	0	0.11	0	0.04	0.01	0.02	0.04		0	0	0	0	0.36	0.32	0	0	0.23	0.36	1	0.27	1
sense	NC_004668.1	Protein Homology	CDS	551891	555424	.	+	0	EF_RS02875	InlB B-repeat-containing protein	1510	1	3.18		0.02	0.04	0.03	0.05	0.12	0.13	0.09	0.09	0.06	0.05	0.07	0.03	0.02	0.03	0	0.02	0.01	0.02	0.03	0.02	0.08		0.15	0.31	0.23	0.38	0.92	1	0.69	0.69	0.46	0.38	0.54	0.23	0.15
sense	NC_004668.1	Protein Homology	CDS	555893	556258	.	+	0	EF_RS02880	peptidase	609	1	2.78		0	0.02	0.03	0.05	0.11	0.11	0.07	0.07	0.04	0.05	0.04	0.03	0.04	0.02	0.02	0.02	0.05	0.02	0.03	0.02	0.16		0	0.13	0.19	0.31	0.69	0.69	0.44	0.44	0.25	0.31	0.25	0.19	0.25
sense	NC_004668.1	Protein Homology	CDS	557068	557448	.	+	0	EF_RS02885	peptidase	674	1	2.83		0	0.02	0.03	0.06	0.1	0.12	0.07	0.07	0.05	0.05	0.05	0.02	0.03	0.02	0.02	0.02	0.06	0.03	0.03	0.02	0.15		0	0.13	0.2	0.4	0.67	0.8	0.47	0.47	0.33	0.33	0.33	0.13	0.2
sense	NC_004668.1	Protein Homology	CDS	557953	558252	.	+	0	EF_RS02890	LPXTG cell wall anchor domain-containing protein	732	1	2.86		0	0.01	0.01	0.02	0.02	0.03	0.03	0.05	0.04	0.13	0.14	0.13	0.07	0.02	0.02	0.04	0.04	0.03	0.02	0.03	0.12		0	0.07	0.07	0.14	0.14	0.21	0.21	0.36	0.29	0.93	1	0.93	0.5
sense	NC_004668.1	Protein Homology	CDS	561144	562663	.	+	0	EF_RS02905	IS1182 family transposase	654	1	2.82		0.02	0.04	0.04	0.07	0.11	0.16	0.14	0.05	0.06	0.1	0.1	0.03	0.03	0	0.02	0	0	0	0	0	0.01		0.13	0.25	0.25	0.44	0.69	1	0.88	0.31	0.38	0.63	0.63	0.19	0.19
sense	NC_004668.1	Protein Homology	CDS	565076	566251	.	-	0	EF_RS02925	IS3 family transposase	1687	1	3.23		0.02	0.09	0.11	0.12	0.21	0.15	0.09	0.05	0.04	0.02	0.03	0.01	0.01	0.01	0	0	0	0.01	0.01	0	0.01		0.1	0.43	0.52	0.57	1	0.71	0.43	0.24	0.19	0.1	0.14	0.05	0.05
sense	NC_004668.1	Protein Homology	CDS	573915	574353	.	-	0	EF_RS02975	conjugal transfer protein	129	1	2.11		0.02	0	0.07	0.21	0.05	0.23	0	0.07	0.13	0	0.13	0.03	0	0	0	0	0	0	0.02	0.01	0.05		0.09	0	0.3	0.91	0.22	1	0	0.3	0.57	0	0.57	0.13	0
sense	NC_004668.1	Protein Homology	CDS	580461	581141	.	+	0	EF_RS03015	hypothetical protein	34	0	1.53		0	0	0	0	0.17	0.15	0	0	0	0	0	0.22	0	0	0.46	0	0	0	0	0	0		0	0	0	0	0.37	0.33	0	0	0	0	0	0.48	0
sense	NC_004668.1	Protein Homology	CDS	603795	604650	.	-	0	EF_RS03130	M48 family metallopeptidase	40509	1	4.61		0.01	0.02	0.03	0.08	0.15	0.13	0.09	0.09	0.08	0.08	0.07	0.04	0.02	0.02	0.02	0.01	0.01	0.01	0.01	0.02	0.03		0.07	0.13	0.2	0.53	1	0.87	0.6	0.6	0.53	0.53	0.47	0.27	0.13
sense	NC_004668.1	Protein Homology	CDS	724593	725387	.	+	0	EF_RS03655	hypothetical protein	4004	1	3.6		0.02	0.04	0.07	0.15	0.17	0.14	0.08	0.06	0.05	0.05	0.04	0.04	0.02	0.02	0.02	0.01	0.01	0.01	0	0	0.01		0.12	0.24	0.41	0.88	1	0.82	0.47	0.35	0.29	0.29	0.24	0.24	0.12
sense	NC_004668.1	tRNAscan-SE	tRNA	739754	739825	.	-	.	EF_RS03730	tRNA-Arg	279883	1	5.45		0.32	0.31	0.25	0.07	0.03	0.01	0	0	0	0	0	0	0	0	0	0	0	0	0	0	0		1	0.97	0.78	0.22	0.09	0.03	0	0	0	0	0	0	0
sense	NC_004668.1	tRNAscan-SE	tRNA	930973	931046	.	-	.	EF_RS04600	tRNA-Arg	456216	1	5.66		0.24	0.3	0.24	0.1	0.05	0.02	0.01	0.01	0.01	0	0	0	0	0	0	0	0	0	0	0	0		0.8	1	0.8	0.33	0.17	0.07	0.03	0.03	0.03	0	0	0	0
sense	NC_004668.1	Protein Homology	CDS	966098	966834	.	+	0	EF_RS04795	DNA/RNA nuclease SfsA	1495	1	3.17		0.01	0.02	0.04	0.11	0.16	0.07	0.12	0.08	0.09	0.07	0.08	0.04	0.02	0.01	0	0.01	0.01	0.01	0.01	0.01	0.03		0.06	0.13	0.25	0.69	1	0.44	0.75	0.5	0.56	0.44	0.5	0.25	0.13
sense	NC_004668.1	tRNAscan-SE	tRNA	980392	980465	.	+	.	EF_RS04865	tRNA-Arg	25194	1	4.4		0.19	0.3	0.24	0.12	0.06	0.02	0.02	0.01	0.01	0	0	0	0	0	0	0	0	0	0	0	0.01		0.63	1	0.8	0.4	0.2	0.07	0.07	0.03	0.03	0	0	0	0
sense	NC_004668.1	RefSeq	rRNA	1018181	1019748	.	+	.	EF_RS05015	16S ribosomal RNA	80591653	1	7.91		0	0	0	0	0.01	0.01	0.02	0.03	0.16	0.23	0.2	0.13	0.07	0.04	0.03	0.01	0.01	0.01	0.01	0	0.01		0	0	0	0	0.04	0.04	0.09	0.13	0.7	1	0.87	0.57	0.3
sense	NC_004668.1	tRNAscan-SE	tRNA	1019820	1019892	.	+	.	EF_RS05020	tRNA-Ala	575268	1	5.76		0.21	0.3	0.23	0.09	0.06	0.02	0.02	0.01	0.02	0.01	0	0	0	0	0	0	0	0	0	0	0.01		0.7	1	0.77	0.3	0.2	0.07	0.07	0.03	0.07	0.03	0	0	0
sense	NC_004668.1	RefSeq	rRNA	1020068	1022982	.	+	.	EF_RS05025	23S ribosomal RNA	302633717	1	8.48		0	0	0	0	0	0	0	0	0	0.01	0.01	0.01	0.04	0.19	0.29	0.16	0.16	0.06	0.02	0.01	0.02		0	0	0	0	0	0	0	0	0	0.03	0.03	0.03	0.14
sense	NC_004668.1	cmsearch	rRNA	1023078	1023193	.	+	.	EF_RS05030	5S ribosomal RNA	88734982	1	7.95		0.01	0.01	0.01	0.01	0.01	0	0	0	0	0	0.01	0.01	0.03	0.17	0.28	0.18	0.16	0.06	0.02	0.01	0.02		0.04	0.04	0.04	0.04	0.04	0	0	0	0	0	0.04	0.04	0.11
sense	NC_004668.1	tRNAscan-SE	tRNA	1023200	1023273	.	+	.	EF_RS05035	tRNA-Asn	3856355	1	6.59		0.28	0.33	0.25	0.07	0.02	0.01	0.01	0	0	0	0	0	0	0	0	0	0	0	0	0	0		0.85	1	0.76	0.21	0.06	0.03	0.03	0	0	0	0	0	0
sense	NC_004668.1	tRNAscan-SE	tRNA	1023317	1023405	.	+	.	EF_RS05040	tRNA-Ser	762964	1	5.88		0.12	0.25	0.23	0.15	0.09	0.06	0.02	0.02	0.01	0.01	0.01	0	0	0	0	0	0	0	0	0	0		0.48	1	0.92	0.6	0.36	0.24	0.08	0.08	0.04	0.04	0.04	0	0
sense	NC_004668.1	tRNAscan-SE	tRNA	1023423	1023494	.	+	.	EF_RS05045	tRNA-Glu	103307	1	5.01		0.21	0.28	0.23	0.09	0.06	0.03	0.02	0.02	0.01	0.01	0.01	0	0	0	0	0	0	0	0	0	0		0.75	1	0.82	0.32	0.21	0.11	0.07	0.07	0.04	0.04	0.04	0	0
sense	NC_004668.1	tRNAscan-SE	tRNA	1023522	1023594	.	+	.	EF_RS05050	tRNA-Val	1190231	1	6.08		0.36	0.3	0.18	0.06	0.03	0.02	0.01	0.01	0.01	0	0	0	0	0	0	0	0	0	0	0	0		1	0.83	0.5	0.17	0.08	0.06	0.03	0.03	0.03	0	0	0	0
sense	NC_004668.1	tRNAscan-SE	tRNA	1023605	1023680	.	+	.	EF_RS05055	tRNA-Asp	758347	1	5.88		0.15	0.22	0.22	0.17	0.1	0.05	0.03	0.02	0.01	0.01	0	0	0	0	0	0	0	0	0	0	0		0.68	1	1	0.77	0.45	0.23	0.14	0.09	0.05	0.05	0	0	0
sense	NC_004668.1	tRNAscan-SE	tRNA	1023726	1023798	.	+	.	EF_RS05060	tRNA-Phe	526113	1	5.72		0.21	0.28	0.21	0.12	0.08	0.02	0.02	0.01	0.01	0.01	0	0	0	0	0	0	0	0	0	0	0		0.75	1	0.75	0.43	0.29	0.07	0.07	0.04	0.04	0.04	0	0	0
sense	NC_004668.1	tRNAscan-SE	tRNA	1023804	1023884	.	+	.	EF_RS05065	tRNA-Tyr	505926	1	5.7		0.18	0.25	0.22	0.13	0.09	0.05	0.02	0.01	0.01	0.01	0	0	0	0	0	0	0	0	0	0	0.01		0.72	1	0.88	0.52	0.36	0.2	0.08	0.04	0.04	0.04	0	0	0
sense	NC_004668.1	tRNAscan-SE	tRNA	1023889	1023962	.	+	.	EF_RS05070	tRNA-Trp	750383	1	5.88		0.21	0.29	0.21	0.1	0.07	0.03	0.02	0.01	0.01	0.01	0	0	0	0	0	0	0	0	0	0	0.01		0.72	1	0.72	0.34	0.24	0.1	0.07	0.03	0.03	0.03	0	0	0
sense	NC_004668.1	tRNAscan-SE	tRNA	1023999	1024071	.	+	.	EF_RS05075	tRNA-His	482637	1	5.68		0.19	0.24	0.2	0.12	0.09	0.04	0.03	0.02	0.02	0.01	0.01	0	0	0	0.01	0	0	0	0	0	0.01		0.79	1	0.83	0.5	0.38	0.17	0.13	0.08	0.08	0.04	0.04	0	0
sense	NC_004668.1	tRNAscan-SE	tRNA	1024086	1024157	.	+	.	EF_RS05080	tRNA-Gln	427480	1	5.63		0.21	0.26	0.2	0.11	0.06	0.03	0.02	0.01	0.01	0.01	0.01	0	0	0.01	0.01	0.01	0.01	0.01	0.01	0.01	0.01		0.81	1	0.77	0.42	0.23	0.12	0.08	0.04	0.04	0.04	0.04	0	0
sense	NC_004668.1	tRNAscan-SE	tRNA	1024183	1024253	.	+	.	EF_RS05085	tRNA-Cys	395038	1	5.6		0.23	0.26	0.22	0.11	0.07	0.03	0.02	0.01	0.01	0.01	0.01	0	0	0	0	0	0	0	0	0	0		0.88	1	0.85	0.42	0.27	0.12	0.08	0.04	0.04	0.04	0.04	0	0
sense	NC_004668.1	tRNAscan-SE	tRNA	1024267	1024350	.	+	.	EF_RS05090	tRNA-Leu	1035882	1	6.02		0.15	0.27	0.2	0.16	0.1	0.02	0.02	0.01	0.01	0.01	0	0	0	0	0	0	0	0	0	0	0		0.56	1	0.74	0.59	0.37	0.07	0.07	0.04	0.04	0.04	0	0	0
sense	NC_004668.1	Protein Homology	CDS	1037914	1038344	.	+	0	EF_RS05150	VOC family protein	9052	1	3.96		0	0.01	0.02	0.05	0.08	0.09	0.07	0.06	0.09	0.13	0.12	0.07	0.04	0.03	0.02	0.01	0.02	0.02	0.02	0.02	0.03		0	0.08	0.15	0.38	0.62	0.69	0.54	0.46	0.69	1	0.92	0.54	0.31
sense	NC_004668.1	cmsearch	tmRNA	1066891	1067257	.	-	.	EF_RS05305	transfer-messenger RNA	2238949	1	6.35		0	0.01	0.16	0.34	0.22	0.11	0.05	0.03	0.02	0.01	0.01	0.01	0	0	0	0	0	0	0	0	0.01		0	0.03	0.47	1	0.65	0.32	0.15	0.09	0.06	0.03	0.03	0.03	0
sense	NC_004668.1	cmsearch	RNase_P_RNA	1121959	1122327	.	+	.	EF_RS05565	RNase P RNA component class B	4103685	1	6.61		0	0	0.04	0.31	0.3	0.18	0.09	0.04	0.02	0.01	0	0	0	0	0	0	0	0	0	0	0		0	0	0.13	1	0.97	0.58	0.29	0.13	0.06	0.03	0	0	0
sense	NC_004668.1	Protein Homology	CDS	1170622	1171469	.	+	0	EF_RS05825	helix-turn-helix domain-containing protein	14238	1	4.15		0	0.01	0.02	0.07	0.16	0.16	0.11	0.08	0.06	0.07	0.06	0.04	0.03	0.02	0.01	0.01	0.02	0.02	0.01	0.02	0.03		0	0.06	0.13	0.44	1	1	0.69	0.5	0.38	0.44	0.38	0.25	0.19
sense	NC_004668.1	tRNAscan-SE	tRNA	1281634	1281717	.	+	.	EF_RS06330	tRNA-Leu	262476	1	5.42		0.22	0.3	0.24	0.11	0.05	0.02	0.02	0.01	0.01	0	0	0	0	0	0	0	0	0	0	0	0		0.73	1	0.8	0.37	0.17	0.07	0.07	0.03	0.03	0	0	0	0
sense	NC_004668.1	tRNAscan-SE	tRNA	1292967	1293047	.	+	.	EF_RS06390	tRNA-Tyr	510947	1	5.71		0.17	0.25	0.22	0.13	0.09	0.05	0.03	0.02	0.01	0.01	0	0	0	0	0	0	0	0	0	0	0.01		0.68	1	0.88	0.52	0.36	0.2	0.12	0.08	0.04	0.04	0	0	0
sense	NC_004668.1	tRNAscan-SE	tRNA	1293057	1293128	.	+	.	EF_RS06395	tRNA-Gln	420526	1	5.62		0.21	0.26	0.21	0.11	0.06	0.03	0.02	0.01	0.01	0.01	0	0	0	0	0.01	0.01	0.01	0.01	0.01	0.01	0.01		0.81	1	0.81	0.42	0.23	0.12	0.08	0.04	0.04	0.04	0	0	0
sense	NC_004668.1	Protein Homology	CDS	1302971	1303730	.	+	0	EF_RS06435	ABC transporter permease	76	0	1.88		0	0	0.06	0	0	0.26	0.08	0.12	0.05	0.05	0.14	0.04	0	0	0	0.11	0	0	0	0.03	0.04		0	0	0.23	0	0	1	0.31	0.46	0.19	0.19	0.54	0.15	0
sense	NC_004668.1	tRNAscan-SE	tRNA	1415796	1415880	.	+	.	EF_RS07010	tRNA-Lys	75	0	1.88		0.03	0.23	0.31	0.14	0.08	0.13	0.08	0	0	0	0	0	0	0	0	0	0	0	0	0	0		0.1	0.74	1	0.45	0.26	0.42	0.26	0	0	0	0	0	0
sense	NC_004668.1	tRNAscan-SE	tRNA	1443937	1444010	.	+	.	EF_RS07185	tRNA-Ile	15320	1	4.19		0.04	0.14	0.14	0.24	0.19	0.1	0.05	0.03	0.02	0.01	0.01	0.01	0.01	0	0.01	0	0	0	0	0	0.01		0.17	0.58	0.58	1	0.79	0.42	0.21	0.13	0.08	0.04	0.04	0.04	0.04
sense	NC_004668.1	Protein Homology	CDS	1462937	1463771	.	+	0	EF_RS07290	hypothetical protein	425	1	2.63		0.01	0.01	0.03	0.09	0.08	0.11	0.06	0.07	0.08	0.08	0.03	0.04	0.08	0.05	0	0.02	0.04	0.04	0.02	0.03	0.05		0.09	0.09	0.27	0.82	0.73	1	0.55	0.64	0.73	0.73	0.27	0.36	0.73
sense	NC_004668.1	Protein Homology	CDS	1532799	1534794	.	+	0	EF_RS07625	transketolase	135203	1	5.13		0.01	0.01	0.02	0.07	0.11	0.13	0.11	0.09	0.06	0.05	0.05	0.04	0.03	0.03	0.03	0.02	0.03	0.03	0.02	0.02	0.06		0.08	0.08	0.15	0.54	0.85	1	0.85	0.69	0.46	0.38	0.38	0.31	0.23
sense	NC_004668.1	Protein Homology	CDS	1561437	1563316	.	-	0	EF_RS07735	PTS transporter subunit EIIC	4799	1	3.68		0.02	0.02	0.04	0.05	0.14	0.11	0.09	0.08	0.07	0.06	0.06	0.05	0.04	0.03	0.02	0.01	0.02	0.01	0.01	0.02	0.05		0.14	0.14	0.29	0.36	1	0.79	0.64	0.57	0.5	0.43	0.43	0.36	0.29
sense	NC_004668.1	Protein Homology	CDS	1777874	1778203	.	-	0	EF_RS08760	DUF3324 domain-containing protein	25	0	1.4		0	0	0	0	0.23	0.4	0	0	0	0.15	0.22	0	0	0	0	0	0	0	0	0	0		0	0	0	0	0.58	1	0	0	0	0.38	0.55	0	0
sense	NC_004668.1	Protein Homology	CDS	1807412	1808581	.	+	0	EF_RS08935	IS256 family transposase	343	1	2.54		0	0.02	0.01	0.11	0.12	0.25	0.16	0.07	0.01	0.09	0.06	0.05	0.03	0	0	0	0	0	0.01	0	0.01		0	0.08	0.04	0.44	0.48	1	0.64	0.28	0.04	0.36	0.24	0.2	0.12
sense	NC_004668.1	Protein Homology	CDS	1811163	1811243	.	+	0	EF_RS08950	transposase	11	0	1.04		0	0.13	0.26	0	0	0	0	0	0	0.34	0	0	0	0	0	0	0	0	0	0	0.28		0	0.38	0.76	0	0	0	0	0	0	1	0	0	0
sense	NC_004668.1	Protein Homology	CDS	1811249	1812315	.	+	0	EF_RS08955	ISL3 family transposase	136	1	2.13		0.02	0.06	0.04	0.04	0.04	0.26	0.09	0.03	0.09	0	0.08	0.02	0	0.08	0.11	0	0	0	0	0.02	0		0.08	0.23	0.15	0.15	0.15	1	0.35	0.12	0.35	0	0.31	0.08	0
sense	NC_004668.1	Protein Homology	CDS	1832772	1833447	.	-	0	EF_RS09060	AAA family ATPase	7703	1	3.89		0	0.01	0.02	0.05	0.1	0.1	0.07	0.08	0.07	0.12	0.13	0.08	0.05	0.03	0.04	0.02	0.02	0.01	0.01	0.01	0.02		0	0.08	0.15	0.38	0.77	0.77	0.54	0.62	0.54	0.92	1	0.62	0.38
sense	NC_004668.1	Protein Homology	CDS	1833534	1833920	.	-	0	EF_RS09065	ATP-binding protein	342	1	2.53		0	0	0.01	0.02	0.01	0.04	0	0.01	0.05	0.09	0.05	0.16	0.1	0.03	0.13	0.12	0.03	0.08	0.03	0.02	0.02		0	0	0.06	0.13	0.06	0.25	0	0.06	0.31	0.56	0.31	1	0.63
sense	NC_004668.1	Protein Homology	CDS	1833992	1835865	.	-	0	EF_RS09070	group II intron reverse transcriptase/maturase	1365	1	3.14		0	0.01	0.01	0.04	0.06	0.04	0.03	0.02	0.05	0.05	0.09	0.06	0.09	0.09	0.12	0.06	0.08	0.03	0.01	0.01	0.04		0	0.08	0.08	0.33	0.5	0.33	0.25	0.17	0.42	0.42	0.75	0.5	0.75
sense	NC_004668.1	cmsearch	ncRNA	1917734	1917927	.	+	.	EF_RS09450	6S RNA	1441716	1	6.16		0.01	0.09	0.09	0.1	0.24	0.22	0.11	0.07	0.03	0.01	0.01	0	0	0	0	0	0	0	0	0	0		0.04	0.38	0.38	0.42	1	0.92	0.46	0.29	0.13	0.04	0.04	0	0
sense	NC_004668.1	tRNAscan-SE	tRNA	1924393	1924466	.	-	.	EF_RS09500	tRNA-Ile	897	1	2.95		0.02	0.04	0.02	0.02	0.18	0.16	0.15	0.1	0.08	0.06	0.02	0.02	0.02	0	0.02	0	0.03	0.02	0.02	0.01	0.01		0.11	0.22	0.11	0.11	1	0.89	0.83	0.56	0.44	0.33	0.11	0.11	0.11
sense	NC_004668.1	Protein Homology	CDS	1930039	1930921	.	-	0	EF_RS09555	phage baseplate upper protein	31	0	1.49		0.05	0.06	0.04	0	0.03	0.13	0	0	0	0.12	0.21	0	0	0.18	0	0	0	0.11	0	0.06	0		0.24	0.29	0.19	0	0.14	0.62	0	0	0	0.57	1	0	0
sense	NC_004668.1	tRNAscan-SE	tRNA	1951975	1952046	.	-	.	EF_RS09670	tRNA-Trp	226	1	2.35		0.02	0.09	0.13	0.12	0.05	0.22	0.08	0.04	0.07	0.05	0	0	0	0	0.07	0	0	0	0	0.01	0.06		0.09	0.41	0.59	0.55	0.23	1	0.36	0.18	0.32	0.23	0	0	0
sense	NC_004668.1	Protein Homology	CDS	1953750	1954158	.	-	0	EF_RS09680	RusA family crossover junction endodeoxyribonuclease	96	0	1.98		0.03	0.03	0.03	0.06	0.12	0.03	0	0.24	0.04	0.14	0.03	0.05	0.03	0.12	0	0	0	0.06	0	0	0		0.13	0.13	0.13	0.25	0.5	0.13	0	1	0.17	0.58	0.13	0.21	0.13
sense	NC_004668.1	Protein Homology	CDS	1955217	1955857	.	-	0	EF_RS09695	hypothetical protein	24	0	1.38		0.04	0	0.12	0	0.36	0	0.25	0	0.03	0	0	0	0	0	0	0	0	0	0	0	0.19		0.11	0	0.33	0	1	0	0.69	0	0.08	0	0	0	0
sense	NC_004668.1	tRNAscan-SE	tRNA	2004680	2004752	.	+	.	EF_RS09935	tRNA-Thr	206814	1	5.32		0.26	0.33	0.22	0.09	0.04	0.02	0.01	0.01	0.01	0	0	0	0	0	0	0	0	0	0	0	0		0.79	1	0.67	0.27	0.12	0.06	0.03	0.03	0.03	0	0	0	0
sense	NC_004668.1	tRNAscan-SE	tRNA	2006276	2006349	.	-	.	EF_RS09950	tRNA-Ile	3691	1	3.57		0.28	0.22	0.15	0.1	0.05	0.02	0.02	0.01	0.02	0.02	0.04	0.02	0.01	0.01	0	0	0.01	0	0	0	0.01		1	0.79	0.54	0.36	0.18	0.07	0.07	0.04	0.07	0.07	0.14	0.07	0.04
sense	NC_004668.1	tRNAscan-SE	tRNA	2033399	2033470	.	-	.	EF_RS10100	tRNA-Cys	200	1	2.3		0.16	0.23	0.06	0.08	0.15	0.07	0	0	0.1	0.02	0	0	0.06	0	0.08	0	0	0	0	0	0		0.7	1	0.26	0.35	0.65	0.3	0	0	0.43	0.09	0	0	0.26
sense	NC_004668.1	Protein Homology	CDS	2035274	2035746	.	-	0	EF_RS10120	hypothetical protein	310	1	2.49		0.03	0.04	0.01	0.03	0.08	0.13	0.13	0.1	0.05	0.06	0.05	0.04	0.06	0	0	0.03	0.03	0.02	0.01	0.02	0.1		0.23	0.31	0.08	0.23	0.62	1	1	0.77	0.38	0.46	0.38	0.31	0.46
sense	NC_004668.1	Protein Homology	CDS	2059096	2060449	.	-	0	EF_RS10290	phosphoglucosamine mutase	53277	1	4.73		0.01	0.03	0.04	0.09	0.15	0.14	0.1	0.08	0.05	0.04	0.04	0.03	0.03	0.02	0.02	0.01	0.02	0.02	0.02	0.02	0.04		0.07	0.2	0.27	0.6	1	0.93	0.67	0.53	0.33	0.27	0.27	0.2	0.2
sense	NC_004668.1	Protein Homology	CDS	2104384	2105082	.	-	0	EF_RS10455	acyltransferase	10835	1	4.03		0.01	0.01	0.02	0.05	0.11	0.1	0.09	0.07	0.06	0.08	0.07	0.05	0.04	0.05	0.05	0.02	0.02	0.02	0.02	0.02	0.05		0.09	0.09	0.18	0.45	1	0.91	0.82	0.64	0.55	0.73	0.64	0.45	0.36
sense	NC_004668.1	Protein Homology	CDS	2117321	2118558	.	+	0	EF_RS10535	aminopeptidase	32067	1	4.51		0	0.02	0.02	0.08	0.16	0.18	0.12	0.09	0.06	0.05	0.04	0.03	0.02	0.02	0.01	0.01	0.02	0.01	0.01	0.01	0.03		0	0.11	0.11	0.44	0.89	1	0.67	0.5	0.33	0.28	0.22	0.17	0.11
sense	NC_004668.1	cmsearch	SRP_RNA	2119291	2119375	.	-	.	EF_RS10545	signal recognition particle sRNA small type	859800	1	5.93		0.05	0.06	0.06	0.02	0.01	0.01	0.01	0.01	0.03	0.04	0.04	0.03	0.02	0.12	0.24	0.11	0.08	0.02	0.01	0.01	0.01		0.21	0.25	0.25	0.08	0.04	0.04	0.04	0.04	0.13	0.17	0.17	0.13	0.08
sense	NC_004668.1	Protein Homology	CDS	2232778	2233192	.	-	0	EF_RS11010	hypothetical protein	30412	1	4.48		0.01	0.04	0.05	0.13	0.17	0.15	0.08	0.08	0.07	0.05	0.05	0.03	0.02	0.01	0.01	0.01	0.01	0	0.01	0.01	0.02		0.06	0.24	0.29	0.76	1	0.88	0.47	0.47	0.41	0.29	0.29	0.18	0.12
sense	NC_004668.1	Protein Homology	CDS	2233984	2234369	.	-	0	EF_RS11025	helix-turn-helix domain-containing protein	19	0	1.28		0	0	0.15	0	0	0	0	0	0	0	0.29	0.17	0.3	0	0	0	0	0	0	0.08	0		0	0	0.5	0	0	0	0	0	0	0	0.97	0.57	1
sense	NC_004668.1	Protein Homology	CDS	2248148	2248712	.	-	0	EF_RS11075	DNA methyltransferase	12	0	1.08		0	0	0	0	0	0.4	0	0.38	0	0	0.22	0	0	0	0	0	0	0	0	0	0		0	0	0	0	0	1	0	0.95	0	0	0.55	0	0
sense	NC_004668.1	Protein Homology	CDS	2249611	2249709	.	-	0	EF_RS11085	conjugal transfer protein	2	0	0.3		0	0	0	0	0	0	0	0	0	0	0	0	0	0	0	0	0	0	1	0	0		0	0	0	0	0	0	0	0	0	0	0	0	0
sense	NC_004668.1	Protein Homology	CDS	2281950	2283351	.	+	0	EF_RS11245	IS3 family transposase	1014	1	3.01		0.02	0.03	0.03	0.05	0.14	0.11	0.09	0.09	0.1	0.08	0.06	0.04	0.01	0.02	0.02	0.01	0.03	0.01	0.01	0.02	0.03		0.14	0.21	0.21	0.36	1	0.79	0.64	0.64	0.71	0.57	0.43	0.29	0.07
sense	NC_004668.1	Protein Homology	CDS	2323032	2323466	.	-	0	EF_RS11410	GNAT family N-acetyltransferase	5501	1	3.74		0.01	0.02	0.02	0.07	0.15	0.11	0.11	0.09	0.06	0.05	0.04	0.04	0.03	0.03	0.03	0.01	0.02	0.03	0.01	0.02	0.06		0.07	0.13	0.13	0.47	1	0.73	0.73	0.6	0.4	0.33	0.27	0.27	0.2
sense	NC_004668.1	Protein Homology	CDS	2325777	2325967	.	-	0	EF_RS11430	hypothetical protein	22450	1	4.35		0.02	0.06	0.07	0.12	0.15	0.11	0.08	0.07	0.05	0.04	0.02	0.02	0.02	0.02	0.02	0.02	0.02	0.02	0.02	0.02	0.05		0.13	0.4	0.47	0.8	1	0.73	0.53	0.47	0.33	0.27	0.13	0.13	0.13
sense	NC_004668.1	Protein Homology	CDS	2436566	2436891	.	+	0	EF_RS11920	AzlD domain-containing protein	801	1	2.9		0.01	0.01	0.01	0.1	0.16	0.12	0.15	0.12	0.05	0.06	0.08	0.02	0.02	0.02	0.02	0.02	0	0	0.01	0.01	0.02		0.06	0.06	0.06	0.63	1	0.75	0.94	0.75	0.31	0.38	0.5	0.13	0.13
sense	NC_004668.1	tRNAscan-SE	tRNA	2462327	2462399	.	-	.	EF_RS12100	tRNA-Thr	169125	1	5.23		0.27	0.31	0.25	0.09	0.03	0.01	0.01	0.01	0.01	0	0	0	0	0	0	0	0	0	0	0	0		0.87	1	0.81	0.29	0.1	0.03	0.03	0.03	0.03	0	0	0	0
sense	NC_004668.1	Protein Homology	CDS	2645695	2646286	.	+	0	EF_RS12960	hypothetical protein	668	1	2.82		0.03	0.06	0.06	0.11	0.2	0.19	0.07	0.1	0.01	0.04	0.02	0.04	0.02	0.02	0	0	0	0	0	0.01	0.01		0.15	0.3	0.3	0.55	1	0.95	0.35	0.5	0.05	0.2	0.1	0.2	0.1
sense	NC_004668.1	Protein Homology	CDS	2677476	2678838	.	+	0	EF_RS13120	multidrug efflux MFS transporter	6931	1	3.84		0.01	0.02	0.02	0.08	0.12	0.11	0.09	0.06	0.05	0.05	0.06	0.04	0.03	0.01	0.02	0.02	0.02	0.02	0.02	0.04	0.1		0.08	0.17	0.17	0.67	1	0.92	0.75	0.5	0.42	0.42	0.5	0.33	0.25
sense	NC_004668.1	tRNAscan-SE	tRNA	2700255	2700344	.	-	.	EF_RS13245	tRNA-Ser	135981	1	5.13		0.05	0.31	0.29	0.12	0.06	0.12	0.02	0.02	0.01	0	0	0	0	0	0	0	0	0	0	0	0		0.16	1	0.94	0.39	0.19	0.39	0.06	0.06	0.03	0	0	0	0
sense	NC_004668.1	Protein Homology	CDS	2700666	2701277	.	-	0	EF_RS13250	hypothetical protein	8828	1	3.95		0.02	0.05	0.04	0.09	0.15	0.14	0.11	0.09	0.07	0.05	0.05	0.02	0.02	0.01	0.01	0.01	0.01	0.01	0.01	0.01	0.02		0.13	0.33	0.27	0.6	1	0.93	0.73	0.6	0.47	0.33	0.33	0.13	0.13
sense	NC_004668.1	Protein Homology	CDS	2702615	2703382	.	-	0	EF_RS13260	hypothetical protein	6284	1	3.8		0	0.02	0.03	0.1	0.14	0.12	0.11	0.07	0.07	0.08	0.07	0.05	0.03	0.02	0.02	0.01	0.02	0.01	0.01	0.01	0.02		0	0.14	0.21	0.71	1	0.86	0.79	0.5	0.5	0.57	0.5	0.36	0.21
sense	NC_004668.1	tRNAscan-SE	tRNA	2722698	2722769	.	-	.	EF_RS13390	tRNA-Trp	232	1	2.37		0.07	0.23	0.14	0.14	0.05	0.04	0	0.06	0.05	0	0.05	0.03	0	0.05	0.07	0	0	0	0	0	0.03		0.3	1	0.61	0.61	0.22	0.17	0	0.26	0.22	0	0.22	0.13	0
sense	NC_004668.1	tRNAscan-SE	tRNA	2768316	2768389	.	-	.	EF_RS13690	tRNA-Asn	1263179	1	6.1		0.24	0.32	0.27	0.07	0.03	0.02	0.01	0.01	0.01	0	0	0	0	0	0	0	0	0	0	0	0		0.75	1	0.84	0.22	0.09	0.06	0.03	0.03	0.03	0	0	0	0
sense	NC_004668.1	cmsearch	rRNA	2768396	2768511	.	-	.	EF_RS13695	5S ribosomal RNA	92111442	1	7.96		0.01	0.01	0.01	0.01	0.01	0	0	0	0	0	0.01	0.01	0.03	0.17	0.28	0.18	0.16	0.06	0.02	0.01	0.02		0.04	0.04	0.04	0.04	0.04	0	0	0	0	0	0.04	0.04	0.11
sense	NC_004668.1	RefSeq	rRNA	2768607	2771521	.	-	.	EF_RS13700	23S ribosomal RNA	342064550	1	8.53		0	0	0	0	0	0	0	0	0	0.01	0.01	0.01	0.04	0.19	0.29	0.15	0.16	0.06	0.02	0.01	0.02		0	0	0	0	0	0	0	0	0	0.03	0.03	0.03	0.14
sense	NC_004668.1	tRNAscan-SE	tRNA	2771696	2771768	.	-	.	EF_RS13705	tRNA-Ala	132190	1	5.12		0.2	0.28	0.2	0.1	0.07	0.03	0.03	0.02	0.02	0.01	0.01	0.01	0	0.01	0.01	0	0	0	0	0	0.01		0.71	1	0.71	0.36	0.25	0.11	0.11	0.07	0.07	0.04	0.04	0.04	0
sense	NC_004668.1	RefSeq	rRNA	2771840	2773407	.	-	.	EF_RS13710	16S ribosomal RNA	84747503	1	7.93		0	0	0	0	0.01	0.01	0.02	0.03	0.16	0.23	0.2	0.13	0.07	0.04	0.03	0.01	0.01	0.01	0.01	0	0.01		0	0	0	0	0.04	0.04	0.09	0.13	0.7	1	0.87	0.57	0.3
sense	NC_004668.1	Protein Homology	CDS	2962391	2962520	.	-	0	EF_RS14630	putative holin-like toxin	14587	1	4.16		0.01	0.19	0.29	0.24	0.11	0.05	0.02	0.02	0.02	0.01	0.01	0.01	0.01	0	0	0	0	0	0	0	0.01		0.03	0.66	1	0.83	0.38	0.17	0.07	0.07	0.07	0.03	0.03	0.03	0.03
sense	NC_004668.1	Protein Homology	CDS	3000131	3000624	.	-	0	EF_RS14800	peptide deformylase	5058	1	3.7		0	0.01	0.02	0.07	0.1	0.11	0.08	0.08	0.05	0.06	0.07	0.05	0.04	0.02	0.02	0.02	0.03	0.02	0.02	0.03	0.08		0	0.09	0.18	0.64	0.91	1	0.73	0.73	0.45	0.55	0.64	0.45	0.36
sense	NC_004668.1	Protein Homology	CDS	3033479	3034013	.	+	0	EF_RS14960	CPBP family intramembrane metalloprotease	395	1	2.6		0.01	0.05	0.03	0.09	0.12	0.18	0.12	0.04	0.09	0.08	0.02	0.02	0.02	0	0.04	0	0.02	0.04	0.01	0.01	0.02		0.06	0.28	0.17	0.5	0.67	1	0.67	0.22	0.5	0.44	0.11	0.11	0.11
sense	NC_004668.1	Protein Homology	CDS	3083048	3084256	.	+	0	EF_RS15205	sigma 54-interacting transcriptional regulator	603	1	2.78		0.01	0.04	0.07	0.04	0.1	0.07	0.15	0.06	0.11	0.06	0.05	0.03	0.05	0.04	0.03	0	0.05	0.01	0	0	0.02		0.07	0.27	0.47	0.27	0.67	0.47	1	0.4	0.73	0.4	0.33	0.2	0.33
sense	NC_004668.1	Protein Homology	CDS	3085559	3086899	.	+	0	EF_RS15215	PRD domain-containing protein	2417	1	3.38		0.01	0.04	0.04	0.11	0.18	0.15	0.1	0.09	0.06	0.05	0.04	0.03	0.03	0	0.03	0.01	0.01	0	0.01	0	0.01		0.06	0.22	0.22	0.61	1	0.83	0.56	0.5	0.33	0.28	0.22	0.17	0.17
sense	NC_004668.1	Protein Homology	CDS	3100528	3100972	.	-	0	EF_RS15285	50S ribosomal protein L13	194223	1	5.29		0	0.01	0.01	0.05	0.09	0.08	0.06	0.06	0.08	0.13	0.13	0.08	0.05	0.03	0.03	0.01	0.02	0.01	0.01	0.01	0.03		0	0.08	0.08	0.38	0.69	0.62	0.46	0.46	0.62	1	1	0.62	0.38
sense	NC_004668.1	Protein Homology	CDS	3123823	3126881	.	-	0	EF_RS15360	WxL domain-containing protein	2628	1	3.42		0.02	0.05	0.06	0.09	0.15	0.12	0.12	0.1	0.09	0.04	0.05	0.02	0.03	0.01	0.01	0	0.02	0	0.01	0.01	0.02		0.13	0.33	0.4	0.6	1	0.8	0.8	0.67	0.6	0.27	0.33	0.13	0.2
sense	NC_004668.1	Protein Homology	CDS	3146710	3147417	.	-	0	EF_RS15460	hypothetical protein	7743	1	3.89		0.01	0.02	0.03	0.08	0.19	0.16	0.12	0.08	0.06	0.05	0.06	0.04	0.03	0.01	0.01	0.01	0.01	0.01	0.01	0.01	0.02		0.05	0.11	0.16	0.42	1	0.84	0.63	0.42	0.32	0.26	0.32	0.21	0.16
sense	NC_004668.1	tRNAscan-SE	tRNA	3164359	3164432	.	-	.	EF_RS15525	tRNA-Pro	91978	1	4.96		0.12	0.21	0.19	0.16	0.11	0.05	0.03	0.03	0.02	0.01	0.01	0.01	0.01	0.01	0.01	0.01	0.01	0	0	0	0.01		0.57	1	0.9	0.76	0.52	0.24	0.14	0.14	0.1	0.05	0.05	0.05	0.05
sense	NC_004668.1	tRNAscan-SE	tRNA	3164522	3164595	.	-	.	EF_RS15530	tRNA-Arg	1052192	1	6.02		0.28	0.29	0.23	0.08	0.04	0.02	0.01	0.01	0.01	0	0	0	0	0	0	0	0	0	0	0	0		0.97	1	0.79	0.28	0.14	0.07	0.03	0.03	0.03	0	0	0	0
sense	NC_004668.1	tRNAscan-SE	tRNA	3164610	3164695	.	-	.	EF_RS15535	tRNA-Leu	1173124	1	6.07		0.15	0.3	0.22	0.14	0.09	0.02	0.02	0.01	0.01	0.01	0.01	0	0	0	0	0	0	0	0	0	0		0.5	1	0.73	0.47	0.3	0.07	0.07	0.03	0.03	0.03	0.03	0	0
sense	NC_004668.1	tRNAscan-SE	tRNA	3164711	3164782	.	-	.	EF_RS15540	tRNA-Gly	920598	1	5.96		0.31	0.31	0.17	0.07	0.04	0.02	0.01	0.01	0.01	0	0	0	0	0	0.01	0	0	0	0	0	0.01		1	1	0.55	0.23	0.13	0.06	0.03	0.03	0.03	0	0	0	0
sense	NC_004668.1	tRNAscan-SE	tRNA	3164787	3164862	.	-	.	EF_RS15545	tRNA-Thr	2229109	1	6.35		0.27	0.32	0.24	0.1	0.03	0.01	0.01	0	0.01	0	0	0	0	0	0	0	0	0	0	0	0		0.84	1	0.75	0.31	0.09	0.03	0.03	0	0.03	0	0	0	0
sense	NC_004668.1	tRNAscan-SE	tRNA	3164869	3164950	.	-	.	EF_RS15550	tRNA-Leu	486988	1	5.69		0.18	0.26	0.21	0.12	0.08	0.04	0.02	0.02	0.02	0.01	0.01	0.01	0.01	0.01	0	0	0	0	0	0	0.01		0.69	1	0.81	0.46	0.31	0.15	0.08	0.08	0.08	0.04	0.04	0.04	0.04
sense	NC_004668.1	tRNAscan-SE	tRNA	3164967	3165039	.	-	.	EF_RS15555	tRNA-Lys	616116	1	5.79		0.21	0.31	0.22	0.11	0.06	0.02	0.02	0.01	0.01	0.01	0	0	0	0	0	0	0	0	0	0	0		0.68	1	0.71	0.35	0.19	0.06	0.06	0.03	0.03	0.03	0	0	0
sense	NC_004668.1	tRNAscan-SE	tRNA	3165046	3165118	.	-	.	EF_RS15560	tRNA-Val	449783	1	5.65		0.34	0.28	0.14	0.06	0.04	0.02	0.01	0.02	0.01	0.01	0.01	0.01	0.01	0.01	0.01	0	0	0	0	0	0		1	0.82	0.41	0.18	0.12	0.06	0.03	0.06	0.03	0.03	0.03	0.03	0.03
sense	NC_004668.1	cmsearch	rRNA	3165133	3165248	.	-	.	EF_RS15565	5S ribosomal RNA	92179341	1	7.96		0.01	0.01	0.01	0.01	0.01	0	0	0	0	0	0.01	0.01	0.03	0.17	0.28	0.18	0.16	0.06	0.02	0.01	0.02		0.04	0.04	0.04	0.04	0.04	0	0	0	0	0	0.04	0.04	0.11
sense	NC_004668.1	RefSeq	rRNA	3165344	3168258	.	-	.	EF_RS15570	23S ribosomal RNA	352995597	1	8.55		0	0	0	0	0	0	0	0	0	0.01	0.01	0.01	0.04	0.19	0.29	0.15	0.16	0.06	0.02	0.01	0.02		0	0	0	0	0	0	0	0	0	0.03	0.03	0.03	0.14
sense	NC_004668.1	RefSeq	rRNA	3168478	3170043	.	-	.	EF_RS15575	16S ribosomal RNA	88556024	1	7.95		0	0	0	0	0.01	0.01	0.03	0.04	0.16	0.23	0.2	0.13	0.07	0.04	0.03	0.01	0.01	0.01	0.01	0	0.01		0	0	0	0	0.04	0.04	0.13	0.17	0.7	1	0.87	0.57	0.3
sense	NC_004671.1	Protein Homology	CDS	6776	7081	.	+	0	EF_RS15810	hypothetical protein	792	1	2.9		0.01	0	0.01	0.03	0.05	0.05	0.04	0.02	0.06	0.12	0.19	0.13	0.09	0.04	0.03	0.01	0.01	0.03	0.01	0.02	0.04		0.05	0	0.05	0.16	0.26	0.26	0.21	0.11	0.32	0.63	1	0.68	0.47
sense	NC_004670.1	Protein Homology	CDS	127	1389	.	+	0	EF_RS16075	peptide pheromone-binding protein TraC	502	1	2.7		0.01	0.01	0.02	0.06	0.24	0.17	0.1	0.06	0.03	0.06	0.07	0.05	0.04	0.01	0.02	0	0	0.01	0.01	0	0.03		0.04	0.04	0.08	0.25	1	0.71	0.42	0.25	0.13	0.25	0.29	0.21	0.17
sense	NC_004670.1	Protein Homology	CDS	2198	2725	.	+	0	EF_RS16085	DUF334 domain-containing protein	13	0	1.11		0.12	0.05	0	0	0	0.06	0.16	0	0.05	0.1	0.07	0.04	0.14	0	0	0	0	0.11	0.03	0.02	0.04		0.75	0.31	0	0	0	0.38	1	0	0.31	0.63	0.44	0.25	0.88
sense	NC_004670.1	Protein Homology	CDS	4801	6891	.	+	0	EF_RS16095	restriction endonuclease	4	0	0.6		0.02	0	0	0	0	0	0	0	0	0.88	0	0	0	0	0	0	0	0.1	0	0	0		0.02	0	0	0	0	0	0	0	0	1	0	0	0
sense	NC_004669.1	Protein Homology	CDS	7432	7527	.	+	0	EF_RS16200	XRE family transcriptional regulator	5445	1	3.74		0.01	0.03	0.03	0.07	0.13	0.15	0.08	0.08	0.07	0.08	0.07	0.06	0.04	0.01	0.03	0	0.01	0.01	0.01	0.01	0.02		0.07	0.2	0.2	0.47	0.87	1	0.53	0.53	0.47	0.53	0.47	0.4	0.27
sense	NC_004669.1	Protein Homology	CDS	14500	15825	.	-	0	EF_RS16250	hypothetical protein	528	1	2.72		0.02	0.04	0.02	0.05	0.14	0.13	0.14	0.07	0.06	0.03	0.1	0.04	0.02	0.02	0	0.02	0.04	0.01	0.02	0.01	0.04		0.14	0.29	0.14	0.36	1	0.93	1	0.5	0.43	0.21	0.71	0.29	0.14
sense	NC_004669.1	Protein Homology	CDS	45378	45527	.	+	0	EF_RS16395	XRE family transcriptional regulator	18672	1	4.27		0.02	0.1	0.1	0.11	0.11	0.09	0.07	0.06	0.05	0.06	0.06	0.04	0.03	0.03	0.01	0.01	0.01	0.01	0	0.01	0.01		0.18	0.91	0.91	1	1	0.82	0.64	0.55	0.45	0.55	0.55	0.36	0.27
sense	NC_004668.1	Protein Homology	CDS	491814	491930	.	-	0	EF_RS16525	IS30 family transposase	221	1	2.34		0	0	0.01	0.05	0.08	0.18	0.25	0.11	0.06	0.07	0.05	0.09	0	0	0	0	0.04	0	0	0	0.01		0	0	0.04	0.2	0.32	0.72	1	0.44	0.24	0.28	0.2	0.36	0
sense	NC_004668.1	Protein Homology	CDS	558454	558611	.	-	0	EF_RS16530	IS256 family transposase	302	1	2.48		0	0	0	0.12	0	0.17	0.08	0.11	0.05	0.06	0.05	0.06	0.07	0.08	0.05	0	0	0.04	0.01	0.01	0.03		0	0	0	0.71	0	1	0.47	0.65	0.29	0.35	0.29	0.35	0.41
sense	NC_004668.1	Protein Homology	CDS	3098781	3100016	.	+	0	EF_RS16635	tyrosine-type recombinase/integrase	360	1	2.56		0.01	0.02	0.04	0.12	0.1	0.21	0.07	0.1	0.1	0.01	0	0.03	0.05	0.06	0	0.02	0	0.02	0	0	0.04		0.05	0.1	0.19	0.57	0.48	1	0.33	0.48	0.48	0.05	0	0.14	0.24
sense	NC_004668.1	ANNOgesic	ncRNA	55464	55553	.	-	.	sRNA_00000		221	1	2.34		0.2	0.12	0.14	0.11	0.08	0.08	0.05	0.07	0.01	0.02	0.01	0.01	0.03	0	0.03	0	0.02	0.01	0	0.01	0		1	0.6	0.7	0.55	0.4	0.4	0.25	0.35	0.05	0.1	0.05	0.05	0.15
sense	NC_004668.1	ANNOgesic	ncRNA	61327	61400	.	+	.	sRNA_00001		462	1	2.66		0	0.02	0.01	0.11	0.13	0.17	0.13	0.08	0.08	0.08	0.06	0.03	0.03	0.01	0	0.01	0.01	0	0.01	0.01	0.03		0	0.12	0.06	0.65	0.76	1	0.76	0.47	0.47	0.47	0.35	0.18	0.18
sense	NC_004668.1	ANNOgesic	ncRNA	74538	74612	.	-	.	sRNA_00002		696	1	2.84		0	0.01	0.01	0.02	0.03	0.05	0.04	0.07	0.11	0.16	0.2	0.08	0.13	0.03	0	0	0.01	0.02	0	0.01	0.03		0	0.05	0.05	0.1	0.15	0.25	0.2	0.35	0.55	0.8	1	0.4	0.65
sense	NC_004668.1	ANNOgesic	ncRNA	129566	129651	.	-	.	sRNA_00003		12796	1	4.11		0.27	0.25	0.18	0.1	0.07	0.03	0.02	0.02	0.01	0.01	0.01	0	0	0	0.01	0	0	0	0	0	0.01		1	0.93	0.67	0.37	0.26	0.11	0.07	0.07	0.04	0.04	0.04	0	0
sense	NC_004668.1	ANNOgesic	ncRNA	133904	133979	.	+	.	sRNA_00004		3514	1	3.55		0.2	0.14	0.11	0.17	0.17	0.07	0.04	0.03	0.03	0.01	0.01	0	0	0.01	0	0	0	0	0	0	0.01		1	0.7	0.55	0.85	0.85	0.35	0.2	0.15	0.15	0.05	0.05	0	0
sense	NC_004668.1	ANNOgesic	ncRNA	133943	134025	.	-	.	sRNA_00005		94028	1	4.97		0.25	0.16	0.1	0.1	0.09	0.05	0.04	0.04	0.02	0.02	0.02	0.01	0.01	0.01	0.01	0.01	0.01	0.01	0.01	0.01	0.02		1	0.64	0.4	0.4	0.36	0.2	0.16	0.16	0.08	0.08	0.08	0.04	0.04
sense	NC_004668.1	ANNOgesic	ncRNA	134063	134365	.	+	.	sRNA_00006		45639	1	4.66		0	0.07	0.18	0.26	0.2	0.1	0.05	0.04	0.02	0.02	0.02	0.01	0.01	0.01	0.01	0	0	0	0	0	0.01		0	0.27	0.69	1	0.77	0.38	0.19	0.15	0.08	0.08	0.08	0.04	0.04
sense	NC_004668.1	ANNOgesic	ncRNA	146029	146165	.	-	.	sRNA_00007		132800	1	5.12		0.06	0.09	0.08	0.1	0.12	0.1	0.08	0.09	0.05	0.04	0.04	0.03	0.02	0.02	0.02	0.01	0.01	0.01	0.01	0.01	0.02		0.5	0.75	0.67	0.83	1	0.83	0.67	0.75	0.42	0.33	0.33	0.25	0.17
sense	NC_004668.1	ANNOgesic	ncRNA	146182	146273	.	-	.	sRNA_00008		5682	1	3.75		0.02	0.02	0.02	0.03	0.06	0.07	0.1	0.24	0.18	0.06	0.05	0.02	0.02	0.01	0.03	0.01	0.01	0.01	0.01	0.01	0.02		0.08	0.08	0.08	0.13	0.25	0.29	0.42	1	0.75	0.25	0.21	0.08	0.08
sense	NC_004668.1	ANNOgesic	ncRNA	198331	198497	.	+	.	sRNA_00009		207367	1	5.32		0.01	0.02	0.02	0.04	0.05	0.05	0.03	0.04	0.05	0.09	0.1	0.08	0.07	0.06	0.06	0.03	0.04	0.03	0.02	0.02	0.09		0.1	0.2	0.2	0.4	0.5	0.5	0.3	0.4	0.5	0.9	1	0.8	0.7
[truncated: 3,616 more rows]
[truncated: 10 more columns]

## Sheet: SEQ-faecium
orientation	Sequence name	Source	Feature	Start	End	Score	Strand	Frame	locus	product	reads	>100 reads	log(reads)		1 norm2grad	2 norm2grad	3 norm2grad	4 norm2grad	5 norm2grad	6 norm2grad	7 norm2grad	8 norm2grad	9 norm2grad	10 norm2grad	11 norm2grad	12 norm2grad	13 norm2grad	14 norm2grad	15 norm2grad	16 norm2grad	17 norm2grad	18 norm2grad	19 norm2grad	20 norm2grad	P norm2grad		1 norm2max	2 norm2max	3 norm2max	4 norm2max	5 norm2max	6 norm2max	7 norm2max	8 norm2max	9 norm2max	10 norm2max	11 norm2max	12 norm2max	13 norm2max
[truncated: 5,064 more rows]
[truncated: 10 more columns]
