# Supplementary material for: Grad-seq analysis of Enterococcus faecalis and Enterococcus faecium provides a global view of RNA and protein complexes in these two opportunistic pathogens
Source: Microlife. 2022 Dec 27;4:uqac027. doi: 10.1093/femsml/uqac027 (PMC10117718; doi:10.1093/femsml/uqac027)
Supplement: uqac027_Supplemental_Files [file uqac027_supplemental_files.zip › Table_S3.xlsx]

## Sheet: oligonucleotides
oligo name	sequence (5´-3´)	used for
KhpB expression plasmid cloning
JVO-19668	GGTATATCTCCTTCTTAAAGTTAAACAAAATTATTTC	KhpB insert for pETM14 forward
JVO-19670	CTGGAAGTTCTGTTCCAGGGGCCCGACTACAAAGACCATGACGGTGATTATAAAGATCATGATATCGACTACAAAGATGACGACG	KhpB insert for pETM14 reverse
JVO-19669	GATATCGACTACAAAGATGACGACGATAAACATCACCATCACCATCACTGAGATCCGGCTGCTAACAAAG	pETM14 backbone amplification RBS reverse
JVO-19671	GAAATAATTTTGTTTAACTTTAAGAAGGAGATATACCATGCCGATTTATGAAGGAAATACAATCG	pETM14 backbone amplification with C-terminal 3C-3xFLAG-6xHis first extension
JVO-19672	CTTTGTAGTCGGGCCCCTGGAACAGAACTTCCAGAAAATACTTCTTAACTGGTTCAACCACTAAATACC	pETM14 backbone amplification with C-terminal 3C-3xFLAG-6xHis second extension
Northern probing
JVO-14699	ATTCACTTTACAGCTTGCCGAGTGACAG	ssrA (E. faecium)
JVO-14700	GGTCCCATGGTCGTAGCTTCGAACTAC	ssrS (E. faecium)
JVO-14701	TCTGCAGTTATACTGCCTTTTTGTCCTGT	rnpB (E. faecium)
JVO-14694	GTTCGCTTTACAGCGTGCCGAGTGACAG	ssrA (E. faecalis)
JVO-14697	GGTTCCTCGATCGCAGTATTGAACTAC	ssrS (E. faecalis)
JVO-14698	CATCTATCTGCAGAGTAAACTCTGCCTC	rnpB (E. faecalis)
JVO-20778	GACCTCTACCTCTTTTTTGAGGCACTATTCAG	E. faecalis sRNA10 NP probe
JVO-20779	CCACATTGTATTACGAAATTCTTCCATGCCTAGTATTATC	E. faecalis sRNA70 NP probe
JVO-20780	cggtgctatcatgagggcgtatg	E. faecalis sRNA156 NP probe
JVO-20781	ggtatgaaccggacgctctagc	E. faecalis tRNA 254,204, tRNA-Met1 NP probe
JVO-20782	ccaggctcttccaaatgtataatc	E. faecalis tRNA 254,260, tRNA-Ile 5prime NP probe
JVO-20783	gacggttatgagccgtctgctc	E. faecalis tRNA 254,304, tRNA-Ile NP probe
JVO-20784	gataaaaataaaactataaacaacgtcac	E. faecalis tRNA 254,360, tRNA-Ser 5prime NP probe
JVO-20785	gacggttttcaagaccgttcccttc	E. faecalis tRNA 254,360, tRNA-Ser NP probe

## Sheet: plasmids
plasmid name	genotype	used for
templates
pMiG-006	pETM14, H6-3C-fopA, Km	H6-3C-FopA production
protein production
pMiG-034	pETM14, khpB-3C-3xFLAG-6H, Km	KhpB-3C-3xFLAG-6H production

## Sheet: strains
strain ID	species, strain, relevant marker/genotype	reference/source
JVS-12292	Enterococcus faecalis V583	ATCC 700802
JVS-12293	Enterococcus faecium AUS00004
JVS-12280	argU, ileY, leuW	E. coli BL21-CodonPlus (DE3)-RIL (Agilent Technologies), for protein production

## Sheet: code
program, code, software	version	reference
READemption	0.4.3	Förstner et al. 2014, doi:10.5281/zenodo.1134354)
OrthoFinder	2.5.2	Emms & Kelly 2019
Grad-seq browser code	1.0	doi: 10.5281/zenodo.3955585
Grad-seq browser		https://resources.helmholtz-hiri.de/gradseqef

## Sheet: antibody
antibody name	antigen	generation	dilution	ID
anti-KhpB_1 (rabbit)	KhpB (E. faecalis)	from protein, Eurogentec	1:10,000	SY0916 (MA11009) SABC-Sérum
anti-KhpB_2 (rabbit)	KhpB (E. faecalis)	from protein, Eurogentec	1:10,000	SY0917 (MA11010) SABC-Sérum
preimmune_1 (rabbit)		Eurogentec	1:10,000	SY0916 (MA11009) PPI-Sérum
preimmune_2 (rabbit)		Eurogentec	1:10,000	SY0917 (MA11010) PPI-Sérum
anti-rabbit-HRP	rabbit antibody	Sigma-Aldrich	1:10,000	#G6532
VeriBlot-HRP, 2nd ab	antibodies	Abcam	1:1,000	ab131366

## Sheet: depositions
data	database	reference	identifier
MS data	ProteomeXchange consortium, PRIDE	Deutsch et al. 2016, Perez-Riverol et al. 2018	PXD031577
Seq data	GEO	Edgar et al. 2002	GSE196534
