# Supplementary material for: Grad-seq analysis of Enterococcus faecalis and Enterococcus faecium provides a global view of RNA and protein complexes in these two opportunistic pathogens
Source: Microlife. 2022 Dec 27;4:uqac027. doi: 10.1093/femsml/uqac027 (PMC10117718; doi:10.1093/femsml/uqac027)
Supplement: uqac027_Supplemental_Files [file uqac027_supplemental_files.zip › Table_S4.xlsx]

## Sheet: E. faecalis
Feature	gene	product	relative position UTR	relative position CDS
5UTR	EF_RS03655	hypothetical protein	11.43	7.07
5UTR	EF_RS13910	tRNA 4-thiouridine(8) synthase ThiI	12.8	9.29
5UTR	EF_RS14010	helix-turn-helix transcriptional regulator	12.6	9.29
5UTR	EF_RS14480	hypothetical protein	10	6.76
5UTR	EF_RS05155	sugar O-acetyltransferase	10.8	7.64
5UTR	EF_RS01105	branched-chain amino acid transport system II carrier protein	10.17	7.04
5UTR	EF_RS08110	hypothetical protein	9.67	6.65
5UTR	EF_RS08445	phosphate ABC transporter permease subunit PstC	11.92	8.95
5UTR	EF_RS10375	2-C-methyl-D-erythritol 4-phosphate cytidylyltransferase	10.28	7.36
5UTR	EF_RS01220	lysine--tRNA ligase	12.07	9.21
5UTR	EF_RS08825	DeoR/GlpR transcriptional regulator	9.48	6.64
5UTR	EF_RS13810	membrane protein	12.09	9.31
5UTR	EF_RS14485	class A sortase	11.51	8.73
5UTR	EF_RS15100	cysteine hydrolase	9.38	6.62
5UTR	EF_RS15170	tRNA-dihydrouridine synthase	11.63	8.9
5UTR	EF_RS04620	phosphate-starvation-inducible protein PsiE	12.22	9.51
5UTR	EF_RS05640	YitT family protein	9.21	6.54
5UTR	EF_RS15030	YccF domain-containing protein	11.24	8.6
5UTR	EF_RS05410	amino acid ABC transporter ATP-binding protein	12.3	9.69
5UTR	EF_RS07410	site-specific tyrosine recombinase XerD	10.92	8.34
5UTR	EF_RS04595	TPM domain-containing protein	11.07	8.53
5UTR	EF_RS15755	GntR family transcriptional regulator	10.71	8.18
5UTR	EF_RS01505	heavy-metal-associated domain-containing protein	10.71	8.22
5UTR	EF_RS00275	bifunctional UDP-N-acetylglucosamine diphosphorylase/glucosamine-1-phosphate N-acetyltransferase GlmU	9.11	6.64
5UTR	EF_RS04085	YhgE/Pip domain-containing protein	11.9	9.44
5UTR	EF_RS07935	CPBP family intramembrane metalloprotease	10.19	7.76
5UTR	EF_RS12325	guanylate kinase	9.06	6.66
3UTR	EF_RS15300	gluconokinase	11.72	9.32
5UTR	EF_RS06345	N-acetylglucosamine-6-phosphate deacetylase	10.48	8.1
5UTR	EF_RS15035	hypothetical protein	10.14	7.77
3UTR	EF_RS10450	IS256-like element IS256 family transposase	9.01	6.65
3UTR	EF_RS12920	transcription termination/antitermination protein NusG	10.21	7.91
5UTR	EF_RS16520	hypothetical protein	6.34	4.06
5UTR	EF_RS04630	aminopeptidase P family protein	11.63	9.35
5UTR	EF_RS05510	NUDIX hydrolase	8.01	5.74
5UTR	EF_RS04410	glucose uptake protein	10.08	7.81
5UTR	EF_RS02915	TetR/AcrR family transcriptional regulator	10.89	8.63
5UTR	EF_RS08490	AAA family ATPase	10.51	8.26
5UTR	EF_RS03925	GNAT family N-acetyltransferase	9.44	7.21
5UTR	EF_RS07745	DUF2179 domain-containing protein	11.01	8.79
5UTR	EF_RS06830	NAD(P)/FAD-dependent oxidoreductase	10.48	8.27
5UTR	EF_RS03495	23S rRNA (uracil(1939)-C(5))-methyltransferase RlmD	14.03	11.84
5UTR	EF_RS13795	TrkA family potassium uptake protein	9.46	7.27
5UTR	EF_RS01515	GntR family transcriptional regulator	12.02	9.83
5UTR	EF_RS06820	hypothetical protein	10.71	8.55
3UTR	EF_RS12130	peptide chain release factor N(5)-glutamine methyltransferase	11.7	9.54
5UTR	EF_RS12605	aminoacyltransferase	9.52	7.38
5UTR	EF_RS12550	GntP family permease	10.81	8.68
5UTR	EF_RS03045	cardiolipin synthase	10.17	8.04
5UTR	EF_RS13540	peptidoglycan binding domain-containing protein	9.2	7.08
5UTR	EF_RS11770	SPFH domain-containing protein	11.36	9.26
5UTR	EF_RS04770	cell division protein DivIVA	10.49	8.41
5UTR	EF_RS01415	cation diffusion facilitator family transporter	11.15	9.07
5UTR	EF_RS01525	site-specific integrase	9.98	7.91
5UTR	EF_RS16625	hypothetical protein	11.54	9.47
5UTR	EF_RS15005	recombinase RecA	10.7	8.63
5UTR	EF_RS01205	ATP-dependent zinc metalloprotease FtsH	11.57	9.52
5UTR	EF_RS15595	IMP dehydrogenase	9.33	7.28
5UTR	EF_RS05500	gamma-glutamyl-gamma-aminobutyrate hydrolase family protein	11.57	9.53
5UTR	EF_RS01070	DUF819 family protein	12.26	10.22
5UTR	EF_RS08105	hemolysin III family protein	10.41	8.41
5UTR	EF_RS00270	pur operon repressor	9.66	7.67
5UTR	EF_RS13220	DUF805 domain-containing protein	10.8	8.82
5UTR	EF_RS11490	kinase/pyrophosphorylase	11.01	9.04
5UTR	EF_RS05530	DUF1934 domain-containing protein	11.48	9.52
5UTR	EF_RS12150	Ktr system potassium uptake protein D	9.44	7.48
5UTR	EF_RS13090	recombination protein RecR	10.28	8.33
5UTR	EF_RS13045	DNA polymerase IV	9.31	7.38
5UTR	EF_RS03850	peptide ABC transporter substrate-binding protein	12.57	10.64
5UTR	EF_RS05365	signal peptidase I	9.52	7.59
5UTR	EF_RS01520	C1 family peptidase	11.63	9.71
5UTR	EF_RS15335	AAA family ATPase	11.71	9.79
5UTR	EF_RS01445	elongation factor G-binding protein	10.28	8.36
5UTR	EF_RS09890	ribose-phosphate diphosphokinase	9.22	7.3
5UTR	EF_RS07455	LysM peptidoglycan-binding domain-containing protein	10.43	8.52
5UTR	EF_RS09720	YegP family protein	8	6.09
5UTR	EF_RS11870	methionine ABC transporter ATP-binding protein	12.78	10.89
5UTR	EF_RS02220	glucosamine-6-phosphate deaminase	10.8	8.92
5UTR	EF_RS06835	NADP-specific glutamate dehydrogenase	10.74	8.86
5UTR	EF_RS10400	sugar transferase	11.06	9.18
5UTR	EF_RS03680	DsbA family protein	11.48	9.61
5UTR	EF_RS00495	NADP-dependent oxidoreductase	10.85	9.01
5UTR	EF_RS12275	Mur ligase family protein	10.67	8.84
5UTR	EF_RS05310	DUF898 family protein	10.4	8.57
5UTR	EF_RS08590	SPFH domain-containing protein	11	9.17
5UTR	EF_RS06030	fibronectin-binding protein EfbA	9.89	8.08
5UTR	EF_RS11485	transcriptional repressor	9.18	7.38
5UTR	EF_RS00070	DegV family protein	9.65	7.88
5UTR	EF_RS09190	lactonase family protein	10.02	8.25
5UTR	EF_RS14560	signal peptidase I	8.48	6.72
5UTR	EF_RS07350	hypothetical protein	10.98	9.22
5UTR	EF_RS10900	recombinase family protein	12.45	10.7
5UTR	EF_RS12455	nicotinate phosphoribosyltransferase	9.97	8.22
5UTR	EF_RS04860	GNAT family N-acetyltransferase	11.04	9.31
5UTR	EF_RS07405	alpha/beta hydrolase	10.51	8.79
5UTR	EF_RS13565	YebC/PmpR family DNA-binding transcriptional regulator	10.11	8.42
5UTR	EF_RS05325	class I SAM-dependent methyltransferase	9.55	7.86
5UTR	EF_RS12760	1-acyl-sn-glycerol-3-phosphate acyltransferase	10.57	8.88
5UTR	EF_RS11415	RNA methyltransferase	11.89	10.21
5UTR	EF_RS02085	MerR family transcriptional regulator	10.19	8.52
5UTR	EF_RS14675	ribonuclease III	7.63	5.97
5UTR	EF_RS13740	peptidylprolyl isomerase	10.74	9.08
5UTR	EF_RS06485	MarR family transcriptional regulator	9.76	8.11
3UTR	EF_RS16425	IS6-like element IS1216 family transposase	9.14	7.5
5UTR	EF_RS06000	GntR family transcriptional regulator	9.73	8.09
5UTR	EF_RS06605	hypothetical protein	9.31	7.68
5UTR	EF_RS07375	hypothetical protein	11.94	10.31
5UTR	EF_RS08000	YdcF family protein	9.4	7.77
5UTR	EF_RS15245	helix-turn-helix transcriptional regulator	8.61	6.98
5UTR	EF_RS05850	NADH peroxidase	10.88	9.25
5UTR	EF_RS14905	helix-turn-helix domain-containing protein	10.09	8.46
5UTR	EF_RS04925	aminoglycoside phosphotransferase family protein	10.46	8.84
5UTR	EF_RS03580	rhodanese-related sulfurtransferase	12.02	10.4
5UTR	EF_RS14505	CHAP domain-containing protein	9.66	8.05
5UTR	EF_RS04530	hypothetical protein	10.91	9.31
5UTR	EF_RS04255	tRNA guanosine(34) transglycosylase Tgt	10.62	9.03
3UTR	EF_RS16105	IS6-like element IS1216 family transposase	9.03	7.45
5UTR	EF_RS01910	PucR family transcriptional regulator	10.07	8.49
5UTR	EF_RS07465	30S ribosomal protein S1	9.82	8.24
5UTR	EF_RS12955	exonuclease	9.58	8
5UTR	EF_RS09805	DNA translocase FtsK	10.27	8.71
5UTR	EF_RS14650	glyoxalase	10.4	8.84
5UTR	EF_RS11590	undecaprenyl-diphosphate phosphatase	9.94	8.39
5UTR	EF_RS15955	hypothetical protein	8.68	7.13
5UTR	EF_RS03160	DeoR/GlpR transcriptional regulator	11.41	9.87
5UTR	EF_RS11470	PhoH family protein	10.66	9.14
5UTR	EF_RS09420	bifunctional (p)ppGpp synthetase/guanosine-3'%2C5'-bis(diphosphate) 3'-pyrophosphohydrolase	10.18	8.66
5UTR	EF_RS15040	ArgE/DapE family deacylase	10.59	9.08
5UTR	EF_RS10525	tryptophan-rich sensory protein	9.81	8.3
5UTR	EF_RS16585	hypothetical protein	14.93	13.43
5UTR	EF_RS12345	FMN-dependent NADH-azoreductase	9.82	8.32
5UTR	EF_RS15590	serine--tRNA ligase	11.43	9.93
5UTR	EF_RS12995	M42 family metallopeptidase	13.09	11.59
5UTR	EF_RS13545	aminoglycoside 6-adenylyltransferase	9.58	8.08
5UTR	EF_RS14820	D-alanyl-D-alanine carboxypeptidase	9.52	8.02
5UTR	EF_RS07295	GNAT family N-acetyltransferase	9.72	8.23
5UTR	EF_RS00510	family 20 glycosylhydrolase	11.08	9.59
5UTR	EF_RS13845	multidrug efflux ABC transporter subunit EfrA	11.5	10.02
5UTR	EF_RS08520	QueT transporter family protein	9.68	8.2
5UTR	EF_RS15585	HAMP domain-containing histidine kinase	11.15	9.68
5UTR	EF_RS13715	hypothetical protein	6.5	5.04
5UTR	EF_RS12530	YcjF family protein	10.26	8.8
5UTR	EF_RS04075	tyrosine-protein phosphatase	10.71	9.26
5UTR	EF_RS12085	helix-turn-helix domain-containing protein	8.99	7.55
5UTR	EF_RS03815	autolysin	10.76	9.32
5UTR	EF_RS13160	DNA polymerase III subunit gamma/tau	11.33	9.9
5UTR	EF_RS07370	GTPase ObgE	10.7	9.27
3UTR	EF_RS16080	IS6-like element IS1216 family transposase	9.14	7.72
5UTR	EF_RS05340	hypothetical protein	9.96	8.54
5UTR	EF_RS01450	elongation factor P	9.47	8.05
5UTR	EF_RS09445	replication-associated recombination protein A	9.67	8.26
5UTR	EF_RS15640	oleate hydratase	10.94	9.53
5UTR	EF_RS05245	GNAT family N-acetyltransferase	9.54	8.14
5UTR	EF_RS04435	UvrD-helicase domain-containing protein	10.7	9.3
5UTR	EF_RS14030	LysR family transcriptional regulator	9.52	8.12
5UTR	EF_RS09855	DUF1033 family protein	9.64	8.25
5UTR	EF_RS05495	aldo/keto reductase	10.76	9.38
5UTR	EF_RS08165	MerR family transcriptional regulator	10.53	9.15
5UTR	EF_RS09250	FAD-dependent oxidoreductase	10.5	9.12
5UTR	EF_RS15010	competence/damage-inducible protein A	9.89	8.52
5UTR	EF_RS06640	hypothetical protein	8.93	7.56
5UTR	EF_RS02055	NAD(P)H-binding protein	8.17	6.81
5UTR	EF_RS14630	putative holin-like toxin	5.57	4.22
5UTR	EF_RS09940	hypothetical protein	10.77	9.42
5UTR	EF_RS09170	ROK family protein	9.15	7.8
5UTR	EF_RS14740	phosphate acyltransferase PlsX	10.75	9.41
3UTR	EF_RS16390	IS6-like element IS1216 family transposase	8.84	7.5
5UTR	EF_RS06770	cell division protein ZapA	9.54	8.2
5UTR	EF_RS12270	transcriptional regulator	11.94	10.6
5UTR	EF_RS06015	DUF441 domain-containing protein	10.71	9.39
5UTR	EF_RS03290	HD domain-containing protein	9.66	8.34
5UTR	EF_RS03660	RNase adapter RapZ	11.67	10.36
5UTR	EF_RS14475	PepSY domain-containing protein	11.25	9.94
5UTR	EF_RS12650	magnesium transporter	9.48	8.17
5UTR	EF_RS09785	23S rRNA (adenine(2503)-C(2))-methyltransferase RlmN	9.48	8.18
5UTR	EF_RS03940	Gfo/Idh/MocA family oxidoreductase	10.65	9.36
5UTR	EF_RS06160	helix-turn-helix domain-containing protein	8.61	7.33
5UTR	EF_RS11260	purine permease	9.26	7.99
5UTR	EF_RS14805	primosomal protein N'	10.27	9
5UTR	EF_RS05315	collagen-binding MSCRAMM adhesin Ace	10.26	9
5UTR	EF_RS12700	tryptophan--tRNA ligase	8.72	7.46
5UTR	EF_RS06455	response regulator transcription factor	9.56	8.3
5UTR	EF_RS12970	peroxiredoxin	9.78	8.52
5UTR	EF_RS00395	helix-turn-helix domain-containing protein	9.56	8.31
5UTR	EF_RS06310	molecular chaperone DnaJ	9.79	8.54
5UTR	EF_RS04020	D-alanine--D-alanine ligase	9.54	8.29
5UTR	EF_RS12975	O-methyltransferase	8.59	7.35
5UTR	EF_RS09215	helix-turn-helix domain-containing protein	8.87	7.64
5UTR	EF_RS13175	DUF3042 family protein	12.1	10.88
5UTR	EF_RS03530	amidase	9.56	8.34
5UTR	EF_RS07365	type I glyceraldehyde-3-phosphate dehydrogenase	9.21	7.99
5UTR	EF_RS06100	class I SAM-dependent rRNA methyltransferase	9.41	8.2
5UTR	EF_RS03465	DNA helicase PcrA	10.8	9.59
5UTR	EF_RS12680	oligoendopeptidase F	11.44	10.24
5UTR	EF_RS08195	phosphate ABC transporter substrate-binding protein PstS family protein	9.24	8.04
5UTR	EF_RS01900	addiction module antitoxin	10.86	9.67
5UTR	EF_RS15325	biotin--[acetyl-CoA-carboxylase] ligase	9.67	8.48
5UTR	EF_RS04490	3D domain-containing protein	8.99	7.8
5UTR	EF_RS14245	SulP family inorganic anion transporter	11.72	10.54
5UTR	EF_RS08475	ribosome-associated translation inhibitor RaiA	10.66	9.48
5UTR	EF_RS12615	diacylglycerol kinase family lipid kinase	8.31	7.14
5UTR	EF_RS12705	ABC transporter ATP-binding protein	10.17	9
5UTR	EF_RS12305	VOC family protein	10.7	9.53
5UTR	EF_RS13750	phosphoglycerate dehydrogenase	8.9	7.73
5UTR	EF_RS02225	acyl-CoA synthetase	10.46	9.31
5UTR	EF_RS03435	trigger factor	11.21	10.06
5UTR	EF_RS05360	lactate utilization protein C	9.72	8.57
5UTR	EF_RS12510	ABC-F family ATP-binding cassette domain-containing protein	9.35	8.2
5UTR	EF_RS09885	cysteine desulfurase	8.97	7.82
5UTR	EF_RS02090	IclR family transcriptional regulator	10.18	9.04
5UTR	EF_RS04520	tRNA (adenosine(37)-N6)-threonylcarbamoyltransferase complex ATPase subunit type 1 TsaE	10.17	9.03
5UTR	EF_RS01825	acyl-ACP thioesterase	10.89	9.76
5UTR	EF_RS05295	enterococcin EntV	12.7	11.57
5UTR	EF_RS06075	response regulator transcription factor	11.58	10.46
5UTR	EF_RS05190	hypothetical protein	8.39	7.27
5UTR	EF_RS12215	XdhC family protein	9.23	8.11
5UTR	EF_RS14970	peptide-methionine (R)-S-oxide reductase MsrB	10.99	9.87
3UTR	EF_RS03300	YtxH domain-containing protein	8.49	7.37
5UTR	EF_RS14825	hypothetical protein	8.38	7.27
5UTR	EF_RS16565	hypothetical protein	11.26	10.16
5UTR	EF_RS03710	hypothetical protein	11.49	10.39
5UTR	EF_RS07395	peptidylprolyl isomerase	9.41	8.31
5UTR	EF_RS02330	redoxin NrdH	10.07	8.98
3UTR	EF_RS01215	tRNA dihydrouridine synthase DusB	10.03	8.94
5UTR	EF_RS05535	DNA-directed RNA polymerase subunit delta	10.34	9.25
5UTR	EF_RS08300	cold shock domain-containing protein	9.21	8.12
5UTR	EF_RS00420	PAS domain-containing protein	8.65	7.57
5UTR	EF_RS07360	transcriptional repressor	8.67	7.59
5UTR	EF_RS14995	TIGR00282 family metallophosphoesterase	8.57	7.49
3UTR	EF_RS12370	DUF1146 domain-containing protein	8.92	7.84
5UTR	EF_RS06335	pyridoxal phosphate-dependent aminotransferase	8.29	7.21
5UTR	EF_RS15745	hypothetical protein	13.73	12.66
5UTR	EF_RS11730	helix-turn-helix transcriptional regulator	11	9.93
5UTR	EF_RS01840	aspartate kinase	7.86	6.79
5UTR	EF_RS05550	Holliday junction resolvase RecU	8.92	7.85
5UTR	EF_RS08185	response regulator transcription factor	9	7.94
5UTR	EF_RS08880	hypothetical protein	7.88	6.82
5UTR	EF_RS02060	RND transporter	12.07	11.01
5UTR	EF_RS10710	LacI family DNA-binding transcriptional regulator	8.83	7.77
5UTR	EF_RS04440	TatD family hydrolase	10.72	9.67
5UTR	EF_RS05760	MIP family channel protein	11.2	10.15
5UTR	EF_RS05880	hypothetical protein	10.72	9.67
5UTR	EF_RS07265	serine hydrolase	8.99	7.94
3UTR	EF_RS13010	D-alanyl-lipoteichoic acid biosynthesis protein DltB	12.44	11.39
5UTR	EF_RS00390	diacylglycerol kinase family lipid kinase	10.39	9.35
5UTR	EF_RS07620	DUF896 family protein	12.03	10.99
5UTR	EF_RS01100	heavy metal-binding domain-containing protein	9.01	7.97
5UTR	EF_RS13730	pyridoxal phosphate-dependent aminotransferase	8.6	7.56
5UTR	EF_RS12985	MBL fold metallo-hydrolase	10.07	9.03
5UTR	EF_RS05590	GntR family transcriptional regulator	10.26	9.23
5UTR	EF_RS06620	metal-dependent hydrolase	10.67	9.64
5UTR	EF_RS02735	hypothetical protein	10.44	9.41
5UTR	EF_RS09025	hypothetical protein	9.76	8.74
5UTR	EF_RS10395	glycosyltransferase	9.71	8.69
5UTR	EF_RS13535	4-oxalocrotonate tautomerase	8.55	7.53
5UTR	EF_RS00860	ABC transporter ATP-binding protein	8.91	7.89
5UTR	EF_RS03460	ClC family H(+)/Cl(-) exchange transporter	8.78	7.76
5UTR	EF_RS14350	trypsin-like peptidase domain-containing protein	10.11	9.09
5UTR	EF_RS14755	Asp23/Gls24 family envelope stress response protein	9.4	8.38
5UTR	EF_RS08120	single-stranded-DNA-specific exonuclease RecJ	11.16	10.15
5UTR	EF_RS12795	toxic anion resistance protein	9.92	8.91
5UTR	EF_RS03930	uridine kinase	8.26	7.26
5UTR	EF_RS08400	HPr kinase/phosphorylase	11.13	10.13
5UTR	EF_RS06665	tRNA (adenine-N(1))-methyltransferase	11.63	10.63
5UTR	EF_RS12495	co-chaperone GroES	10.88	9.88
5UTR	EF_RS15320	zinc ribbon domain-containing protein	9.76	8.78
5UTR	EF_RS05515	sugar-phosphatase	9.35	8.37
5UTR	EF_RS15385	FMN-binding protein	10.88	9.9
5UTR	EF_RS16435	type II toxin-antitoxin system RelE/ParE family toxin	9.78	8.8
5UTR	EF_RS06685	flippase-like domain-containing protein	9.08	8.1
5UTR	EF_RS12945	Gfo/Idh/MocA family oxidoreductase	8.55	7.58
5UTR	EF_RS12045	nucleotidyltransferase domain-containing protein	11.68	10.71
5UTR	EF_RS03135	hypothetical protein	9.81	8.85
5UTR	EF_RS08015	SDR family oxidoreductase	9.22	8.26
5UTR	EF_RS10225	helix-turn-helix transcriptional regulator	11.55	10.59
5UTR	EF_RS08160	NAD(P)H-dependent oxidoreductase	10.63	9.68
5UTR	EF_RS08720	M4 family metallopeptidase coccolysin	12.98	12.03
5UTR	EF_RS10645	MerR family DNA-binding transcriptional regulator	10.45	9.5
5UTR	EF_RS15695	triphosphoribosyl-dephospho-CoA synthase CitG	9.72	8.77
5UTR	EF_RS12295	mannose-6-phosphate isomerase%2C class I	8.19	7.24
5UTR	EF_RS03215	polysaccharide biosynthesis protein	9.54	8.59
5UTR	EF_RS04460	sn-glycerol-3-phosphate ABC transporter ATP-binding protein UgpC	9.22	8.27
5UTR	EF_RS05000	NADP-dependent phosphogluconate dehydrogenase	10.87	9.92
5UTR	EF_RS04300	FUSC family protein	9.03	8.09
5UTR	EF_RS06025	hypothetical protein	9.32	8.38
5UTR	EF_RS11550	guanine deaminase	11.14	10.2
5UTR	EF_RS15145	30S ribosomal protein S14	10.97	10.04
5UTR	EF_RS04140	calcium-translocating P-type ATPase%2C PMCA-type	11.3	10.37
5UTR	EF_RS10520	flavodoxin	10.02	9.09
5UTR	EF_RS14335	dicarboxylate/amino acid:cation symporter	7.6	6.67
5UTR	EF_RS00255	zinc ABC transporter substrate-binding protein	10.11	9.18
5UTR	EF_RS13790	iron-sulfur cluster biosynthesis protein	10.63	9.7
5UTR	EF_RS12585	YhdH/YhfP family quinone oxidoreductase	9.1	8.17
5UTR	EF_RS08115	adenine phosphoribosyltransferase	10.33	9.41
5UTR	EF_RS03690	hypothetical protein	9.72	8.8
5UTR	EF_RS02505	type II toxin-antitoxin system RelB/DinJ family antitoxin	10.89	9.97
5UTR	EF_RS04130	tRNA preQ1(34) S-adenosylmethionine ribosyltransferase-isomerase QueA	9.16	8.24
5UTR	EF_RS11795	hypothetical protein	10.44	9.52
5UTR	EF_RS02170	hypothetical protein	8.85	7.93
5UTR	EF_RS04365	GNAT family N-acetyltransferase	11.43	10.52
5UTR	EF_RS11290	Gfo/Idh/MocA family oxidoreductase	7.98	7.07
5UTR	EF_RS06400	hypothetical protein	9.54	8.63
5UTR	EF_RS11855	isoprenyl transferase	10.11	9.21
5UTR	EF_RS01400	methylated-DNA--[protein]-cysteine S-methyltransferase	11.31	10.41
5UTR	EF_RS04590	MerR family transcriptional regulator	9.17	8.27
5UTR	EF_RS04095	APC family permease	9.02	8.12
5UTR	EF_RS05570	class I SAM-dependent RNA methyltransferase	13	12.11
5UTR	EF_RS12885	L-serine ammonia-lyase%2C iron-sulfur-dependent subunit beta	7.99	7.1
5UTR	EF_RS14190	metal-sensitive transcriptional regulator	10.09	9.2
5UTR	EF_RS09305	DUF2200 domain-containing protein	8.57	7.68
5UTR	EF_RS13865	cold-shock protein	10.67	9.78
5UTR	EF_RS07640	cysteine synthase A	8.67	7.79
5UTR	EF_RS07920	tyrosine recombinase XerC	9.53	8.65
5UTR	EF_RS10640	DUF11 domain-containing protein	12.88	12.01
5UTR	EF_RS09150	UDP-N-acetylmuramate--L-alanine ligase	9.48	8.61
5UTR	EF_RS05560	cell division regulator GpsB	8.39	7.52
5UTR	EF_RS07765	formate C-acetyltransferase	10.93	10.06
5UTR	EF_RS14620	YueI family protein	9.92	9.05
5UTR	EF_RS08500	hypothetical protein	8.12	7.26
5UTR	EF_RS06805	ABC transporter permease	10.18	9.32
5UTR	EF_RS14635	bifunctional glutamate--cysteine ligase/glutathione synthetase	10.44	9.58
5UTR	EF_RS08305	EbsA family protein	8.46	7.6
5UTR	EF_RS13665	winged helix-turn-helix transcriptional regulator	7.65	6.79
5UTR	EF_RS02815	TetR/AcrR family transcriptional regulator	10	9.15
5UTR	EF_RS04840	PTS sugar transporter subunit IIB	12.52	11.67
5UTR	EF_RS14355	DUF4479 domain-containing protein	9.05	8.2
5UTR	EF_RS14410	peptide ABC transporter substrate-binding protein	10.59	9.74
5UTR	EF_RS06590	AI-2E family transporter	10.28	9.43
5UTR	EF_RS10330	glycerophosphodiester phosphodiesterase	10.66	9.82
5UTR	EF_RS03790	rRNA methyltransferase	9.79	8.95
5UTR	EF_RS04935	nucleoside-diphosphate kinase	10.61	9.77
5UTR	EF_RS08335	YneF family protein	10.51	9.68
5UTR	EF_RS11360	AAA family ATPase	10.7	9.87
5UTR	EF_RS13260	hypothetical protein	9.37	8.54
5UTR	EF_RS06585	hydroxymethylglutaryl-CoA reductase%2C degradative	9.39	8.56
5UTR	EF_RS08460	cell division ATP-binding protein FtsE	11.29	10.46
5UTR	EF_RS13170	UDP-glucose 4-epimerase GalE	10.98	10.15
5UTR	EF_RS15490	U32 family peptidase	10.36	9.53
5UTR	EF_RS06610	helix-turn-helix transcriptional regulator	9.17	8.35
5UTR	EF_RS10515	type I methionyl aminopeptidase	11.04	10.22
5UTR	EF_RS14815	guanylate kinase	9.57	8.75
5UTR	EF_RS15180	ABC transporter ATP-binding protein	9.76	8.94
5UTR	EF_RS07570	DegV family protein	7.64	6.82
3UTR	EF_RS14630	putative holin-like toxin	5.03	4.22
5UTR	EF_RS08390	NAD(P)H-dependent glycerol-3-phosphate dehydrogenase	10.37	9.56
5UTR	EF_RS14920	large conductance mechanosensitive channel protein MscL	11.6	10.8
5UTR	EF_RS16065	ParA family protein	11.44	10.64
5UTR	EF_RS03230	hypothetical protein	8.19	7.39
5UTR	EF_RS08365	catabolite control protein A	12.24	11.45
5UTR	EF_RS07615	transcriptional repressor LexA	8.55	7.76
5UTR	EF_RS10450	IS256-like element IS256 family transposase	7.44	6.65
5UTR	EF_RS07635	glucosaminidase domain-containing protein	10.77	9.98
5UTR	EF_RS15060	hypothetical protein	10	9.21
5UTR	EF_RS05110	AAA family ATPase	8.9	8.11
5UTR	EF_RS02570	lantipeptide cytolysin subunit CylL-L	11.79	11.01
5UTR	EF_RS12110	membrane protein	10.36	9.58
3UTR	EF_RS01160	L-lactate dehydrogenase	8.86	8.08
5UTR	EF_RS06580	hydroxymethylglutaryl-CoA synthase	10	9.22
5UTR	EF_RS13905	redox-sensing transcriptional repressor Rex	10	9.22
5UTR	EF_RS00300	Holliday junction branch migration protein RuvA	8.75	7.97
5UTR	EF_RS12935	CBS domain-containing protein	11.53	10.75
5UTR	EF_RS08295	formate--tetrahydrofolate ligase	8.97	8.2
5UTR	EF_RS14305	two pore domain potassium channel family protein	8.42	7.65
5UTR	EF_RS16285	MAEBL family membrane protein	10.66	9.89
3UTR	EF_RS07470	ribosome biogenesis GTPase Der	11.51	10.74
5UTR	EF_RS04900	hypothetical protein	10.06	9.29
5UTR	EF_RS06280	LysR family transcriptional regulator	9.1	8.33
5UTR	EF_RS15810	hypothetical protein	11.79	11.02
5UTR	EF_RS05505	VOC family protein	9.96	9.2
5UTR	EF_RS06650	DEAD/DEAH box helicase	11.16	10.4
5UTR	EF_RS11915	AzlC family ABC transporter permease	10.33	9.57
5UTR	EF_RS02765	response regulator transcription factor	10.52	9.76
5UTR	EF_RS12555	TVP38/TMEM64 family protein	9.76	9
5UTR	EF_RS14345	23S rRNA (pseudouridine(1915)-N(3))-methyltransferase RlmH	9.03	8.27
5UTR	EF_RS07565	LCP family protein	8.98	8.22
5UTR	EF_RS04390	VOC family protein	10.77	10.02
5UTR	EF_RS04505	Cof-type HAD-IIB family hydrolase	9.21	8.46
3UTR	EF_RS04105	ABC transporter permease	11	10.25
3UTR	EF_RS13215	alpha/beta fold hydrolase	10.64	9.89
5UTR	EF_RS02190	1%2C4-dihydroxy-2-naphthoyl-CoA synthase	11.32	10.58
5UTR	EF_RS11800	diphthine--ammonia ligase	10.1	9.36
5UTR	EF_RS10580	nucleoid-associated protein	9.23	8.49
5UTR	EF_RS05920	FAD:protein FMN transferase	11.25	10.52
5UTR	EF_RS09355	phosphopyruvate hydratase	10.24	9.51
5UTR	EF_RS04200	hypothetical protein	11.38	10.65
5UTR	EF_RS15095	alpha/beta hydrolase	8.67	7.94
5UTR	EF_RS13725	S1 RNA-binding domain-containing protein	8.07	7.34
5UTR	EF_RS00075	ATP-binding cassette domain-containing protein	9.33	8.6
5UTR	EF_RS06575	hypothetical protein	8.75	8.02
5UTR	EF_RS14835	YdbC family protein	11.09	10.36
5UTR	EF_RS14525	30S ribosomal protein S15	11.53	10.81
3UTR	EF_RS08470	preprotein translocase subunit SecA	10.78	10.06
5UTR	EF_RS15985	helix-turn-helix transcriptional regulator	9.28	8.56
5UTR	EF_RS00115	hypothetical protein	11.23	10.52
5UTR	EF_RS13225	membrane protein	9.66	8.95
5UTR	EF_RS02275	DUF1189 domain-containing protein	8.6	7.89
5UTR	EF_RS07190	hypothetical protein	7.88	7.17
5UTR	EF_RS04650	bifunctional methylenetetrahydrofolate dehydrogenase/methenyltetrahydrofolate cyclohydrolase	9.91	9.2
5UTR	EF_RS11555	MBL fold metallo-hydrolase	8.68	7.97
5UTR	EF_RS16210	quaternary ammonium compound efflux SMR transporter QacH	9.08	8.37
5UTR	EF_RS13675	NAD(P)-dependent oxidoreductase	8.91	8.2
5UTR	EF_RS01210	Hsp33 family molecular chaperone HslO	10.58	9.88
5UTR	EF_RS06355	DNA/RNA non-specific endonuclease	9.65	8.95
5UTR	EF_RS03535	nicotinamide riboside transporter PnuC	9.89	9.19
5UTR	EF_RS04420	methionine--tRNA ligase	9.34	8.64
5UTR	EF_RS05285	hypothetical protein	9.25	8.55
5UTR	EF_RS12535	diacylglycerol kinase family lipid kinase	8.83	8.13
5UTR	EF_RS09650	hypothetical protein	7.86	7.16
5UTR	EF_RS06385	DUF2969 domain-containing protein	9.08	8.38
5UTR	EF_RS10505	undecaprenyl/decaprenyl-phosphate alpha-N-acetylglucosaminyl 1-phosphate transferase	8.97	8.28
5UTR	EF_RS10435	hypothetical protein	8.05	7.36
5UTR	EF_RS12365	UDP-N-acetylglucosamine 1-carboxyvinyltransferase	7.89	7.2
5UTR	EF_RS01530	lipoprotein	10.81	10.12
5UTR	EF_RS07215	V-type ATPase subunit F	13.2	12.52
5UTR	EF_RS13210	5-formyltetrahydrofolate cyclo-ligase	8.96	8.28
5UTR	EF_RS03205	hypothetical protein	7.84	7.16
5UTR	EF_RS06840	glucose-6-phosphate isomerase	9.58	8.9
3UTR	EF_RS08295	formate--tetrahydrofolate ligase	8.87	8.2
5UTR	EF_RS04135	helix-turn-helix transcriptional regulator	6.79	6.12
5UTR	EF_RS00910	elongation factor Tu	13.59	12.92
5UTR	EF_RS01440	dihydroorotate oxidase	9.5	8.83
5UTR	EF_RS04895	alpha/beta hydrolase	10.35	9.68
5UTR	EF_RS11585	PTS glucose transporter subunit IIA	8.7	8.03
5UTR	EF_RS15210	IS256-like element IS256 family transposase	7.65	6.98
5UTR	EF_RS13235	FUSC family protein	7.91	7.24
5UTR	EF_RS07740	cardiolipin synthase	8.82	8.15
5UTR	EF_RS02760	sensor histidine kinase KdpD	11.42	10.76
5UTR	EF_RS02590	IS256-like element IS256 family transposase	7.64	6.98
5UTR	EF_RS07335	cation-translocating P-type ATPase	9.74	9.08
5UTR	EF_RS09665	hypothetical protein	9.08	8.42
5UTR	EF_RS12785	NUDIX hydrolase	9.31	8.65
5UTR	EF_RS14150	amidase	9.73	9.07
5UTR	EF_RS00560	IS256-like element IS256 family transposase	7.64	6.98
5UTR	EF_RS00460	arginine deiminase	10.36	9.7
5UTR	EF_RS00890	ribose-5-phosphate isomerase RpiA	8.85	8.19
5UTR	EF_RS02600	hypothetical protein	10.81	10.16
5UTR	EF_RS08630	AI-2E family transporter	9.24	8.59
5UTR	EF_RS14900	CDP-diacylglycerol--glycerol-3-phosphate 3-phosphatidyltransferase	8.78	8.13
5UTR	EF_RS07435	hypothetical protein	8.34	7.69
5UTR	EF_RS08420	daptomycin-sensing surface protein LiaX	11.93	11.28
5UTR	EF_RS14265	PucR family transcriptional regulator	7.98	7.33
5UTR	EF_RS14405	PepSY domain-containing protein	8.86	8.21
5UTR	EF_RS09175	membrane protein insertion efficiency factor YidD	10.06	9.42
5UTR	EF_RS09260	hypothetical protein	8.37	7.73
5UTR	EF_RS02175	peptide MFS transporter	8.6	7.96
5UTR	EF_RS14470	energy-coupled thiamine transporter ThiT	8.47	7.83
5UTR	EF_RS09395	bifunctional hydroxymethylpyrimidine kinase/phosphomethylpyrimidine kinase	10.13	9.49
5UTR	EF_RS00055	50S ribosomal protein L9	9.06	8.42
5UTR	EF_RS06680	DUF1294 domain-containing protein	9.46	8.83
5UTR	EF_RS14260	chloride ion channel protein	8.64	8.01
5UTR	EF_RS00050	DHH family phosphoesterase	10.88	10.25
5UTR	EF_RS02230	organic hydroperoxide resistance protein	7.98	7.35
5UTR	EF_RS05145	GAF domain-containing protein	10.91	10.28
5UTR	EF_RS06615	DHA2 family efflux MFS transporter permease subunit	8.71	8.08
5UTR	EF_RS10485	glucose-1-phosphate thymidylyltransferase RfbA	10.52	9.89
5UTR	EF_RS02455	DUF4923 family protein	8.57	7.95
5UTR	EF_RS06065	hypothetical protein	7.17	6.55
5UTR	EF_RS10315	MerR family transcriptional regulator	10.05	9.43
5UTR	EF_RS10575	YxeA family protein	8.87	8.25
5UTR	EF_RS05645	fructose-bisphosphate aldolase	9.91	9.3
5UTR	EF_RS01845	HAD family phosphatase	7.92	7.31
5UTR	EF_RS12485	IS256-like element IS256 family transposase	7.59	6.98
5UTR	EF_RS03185	VanZ family protein	7.96	7.35
5UTR	EF_RS11705	UPF0223 family protein	8.73	8.12
5UTR	EF_RS14090	WxL domain-containing protein	10.68	10.07
5UTR	EF_RS00915	bifunctional hydroxymethylpyrimidine kinase/phosphomethylpyrimidine kinase	12	11.39
5UTR	EF_RS04970	YjzD family protein	8.89	8.29
5UTR	EF_RS12940	UDP-N-acetylmuramate dehydrogenase	9.42	8.82
3UTR	EF_RS09455	hypothetical protein	7.34	6.74
5UTR	EF_RS06360	ABC transporter ATP-binding protein	9.51	8.91
5UTR	EF_RS08150	30S ribosomal protein S16	10.31	9.71
5UTR	EF_RS09860	TetR/AcrR family transcriptional regulator	7.81	7.21
5UTR	EF_RS02050	FAD-binding oxidoreductase	8.78	8.18
5UTR	EF_RS10570	zinc metallopeptidase	9.19	8.59
5UTR	EF_RS10285	ECF-type riboflavin transporter substrate-binding protein	8.32	7.73
5UTR	EF_RS03410	phosphocarrier protein HPr	11.36	10.77
5UTR	EF_RS07440	ferredoxin	8.17	7.59
5UTR	EF_RS12370	DUF1146 domain-containing protein	8.42	7.84
5UTR	EF_RS00660	hypothetical protein	12.35	11.77
5UTR	EF_RS03750	MFS transporter	11.63	11.05
5UTR	EF_RS06475	PepSY domain-containing protein	10.13	9.55
5UTR	EF_RS07205	hypothetical protein	8.6	8.02
5UTR	EF_RS12355	PTS glucitol/sorbitol transporter subunit IIA	9.34	8.76
5UTR	EF_RS00775	SGNH/GDSL hydrolase family protein	10.44	9.86
5UTR	EF_RS10555	helix-turn-helix domain-containing protein	9.03	8.45
5UTR	EF_RS14095	amidinotransferase	10.74	10.16
5UTR	EF_RS00135	RidA family protein	10.09	9.52
5UTR	EF_RS07645	transcriptional repressor	9.53	8.96
5UTR	EF_RS16005	IS256-like element IS256 family transposase	7.22	6.65
5UTR	EF_RS06320	RNA-binding transcriptional accessory protein	11.9	11.33
5UTR	EF_RS12105	hypothetical protein	7.68	7.11
5UTR	EF_RS14840	ASCH domain-containing protein	8.38	7.81
5UTR	EF_RS04515	phosphate acetyltransferase	8.17	7.61
5UTR	EF_RS10585	PTS system trehalose-specific EIIBC component	10.41	9.85
5UTR	EF_RS11255	5-(carboxyamino)imidazole ribonucleotide synthase	9.1	8.54
5UTR	EF_RS14685	IS256-like element IS256 family transposase	7.54	6.98
5UTR	EF_RS00415	lipoprotein	9.42	8.86
5UTR	EF_RS10340	GDP-mannose 4%2C6-dehydratase	8.79	8.23
5UTR	EF_RS00235	4-(cytidine 5'-diphospho)-2-C-methyl-D-erythritol kinase	8.41	7.86
5UTR	EF_RS07470	ribosome biogenesis GTPase Der	11.29	10.74
5UTR	EF_RS12930	50S ribosomal protein L33	10.36	9.81
5UTR	EF_RS16045	Y-family DNA polymerase	8.48	7.93
5UTR	EF_RS09945	Abi family protein	8.28	7.73
5UTR	EF_RS07330	lysozyme family protein	8.27	7.72
5UTR	EF_RS08705	LysR family transcriptional regulator	9.24	8.69
5UTR	EF_RS08615	DUF2188 domain-containing protein	8.28	7.74
5UTR	EF_RS04260	preprotein translocase subunit YajC	9.28	8.74
5UTR	EF_RS05860	acetolactate synthase AlsS	9.02	8.48
5UTR	EF_RS11385	Fe-S cluster assembly ATPase SufC	11.52	10.98
5UTR	EF_RS13500	helix-turn-helix transcriptional regulator	9.24	8.7
5UTR	EF_RS14535	Cof-type HAD-IIB family hydrolase	8.07	7.53
5UTR	EF_RS14935	WxL domain-containing protein	10.15	9.61
5UTR	EF_RS09820	polyprenyl synthetase family protein	7.78	7.24
5UTR	EF_RS01200	hypoxanthine phosphoribosyltransferase	11.09	10.56
5UTR	EF_RS00785	adenosine deaminase	7.94	7.41
5UTR	EF_RS06765	cadmium-translocating P-type ATPase	10.5	9.97
5UTR	EF_RS00410	formate/nitrite transporter family protein	8.19	7.67
3UTR	EF_RS14625	hypothetical protein	4.37	3.85
5UTR	EF_RS11610	30S ribosomal protein S20	10.79	10.27
5UTR	EF_RS13030	ABC transporter ATP-binding protein	9.92	9.4
5UTR	EF_RS07925	FADH(2)-oxidizing methylenetetrahydrofolate--tRNA-(uracil(54)-C(5))-methyltransferase TrmFO	9.71	9.19
5UTR	EF_RS13490	DUF2513 domain-containing protein	14.28	13.76
3UTR	EF_RS16205	IS6-like element IS1216 family transposase	8.03	7.52
5UTR	EF_RS10540	PH domain-containing protein	9.7	9.19
5UTR	EF_RS00060	replicative DNA helicase	7.82	7.31
5UTR	EF_RS00315	N-acetylmannosamine-6-phosphate 2-epimerase	8.21	7.7
5UTR	EF_RS03080	phosphatidylglycerophosphatase A	9.08	8.57
5UTR	EF_RS16535	hypothetical protein	10.78	10.27
5UTR	EF_RS15120	sensor histidine kinase	10.17	9.66
5UTR	EF_RS16580	hypothetical protein	7.43	6.92
5UTR	EF_RS03280	DNA repair exonuclease	10.38	9.87
5UTR	EF_RS09115	ribosome maturation factor RimM	9.33	8.82
5UTR	EF_RS10530	TetR/AcrR family transcriptional regulator	7.97	7.46
5UTR	EF_RS04400	response regulator transcription factor	9.6	9.1
5UTR	EF_RS05225	hypothetical protein	10.39	9.89
5UTR	EF_RS16460	PbsX family transcriptional regulator	9.87	9.37
5UTR	EF_RS06095	LTA synthase family protein	10.97	10.47
5UTR	EF_RS08180	DUF523 domain-containing protein	8.72	8.22
5UTR	EF_RS06110	cation-translocating P-type ATPase	11.71	11.21
5UTR	EF_RS05855	LytR family transcriptional regulator	10.32	9.83
5UTR	EF_RS04980	6-phosphofructokinase	9.28	8.79
5UTR	EF_RS06800	ABC transporter ATP-binding protein	10.2	9.71
5UTR	EF_RS09510	cold-shock protein	10.48	9.99
5UTR	EF_RS09655	hypothetical protein	8.43	7.94
5UTR	EF_RS16300	single-stranded DNA-binding protein	7.4	6.92
5UTR	EF_RS00525	PLP-dependent aminotransferase family protein	9.88	9.4
5UTR	EF_RS13550	YdcF family protein	7.68	7.2
5UTR	EF_RS12950	exodeoxyribonuclease III	8.75	8.27
3UTR	EF_RS01520	C1 family peptidase	10.19	9.71
5UTR	EF_RS03745	methionine adenosyltransferase	9.11	8.63
5UTR	EF_RS14760	50S ribosomal protein L28	11.01	10.54
5UTR	EF_RS08470	preprotein translocase subunit SecA	10.53	10.06
5UTR	EF_RS13785	glycosyltransferase family 2 protein	9.05	8.58
3UTR	EF_RS02550	choloylglycine hydrolase	8.96	8.49
5UTR	EF_RS03405	hypothetical protein	10.62	10.16
5UTR	EF_RS14960	CPBP family intramembrane metalloprotease	8.66	8.2
5UTR	EF_RS16515	ParA family protein	11.89	11.43
5UTR	EF_RS03695	DUF1622 domain-containing protein	6.58	6.12
5UTR	EF_RS09895	metal ABC transporter ATP-binding protein	11.15	10.69
3UTR	EF_RS00450	ArgR family transcriptional regulator	7.47	7.01
5UTR	EF_RS01480	dihydrofolate reductase	9.37	8.92
5UTR	EF_RS15760	response regulator transcription factor	6.99	6.54
5UTR	EF_RS06530	pyruvate dehydrogenase (acetyl-transferring) E1 component subunit alpha	11.96	11.51
5UTR	EF_RS07690	lipoprotein	8.91	8.46
5UTR	EF_RS08355	tyrosine--tRNA ligase	9.66	9.21
5UTR	EF_RS00015	S4 domain-containing protein YaaA	9.21	8.76
5UTR	EF_RS03725	cold-shock protein	11.54	11.09
5UTR	EF_RS02305	LemA family protein	11.93	11.49
5UTR	EF_RS09255	hypothetical protein	7.78	7.34
5UTR	EF_RS06405	TetR/AcrR family transcriptional regulator	7.83	7.39
5UTR	EF_RS01850	septation ring formation regulator EzrA	8.75	8.31
5UTR	EF_RS02730	polysaccharide biosynthesis protein	8.98	8.54
5UTR	EF_RS09880	DUF1831 domain-containing protein	7.68	7.24
5UTR	EF_RS04165	aldo/keto reductase	9.42	8.99
5UTR	EF_RS07725	LacI family DNA-binding transcriptional regulator	7.12	6.69
5UTR	EF_RS07780	CoA-binding protein	8.85	8.42
5UTR	EF_RS12765	tRNA1(Val) (adenine(37)-N6)-methyltransferase	9.21	8.78
5UTR	EF_RS13035	anaerobic ribonucleoside-triphosphate reductase	9.76	9.33
5UTR	EF_RS12790	5-bromo-4-chloroindolyl phosphate hydrolysis family protein	11.4	10.97
5UTR	EF_RS14965	ribose-phosphate diphosphokinase	8.25	7.82
5UTR	EF_RS15290	DNA starvation/stationary phase protection protein	10.88	10.45
5UTR	EF_RS00855	iron-hydroxamate ABC transporter substrate-binding protein	8.63	8.2
5UTR	EF_RS08175	putative DNA-binding protein	9.06	8.63
5UTR	EF_RS15780	50S ribosomal protein L34	10.03	9.61
5UTR	EF_RS07300	metal-sulfur cluster assembly factor	6.93	6.51
5UTR	EF_RS11615	acyl-CoA thioesterase	8.09	7.67
5UTR	EF_RS04695	DUF3397 domain-containing protein	6.69	6.27
5UTR	EF_RS03470	NAD-dependent DNA ligase LigA	10.14	9.72
5UTR	EF_RS12645	copper homeostasis protein CutC	8.8	8.38
5UTR	EF_RS12830	23S rRNA (uracil(1939)-C(5))-methyltransferase RlmD	9.24	8.82
5UTR	EF_RS15000	ribonuclease Y	9.59	9.17
5UTR	EF_RS09225	5-bromo-4-chloroindolyl phosphate hydrolysis family protein	6.23	5.82
5UTR	EF_RS02910	hypothetical protein	6.61	6.2
5UTR	EF_RS05255	DUF805 domain-containing protein	8.96	8.55
5UTR	EF_RS11755	ribosomal protein S18-alanine N-acetyltransferase	9.04	8.63
5UTR	EF_RS11905	hypothetical protein	8.75	8.34
5UTR	EF_RS16490	Y-family DNA polymerase	9.09	8.69
5UTR	EF_RS10855	GntR family transcriptional regulator	10.16	9.76
3UTR	EF_RS04080	hypothetical protein	9.04	8.64
5UTR	EF_RS03570	serine hydrolase	8.66	8.27
5UTR	EF_RS05380	helix-turn-helix transcriptional regulator	10.38	9.99
3UTR	EF_RS11170	hypothetical protein	9.7	9.31
5UTR	EF_RS08730	accessory gene regulator AgrB	8.64	8.25
5UTR	EF_RS04305	peptide ABC transporter substrate-binding protein	10.93	10.55
5UTR	EF_RS03575	DUF1003 domain-containing protein	8.33	7.95
5UTR	EF_RS11760	tRNA (adenosine(37)-N6)-threonylcarbamoyltransferase complex dimerization subunit type 1 TsaB	8.87	8.49
5UTR	EF_RS14705	hypothetical protein	11.55	11.17
5UTR	EF_RS04295	pentapeptide repeat-containing protein	7.56	7.18
5UTR	EF_RS05750	DUF1836 domain-containing protein	7.84	7.46
5UTR	EF_RS02295	glucosamine-6-phosphate deaminase	8.51	8.13
5UTR	EF_RS04675	ArgR family transcriptional regulator	9.48	9.1
5UTR	EF_RS11535	helix-turn-helix transcriptional regulator	12.53	12.16
3UTR	EF_RS07580	hypothetical protein	10.2	9.83
5UTR	EF_RS08320	type I 3-dehydroquinate dehydratase	8.49	8.12
5UTR	EF_RS13185	DUF488 domain-containing protein	9.75	9.38
5UTR	EF_RS13480	hypothetical protein	11.2	10.84
5UTR	EF_RS16545	hypothetical protein	9.94	9.58
5UTR	EF_RS13250	hypothetical protein	7.83	7.47
5UTR	EF_RS14545	formate/nitrite transporter family protein	7.77	7.41
5UTR	EF_RS04605	50S ribosomal protein L21	12.74	12.38
5UTR	EF_RS08415	PspC domain-containing protein	10.56	10.2
5UTR	EF_RS04740	cell division protein FtsA	10.64	10.29
5UTR	EF_RS03555	hypothetical protein	8.8	8.45
5UTR	EF_RS09795	ABC transporter ATP-binding protein	10.49	10.15
5UTR	EF_RS01080	energy-coupling factor ABC transporter ATP-binding protein	8.7	8.36
5UTR	EF_RS14615	iron chelate uptake ABC transporter family permease subunit	6.34	6
5UTR	EF_RS04790	DUF4828 domain-containing protein	8.14	7.8
5UTR	EF_RS00880	2%2C3-diphosphoglycerate-dependent phosphoglycerate mutase	8.94	8.6
5UTR	EF_RS14530	peptide deformylase	8.35	8.01
3UTR	EF_RS08940	HAMP domain-containing histidine kinase	8.5	8.16
5UTR	EF_RS01395	methylphosphotriester-DNA--protein-cysteine methyltransferase family protein	8.33	8
5UTR	EF_RS04380	putative sulfate exporter family transporter	8.07	7.74
5UTR	EF_RS16575	hypothetical protein	8.38	8.05
3UTR	EF_RS14705	hypothetical protein	11.5	11.17
3UTR	EF_RS05865	acetolactate decarboxylase	8.19	7.86
5UTR	EF_RS09105	50S ribosomal protein L19	7.74	7.41
5UTR	EF_RS02550	choloylglycine hydrolase	8.82	8.49
5UTR	EF_RS01160	L-lactate dehydrogenase	8.4	8.08
5UTR	EF_RS08850	site-specific integrase	6.74	6.42
5UTR	EF_RS11320	amino acid permease	9.59	9.27
5UTR	EF_RS12080	transcriptional regulator	11.28	10.96
3UTR	EF_RS13560	hypothetical protein	8.39	8.07
5UTR	EF_RS12505	redox-sensing transcriptional repressor Rex	7.77	7.45
5UTR	EF_RS00175	dUTP diphosphatase	9.58	9.26
5UTR	EF_RS03375	peptide chain release factor 3	10.07	9.75
5UTR	EF_RS11635	ComE operon protein 2	8.38	8.06
5UTR	EF_RS06600	cold-shock protein	10.81	10.49
5UTR	EF_RS10500	glycosyltransferase family 2 protein	8.04	7.73
5UTR	EF_RS00585	hypothetical protein	12.22	11.91
5UTR	EF_RS08380	DUF948 domain-containing protein	11.53	11.22
5UTR	EF_RS09800	GntR family transcriptional regulator	10.85	10.55
5UTR	EF_RS04310	DUF3899 domain-containing protein	8.22	7.92
5UTR	EF_RS07575	hypothetical protein	9.22	8.92
5UTR	EF_RS02280	superoxide dismutase	9.65	9.35
5UTR	EF_RS06415	GntR family transcriptional regulator	9.43	9.13
5UTR	EF_RS04815	PTS sugar transporter subunit IIB	9.48	9.19
5UTR	EF_RS03320	phosphotransferase family protein	8.12	7.83
5UTR	EF_RS15225	(deoxy)nucleoside triphosphate pyrophosphohydrolase	11.31	11.02
5UTR	EF_RS01865	HAMP domain-containing histidine kinase	6.97	6.68
5UTR	EF_RS09875	tRNA 2-thiouridine(34) synthase MnmA	10.9	10.61
5UTR	EF_RS12430	preprotein translocase subunit SecG	8.16	7.87
5UTR	EF_RS10300	TIGR00159 family protein	8.24	7.96
3UTR	EF_RS11000	plasmid mobilization relaxosome protein MobC	13.18	12.9
5UTR	EF_RS10045	hypothetical protein	11.59	11.32
5UTR	EF_RS05660	type B 50S ribosomal protein L31	7.87	7.6
5UTR	EF_RS08450	phosphate ABC transporter substrate-binding protein PstS	9.91	9.64
5UTR	EF_RS03210	UDP-N-acetylmuramoyl-L-alanyl-D-glutamate--L-lysine ligase	7.21	6.94
5UTR	EF_RS11285	hypothetical protein	8.87	8.6
3UTR	EF_RS10285	ECF-type riboflavin transporter substrate-binding protein	7.99	7.73
5UTR	EF_RS03545	hypothetical protein	9.5	9.24
5UTR	EF_RS04915	excinuclease ABC subunit UvrA	9.4	9.14
5UTR	EF_RS08065	hypothetical protein	8.33	8.08
5UTR	EF_RS08155	GNAT family N-acetyltransferase	8.72	8.47
5UTR	EF_RS09270	cation-translocating P-type ATPase	11.86	11.61
5UTR	EF_RS12825	recombination regulator RecX	9.62	9.37
5UTR	EF_RS08360	penicillin-binding protein	8.96	8.71
3UTR	EF_RS00890	ribose-5-phosphate isomerase RpiA	8.44	8.19
5UTR	EF_RS16555	hypothetical protein	8.78	8.54
3UTR	EF_RS04615	50S ribosomal protein L27	12.11	11.87
5UTR	EF_RS03125	lipoate--protein ligase	7.4	7.16
5UTR	EF_RS07650	NADH oxidase	11.1	10.86
5UTR	EF_RS10235	hypothetical protein	10.9	10.66
5UTR	EF_RS03640	ABC transporter permease subunit	11.98	11.74
5UTR	EF_RS04700	division/cell wall cluster transcriptional repressor MraZ	6.96	6.73
5UTR	EF_RS06520	DUF1211 domain-containing protein	7.79	7.56
5UTR	EF_RS13875	HAD family hydrolase	9.8	9.57
5UTR	EF_RS14735	acyl carrier protein	9.28	9.05
5UTR	EF_RS13720	hypothetical protein	6.62	6.4
5UTR	EF_RS11625	DNA polymerase III subunit delta	7.72	7.5
5UTR	EF_RS07200	hypothetical protein	10.07	9.85
3UTR	EF_RS06785	thioredoxin	7.36	7.14
5UTR	EF_RS13685	cell wall glycolipid biosynthesis glucosyltransferase BgsA	9.77	9.55
5UTR	EF_RS08050	hypothetical protein	9.44	9.23
5UTR	EF_RS00790	substrate-binding domain-containing protein	8.14	7.93
5UTR	EF_RS04480	ABC transporter ATP-binding protein	9.24	9.03
5UTR	EF_RS06315	serine/threonine protein phosphatase	8.69	8.48
5UTR	EF_RS13200	YqgQ family protein	9.38	9.17
3UTR	EF_RS12630	histidine phosphatase family protein	10.23	10.02
5UTR	EF_RS03170	uracil-DNA glycosylase	9.02	8.81
5UTR	EF_RS01990	pyroglutamyl-peptidase I	9.88	9.68
5UTR	EF_RS00840	phosphopentomutase	10.03	9.83
5UTR	EF_RS13520	50S ribosomal protein L33	8.3	8.1
5UTR	EF_RS06870	helix-turn-helix transcriptional regulator	9.66	9.46
5UTR	EF_RS04950	Cof-type HAD-IIB family hydrolase	7.37	7.18
5UTR	EF_RS14070	BglG family transcription antiterminator	7.46	7.27
5UTR	EF_RS02290	transcriptional regulator	8.55	8.36
5UTR	EF_RS04250	iron-containing alcohol dehydrogenase family protein	8.69	8.5
5UTR	EF_RS02745	potassium-transporting ATPase subunit KdpA	10.79	10.6
5UTR	EF_RS12640	methyltransferase domain-containing protein	9.06	8.88
5UTR	EF_RS10590	VOC family protein	9.44	9.26
5UTR	EF_RS01135	NAD-dependent protein deacylase	8.11	7.93
5UTR	EF_RS00210	Mini-ribonuclease 3	11.95	11.78
5UTR	EF_RS01960	serine protease	7.39	7.22
5UTR	EF_RS10930	helix-turn-helix transcriptional regulator	6.35	6.18
5UTR	EF_RS06785	thioredoxin	7.31	7.14
5UTR	EF_RS05695	ROK family protein	8.78	8.61
5UTR	EF_RS04360	DUF1304 domain-containing protein	11.6	11.44
5UTR	EF_RS04070	helix-turn-helix domain-containing protein	7.34	7.18
5UTR	EF_RS10420	glycosyltransferase	11.83	11.67
5UTR	EF_RS15635	DUF3114 domain-containing protein	7.88	7.72
3UTR	EF_RS13815	transcription elongation factor GreA	9.9	9.74
5UTR	EF_RS02180	LysM peptidoglycan-binding domain-containing protein	11.36	11.21
5UTR	EF_RS00570	restriction endonuclease	8.47	8.32
5UTR	EF_RS05475	2%2C3%2C4%2C5-tetrahydropyridine-2%2C6-dicarboxylate N-acetyltransferase	9.44	9.29
5UTR	EF_RS12670	CYTH domain-containing protein	7.71	7.56
5UTR	EF_RS16630	hypothetical protein	11.27	11.12
5UTR	EF_RS05165	galactokinase	11.52	11.37
5UTR	EF_RS15355	putative holin-like toxin	10.66	10.52
3UTR	EF_RS14750	DAK2 domain-containing protein	6.98	6.84
5UTR	EF_RS08505	YigZ family protein	7.66	7.52
5UTR	EF_RS10305	pyruvate:ferredoxin (flavodoxin) oxidoreductase	10.35	10.21
5UTR	EF_RS12410	F0F1 ATP synthase subunit A	9.2	9.06
5UTR	EF_RS14785	Stp1/IreP family PP2C-type Ser/Thr phosphatase	10.55	10.41
5UTR	EF_RS01040	translation initiation factor IF-1	12.06	11.93
3UTR	EF_RS12695	transcriptional regulator Spx	10.24	10.11
5UTR	EF_RS10250	hypothetical protein	6.17	6.04
5UTR	EF_RS15460	hypothetical protein	8.16	8.03
3UTR	EF_RS06600	cold-shock protein	10.62	10.49
5UTR	EF_RS14330	DinB family glutathione transferase	9.62	9.5
5UTR	EF_RS04800	Gfo/Idh/MocA family oxidoreductase	9.96	9.84
5UTR	EF_RS06035	hypothetical protein	7.87	7.75
5UTR	EF_RS13085	dTMP kinase	8.68	8.56
3UTR	EF_RS07480	hypothetical protein	9.56	9.44
5UTR	EF_RS03250	arginine repressor	12.69	12.57
5UTR	EF_RS07475	HU family DNA-binding protein	11.47	11.36
5UTR	EF_RS14625	hypothetical protein	3.96	3.85
5UTR	EF_RS00715	hypothetical protein	11.24	11.13
5UTR	EF_RS04450	16S rRNA (adenine(1518)-N(6)/adenine(1519)-N(6))-dimethyltransferase RsmA	9.07	8.96
5UTR	EF_RS05730	5'-nucleotidase C-terminal domain-containing protein	9.53	9.42
5UTR	EF_RS06370	hypothetical protein	11.79	11.68
5UTR	EF_RS12460	GtrA family protein	9.37	9.26
5UTR	EF_RS15235	helix-turn-helix transcriptional regulator	11.68	11.57
3UTR	EF_RS11610	30S ribosomal protein S20	10.37	10.27
3UTR	EF_RS15280	30S ribosomal protein S9	9.18	9.08
3UTR	EF_RS10385	hypothetical protein	10.12	10.02
5UTR	EF_RS04170	DNA polymerase I	9.86	9.77
5UTR	EF_RS06555	glycerol dehydrogenase	9.45	9.36
5UTR	EF_RS11655	16S rRNA (guanine(966)-N(2))-methyltransferase RsmD	10.13	10.04
5UTR	EF_RS11620	ketopantoate reductase family protein	7.73	7.64
3UTR	EF_RS00230	Veg family protein	6.66	6.57
5UTR	EF_RS02285	diaminopimelate epimerase	9.51	9.42
5UTR	EF_RS10270	glutamine--fructose-6-phosphate transaminase (isomerizing)	8.3	8.21
3UTR	EF_RS08725	GHKL domain-containing protein	8.94	8.85
3UTR	EF_RS02910	hypothetical protein	6.29	6.2
3UTR	EF_RS03215	polysaccharide biosynthesis protein	8.68	8.59
3UTR	EF_RS14525	30S ribosomal protein S15	10.9	10.81
3UTR	EF_RS03250	arginine repressor	12.66	12.57
5UTR	EF_RS12695	transcriptional regulator Spx	10.2	10.11
5UTR	EF_RS04465	methylglyoxal synthase	8.37	8.29
5UTR	EF_RS02610	recombinase family protein	7.46	7.38
5UTR	EF_RS08350	YdeI/OmpD-associated family protein	9.64	9.56
5UTR	EF_RS12690	adaptor protein MecA	8.04	7.96
3UTR	EF_RS01825	acyl-ACP thioesterase	9.84	9.76
5UTR	EF_RS03715	glycerophosphoryl diester phosphodiesterase membrane domain-containing protein	9.61	9.53
5UTR	EF_RS01430	beta-ketoacyl-ACP synthase II	9.89	9.82
5UTR	EF_RS04080	hypothetical protein	8.71	8.64
5UTR	EF_RS04555	PTS transporter subunit EIIC	9.2	9.13
5UTR	EF_RS13800	response regulator transcription factor	9.46	9.39
5UTR	EF_RS16620	hypothetical protein	10.97	10.9
5UTR	EF_RS12285	nucleoside hydrolase	9.73	9.67
5UTR	EF_RS00875	iron-containing alcohol dehydrogenase	8.81	8.75
5UTR	EF_RS11735	HD domain-containing protein	6.93	6.87
3UTR	EF_RS14930	WxL domain-containing protein	9.97	9.91
3UTR	EF_RS05290	DUF378 domain-containing protein	10.52	10.47
3UTR	EF_RS03855	GlsB/YeaQ/YmgE family stress response membrane protein	9.64	9.59
5UTR	EF_RS06070	Cof-type HAD-IIB family hydrolase	8.46	8.41
5UTR	EF_RS10565	hypothetical protein	10.65	10.6
5UTR	EF_RS15140	OsmC family protein	10.07	10.02
5UTR	EF_RS03365	AI-2E family transporter	10.26	10.21
5UTR	EF_RS13525	penicillin-binding protein 2	9.46	9.42
5UTR	EF_RS04785	metal-dependent transcriptional regulator	8.92	8.88
5UTR	EF_RS04940	aspartate 4-decarboxylase	7.76	7.73
5UTR	EF_RS12810	hypothetical protein	5.75	5.72
3UTR	EF_RS02215	o-succinylbenzoate synthase	10.33	10.3
5UTR	EF_RS02445	single-stranded DNA-binding protein	6.63	6.6
5UTR	EF_RS00230	Veg family protein	6.6	6.57
3UTR	EF_RS12530	YcjF family protein	8.83	8.8
5UTR	EF_RS03810	DUF1700 domain-containing protein	8.75	8.73
3UTR	EF_RS07345	RNA polymerase sigma factor RpoD	10.18	10.16
3UTR	EF_RS11450	GTPase Era	10.13	10.11
5UTR	EF_RS00770	type I pantothenate kinase	8.29	8.27
5UTR	EF_RS00180	DNA repair protein RadA	9.97	9.95
5UTR	EF_RS14730	ABC transporter ATP-binding protein	8.23	8.22
5UTR	EF_RS00550	C39 family peptidase	10.4	10.39
5UTR	EF_RS07480	hypothetical protein	9.45	9.44
3UTR	EF_RS08085	peptide-methionine (S)-S-oxide reductase MsrA	9.36	9.36
5UTR	EF_RS03070	hypothetical protein	7.38	7.39
5UTR	EF_RS00035	30S ribosomal protein S6	12.12	12.13
5UTR	EF_RS01425	enoyl-ACP reductase FabI	7.98	7.99
5UTR	EF_RS02340	ferrous iron transport protein B	9.19	9.2
5UTR	EF_RS15025	Rrf2 family transcriptional regulator	8.36	8.37
5UTR	EF_RS15790	TraB/GumN family protein	8.48	8.49
5UTR	EF_RS07705	helix-turn-helix transcriptional regulator	6.55	6.56
5UTR	EF_RS06655	helix-turn-helix domain-containing protein	10.11	10.12
5UTR	EF_RS12170	flavodoxin	9.4	9.41
5UTR	EF_RS13820	endolytic transglycosylase MltG	7.75	7.76
5UTR	EF_RS12580	helix-turn-helix transcriptional regulator	10.05	10.07
5UTR	EF_RS14915	insulinase family protein	10.73	10.75
3UTR	EF_RS02755	potassium-transporting ATPase subunit C	11.5	11.52
5UTR	EF_RS01690	hypothetical protein	8.82	8.84
5UTR	EF_RS00750	lipoprotein	9.58	9.6
5UTR	EF_RS03755	esterase family protein	9.71	9.74
3UTR	EF_RS05930	NADPH-dependent oxidoreductase	8.58	8.61
3UTR	EF_RS01425	enoyl-ACP reductase FabI	7.96	7.99
5UTR	EF_RS00065	adenylosuccinate synthase	8.04	8.07
5UTR	EF_RS08710	hypothetical protein	8.55	8.58
5UTR	EF_RS11510	winged helix-turn-helix transcriptional regulator	13.29	13.32
3UTR	EF_RS09510	cold-shock protein	9.96	9.99
5UTR	EF_RS15980	glucosyltransferase domain-containing protein	9.31	9.34
3UTR	EF_RS12145	flavocytochrome c	10.74	10.77
3UTR	EF_RS16460	PbsX family transcriptional regulator	9.33	9.37
5UTR	EF_RS10990	helix-turn-helix transcriptional regulator	9.45	9.49
3UTR	EF_RS09285	DUF3224 domain-containing protein	10.23	10.27
5UTR	EF_RS00455	ArgR family transcriptional regulator	6.89	6.93
5UTR	EF_RS04120	betaine/proline/choline family ABC transporter ATP-binding protein	9.5	9.54
5UTR	EF_RS07495	YitT family protein	8.21	8.25
5UTR	EF_RS11785	DUF3862 domain-containing protein	8.89	8.94
3UTR	EF_RS03560	L-cystine transporter	10.06	10.11
3UTR	EF_RS12860	50S ribosomal protein L7/L12	11.69	11.74
5UTR	EF_RS07895	glycerol-3-phosphate 1-O-acyltransferase PlsY	7.36	7.41
3UTR	EF_RS16515	ParA family protein	11.38	11.43
5UTR	EF_RS11275	glycoside hydrolase family 73 protein	8.06	8.11
5UTR	EF_RS12875	50S ribosomal protein L11	11.05	11.1
5UTR	EF_RS06635	alkylphosphonate utilization protein	8.7	8.76
5UTR	EF_RS04030	DEAD/DEAH box helicase	11.03	11.09
3UTR	EF_RS06400	hypothetical protein	8.57	8.63
5UTR	EF_RS04415	amino acid permease	7.78	7.84
5UTR	EF_RS01975	DUF308 domain-containing protein	11.06	11.12
3UTR	EF_RS15290	DNA starvation/stationary phase protection protein	10.39	10.45
5UTR	EF_RS03275	YlbF family regulator	10.58	10.64
5UTR	EF_RS07755	manganese-dependent inorganic pyrophosphatase	10.65	10.71
5UTR	EF_RS05810	regulatory phosphoprotein IreB	9.85	9.92
5UTR	EF_RS05320	ABC transporter ATP-binding protein	9.78	9.85
5UTR	EF_RS06005	glycoside hydrolase family 1 protein	10.54	10.61
3UTR	EF_RS08145	KH domain-containing protein	9.41	9.48
3UTR	EF_RS13875	HAD family hydrolase	9.5	9.57
5UTR	EF_RS04625	metallophosphoesterase	7.3	7.38
5UTR	EF_RS10970	aminoglycoside 6-adenylyltransferase	12.19	12.27
5UTR	EF_RS00365	MFS transporter	11.34	11.42
5UTR	EF_RS09810	NAD(P)/FAD-dependent oxidoreductase	10.7	10.78
5UTR	EF_RS15015	hypothetical protein	9.52	9.6
5UTR	EF_RS05290	DUF378 domain-containing protein	10.38	10.47
5UTR	EF_RS06250	PadR family transcriptional regulator	10.75	10.84
5UTR	EF_RS05655	transcription termination factor Rho	8.85	8.94
5UTR	EF_RS11335	RIP metalloprotease RseP	9.99	10.08
5UTR	EF_RS11565	MurR/RpiR family transcriptional regulator	8.89	8.98
5UTR	EF_RS16230	LsbB family leaderless bacteriocin	11.63	11.72
3UTR	EF_RS13175	DUF3042 family protein	10.79	10.88
3UTR	EF_RS04180	dephospho-CoA kinase	11.59	11.68
3UTR	EF_RS14550	30S ribosomal protein S4	8.07	8.16
3UTR	EF_RS08355	tyrosine--tRNA ligase	9.12	9.21
5UTR	EF_RS03360	GNAT family N-acetyltransferase	8.14	8.23
5UTR	EF_RS11885	FtsW/RodA/SpoVE family cell cycle protein	10.71	10.8
5UTR	EF_RS13560	hypothetical protein	7.97	8.07
3UTR	EF_RS08425	phosphate signaling complex protein PhoU	11.35	11.45
5UTR	EF_RS05700	CsbD family protein	8.68	8.79
5UTR	EF_RS16060	replication control protein PrgN	8.8	8.91
3UTR	EF_RS03725	cold-shock protein	10.98	11.09
3UTR	EF_RS08335	YneF family protein	9.57	9.68
5UTR	EF_RS00105	DUF956 family protein	10.57	10.68
5UTR	EF_RS11225	GNAT family N-acetyltransferase	7.95	8.06
5UTR	EF_RS13255	IS256-like element ISEf1 family transposase	8.01	8.13
5UTR	EF_RS03905	DUF960 domain-containing protein	7.37	7.49
5UTR	EF_RS09165	FUSC family protein	6.75	6.87
5UTR	EF_RS08035	NADP-dependent oxidoreductase	8.7	8.82
5UTR	EF_RS08140	hypothetical protein	9.43	9.55
5UTR	EF_RS12140	thymidine kinase	8.96	9.08
5UTR	EF_RS13115	membrane protein	9.04	9.16
3UTR	EF_RS00395	helix-turn-helix domain-containing protein	8.19	8.31
5UTR	EF_RS09145	MaoC family dehydratase N-terminal domain-containing protein	10.16	10.29
5UTR	EF_RS00580	helix-turn-helix transcriptional regulator	7.96	8.09
5UTR	EF_RS03740	acetyltransferase	8.45	8.58
5UTR	EF_RS08200	pyridoxal phosphate-dependent aminotransferase	9.2	9.33
5UTR	EF_RS13105	ABC transporter ATP-binding protein	10.95	11.08
3UTR	EF_RS13065	DNA replication initiation control protein YabA	8.06	8.19
5UTR	EF_RS13020	teichoic acid D-Ala incorporation-associated protein DltX	12.36	12.49
5UTR	EF_RS03775	TetR/AcrR family transcriptional regulator	7.87	8.01
5UTR	EF_RS15090	hypothetical protein	11.5	11.64
5UTR	EF_RS11685	YlaN family protein	10.2	10.34
5UTR	EF_RS15615	DUF951 domain-containing protein	11.24	11.38
5UTR	EF_RS03565	VOC family protein	8.16	8.31
5UTR	EF_RS07670	AraC family transcriptional regulator	7.42	7.57
5UTR	EF_RS14240	lipoprotein	7.35	7.5
5UTR	EF_RS13670	YkuJ family protein	9.14	9.29
3UTR	EF_RS08735	response regulator FsrA	8.91	9.07
3UTR	EF_RS12440	(4Fe-4S)-binding protein	9.76	9.92
5UTR	EF_RS07535	3-dehydroquinate synthase	12.3	12.46
5UTR	EF_RS09185	ATP-dependent Clp protease ATP-binding subunit ClpX	9.1	9.26
3UTR	EF_RS16435	type II toxin-antitoxin system RelE/ParE family toxin	8.64	8.8
3UTR	EF_RS07520	hypothetical protein	7.01	7.17
3UTR	EF_RS01960	serine protease	7.06	7.22
5UTR	EF_RS01115	TIGR00730 family Rossman fold protein	8.77	8.93
5UTR	EF_RS04570	helix-turn-helix transcriptional regulator	8.77	8.93
5UTR	EF_RS08930	Rossmann-like and DUF2520 domain-containing protein	10.86	11.02
3UTR	EF_RS03490	diacylglycerol kinase	9.55	9.71
3UTR	EF_RS13480	hypothetical protein	10.67	10.84
5UTR	EF_RS00450	ArgR family transcriptional regulator	6.84	7.01
5UTR	EF_RS03945	transcription antiterminator	10.9	11.07
3UTR	EF_RS16470	hypothetical protein	11.57	11.75
5UTR	EF_RS03270	PBP1A family penicillin-binding protein	9.7	9.88
5UTR	EF_RS11925	lipoprotein	9.85	10.03
3UTR	EF_RS15105	antiholin-like protein LrgB	8.97	9.15
3UTR	EF_RS14150	amidase	8.89	9.07
3UTR	EF_RS12115	uracil phosphoribosyltransferase	9.78	9.96
5UTR	EF_RS09440	DNA-3-methyladenine glycosylase	11.18	11.37
5UTR	EF_RS03685	ATP-dependent Clp endopeptidase proteolytic subunit ClpP	8.01	8.2
3UTR	EF_RS02525	PTS sugar transporter subunit IIC	8.79	8.98
3UTR	EF_RS05255	DUF805 domain-containing protein	8.36	8.55
5UTR	EF_RS05710	S-ribosylhomocysteine lyase	6.55	6.74
5UTR	EF_RS05735	YutD family protein	9.42	9.61
5UTR	EF_RS04245	ABC transporter permease subunit	10.42	10.62
3UTR	EF_RS14505	CHAP domain-containing protein	7.85	8.05
5UTR	EF_RS11605	inorganic phosphate transporter	8.08	8.28
5UTR	EF_RS09285	DUF3224 domain-containing protein	10.06	10.27
5UTR	EF_RS04510	uracil-DNA glycosylase	8.16	8.37
5UTR	EF_RS13915	NCS2 family permease	8.72	8.94
5UTR	EF_RS11220	elongation factor 4	10.02	10.24
3UTR	EF_RS00360	GlsB/YeaQ/YmgE family stress response membrane protein	10.14	10.36
5UTR	EF_RS05715	aspartate-semialdehyde dehydrogenase	8.76	8.99
5UTR	EF_RS08225	carbonic anhydrase family protein	10.45	10.68
5UTR	EF_RS13880	bifunctional folylpolyglutamate synthase/dihydrofolate synthase	8.7	8.93
5UTR	EF_RS03235	acyltransferase family protein	7.3	7.53
5UTR	EF_RS11695	translational GTPase TypA	9.27	9.5
3UTR	EF_RS13790	iron-sulfur cluster biosynthesis protein	9.47	9.7
3UTR	EF_RS03720	NUDIX hydrolase	8.84	9.08
5UTR	EF_RS11955	hypothetical protein	11.68	11.92
3UTR	EF_RS04580	nucleotide pyrophosphohydrolase	8.81	9.05
5UTR	EF_RS03800	phosphatase PAP2 family protein	10.08	10.32
3UTR	EF_RS05660	type B 50S ribosomal protein L31	7.35	7.6
3UTR	EF_RS09220	hypothetical protein	6.4	6.65
5UTR	EF_RS08495	PTS sugar transporter subunit IIB	7.78	8.03
5UTR	EF_RS13745	NAD(P)/FAD-dependent oxidoreductase	7.02	7.27
3UTR	EF_RS09850	DNA topoisomerase III	9.91	10.17
5UTR	EF_RS03855	GlsB/YeaQ/YmgE family stress response membrane protein	9.33	9.59
5UTR	EF_RS04185	transcriptional repressor NrdR	9.59	9.85
3UTR	EF_RS13865	cold-shock protein	9.52	9.78
3UTR	EF_RS13520	50S ribosomal protein L33	7.84	8.1
3UTR	EF_RS13515	site-specific integrase	9.3	9.56
3UTR	EF_RS11475	GatB/YqeY domain-containing protein	8.71	8.98
5UTR	EF_RS02000	MarR family transcriptional regulator	8.96	9.23
5UTR	EF_RS13835	gamma carbonic anhydrase family protein	10.36	10.63
5UTR	EF_RS07520	hypothetical protein	6.9	7.17
5UTR	EF_RS06465	thioredoxin-disulfide reductase	8.02	8.29
5UTR	EF_RS05265	endocarditis and biofilm-associated pilus tip protein EbpA	10.96	11.23
5UTR	EF_RS15580	response regulator transcription factor	10.35	10.62
5UTR	EF_RS02795	metal ABC transporter ATP-binding protein	11.29	11.57
5UTR	EF_RS14940	trehalose operon repressor	7.61	7.89
5UTR	EF_RS01130	hypothetical protein	9.11	9.39
5UTR	EF_RS06595	YdcF family protein	9.85	10.13
5UTR	EF_RS12445	cadmium-translocating P-type ATPase	9.81	10.1
5UTR	EF_RS10600	FUSC family protein	9.32	9.62
3UTR	EF_RS01480	dihydrofolate reductase	8.62	8.92
5UTR	EF_RS00500	ParB N-terminal domain-containing protein	9.14	9.44
5UTR	EF_RS14450	MurR/RpiR family transcriptional regulator	8.56	8.86
5UTR	EF_RS07500	nucleotide pyrophosphohydrolase	10.68	10.99
5UTR	EF_RS00330	Crp/Fnr family transcriptional regulator	7.29	7.6
3UTR	EF_RS05535	DNA-directed RNA polymerase subunit delta	8.94	9.25
5UTR	EF_RS00895	30S ribosomal protein S12	12.84	13.16
3UTR	EF_RS01990	pyroglutamyl-peptidase I	9.36	9.68
3UTR	EF_RS04515	phosphate acetyltransferase	7.29	7.61
5UTR	EF_RS05650	UDP-N-acetylglucosamine 1-carboxyvinyltransferase	9.03	9.36
5UTR	EF_RS03935	type II toxin-antitoxin system PemK/MazF family toxin	4.54	4.87
5UTR	EF_RS04640	Asp23/Gls24 family envelope stress response protein	9.09	9.42
5UTR	EF_RS07275	diaminopimelate decarboxylase	7.71	8.04
5UTR	EF_RS10510	YihY/virulence factor BrkB family protein	9.33	9.66
5UTR	EF_RS11480	30S ribosomal protein S21	9.03	9.36
5UTR	EF_RS12440	(4Fe-4S)-binding protein	9.59	9.92
5UTR	EF_RS08925	3-methyl-2-oxobutanoate hydroxymethyltransferase	12.54	12.88
5UTR	EF_RS05765	response regulator transcription factor	8.92	9.27
5UTR	EF_RS09120	Nramp family divalent metal transporter	9.84	10.19
5UTR	EF_RS07950	ribosome biogenesis GTPase YlqF	8.86	9.21
5UTR	EF_RS09130	TVP38/TMEM64 family protein	9.46	9.81
3UTR	EF_RS00765	glutamine-hydrolyzing GMP synthase	7.93	8.28
5UTR	EF_RS16030	hypothetical protein	8.69	9.05
5UTR	EF_RS04145	potassium transporter Kup	7.86	8.22
5UTR	EF_RS11175	hypothetical protein	7.91	8.27
3UTR	EF_RS07300	metal-sulfur cluster assembly factor	6.14	6.51
5UTR	EF_RS12770	GIY-YIG nuclease family protein	6.96	7.33
5UTR	EF_RS00085	PTS sugar transporter subunit IIB	8.22	8.59
3UTR	EF_RS06385	DUF2969 domain-containing protein	8	8.38
3UTR	EF_RS15780	50S ribosomal protein L34	9.23	9.61
3UTR	EF_RS12580	helix-turn-helix transcriptional regulator	9.69	10.07
5UTR	EF_RS00335	SDR family oxidoreductase	9.26	9.64
5UTR	EF_RS08290	CBS domain-containing protein	9.14	9.52
5UTR	EF_RS11675	pyruvate carboxylase	9.87	10.25
5UTR	EF_RS10790	MurR/RpiR family transcriptional regulator	8.99	9.38
5UTR	EF_RS06645	VanZ family protein	10.69	11.08
5UTR	EF_RS04425	hypothetical protein	6.6	6.99
5UTR	EF_RS05415	glutamate racemase	8.91	9.3
3UTR	EF_RS07430	ECF transporter S component	10.17	10.56
5UTR	EF_RS16010	hypothetical protein	3.47	3.86
5UTR	EF_RS15135	ATP-binding cassette domain-containing protein	7.99	8.38
5UTR	EF_RS00620	nucleotidyltransferase domain-containing protein	9.78	10.18
5UTR	EF_RS10605	GH92 family glycosyl hydrolase	8.89	9.3
3UTR	EF_RS10530	TetR/AcrR family transcriptional regulator	7.05	7.46
5UTR	EF_RS14050	substrate-binding domain-containing protein	6.87	7.28
5UTR	EF_RS14290	helix-turn-helix domain-containing protein	9.06	9.48
3UTR	EF_RS00305	Holliday junction branch migration DNA helicase RuvB	7.83	8.25
3UTR	EF_RS09445	replication-associated recombination protein A	7.84	8.26
5UTR	EF_RS04535	LacI family transcriptional regulator BopD	7.23	7.65
5UTR	EF_RS14145	histidine phosphatase family protein	8.34	8.76
5UTR	EF_RS09410	hypothetical protein	8.19	8.62
5UTR	EF_RS03035	aldo/keto reductase	10.41	10.85
5UTR	EF_RS03145	LacI family DNA-binding transcriptional regulator	7.33	7.77
3UTR	EF_RS14735	acyl carrier protein	8.61	9.05
5UTR	EF_RS03355	DUF402 domain-containing protein	6.05	6.49
5UTR	EF_RS14540	DNA alkylation repair protein	7.75	8.19
5UTR	EF_RS12835	GlsB/YeaQ/YmgE family stress response membrane protein	9.97	10.41
5UTR	EF_RS10430	ABC transporter permease	9.66	10.11
5UTR	EF_RS08610	branched-chain amino acid aminotransferase	6.91	7.36
5UTR	EF_RS01150	glucosaminidase domain-containing protein	8.66	9.11
5UTR	EF_RS05470	CBS domain-containing protein	9.16	9.62
5UTR	EF_RS04270	bifunctional acetaldehyde-CoA/alcohol dehydrogenase	9.69	10.15
5UTR	EF_RS04965	multidrug efflux MFS transporter	8.17	8.63
3UTR	EF_RS03645	excinuclease ABC subunit UvrB	8.18	8.64
3UTR	EF_RS09855	DUF1033 family protein	7.79	8.25
3UTR	EF_RS00480	YfcC family protein	7.85	8.32
3UTR	EF_RS03050	tyrosine--tRNA ligase	4.2	4.67
5UTR	EF_RS00110	DUF308 domain-containing protein	9.55	10.02
5UTR	EF_RS03225	dipeptidase PepV	9.5	9.98
5UTR	EF_RS07415	segregation/condensation protein A	8.15	8.63
5UTR	EF_RS14205	PucR family transcriptional regulator	7.51	7.99
5UTR	EF_RS09060	AAA family ATPase	9.56	10.05
5UTR	EF_RS06790	excinuclease ABC subunit UvrC	7.98	8.47
5UTR	EF_RS15495	FUSC family protein	7.87	8.37
3UTR	EF_RS13740	peptidylprolyl isomerase	8.58	9.08
3UTR	EF_RS14760	50S ribosomal protein L28	10.04	10.54
5UTR	EF_RS02300	MgtC/SapB family protein	7.67	8.17
5UTR	EF_RS14585	GNAT family N-acetyltransferase	7.86	8.37
3UTR	EF_RS04670	TlyA family rRNA (cytidine-2'-O)-methyltransferase	8.5	9.01
3UTR	EF_RS13670	YkuJ family protein	8.78	9.29
5UTR	EF_RS16185	sex pheromone inhibitor determinant	5.18	5.7
3UTR	EF_RS14480	hypothetical protein	6.24	6.76
5UTR	EF_RS04920	6-aminohexanoate-cyclic-dimer hydrolase	10.44	10.97
5UTR	EF_RS12635	tRNA (uridine(34)/cytosine(34)/5-carboxymethylaminomethyluridine(34)-2'-O)-methyltransferase TrmL	7.09	7.62
5UTR	EF_RS15110	antiholin-like murein hydrolase modulator LrgA	9.11	9.64
3UTR	EF_RS15170	tRNA-dihydrouridine synthase	8.37	8.9
3UTR	EF_RS16505	hypothetical protein	7.45	7.99
5UTR	EF_RS00565	hypothetical protein	7.89	8.43
5UTR	EF_RS11310	DEAD/DEAH box helicase family protein	9.89	10.44
3UTR	EF_RS16585	hypothetical protein	12.88	13.43
3UTR	EF_RS02735	hypothetical protein	8.86	9.41
3UTR	EF_RS14470	energy-coupled thiamine transporter ThiT	7.28	7.83
5UTR	EF_RS15295	DUF5105 domain-containing protein	9.81	10.36
5UTR	EF_RS01185	septum formation initiator family protein	8.4	8.96
3UTR	EF_RS06325	SprT family protein	10.32	10.89
3UTR	EF_RS04165	aldo/keto reductase	8.42	8.99
5UTR	EF_RS04955	DUF1361 domain-containing protein	7.15	7.72
5UTR	EF_RS14465	hypothetical protein	6.84	7.42
5UTR	EF_RS04395	hypothetical protein	7.65	8.23
3UTR	EF_RS02225	acyl-CoA synthetase	8.72	9.31
5UTR	EF_RS14400	glutamyl aminopeptidase	8.72	9.31
3UTR	EF_RS12990	DUF975 family protein	9.57	10.16
3UTR	EF_RS06840	glucose-6-phosphate isomerase	8.31	8.9
5UTR	EF_RS00280	5'-nucleotidase C-terminal domain-containing protein	8.03	8.63
5UTR	EF_RS15455	ImmA/IrrE family metallo-endopeptidase	8.92	9.53
3UTR	EF_RS11785	DUF3862 domain-containing protein	8.33	8.94
5UTR	EF_RS12685	competence protein ComA	5.25	5.86
3UTR	EF_RS10930	helix-turn-helix transcriptional regulator	5.57	6.18
3UTR	EF_RS02740	hypothetical protein	8.12	8.74
3UTR	EF_RS04135	helix-turn-helix transcriptional regulator	5.5	6.12
5UTR	EF_RS16205	IS6-like element IS1216 family transposase	6.9	7.52
3UTR	EF_RS12535	diacylglycerol kinase family lipid kinase	7.51	8.13
3UTR	EF_RS14910	insulinase family protein	10.57	11.19
5UTR	EF_RS08735	response regulator FsrA	8.44	9.07
5UTR	EF_RS09160	membrane protein	6.54	7.17
3UTR	EF_RS01435	3-hydroxyacyl-ACP dehydratase FabZ	9.65	10.28
3UTR	EF_RS05275	endocarditis and biofilm-associated pilus major subunit EbpC	11.03	11.68
5UTR	EF_RS00795	pyrimidine-nucleoside phosphorylase	8.91	9.57
5UTR	EF_RS11540	GMP reductase	7.41	8.07
3UTR	EF_RS12650	magnesium transporter	7.51	8.17
5UTR	EF_RS11305	DUF5590 domain-containing protein	10.35	11.01
3UTR	EF_RS09495	ferrochelatase	6.78	7.44
5UTR	EF_RS05935	helix-turn-helix domain-containing protein	9.11	9.78
3UTR	EF_RS15500	ATP-dependent Clp protease ATP-binding subunit	9.3	9.97
5UTR	EF_RS14550	30S ribosomal protein S4	7.48	8.16
5UTR	EF_RS13585	bis(5'-nucleosyl)-tetraphosphatase (symmetrical) YqeK	9.95	10.64
3UTR	EF_RS14520	polyribonucleotide nucleotidyltransferase	11.13	11.82
3UTR	EF_RS04995	50S ribosomal protein L32	9.55	10.24
5UTR	EF_RS03645	excinuclease ABC subunit UvrB	7.95	8.64
3UTR	EF_RS16040	DUF262 domain-containing protein	10.02	10.71
3UTR	EF_RS07475	HU family DNA-binding protein	10.66	11.36
3UTR	EF_RS16030	hypothetical protein	8.35	9.05
5UTR	EF_RS05555	DUF1273 domain-containing protein	7.14	7.84
3UTR	EF_RS14995	TIGR00282 family metallophosphoesterase	6.79	7.49
5UTR	EF_RS16445	sucrose-6-phosphate hydrolase	7.93	8.64
3UTR	EF_RS08100	DegV family protein	8.55	9.27
5UTR	EF_RS14300	serine/threonine transporter SstT	6.6	7.32
5UTR	EF_RS07695	catalase	8.54	9.26
3UTR	EF_RS05820	DUF1292 domain-containing protein	8.75	9.47
5UTR	EF_RS13815	transcription elongation factor GreA	9.01	9.74
5UTR	EF_RS15440	dihydroneopterin aldolase	9.27	10
3UTR	EF_RS13800	response regulator transcription factor	8.66	9.39
3UTR	EF_RS15015	hypothetical protein	8.87	9.6
5UTR	EF_RS16505	hypothetical protein	7.25	7.99
3UTR	EF_RS13820	endolytic transglycosylase MltG	7.02	7.76
3UTR	EF_RS04490	3D domain-containing protein	7.05	7.8
3UTR	EF_RS13490	DUF2513 domain-containing protein	13.01	13.76
5UTR	EF_RS10550	nucleoside deaminase	8.35	9.11
3UTR	EF_RS07645	transcriptional repressor	8.19	8.96
5UTR	EF_RS12210	selenium-dependent xanthine dehydrogenase	7.78	8.55
3UTR	EF_RS15390	NAD(P)/FAD-dependent oxidoreductase	9.75	10.52
5UTR	EF_RS02920	TetR/AcrR family transcriptional regulator	8.89	9.66
5UTR	EF_RS03190	YebC/PmpR family DNA-binding transcriptional regulator	7.22	7.99
3UTR	EF_RS11700	inositol monophosphatase family protein	7.31	8.09
5UTR	EF_RS06480	ABC transporter ATP-binding protein/permease	8.43	9.21
3UTR	EF_RS04400	response regulator transcription factor	8.31	9.1
3UTR	EF_RS11925	lipoprotein	9.24	10.03
3UTR	EF_RS00370	hypothetical protein	10.04	10.83
3UTR	EF_RS07780	CoA-binding protein	7.62	8.42
3UTR	EF_RS12430	preprotein translocase subunit SecG	7.07	7.87
3UTR	EF_RS04330	ATP-binding cassette domain-containing protein	10.07	10.87
5UTR	EF_RS06090	hypothetical protein	5.77	6.58
5UTR	EF_RS02530	2-dehydropantoate 2-reductase	8.54	9.35
5UTR	EF_RS15390	NAD(P)/FAD-dependent oxidoreductase	9.71	10.52
5UTR	EF_RS07655	NUDIX hydrolase	6.05	6.86
3UTR	EF_RS00815	BMP family protein	7.31	8.13
5UTR	EF_RS06760	ATP-binding cassette domain-containing protein	8.15	8.98
3UTR	EF_RS09105	50S ribosomal protein L19	6.58	7.41
3UTR	EF_RS14950	beta-phosphoglucomutase	7.66	8.51
3UTR	EF_RS01900	addiction module antitoxin	8.82	9.67
5UTR	EF_RS00195	glutamate--tRNA ligase	9.4	10.27
5UTR	EF_RS03370	HlyC/CorC family transporter	8.24	9.12
3UTR	EF_RS11365	Fe-S cluster assembly protein SufB	10.2	11.08
3UTR	EF_RS08315	Cys-tRNA(Pro) deacylase	6.98	7.87
5UTR	EF_RS04470	folate family ECF transporter S component	8.13	9.03
5UTR	EF_RS12425	alpha/beta fold hydrolase	9.04	9.94
5UTR	EF_RS13605	YqeG family HAD IIIA-type phosphatase	7.15	8.06
5UTR	EF_RS07340	DNA primase	8.42	9.35
3UTR	EF_RS05725	ribonuclease J	8.31	9.24
3UTR	EF_RS09465	acetate kinase	8.84	9.77
3UTR	EF_RS16645	putative holin-like toxin	4.47	5.4
5UTR	EF_RS11525	PLP-dependent aminotransferase family protein	8.84	9.77
3UTR	EF_RS13220	DUF805 domain-containing protein	7.89	8.82
5UTR	EF_RS04875	pyruvate%2C phosphate dikinase	9.31	10.25
3UTR	EF_RS00045	30S ribosomal protein S18	11.48	12.42
3UTR	EF_RS15415	type II toxin-antitoxin system PemK/MazF family toxin	5.31	6.25
5UTR	EF_RS05370	ATP-dependent helicase/deoxyribonuclease subunit B	10.79	11.73
5UTR	EF_RS12750	SMC family ATPase	8.94	9.88
3UTR	EF_RS05295	enterococcin EntV	10.63	11.57
5UTR	EF_RS10795	hypothetical protein	8.55	9.51
5UTR	EF_RS05790	permease	9.14	10.1
5UTR	EF_RS15480	PucR family transcriptional regulator	8.62	9.58
3UTR	EF_RS05475	2%2C3%2C4%2C5-tetrahydropyridine-2%2C6-dicarboxylate N-acetyltransferase	8.33	9.29
5UTR	EF_RS02655	50S ribosomal protein L32	8.18	9.14
5UTR	EF_RS08370	aminopeptidase P family protein	9.35	10.31
5UTR	EF_RS12610	QueT transporter family protein	9.68	10.64
5UTR	EF_RS03240	ABC transporter ATP-binding protein	8.11	9.09
5UTR	EF_RS13780	ABC transporter ATP-binding protein	7.68	8.66
5UTR	EF_RS11765	penicillin-binding protein	7.37	8.36
3UTR	EF_RS09665	hypothetical protein	7.43	8.42
5UTR	EF_RS12815	LCP family protein	7.27	8.28
3UTR	EF_RS00885	recombinase family protein	6.75	7.76
5UTR	EF_RS13885	YfhO family protein	8.2	9.21
5UTR	EF_RS14775	ribosome small subunit-dependent GTPase A	7.47	8.49
3UTR	EF_RS07465	30S ribosomal protein S1	7.22	8.24
5UTR	EF_RS15070	WxL domain-containing protein	10.4	11.43
3UTR	EF_RS07760	pyruvate formate lyase-activating protein	8.7	9.73
3UTR	EF_RS04695	DUF3397 domain-containing protein	5.23	6.27
5UTR	EF_RS15300	gluconokinase	8.28	9.32
3UTR	EF_RS13610	acetyl-CoA carboxylase carboxyl transferase subunit alpha	9.08	10.15
5UTR	EF_RS02335	ferrous iron transport protein A	7.39	8.46
5UTR	EF_RS15950	hypothetical protein	11.3	12.37
3UTR	EF_RS13920	hypothetical protein	10.35	11.43
5UTR	EF_RS05525	lipoate--protein ligase family protein	8.34	9.43
3UTR	EF_RS03575	DUF1003 domain-containing protein	6.86	7.95
3UTR	EF_RS15590	serine--tRNA ligase	8.83	9.93
3UTR	EF_RS01130	hypothetical protein	8.29	9.39
5UTR	EF_RS04990	DUF177 domain-containing protein	9.11	10.22
5UTR	EF_RS12620	CHAP domain-containing protein	8.39	9.5
3UTR	EF_RS16545	hypothetical protein	8.46	9.58
3UTR	EF_RS15005	recombinase RecA	7.51	8.63
3UTR	EF_RS12610	QueT transporter family protein	9.51	10.64
3UTR	EF_RS06635	alkylphosphonate utilization protein	7.62	8.76
5UTR	EF_RS00765	glutamine-hydrolyzing GMP synthase	7.14	8.28
3UTR	EF_RS03920	YjjG family noncanonical pyrimidine nucleotidase	7.53	8.68
3UTR	EF_RS06310	molecular chaperone DnaJ	7.39	8.54
5UTR	EF_RS05575	carboxypeptidase M32	11.09	12.24
3UTR	EF_RS13760	extracellular solute-binding protein	7.68	8.84
3UTR	EF_RS14660	signal recognition particle-docking protein FtsY	9.88	11.05
3UTR	EF_RS04575	hypothetical protein	8.73	9.9
3UTR	EF_RS00195	glutamate--tRNA ligase	9.1	10.27
3UTR	EF_RS05210	multidrug efflux MFS transporter EmeA	6.11	7.29
5UTR	EF_RS14000	hypothetical protein	12	13.18
3UTR	EF_RS14810	DNA-directed RNA polymerase subunit omega	8.04	9.25
3UTR	EF_RS06475	PepSY domain-containing protein	8.34	9.55
3UTR	EF_RS12935	CBS domain-containing protein	9.53	10.75
3UTR	EF_RS03910	50S ribosomal protein L25/general stress protein Ctc	6.43	7.65
5UTR	EF_RS05785	MBL fold metallo-hydrolase	8.18	9.41
5UTR	EF_RS14515	rod shape-determining protein MreC	9.36	10.59
3UTR	EF_RS11250	adenylosuccinate lyase	7.38	8.61
5UTR	EF_RS08135	ribonuclease Z	10.43	11.67
3UTR	EF_RS00220	NYN domain-containing protein	9.56	10.81
5UTR	EF_RS04290	mevalonate kinase	5.59	6.84
5UTR	EF_RS03560	L-cystine transporter	8.86	10.11
3UTR	EF_RS01205	ATP-dependent zinc metalloprotease FtsH	8.26	9.52
3UTR	EF_RS15385	FMN-binding protein	8.64	9.9
5UTR	EF_RS05620	DEAD/DEAH box helicase	8.58	9.86
3UTR	EF_RS11660	YlbG family protein	6.98	8.27
5UTR	EF_RS15630	16S rRNA (guanine(527)-N(7))-methyltransferase RsmG	8.74	10.03
3UTR	EF_RS01190	RNA-binding protein S1	8.27	9.57
3UTR	EF_RS07180	SH3 domain-containing protein	4.83	6.13
5UTR	EF_RS03585	LPXTG cell wall anchor domain-containing protein	6.05	7.36
5UTR	EF_RS10720	site-specific integrase	5.96	7.27
5UTR	EF_RS15380	FAD:protein FMN transferase	8.78	10.09
3UTR	EF_RS14460	peptidase C39 family protein	6.74	8.05
3UTR	EF_RS02815	TetR/AcrR family transcriptional regulator	7.83	9.15
5UTR	EF_RS09755	site-specific integrase	7.85	9.17
3UTR	EF_RS09880	DUF1831 domain-containing protein	5.92	7.24
3UTR	EF_RS15175	ABC transporter permease	7.11	8.43
3UTR	EF_RS01805	multidrug efflux SMR transporter	8.36	9.69
5UTR	EF_RS06295	heat-inducible transcriptional repressor HrcA	6.33	7.66
5UTR	EF_RS13855	DNA-dependent RNA polymerase auxiliary subunit epsilon family protein	9.13	10.46
3UTR	EF_RS05180	LacI family DNA-binding transcriptional regulator	7.42	8.75
3UTR	EF_RS14905	helix-turn-helix domain-containing protein	7.13	8.46
5UTR	EF_RS11690	DNA helicase RecQ	8.3	9.64
3UTR	EF_RS04195	primosomal protein DnaI	8.37	9.71
3UTR	EF_RS03370	HlyC/CorC family transporter	7.76	9.12
5UTR	EF_RS00320	alpha-glucosidase	8.97	10.33
5UTR	EF_RS16290	hypothetical protein	8.87	10.26
3UTR	EF_RS15335	AAA family ATPase	8.38	9.79
3UTR	EF_RS13840	multidrug efflux ABC transporter subunit EfrB	8.27	9.68
5UTR	EF_RS04035	holo-ACP synthase	4.13	5.56
3UTR	EF_RS08220	LysR family transcriptional regulator	8.52	9.95
3UTR	EF_RS08715	serine proteinase SprE	9.11	10.54
3UTR	EF_RS01065	50S ribosomal protein L17	10.3	11.75
5UTR	EF_RS07445	helix-turn-helix domain-containing protein	8.38	9.84
3UTR	EF_RS00910	elongation factor Tu	11.46	12.92
3UTR	EF_RS11770	SPFH domain-containing protein	7.79	9.26
5UTR	EF_RS05115	Nramp family divalent metal transporter	9.89	11.37
5UTR	EF_RS04730	undecaprenyldiphospho-muramoylpentapeptide beta-N-acetylglucosaminyltransferase	9.53	11.02
3UTR	EF_RS06095	LTA synthase family protein	8.96	10.47
3UTR	EF_RS03415	phosphoenolpyruvate--protein phosphotransferase	8.19	9.72
5UTR	EF_RS12320	TetR family transcriptional regulator	10.47	12
3UTR	EF_RS00565	hypothetical protein	6.89	8.43
5UTR	EF_RS00145	YfhO family protein	7.74	9.28
5UTR	EF_RS09455	hypothetical protein	5.19	6.74
3UTR	EF_RS07755	manganese-dependent inorganic pyrophosphatase	9.16	10.71
3UTR	EF_RS11330	proline--tRNA ligase	8.55	10.1
3UTR	EF_RS13540	peptidoglycan binding domain-containing protein	5.53	7.08
5UTR	EF_RS01165	aminoacyl-tRNA hydrolase	9.48	11.04
5UTR	EF_RS10265	aminoacyltransferase	8.52	10.08
3UTR	EF_RS12925	preprotein translocase subunit SecE	6.83	8.39
5UTR	EF_RS14250	choloylglycine hydrolase family protein	5.07	6.65
5UTR	EF_RS15505	CtsR family transcriptional regulator	7.7	9.29
5UTR	EF_RS01670	hypothetical protein	7.24	8.83
5UTR	EF_RS07665	GNAT family N-acetyltransferase	5.55	7.14
3UTR	EF_RS10260	hypothetical protein	7.15	8.74
5UTR	EF_RS00540	ATP-binding protein	7.14	8.73
5UTR	EF_RS11235	ATP-dependent chaperone ClpB	9.96	11.56
5UTR	EF_RS12520	glycine betaine/L-proline ABC transporter ATP-binding protein	10.13	11.73
3UTR	EF_RS09355	phosphopyruvate hydratase	7.89	9.51
5UTR	EF_RS04495	GNAT family N-acetyltransferase	6.81	8.44
3UTR	EF_RS12375	F0F1 ATP synthase subunit epsilon	7.62	9.25
3UTR	EF_RS13860	ribonuclease J	7.52	9.18
3UTR	EF_RS07335	cation-translocating P-type ATPase	7.41	9.08
3UTR	EF_RS15200	PTS system mannose/fructose/sorbose family transporter subunit IID	5.23	6.9
5UTR	EF_RS15050	RNA polymerase sigma factor	8.95	10.64
5UTR	EF_RS06410	2-hydroxyacyl-CoA dehydratase	8.74	10.43
5UTR	EF_RS09240	glycerol kinase GlpK	9.39	11.11
5UTR	EF_RS03675	PEP phosphonomutase	9.94	11.67
3UTR	EF_RS05700	CsbD family protein	7.03	8.79
5UTR	EF_RS05545	PBP1A family penicillin-binding protein	7.71	9.47
3UTR	EF_RS12120	serine hydroxymethyltransferase	8.41	10.17
5UTR	EF_RS01885	ankyrin repeat domain-containing protein	8.88	10.66
3UTR	EF_RS14475	PepSY domain-containing protein	8.15	9.94
5UTR	EF_RS03765	ABC transporter ATP-binding protein	10.96	12.76
5UTR	EF_RS11900	fibrinogen-binding MSCRAMM adhesin Fss2	9.95	11.77
3UTR	EF_RS12965	FAD-dependent oxidoreductase	7.85	9.67
3UTR	EF_RS12305	VOC family protein	7.69	9.53
5UTR	EF_RS03400	ATP-dependent Clp protease ATP-binding subunit	7.79	9.66
5UTR	EF_RS10380	IS256-like element ISEf1 family transposase	6.39	8.26
5UTR	EF_RS10615	sensor histidine kinase	7.01	8.89
5UTR	EF_RS07320	PRD domain-containing protein	6.13	8.02
5UTR	EF_RS07775	DNA topoisomerase IV subunit B	8.22	10.12
3UTR	EF_RS04045	type II toxin-antitoxin system PemK/MazF family toxin	7.64	9.55
5UTR	EF_RS03380	DUF3290 domain-containing protein	8.33	10.25
5UTR	EF_RS09740	helix-turn-helix transcriptional regulator	8.29	10.21
5UTR	EF_RS09365	phosphoglycerate kinase	8.55	10.48
5UTR	EF_RS01820	IS256-like element ISEf1 family transposase	6.46	8.39
3UTR	EF_RS08375	YtxH domain-containing protein	7.51	9.44
5UTR	EF_RS11845	CDP-glycerol glycerophosphotransferase family protein	5.96	7.89
5UTR	EF_RS04105	ABC transporter permease	8.31	10.25
5UTR	EF_RS03175	MATE family efflux transporter	6.58	8.56
5UTR	EF_RS10440	IS256-like element ISEf1 family transposase	6.28	8.26
3UTR	EF_RS00490	winged helix-turn-helix transcriptional regulator	7.22	9.2
5UTR	EF_RS07865	iron-containing alcohol dehydrogenase	7	9
5UTR	EF_RS09375	SorC family transcriptional regulator	5.45	7.45
3UTR	EF_RS02280	superoxide dismutase	7.32	9.35
5UTR	EF_RS14045	ribokinase	7.05	9.1
3UTR	EF_RS16210	quaternary ammonium compound efflux SMR transporter QacH	6.3	8.37
3UTR	EF_RS08300	cold shock domain-containing protein	6.02	8.12
5UTR	EF_RS07595	ABC-F family ATP-binding cassette domain-containing protein	8.87	10.97
5UTR	EF_RS07930	type I DNA topoisomerase	7.19	9.29
5UTR	EF_RS14105	DNA mismatch repair protein MutS	4.92	7.05
3UTR	EF_RS15605	DUF1129 domain-containing protein	6.68	8.82
5UTR	EF_RS05840	sensor histidine kinase	6.65	8.8
5UTR	EF_RS02900	IS256-like element ISEf1 family transposase	5.92	8.08
5UTR	EF_RS12865	50S ribosomal protein L10	9.9	12.12
5UTR	EF_RS06825	ABC-F type ribosomal protection protein	5.32	7.55
5UTR	EF_RS01545	helix-turn-helix transcriptional regulator	10.78	13.01
5UTR	EF_RS15345	putative holin-like toxin	5.88	8.12
3UTR	EF_RS15355	putative holin-like toxin	8.27	10.52
3UTR	EF_RS11860	ABC transporter substrate-binding protein	8.88	11.13
5UTR	EF_RS05665	teichoic acid biosynthesis protein TagB	5.15	7.43
3UTR	EF_RS15345	putative holin-like toxin	5.81	8.12
5UTR	EF_RS08945	response regulator transcription factor	7.01	9.33
3UTR	EF_RS00505	ParB N-terminal domain-containing protein	5.53	7.9
5UTR	EF_RS00925	30S ribosomal protein S10	11.78	14.16
5UTR	EF_RS14645	YitT family protein	5.2	7.61
5UTR	EF_RS01965	5-methyltetrahydropteroyltriglutamate--homocysteine S-methyltransferase	6.44	8.89
5UTR	EF_RS02820	cobalt transporter	7.58	10.1
5UTR	EF_RS11405	30S ribosomal protein S2	9.59	12.13
5UTR	EF_RS04340	translation initiation factor IF-3	7.14	9.73
5UTR	EF_RS03910	50S ribosomal protein L25/general stress protein Ctc	4.96	7.65
3UTR	EF_RS09810	NAD(P)/FAD-dependent oxidoreductase	8.08	10.78
5UTR	EF_RS02695	family 31 glucosidase	6.84	9.58
3UTR	EF_RS14780	serine/threonine protein kinase IreK	6.76	9.52
5UTR	EF_RS05385	phenylalanine--tRNA ligase subunit alpha	8.64	11.45
3UTR	EF_RS06675	peptidase T	7.42	10.23
3UTR	EF_RS07380	PTS sugar transporter subunit IIC	7.36	10.18
3UTR	EF_RS05345	hypothetical protein	5.47	8.3
5UTR	EF_RS15205	sigma 54-interacting transcriptional regulator	5.65	8.52
3UTR	EF_RS14205	PucR family transcriptional regulator	5.04	7.99
3UTR	EF_RS00545	hypothetical protein	7.27	10.24
5UTR	EF_RS00920	class I SAM-dependent methyltransferase	4.42	7.39
5UTR	EF_RS11325	PolC-type DNA polymerase III	7.13	10.15
5UTR	EF_RS03390	lipoprotein	6.37	9.45
5UTR	EF_RS15410	AbrB family transcriptional regulator	3.19	6.34
5UTR	EF_RS11215	helix-turn-helix transcriptional regulator	7.7	10.89
5UTR	EF_RS09840	cytochrome ubiquinol oxidase subunit I	7.76	10.97
5UTR	EF_RS00605	hypothetical protein	9.42	12.75
5UTR	EF_RS07430	ECF transporter S component	7.05	10.56
5UTR	EF_RS00250	hypothetical protein	5.42	9.02
5UTR	EF_RS00425	PTS sugar transporter subunit IIC	5.52	9.34
5UTR	EF_RS07630	MFS transporter	3.63	7.48
5UTR	EF_RS06120	ribosome maturation factor RimP	5.87	9.73
5UTR	EF_RS12540	helix-turn-helix domain-containing protein	4.68	8.62
5UTR	EF_RS07860	BMC domain-containing protein	3.93	7.9
5UTR	EF_RS15315	DNA-directed RNA polymerase subunit beta	7.6	11.58
5UTR	EF_RS13930	hypothetical protein	7.27	11.27
5UTR	EF_RS11740	arginine--tRNA ligase	6.74	10.99
5UTR	EF_RS01495	CopY/TcrY family copper transport repressor	9.22	13.62
5UTR	EF_RS05540	CTP synthase	5.31	10.21
5UTR	EF_RS00515	reactive intermediate/imine deaminase	4.24	9.22
5UTR	EF_RS01800	multidrug resistance protein SMR	5.87	10.88
3UTR	EF_RS14620	YueI family protein	4	9.05
5UTR	EF_RS11710	voltage-gated chloride channel family protein	4.84	9.91
5UTR	EF_RS13960	hypothetical protein	4.53	9.63
5UTR	EF_RS12880	ABC-F type ribosomal protection protein Lsa(A)	5.43	10.53
3UTR	EF_RS16625	hypothetical protein	4.26	9.47
5UTR	EF_RS06660	alanine--tRNA ligase	6.59	11.83
5UTR	EF_RS14680	transporter	3.32	8.79
5UTR	EF_RS06285	magnesium-translocating P-type ATPase	3.68	9.52
5UTR	EF_RS13110	ECF transporter S component	5.55	11.39
5UTR	EF_RS11265	xanthine phosphoribosyltransferase	3.67	9.52
5UTR	EF_RS14315	hypothetical protein	2.7	8.57
5UTR	EF_RS01815	lytic polysaccharide monooxygenase	2.69	8.98
5UTR	EF_RS13150	energy coupling factor transporter S component ThiW	5.47	12.2
5UTR	EF_RS14340	EF3023 family LPXTG-anchored polysaccharide lyase	4.54	11.83
5UTR	EF_RS07875	EutP/PduV family microcompartment system protein	6.55	13.85

## Sheet: E. faecium
Feature	locus	product	relative position UTR	relative position CDS
5UTR	EFAU004_RS01165	tRNA guanosine(34) transglycosylase Tgt	11.89	4.88
5UTR	EFAU004_RS08815	ABC transporter ATP-binding protein	16.02	9.03
5UTR	EFAU004_RS15890	hypothetical protein	12.97	6.11
5UTR	EFAU004_RS02625	5-bromo-4-chloroindolyl phosphate hydrolysis family protein	11.83	5.11
5UTR	EFAU004_RS12565	ABC-F family ATP-binding cassette domain-containing protein	14.59	8.34
5UTR	EFAU004_RS15605	hypothetical protein	14.21	8.17
5UTR	EFAU004_RS02965	class A sortase	13.48	7.57
5UTR	EFAU004_RS11015	DNA-dependent RNA polymerase auxiliary subunit epsilon family protein	12.8	7.61
5UTR	EFAU004_RS13585	PTS fructose transporter subunit IIA	13.47	9.22
3UTR	EFAU004_RS01445	helix-turn-helix transcriptional regulator	10.79	6.71
5UTR	EFAU004_RS12945	glycosyl hydrolase	13.19	9.48
5UTR	EFAU004_RS06885	oxidoreductase	13.04	9.35
5UTR	EFAU004_RS07830	DUF1149 family protein	13.77	10.23
5UTR	EFAU004_RS09130	DUF2087 domain-containing protein	13.01	9.48
5UTR	EFAU004_RS12550	replication-associated recombination protein A	12.29	8.82
5UTR	EFAU004_RS01155	cation-translocating P-type ATPase	13.38	9.94
3UTR	EFAU004_RS05070	enoyl-ACP reductase FabI	14.01	10.59
5UTR	EFAU004_RS01240	IclR family transcriptional regulator	15.22	11.87
5UTR	EFAU004_RS09800	IS30 family transposase	12.05	8.71
5UTR	EFAU004_RS04970	cysteine synthase A	15.99	12.71
5UTR	EFAU004_RS12795	PBP1A family penicillin-binding protein	13.68	10.45
5UTR	EFAU004_RS11095	fructosamine kinase family protein	12.43	9.23
5UTR	EFAU004_RS10855	DNA/RNA non-specific endonuclease	14.14	10.99
5UTR	EFAU004_RS03655	SulP family inorganic anion transporter	12.55	9.43
5UTR	EFAU004_RS01935	heavy metal-binding domain-containing protein	13.14	10.04
5UTR	EFAU004_RS04865	GNAT family N-acetyltransferase	12.95	9.96
5UTR	EFAU004_RS09870	glycosyltransferase family 2 protein	15.95	12.96
5UTR	EFAU004_RS05595	Gfo/Idh/MocA family oxidoreductase	13.22	10.24
5UTR	EFAU004_RS02675	DUF1831 domain-containing protein	11.69	8.8
5UTR	EFAU004_RS10075	Nramp family divalent metal transporter	13.1	10.24
5UTR	EFAU004_RS02065	multidrug efflux MFS transporter	12.1	9.28
5UTR	EFAU004_RS02215	AI-2E family transporter	14.25	11.46
5UTR	EFAU004_RS06475	response regulator transcription factor	13.49	10.74
5UTR	EFAU004_RS04825	formate--tetrahydrofolate ligase	15.15	12.45
5UTR	EFAU004_RS13525	response regulator transcription factor	10.56	7.86
3UTR	EFAU004_RS10485	Trk family potassium uptake protein	12.44	9.74
5UTR	EFAU004_RS07815	rhodanese-related sulfurtransferase	15.69	13.03
5UTR	EFAU004_RS12170	IS30 family transposase	12.18	9.53
5UTR	EFAU004_RS01520	DUF4767 domain-containing protein	13.66	11.05
5UTR	EFAU004_RS06960	serine hydrolase	15.82	13.24
5UTR	EFAU004_RS01100	YhgE/Pip domain-containing protein	12.29	9.73
5UTR	EFAU004_RS11010	multidrug efflux ABC transporter subunit EfrA	12.68	10.12
5UTR	EFAU004_RS12115	CPBP family intramembrane metalloprotease	10.8	8.28
5UTR	EFAU004_RS07680	site-specific integrase	8.35	5.86
5UTR	EFAU004_RS13100	peptidoglycan binding domain-containing protein	12.99	10.52
5UTR	EFAU004_RS09465	hypothetical protein	11.91	9.45
5UTR	EFAU004_RS14805	hypothetical protein	11.41	8.95
5UTR	EFAU004_RS04725	IS30 family transposase	12.17	9.71
5UTR	EFAU004_RS09725	acylphosphatase	11.79	9.35
5UTR	EFAU004_RS10225	DEAD/DEAH box helicase family protein	11.23	8.79
5UTR	EFAU004_RS05905	SGNH/GDSL hydrolase family protein	12.95	10.54
5UTR	EFAU004_RS06030	YfcC family protein	13.76	11.35
5UTR	EFAU004_RS03820	cell division protein FtsA	12.89	10.49
5UTR	EFAU004_RS11675	mannose-6-phosphate isomerase%2C class I	14.59	12.19
3UTR	EFAU004_RS08585	sugar transporter	14.08	11.68
5UTR	EFAU004_RS00375	pyrimidine-nucleoside phosphorylase	13.89	11.5
5UTR	EFAU004_RS03025	LacI family DNA-binding transcriptional regulator	12.56	10.18
3UTR	EFAU004_RS12625	phosphotransferase family protein	10.49	8.12
5UTR	EFAU004_RS00710	YueI family protein	12.67	10.32
5UTR	EFAU004_RS09685	hypothetical protein	13.23	10.88
5UTR	EFAU004_RS10965	IS30 family transposase	12.41	10.08
5UTR	EFAU004_RS07040	type I methionyl aminopeptidase	15.47	13.16
5UTR	EFAU004_RS09495	hypothetical protein	13.6	11.29
5UTR	EFAU004_RS08650	RIP metalloprotease RseP	10.96	8.66
5UTR	EFAU004_RS01815	NCS2 family permease	11.43	9.17
5UTR	EFAU004_RS15395	transposase	11.93	9.68
5UTR	EFAU004_RS08720	arginine deiminase	14.28	12.04
5UTR	EFAU004_RS09135	site-specific integrase	10.06	7.85
5UTR	EFAU004_RS03285	flavocytochrome c	12.06	9.86
5UTR	EFAU004_RS03845	DivIVA domain-containing protein	12.69	10.51
5UTR	EFAU004_RS05770	hypothetical protein	10.8	8.62
5UTR	EFAU004_RS11510	prolyl-tRNA synthetase associated domain-containing protein	10.59	8.41
5UTR	EFAU004_RS12120	PTS sugar transporter subunit IIC	11.35	9.17
5UTR	EFAU004_RS09470	SdpI family protein	12.13	9.96
5UTR	EFAU004_RS07710	flippase-like domain-containing protein	12.08	9.94
5UTR	EFAU004_RS15230	hypothetical protein	11.39	9.25
5UTR	EFAU004_RS00685	ribonuclease III	11.84	9.72
5UTR	EFAU004_RS05765	alpha/beta fold hydrolase	11.89	9.77
5UTR	EFAU004_RS14780	hypothetical protein	8.91	6.8
5UTR	EFAU004_RS01550	DUF998 domain-containing protein	11.7	9.6
5UTR	EFAU004_RS10435	DNA-directed RNA polymerase subunit delta	12.42	10.32
5UTR	EFAU004_RS11820	nicotinate phosphoribosyltransferase	13.3	11.22
5UTR	EFAU004_RS02730	methylated-DNA--[protein]-cysteine S-methyltransferase	11.23	9.18
5UTR	EFAU004_RS03230	tRNA (adenosine(37)-N6)-threonylcarbamoyltransferase complex ATPase subunit type 1 TsaE	13.58	11.53
5UTR	EFAU004_RS08900	IS30 family transposase	12.29	10.24
5UTR	EFAU004_RS07675	IS30 family transposase	12.17	10.13
5UTR	EFAU004_RS14140	peptide-methionine (S)-S-oxide reductase MsrA	14.44	12.41
5UTR	EFAU004_RS02410	LysM peptidoglycan-binding domain-containing protein	12.45	10.42
5UTR	EFAU004_RS04860	hypothetical protein	7.86	5.86
5UTR	EFAU004_RS06850	hypothetical protein	15.5	13.5
5UTR	EFAU004_RS01600	PTS sugar transporter subunit IIC	11.55	9.57
5UTR	EFAU004_RS10230	PTS sugar transporter subunit IIB	12.72	10.75
5UTR	EFAU004_RS09395	30S ribosomal protein S16	11.76	9.8
5UTR	EFAU004_RS04305	penicillin-binding protein 4	13.63	11.67
5UTR	EFAU004_RS04980	IS30 family transposase	12.02	10.07
5UTR	EFAU004_RS14530	hypothetical protein	15.09	13.15
5UTR	EFAU004_RS08330	ClC family H(+)/Cl(-) exchange transporter	12.71	10.77
5UTR	EFAU004_RS11685	extradiol dioxygenase	12.18	10.24
5UTR	EFAU004_RS11465	aminoglycoside N-acetyltransferase AAC(6')-Ii	11.96	10.03
5UTR	EFAU004_RS15865	hypothetical protein	11.43	9.5
3UTR	EFAU004_RS12865	polysaccharide biosynthesis protein	11.13	9.21
5UTR	EFAU004_RS02610	glucose transporter GlcU	11.28	9.37
5UTR	EFAU004_RS11770	GntR family transcriptional regulator	12.78	10.87
5UTR	EFAU004_RS00950	hypothetical protein	12.59	10.69
5UTR	EFAU004_RS02915	diacylglycerol kinase family lipid kinase	13.33	11.43
5UTR	EFAU004_RS06065	transcriptional repressor	9.77	7.88
5UTR	EFAU004_RS13420	glycoside hydrolase family 73 protein	12.14	10.25
5UTR	EFAU004_RS01805	glyoxalase	13.89	12.02
5UTR	EFAU004_RS15450	CAAX amino protease	9.98	8.11
5UTR	EFAU004_RS13055	hypoxanthine phosphoribosyltransferase	13.49	11.62
5UTR	EFAU004_RS08645	proline--tRNA ligase	14.58	12.72
5UTR	EFAU004_RS09425	DUF523 domain-containing protein	11.22	9.36
5UTR	EFAU004_RS09665	DUF5590 domain-containing protein	13.79	11.94
5UTR	EFAU004_RS08510	ABC transporter permease subunit	13.21	11.37
5UTR	EFAU004_RS01330	GntR family transcriptional regulator	10.86	9.03
5UTR	EFAU004_RS10380	ArgE/DapE family deacylase	16.39	14.57
5UTR	EFAU004_RS07605	peptidyl-prolyl cis-trans isomerase	13.33	11.52
5UTR	EFAU004_RS10605	NAD(P)/FAD-dependent oxidoreductase	13.67	11.86
5UTR	EFAU004_RS01665	DUF1622 domain-containing protein	9.11	7.31
5UTR	EFAU004_RS03245	exodeoxyribonuclease III	12.21	10.41
5UTR	EFAU004_RS05530	5-(carboxyamino)imidazole ribonucleotide synthase	12.15	10.35
3UTR	EFAU004_RS02530	hypothetical protein	11.95	10.15
3UTR	EFAU004_RS12505	histidine--tRNA ligase	14.12	12.32
5UTR	EFAU004_RS01345	NAD(P)H-hydrate dehydratase	12.99	11.2
5UTR	EFAU004_RS14865	tetracycline resistance determinant leader peptide	6.91	5.12
5UTR	EFAU004_RS13495	zinc-binding alcohol dehydrogenase family protein	13.94	12.15
5UTR	EFAU004_RS03240	exonuclease	10.9	9.13
5UTR	EFAU004_RS01005	DUF960 domain-containing protein	10.55	8.79
5UTR	EFAU004_RS01380	DUF4479 domain-containing protein	11.32	9.56
5UTR	EFAU004_RS08895	carboxymuconolactone decarboxylase family protein	12.99	11.23
5UTR	EFAU004_RS10820	helix-turn-helix domain-containing protein	9.58	7.83
5UTR	EFAU004_RS11845	hypothetical protein	11.22	9.5
5UTR	EFAU004_RS02240	hypothetical protein	10.94	9.23
5UTR	EFAU004_RS05200	YxeA family protein	15.22	13.51
5UTR	EFAU004_RS05290	heavy metal translocating P-type ATPase	13.81	12.11
3UTR	EFAU004_RS01055	AarF/ABC1/UbiB kinase family protein	13.53	11.84
5UTR	EFAU004_RS01755	BglG family transcription antiterminator	8.29	6.6
5UTR	EFAU004_RS07985	hypothetical protein	12.98	11.32
5UTR	EFAU004_RS13500	tRNA-dihydrouridine synthase	11.44	9.79
5UTR	EFAU004_RS02435	hypothetical protein	12.53	10.88
5UTR	EFAU004_RS03020	hypothetical protein	9.17	7.53
5UTR	EFAU004_RS13415	MarR family transcriptional regulator	13.7	12.08
3UTR	EFAU004_RS07790	UDP-N-acetylmuramate--L-alanine ligase	13.79	12.18
5UTR	EFAU004_RS05985	ribosome biogenesis GTPase Der	13.76	12.15
5UTR	EFAU004_RS12245	glucosamine-6-phosphate deaminase	14.78	13.17
5UTR	EFAU004_RS02655	peptidase M13	13.59	11.99
5UTR	EFAU004_RS10555	excinuclease ABC subunit UvrC	14.78	13.18
5UTR	EFAU004_RS12260	MFS transporter	11.84	10.24
5UTR	EFAU004_RS08685	ArgR family transcriptional regulator	11.59	9.99
5UTR	EFAU004_RS14800	hypothetical protein	13.44	11.84
5UTR	EFAU004_RS12510	aldo/keto reductase	14.06	12.47
5UTR	EFAU004_RS14990	hypothetical protein	9.16	7.58
5UTR	EFAU004_RS13560	GntR family transcriptional regulator	10.18	8.6
5UTR	EFAU004_RS01845	MarR family transcriptional regulator	12.49	10.91
3UTR	EFAU004_RS04860	hypothetical protein	7.43	5.86
5UTR	EFAU004_RS00115	DUF308 domain-containing protein	14.97	13.4
5UTR	EFAU004_RS07995	Vat family streptogramin A O-acetyltransferase	14.97	13.4
5UTR	EFAU004_RS03530	dTMP kinase	10.77	9.21
5UTR	EFAU004_RS05070	enoyl-ACP reductase FabI	12.14	10.59
5UTR	EFAU004_RS10070	YneF family protein	10.98	9.43
5UTR	EFAU004_RS02480	hypothetical protein	14.23	12.69
5UTR	EFAU004_RS06910	N-acetylneuraminate synthase	14.24	12.71
5UTR	EFAU004_RS08670	UMP kinase	14.47	12.94
5UTR	EFAU004_RS07655	hypothetical protein	11.22	9.69
5UTR	EFAU004_RS09400	NAD(P)H-dependent oxidoreductase	15.05	13.52
5UTR	EFAU004_RS00995	HlyC/CorC family transporter	14.39	12.87
5UTR	EFAU004_RS08485	RNase adapter RapZ	11.97	10.45
5UTR	EFAU004_RS10145	daptomycin-sensing surface protein LiaX	13.63	12.11
5UTR	EFAU004_RS05035	GTPase ObgE	14.1	12.59
5UTR	EFAU004_RS11185	phosphatidylglycerophosphatase A	11.67	10.16
5UTR	EFAU004_RS09905	tyrosine protein kinase	13.67	12.17
5UTR	EFAU004_RS02045	GNAT family N-acetyltransferase	10.86	9.36
5UTR	EFAU004_RS06095	DUF368 domain-containing protein	11.98	10.48
5UTR	EFAU004_RS08210	DUF3796 domain-containing protein	11.51	10.02
5UTR	EFAU004_RS01525	IS30 family transposase	11.8	10.31
5UTR	EFAU004_RS08325	DNA helicase PcrA	13.85	12.37
3UTR	EFAU004_RS04540	TIGR01440 family protein	9.72	8.24
5UTR	EFAU004_RS03135	PTS glucose transporter subunit IIA	11.66	10.18
5UTR	EFAU004_RS10915	ABC-F family ATP-binding cassette domain-containing protein	13.99	12.52
5UTR	EFAU004_RS15310	hydroxymethylglutaryl-CoA reductase%2C degradative	12.32	10.86
5UTR	EFAU004_RS04975	glucosaminidase domain-containing protein	12.05	10.6
5UTR	EFAU004_RS05295	DUF441 domain-containing protein	11.51	10.07
5UTR	EFAU004_RS04820	hypothetical protein	12.44	11
5UTR	EFAU004_RS00135	DUF1211 domain-containing protein	12.67	11.25
3UTR	EFAU004_RS11380	methylglyoxal synthase	11.79	10.37
5UTR	EFAU004_RS14405	16S rRNA (guanine(527)-N(7))-methyltransferase RsmG	12.83	11.42
5UTR	EFAU004_RS14255	NAD(P)/FAD-dependent oxidoreductase	11.18	9.77
5UTR	EFAU004_RS11680	serine hydrolase	12.85	11.45
5UTR	EFAU004_RS13330	Mini-ribonuclease 3	12.66	11.26
5UTR	EFAU004_RS11125	iron-sulfur cluster biosynthesis family protein	11.77	10.38
5UTR	EFAU004_RS13945	VanB-type vancomycin resistance response regulator transcription factor VanR	10.27	8.88
5UTR	EFAU004_RS04880	hypothetical protein	12.68	11.3
3UTR	EFAU004_RS14255	NAD(P)/FAD-dependent oxidoreductase	11.15	9.77
5UTR	EFAU004_RS00050	hypothetical protein	12.8	11.42
5UTR	EFAU004_RS09885	glycosyltransferase family 4 protein	16.08	14.7
5UTR	EFAU004_RS01090	30S ribosomal protein S14	13.04	11.67
5UTR	EFAU004_RS06740	GNAT family N-acetyltransferase	12.37	11
5UTR	EFAU004_RS13110	VanZ family protein	12.34	10.98
5UTR	EFAU004_RS08955	NAD(P)/FAD-dependent oxidoreductase	12.03	10.68
5UTR	EFAU004_RS05205	hypothetical protein	10.84	9.5
5UTR	EFAU004_RS12790	YlbF family regulator	12.52	11.18
5UTR	EFAU004_RS04990	DUF896 family protein	12.81	11.48
5UTR	EFAU004_RS00430	recombinase family protein	11.84	10.52
5UTR	EFAU004_RS00620	tRNA pseudouridine(38-40) synthase TruA	11.22	9.91
5UTR	EFAU004_RS11180	NAD(P)/FAD-dependent oxidoreductase	11.86	10.55
5UTR	EFAU004_RS11410	amino acid permease	10.4	9.1
5UTR	EFAU004_RS09630	cadmium-translocating P-type ATPase	11.74	10.45
5UTR	EFAU004_RS08780	rhodanese-like domain-containing protein	13.61	12.32
5UTR	EFAU004_RS14120	50S ribosomal protein L13	13.14	11.85
5UTR	EFAU004_RS12965	TIGR01212 family radical SAM protein	11.89	10.61
5UTR	EFAU004_RS00150	FUSC family protein	11.81	10.54
5UTR	EFAU004_RS03190	VOC family protein	13.26	11.99
5UTR	EFAU004_RS04620	MurR/RpiR family transcriptional regulator	10.46	9.19
5UTR	EFAU004_RS00650	phosphate acyltransferase PlsX	11.98	10.71
5UTR	EFAU004_RS13310	Veg family protein	8.3	7.03
5UTR	EFAU004_RS05590	hypothetical protein	14.4	13.14
5UTR	EFAU004_RS11705	rhodanese-like domain-containing protein	10.47	9.21
5UTR	EFAU004_RS03765	DUF4044 domain-containing protein	11.88	10.63
5UTR	EFAU004_RS06130	aldo/keto reductase	14.48	13.25
5UTR	EFAU004_RS06840	endolytic transglycosylase MltG	11.57	10.34
5UTR	EFAU004_RS07055	aminopeptidase	14.03	12.8
5UTR	EFAU004_RS02685	metallophosphoesterase family protein	12.59	11.37
5UTR	EFAU004_RS06540	penicillin-binding protein 2	10.54	9.33
5UTR	EFAU004_RS13220	ribose-phosphate diphosphokinase	11.85	10.64
5UTR	EFAU004_RS06815	TrkA family potassium uptake protein	12.94	11.75
5UTR	EFAU004_RS14090	metal ABC transporter substrate-binding protein	14.16	12.97
5UTR	EFAU004_RS11245	zinc metallopeptidase	12.1	10.91
3UTR	EFAU004_RS11205	metallophosphoesterase	12.79	11.61
3UTR	EFAU004_RS00745	phosphohydrolase	11.61	10.43
5UTR	EFAU004_RS00085	adenylosuccinate synthase	13.82	12.65
3UTR	EFAU004_RS08300	diacylglycerol kinase	11.7	10.53
5UTR	EFAU004_RS07825	L-cystine transporter	12.55	11.38
5UTR	EFAU004_RS02775	ABC transporter substrate-binding protein	11.2	10.04
5UTR	EFAU004_RS04460	pyrimidine nucleoside transporter NupC	11.85	10.69
5UTR	EFAU004_RS05810	DNA topoisomerase IV subunit B	13.32	12.17
5UTR	EFAU004_RS10385	phosphopyruvate hydratase	13.47	12.33
5UTR	EFAU004_RS00985	GlsB/YeaQ/YmgE family stress response membrane protein	14.39	13.25
5UTR	EFAU004_RS13155	Stp1/IreP family PP2C-type Ser/Thr phosphatase	13.18	12.05
5UTR	EFAU004_RS05775	DUF2179 domain-containing protein	12.54	11.41
5UTR	EFAU004_RS10535	gamma-glutamyl-gamma-aminobutyrate hydrolase family protein	11.08	9.96
5UTR	EFAU004_RS06140	hypothetical protein	14.03	12.91
5UTR	EFAU004_RS08345	DeoR/GlpR transcriptional regulator	10.24	9.12
5UTR	EFAU004_RS13895	site-specific integrase	11.72	10.6
5UTR	EFAU004_RS11610	hypothetical protein	11.37	10.26
3UTR	EFAU004_RS00965	transcription repressor NadR	12.97	11.86
5UTR	EFAU004_RS07805	RNA-binding transcriptional accessory protein	13.4	12.3
5UTR	EFAU004_RS11365	ABC transporter ATP-binding protein	11.56	10.46
5UTR	EFAU004_RS11520	bacteriocin immunity protein	12.66	11.56
5UTR	EFAU004_RS14700	type II toxin-antitoxin system Phd/YefM family antitoxin	11.92	10.82
5UTR	EFAU004_RS04425	amidase	12.51	11.42
5UTR	EFAU004_RS06780	cold-shock protein	9.91	8.83
5UTR	EFAU004_RS12240	MgtC/SapB family protein	11.42	10.34
5UTR	EFAU004_RS06545	MurR/RpiR family transcriptional regulator	9.16	8.08
5UTR	EFAU004_RS04535	alpha-glucosidase	13.72	12.65
5UTR	EFAU004_RS11385	sn-glycerol-3-phosphate ABC transporter ATP-binding protein UgpC	12.95	11.89
5UTR	EFAU004_RS03110	glycerate kinase	12.99	11.93
5UTR	EFAU004_RS02750	FtsW/RodA/SpoVE family cell cycle protein	11.76	10.71
3UTR	EFAU004_RS09610	CopY/TcrY family copper transport repressor	13.57	12.53
5UTR	EFAU004_RS08315	Asp-tRNA(Asn)/Glu-tRNA(Gln) amidotransferase subunit GatC	13.92	12.88
5UTR	EFAU004_RS12990	esterase family protein	14.98	13.95
5UTR	EFAU004_RS02690	tRNA 2-thiouridine(34) synthase MnmA	13.43	12.41
5UTR	EFAU004_RS04940	DnaD domain protein	11.37	10.35
3UTR	EFAU004_RS03300	ECF transporter S component	12.3	11.29
5UTR	EFAU004_RS05025	ribonuclease Z	13.81	12.81
5UTR	EFAU004_RS14785	plasmid recombination protein	12.24	11.25
5UTR	EFAU004_RS08835	DUF2188 domain-containing protein	12.91	11.92
5UTR	EFAU004_RS12490	acetyltransferase	11.19	10.2
5UTR	EFAU004_RS04550	hydroxymethylpyrimidine/phosphomethylpyrimidine kinase	11.84	10.86
5UTR	EFAU004_RS09035	GAF domain-containing protein	13.49	12.51
5UTR	EFAU004_RS03705	DUF956 family protein	12.95	11.97
3UTR	EFAU004_RS13285	helix-turn-helix domain-containing protein	9.63	8.66
5UTR	EFAU004_RS03090	DUF305 domain-containing protein	12.04	11.08
5UTR	EFAU004_RS04065	hypothetical protein	12.44	11.48
3UTR	EFAU004_RS11125	iron-sulfur cluster biosynthesis family protein	11.34	10.38
5UTR	EFAU004_RS10265	DUF2969 domain-containing protein	11.84	10.88
5UTR	EFAU004_RS02260	transcriptional regulator Spx	14.35	13.4
5UTR	EFAU004_RS11255	bifunctional oligoribonuclease/PAP phosphatase NrnA	13.86	12.91
5UTR	EFAU004_RS04870	DEAD/DEAH box helicase	14.32	13.37
5UTR	EFAU004_RS12515	cytochrome P450	13.72	12.79
5UTR	EFAU004_RS00440	30S ribosomal protein S12	12.73	11.82
5UTR	EFAU004_RS03035	hypothetical protein	10.84	9.93
5UTR	EFAU004_RS14510	hypothetical protein	11.85	10.94
5UTR	EFAU004_RS03640	O-methyltransferase	11.9	11
5UTR	EFAU004_RS06555	4-oxalocrotonate tautomerase	11.05	10.15
3UTR	EFAU004_RS10870	threonine/serine exporter family protein	9.93	9.04
5UTR	EFAU004_RS03535	cyclic-di-AMP receptor	9.93	9.04
5UTR	EFAU004_RS13950	hypothetical protein	9.78	8.89
5UTR	EFAU004_RS02390	MFS transporter	12.35	11.46
5UTR	EFAU004_RS04835	EbsA family protein	10.23	9.35
5UTR	EFAU004_RS05030	hypothetical protein	13.45	12.57
5UTR	EFAU004_RS10850	IreB family regulatory phosphoprotein	12.34	11.46
5UTR	EFAU004_RS06200	universal stress protein	12.19	11.31
5UTR	EFAU004_RS10095	catabolite control protein A	11.96	11.09
5UTR	EFAU004_RS04875	RDD family protein	13.74	12.87
5UTR	EFAU004_RS04380	YitT family protein	12.89	12.03
5UTR	EFAU004_RS03060	HAD family phosphatase	11.62	10.76
5UTR	EFAU004_RS03105	2-dehydropantoate 2-reductase	13.68	12.82
5UTR	EFAU004_RS12325	CBS domain-containing protein	13.14	12.29
3UTR	EFAU004_RS06745	DUF402 domain-containing protein	11.09	10.24
5UTR	EFAU004_RS11170	pyridoxal phosphate-dependent aminotransferase	12.84	12
5UTR	EFAU004_RS03175	pyroglutamyl-peptidase I	13.42	12.58
5UTR	EFAU004_RS08660	isoprenyl transferase	12.2	11.37
5UTR	EFAU004_RS03620	MBL fold metallo-hydrolase	14.21	13.38
5UTR	EFAU004_RS10360	N-acetyltransferase	13.52	12.69
5UTR	EFAU004_RS05060	peptidylprolyl isomerase	13.38	12.55
5UTR	EFAU004_RS06980	ABC transporter permease	13.86	13.03
5UTR	EFAU004_RS08415	TIGR00159 family protein	9.69	8.86
5UTR	EFAU004_RS08765	DUF3042 family protein	9.02	8.19
3UTR	EFAU004_RS11225	hypothetical protein	11.9	11.07
5UTR	EFAU004_RS12125	NAD(P)H-binding protein	12.84	12.01
5UTR	EFAU004_RS00125	ZIP family metal transporter	10.3	9.48
5UTR	EFAU004_RS04850	ECF transporter S component	12.32	11.5
5UTR	EFAU004_RS08590	SDR family oxidoreductase	14.85	14.03
3UTR	EFAU004_RS08255	hypothetical protein	12.6	11.78
5UTR	EFAU004_RS11315	UTP--glucose-1-phosphate uridylyltransferase GalU	12.89	12.07
3UTR	EFAU004_RS05525	adenylosuccinate lyase	13.5	12.68
5UTR	EFAU004_RS01160	DUF975 family protein	13.39	12.58
5UTR	EFAU004_RS03460	PTS sugar transporter subunit IIA	7.25	6.44
5UTR	EFAU004_RS06730	HlyC/CorC family transporter	10.67	9.86
5UTR	EFAU004_RS06830	cell wall-active antibiotics response protein	12	11.19
5UTR	EFAU004_RS09380	ribosome maturation factor RimM	12.92	12.11
5UTR	EFAU004_RS01095	NADP-dependent oxidoreductase	12.07	11.26
5UTR	EFAU004_RS04450	GNAT family N-acetyltransferase	11.93	11.14
5UTR	EFAU004_RS14105	metal ABC transporter ATP-binding protein	13.12	12.33
3UTR	EFAU004_RS09895	hypothetical protein	11.01	10.22
5UTR	EFAU004_RS03215	Cof-type HAD-IIB family hydrolase	12.59	11.8
5UTR	EFAU004_RS02305	elongation factor P	13.25	12.46
5UTR	EFAU004_RS13425	SDR family oxidoreductase	13.36	12.58
5UTR	EFAU004_RS05380	YlaN family protein	14.38	13.6
5UTR	EFAU004_RS09695	D-alanyl-D-alanine carboxypeptidase	10.59	9.81
5UTR	EFAU004_RS06705	phosphocarrier protein HPr	11.88	11.11
5UTR	EFAU004_RS11600	signal peptidase I	13.13	12.36
5UTR	EFAU004_RS02005	LacI family DNA-binding transcriptional regulator	11.22	10.46
5UTR	EFAU004_RS10335	F0F1 ATP synthase subunit A	11.89	11.13
5UTR	EFAU004_RS04695	LCP family protein	10.52	9.77
5UTR	EFAU004_RS06290	GNAT family N-acetyltransferase	13.95	13.2
5UTR	EFAU004_RS04210	hypothetical protein	10.89	10.14
5UTR	EFAU004_RS06115	elongation factor Tu	13.65	12.91
5UTR	EFAU004_RS10545	ABC transporter permease	13.8	13.06
5UTR	EFAU004_RS05615	NfeD family protein	12.34	11.6
3UTR	EFAU004_RS07740	lipoprotein	12.27	11.53
5UTR	EFAU004_RS10450	HD domain-containing protein	12.84	12.11
5UTR	EFAU004_RS07045	flavodoxin	10.12	9.39
3UTR	EFAU004_RS04365	MarR family transcriptional regulator	9.01	8.28
5UTR	EFAU004_RS01280	mevalonate kinase	9.09	8.37
5UTR	EFAU004_RS02055	PadR family transcriptional regulator	13.76	13.04
5UTR	EFAU004_RS03255	UDP-N-acetylmuramate dehydrogenase	13.06	12.34
5UTR	EFAU004_RS02665	ribose-phosphate diphosphokinase	12.53	11.81
5UTR	EFAU004_RS03515	DNA polymerase III subunit gamma/tau	10.26	9.54
5UTR	EFAU004_RS08525	molecular chaperone DnaJ	12.34	11.63
5UTR	EFAU004_RS02850	glycoside hydrolase family 1 protein	12.23	11.52
5UTR	EFAU004_RS09710	elongation factor G-binding protein	11.25	10.54
3UTR	EFAU004_RS00615	energy-coupling factor transporter transmembrane protein EcfT	10.76	10.06
5UTR	EFAU004_RS14765	hypothetical protein	11.58	10.88
5UTR	EFAU004_RS13230	pur operon repressor	11.54	10.84
3UTR	EFAU004_RS12370	ATP-dependent RecD-like DNA helicase	10.83	10.13
5UTR	EFAU004_RS08760	UDP-glucose 4-epimerase GalE	12.79	12.1
5UTR	EFAU004_RS07820	lactoylglutathione lyase	11.49	10.8
5UTR	EFAU004_RS13805	hypothetical protein	10.73	10.04
5UTR	EFAU004_RS12955	LysM peptidoglycan-binding domain-containing protein	11.74	11.06
5UTR	EFAU004_RS07225	hypothetical protein	12.06	11.39
3UTR	EFAU004_RS05295	DUF441 domain-containing protein	10.74	10.07
5UTR	EFAU004_RS05390	translational GTPase TypA	13.58	12.91
5UTR	EFAU004_RS08950	NADP-specific glutamate dehydrogenase	14.26	13.59
5UTR	EFAU004_RS11165	S1 RNA-binding domain-containing protein	12.48	11.81
5UTR	EFAU004_RS14570	hypothetical protein	12.11	11.44
5UTR	EFAU004_RS00940	ABC transporter permease subunit	10.84	10.17
3UTR	EFAU004_RS00405	ABC transporter permease	11.76	11.1
5UTR	EFAU004_RS05300	hypothetical protein	10.78	10.12
5UTR	EFAU004_RS02365	DUF421 domain-containing protein	12.43	11.78
5UTR	EFAU004_RS02955	winged helix-turn-helix transcriptional regulator	8.97	8.32
5UTR	EFAU004_RS09700	YdcF family protein	11.52	10.87
5UTR	EFAU004_RS02600	response regulator transcription factor	15.28	14.64
5UTR	EFAU004_RS12420	DsbA family protein	8.23	7.59
3UTR	EFAU004_RS01005	DUF960 domain-containing protein	9.42	8.79
5UTR	EFAU004_RS08395	hypothetical protein	13.75	13.12
5UTR	EFAU004_RS14440	50S ribosomal protein L34	11.78	11.16
5UTR	EFAU004_RS06505	6-phosphofructokinase	12.94	12.32
5UTR	EFAU004_RS11720	PTS glucitol/sorbitol transporter subunit IIA	10.85	10.23
5UTR	EFAU004_RS12320	50S ribosomal protein L33	11.95	11.34
5UTR	EFAU004_RS15835	hypothetical protein	9.46	8.85
5UTR	EFAU004_RS13465	AraC family transcriptional regulator	12.24	11.64
3UTR	EFAU004_RS00935	amino acid ABC transporter ATP-binding protein	12.83	12.23
5UTR	EFAU004_RS02710	TetR/AcrR family transcriptional regulator	12.23	11.63
5UTR	EFAU004_RS13200	YdbC family protein	12.59	11.99
5UTR	EFAU004_RS02415	amino acid permease	11.65	11.06
5UTR	EFAU004_RS02825	helix-turn-helix transcriptional regulator	9.41	8.82
5UTR	EFAU004_RS02375	Y-family DNA polymerase	10.54	9.95
5UTR	EFAU004_RS05690	hypothetical protein	11.29	10.7
5UTR	EFAU004_RS03325	ABC transporter ATP-binding protein	13.57	12.99
5UTR	EFAU004_RS14235	collagen-binding MSCRAMM adhesin Scm	11.61	11.04
5UTR	EFAU004_RS05680	IS256-like element ISEf1 family transposase	10.15	9.59
3UTR	EFAU004_RS13710	zeta toxin family protein	11.39	10.83
3UTR	EFAU004_RS07810	serine/threonine protein phosphatase	12.77	12.21
5UTR	EFAU004_RS02355	FAD-dependent oxidoreductase	13.65	13.1
5UTR	EFAU004_RS05420	pyruvate dehydrogenase (acetyl-transferring) E1 component subunit alpha	12.87	12.32
5UTR	EFAU004_RS08370	ATP-dependent Clp protease ATP-binding subunit ClpX	12.14	11.59
5UTR	EFAU004_RS15155	helix-turn-helix transcriptional regulator	14.39	13.84
5UTR	EFAU004_RS07850	transcriptional regulator	10.78	10.23
5UTR	EFAU004_RS10110	DUF948 domain-containing protein	13.14	12.59
3UTR	EFAU004_RS02400	NAD(P)H-dependent oxidoreductase	13.05	12.5
5UTR	EFAU004_RS08725	Crp/Fnr family transcriptional regulator	9.51	8.97
5UTR	EFAU004_RS01150	tRNA preQ1(34) S-adenosylmethionine ribosyltransferase-isomerase QueA	14.25	13.71
5UTR	EFAU004_RS05890	YozE family protein	11.2	10.66
5UTR	EFAU004_RS12365	hypothetical protein	10.4	9.86
5UTR	EFAU004_RS03005	nucleoside deoxyribosyltransferase	12.9	12.37
5UTR	EFAU004_RS11160	hypothetical protein	9.06	8.53
5UTR	EFAU004_RS00330	helix-turn-helix domain-containing protein	12.51	11.99
5UTR	EFAU004_RS09010	hypothetical protein	11.97	11.45
5UTR	EFAU004_RS10355	preprotein translocase subunit SecG	11.89	11.37
3UTR	EFAU004_RS08830	50S ribosomal protein L33	8.48	7.96
3UTR	EFAU004_RS12420	DsbA family protein	8.11	7.59
5UTR	EFAU004_RS05465	aldo/keto reductase	13.01	12.49
5UTR	EFAU004_RS11490	glycoside hydrolase family 1 protein	13.87	13.35
5UTR	EFAU004_RS06615	YqeG family HAD IIIA-type phosphatase	12.07	11.55
5UTR	EFAU004_RS06795	cation transporter	11.14	10.63
5UTR	EFAU004_RS03685	PTS sugar transporter subunit IIB	11.89	11.38
3UTR	EFAU004_RS04305	penicillin-binding protein 4	12.18	11.67
5UTR	EFAU004_RS01910	FAD-dependent oxidoreductase	12.52	12.02
5UTR	EFAU004_RS11220	helix-turn-helix domain-containing protein	11.4	10.9
5UTR	EFAU004_RS07760	hypothetical protein	11.91	11.41
5UTR	EFAU004_RS11200	YutD family protein	13.12	12.62
5UTR	EFAU004_RS06770	tryptophan-rich sensory protein	11.96	11.46
5UTR	EFAU004_RS13455	Rrf2 family transcriptional regulator	9.57	9.07
5UTR	EFAU004_RS00035	30S ribosomal protein S6	13.38	12.89
5UTR	EFAU004_RS09990	PhoH family protein	10.59	10.1
5UTR	EFAU004_RS14230	DUF664 domain-containing protein	12.56	12.07
3UTR	EFAU004_RS09390	KH domain-containing protein	10.2	9.71
5UTR	EFAU004_RS09680	hypothetical protein	9.39	8.9
5UTR	EFAU004_RS11545	uracil phosphoribosyltransferase	11.39	10.9
5UTR	EFAU004_RS07865	DUF1538 domain-containing protein	11.82	11.33
5UTR	EFAU004_RS05955	nucleotide pyrophosphohydrolase	10.71	10.23
5UTR	EFAU004_RS13300	large conductance mechanosensitive channel protein MscL	12.75	12.27
5UTR	EFAU004_RS04320	DUF2200 domain-containing protein	12.89	12.41
5UTR	EFAU004_RS04915	cell division regulator GpsB	10.2	9.72
5UTR	EFAU004_RS05975	hypothetical protein	11.67	11.19
5UTR	EFAU004_RS05265	YajQ family cyclic di-GMP-binding protein	12.13	11.67
5UTR	EFAU004_RS10025	phospho-sugar mutase	13.49	13.03
5UTR	EFAU004_RS05940	hypothetical protein	13.33	12.87
5UTR	EFAU004_RS04625	Gfo/Idh/MocA family oxidoreductase	14.96	14.5
5UTR	EFAU004_RS07080	hypothetical protein	10.48	10.02
5UTR	EFAU004_RS07575	cysteine hydrolase	11.25	10.8
5UTR	EFAU004_RS07775	DNA polymerase I	13.79	13.34
3UTR	EFAU004_RS08215	helix-turn-helix transcriptional regulator	11.27	10.82
3UTR	EFAU004_RS07225	hypothetical protein	11.84	11.39
5UTR	EFAU004_RS03200	hypothetical protein	11.5	11.05
5UTR	EFAU004_RS07600	CPBP family intramembrane metalloprotease	12.35	11.91
5UTR	EFAU004_RS03580	ABC transporter permease	10.9	10.46
5UTR	EFAU004_RS06805	phosphoglycerate dehydrogenase	13.14	12.7
5UTR	EFAU004_RS02490	FAD-containing oxidoreductase	13.36	12.92
5UTR	EFAU004_RS12960	phosphatase PAP2 family protein	11.69	11.26
5UTR	EFAU004_RS02395	AraC family transcriptional regulator	13.25	12.82
3UTR	EFAU004_RS03185	nicotinamide mononucleotide transporter	12.26	11.83
3UTR	EFAU004_RS09370	50S ribosomal protein L19	12.14	11.72
5UTR	EFAU004_RS02400	NAD(P)H-dependent oxidoreductase	12.92	12.5
5UTR	EFAU004_RS03870	DNA/RNA nuclease SfsA	12.4	11.98
3UTR	EFAU004_RS03880	DEAD/DEAH box helicase	14.72	14.3
5UTR	EFAU004_RS03155	ATP-binding cassette domain-containing protein	14.4	13.98
5UTR	EFAU004_RS05080	mechanosensitive ion channel family protein	11.84	11.42
5UTR	EFAU004_RS13260	pyrroline-5-carboxylate reductase	12.76	12.35
5UTR	EFAU004_RS00575	translation initiation factor IF-1	12.06	11.65
5UTR	EFAU004_RS08425	DsbA family protein	14.03	13.62
5UTR	EFAU004_RS10100	aminopeptidase P family protein	13.93	13.52
5UTR	EFAU004_RS06000	LysM peptidoglycan-binding domain-containing protein	12.2	11.79
5UTR	EFAU004_RS07990	23S rRNA (adenine(2058)-N(6))-methyltransferase Erm(G)	14.33	13.93
3UTR	EFAU004_RS13515	DNA mismatch repair protein MutS	11.25	10.85
5UTR	EFAU004_RS11000	hypothetical protein	10.43	10.04
5UTR	EFAU004_RS10180	phosphate ABC transporter permease subunit PstC	13.24	12.85
5UTR	EFAU004_RS00975	30S ribosomal protein S15	11.72	11.33
5UTR	EFAU004_RS06710	ATP-dependent Clp protease ATP-binding subunit	12.2	11.81
5UTR	EFAU004_RS10455	sugar-phosphatase	14.24	13.85
5UTR	EFAU004_RS01050	YaiI/YqxD family protein	11.17	10.79
5UTR	EFAU004_RS07030	undecaprenyl/decaprenyl-phosphate alpha-N-acetylglucosaminyl 1-phosphate transferase	11.16	10.78
5UTR	EFAU004_RS11735	hypothetical protein	14.3	13.92
5UTR	EFAU004_RS06765	lytic polysaccharide monooxygenase	11.81	11.43
5UTR	EFAU004_RS05360	YlbF family regulator	10.18	9.8
5UTR	EFAU004_RS00655	acyl carrier protein	11.5	11.13
5UTR	EFAU004_RS09555	prevent-host-death protein	11.75	11.38
5UTR	EFAU004_RS01810	hypothetical protein	12.02	11.65
3UTR	EFAU004_RS09645	hypothetical protein	11.69	11.32
5UTR	EFAU004_RS09650	SGNH/GDSL hydrolase family protein	13.74	13.38
5UTR	EFAU004_RS08635	ribosome maturation factor RimP	11.98	11.62
5UTR	EFAU004_RS10020	winged helix-turn-helix transcriptional regulator	11.57	11.21
5UTR	EFAU004_RS10910	redox-sensing transcriptional repressor Rex	12.39	12.03
5UTR	EFAU004_RS05305	30S ribosomal protein S20	11.87	11.51
5UTR	EFAU004_RS06735	AI-2E family transporter	11.58	11.22
5UTR	EFAU004_RS12445	adaptor protein MecA	12.76	12.41
5UTR	EFAU004_RS01585	peptide-methionine (S)-S-oxide reductase MsrA	11.67	11.32
5UTR	EFAU004_RS03440	fructose-bisphosphate aldolase	13.56	13.21
3UTR	EFAU004_RS13035	lysine--tRNA ligase	14.31	13.96
3UTR	EFAU004_RS10230	PTS sugar transporter subunit IIB	11.1	10.75
5UTR	EFAU004_RS13590	SIS domain-containing protein	14.14	13.79
3UTR	EFAU004_RS14380	DUF1129 domain-containing protein	12.9	12.55
5UTR	EFAU004_RS03480	DUF2512 family protein	12.34	12
5UTR	EFAU004_RS09385	hypothetical protein	10.92	10.58
3UTR	EFAU004_RS08945	glucose-6-phosphate isomerase	13.49	13.15
5UTR	EFAU004_RS00215	ATP-dependent helicase	12.84	12.5
5UTR	EFAU004_RS04500	AzlC family ABC transporter permease	9.71	9.37
5UTR	EFAU004_RS05990	30S ribosomal protein S1	13.57	13.23
3UTR	EFAU004_RS11065	septation ring formation regulator EzrA	11.5	11.16
3UTR	EFAU004_RS12270	50S ribosomal protein L7/L12	11.29	10.95
5UTR	EFAU004_RS02170	C40 family peptidase	13.19	12.86
5UTR	EFAU004_RS01285	deoxynucleoside kinase	11.31	10.98
5UTR	EFAU004_RS01855	type 1 glutamine amidotransferase domain-containing protein	14.17	13.84
5UTR	EFAU004_RS06170	cardiolipin synthase	11.09	10.76
5UTR	EFAU004_RS05760	LacI family DNA-binding transcriptional regulator	10.36	10.04
5UTR	EFAU004_RS08845	asparagine synthase (glutamine-hydrolyzing)	12.41	12.09
5UTR	EFAU004_RS13710	zeta toxin family protein	11.15	10.83
5UTR	EFAU004_RS01485	GNAT family N-acetyltransferase	12.8	12.49
5UTR	EFAU004_RS03630	membrane protein	10.66	10.35
5UTR	EFAU004_RS04295	GNAT family N-acetyltransferase	12.8	12.49
5UTR	EFAU004_RS11710	FMN-dependent NADH-azoreductase	13.91	13.6
3UTR	EFAU004_RS09075	MFS transporter	8.85	8.54
5UTR	EFAU004_RS13105	YebC/PmpR family DNA-binding transcriptional regulator	11.93	11.63
3UTR	EFAU004_RS06715	DUF1827 family protein	9.27	8.97
5UTR	EFAU004_RS13280	CDP-diacylglycerol--glycerol-3-phosphate 3-phosphatidyltransferase	11.07	10.77
5UTR	EFAU004_RS14760	ParA family protein	10.41	10.11
5UTR	EFAU004_RS00740	iron-sulfur cluster biosynthesis family protein	11.62	11.33
5UTR	EFAU004_RS11555	serine hydroxymethyltransferase	13.52	13.23
3UTR	EFAU004_RS00700	signal recognition particle-docking protein FtsY	12.16	11.87
5UTR	EFAU004_RS11215	nucleoside deaminase	10.64	10.35
5UTR	EFAU004_RS14685	hypothetical protein	11.17	10.89
5UTR	EFAU004_RS04315	DUF308 domain-containing protein	12.88	12.6
5UTR	EFAU004_RS10440	DUF1934 domain-containing protein	13.94	13.66
5UTR	EFAU004_RS12220	glutaredoxin-like protein NrdH	11.39	11.11
5UTR	EFAU004_RS12235	AI-2E family transporter	11	10.72
5UTR	EFAU004_RS14125	DNA starvation/stationary phase protection protein	10.49	10.21
3UTR	EFAU004_RS09675	cold-shock protein	11.68	11.4
5UTR	EFAU004_RS06125	nucleoid-associated protein	14.08	13.81
5UTR	EFAU004_RS06570	hypothetical protein	12.4	12.13
3UTR	EFAU004_RS13050	ATP-dependent zinc metalloprotease FtsH	11.82	11.55
5UTR	EFAU004_RS02940	response regulator transcription factor	8.98	8.71
5UTR	EFAU004_RS06335	helix-turn-helix transcriptional regulator	11.88	11.61
5UTR	EFAU004_RS13250	4-(cytidine 5'-diphospho)-2-C-methyl-D-erythritol kinase	11.02	10.75
5UTR	EFAU004_RS14525	hypothetical protein	10.64	10.37
5UTR	EFAU004_RS05735	ABC transporter permease/substrate-binding protein	11.48	11.21
5UTR	EFAU004_RS05175	hypothetical protein	9.78	9.52
3UTR	EFAU004_RS08705	arginine--tRNA ligase	11.88	11.62
5UTR	EFAU004_RS06520	multidrug efflux MFS transporter	10.18	9.93
5UTR	EFAU004_RS10660	sulfite exporter TauE/SafE family protein	10.12	9.87
3UTR	EFAU004_RS02905	peptidyl-prolyl cis-trans isomerase	13.22	12.97
5UTR	EFAU004_RS05980	HU family DNA-binding protein	12.35	12.11
5UTR	EFAU004_RS11175	peptidylprolyl isomerase	13.67	13.43
3UTR	EFAU004_RS14290	ATP-dependent Clp protease ATP-binding subunit	13.61	13.37
5UTR	EFAU004_RS05140	helix-turn-helix transcriptional regulator	9.89	9.65
5UTR	EFAU004_RS06105	alpha/beta hydrolase	10.99	10.75
5UTR	EFAU004_RS10130	HPr kinase/phosphorylase	13.46	13.22
5UTR	EFAU004_RS12895	BglG family transcription antiterminator	11.99	11.75
5UTR	EFAU004_RS13185	guanylate kinase	11.98	11.75
5UTR	EFAU004_RS05945	hypothetical protein	13.14	12.91
3UTR	EFAU004_RS03175	pyroglutamyl-peptidase I	12.81	12.58
5UTR	EFAU004_RS02545	manganese catalase family protein	13.79	13.56
5UTR	EFAU004_RS10245	GntR family transcriptional regulator	10.75	10.52
3UTR	EFAU004_RS13150	Stk1 family PASTA domain-containing Ser/Thr kinase	11.93	11.7
5UTR	EFAU004_RS07460	hypothetical protein	9.34	9.12
5UTR	EFAU004_RS11550	alpha/beta hydrolase	12.89	12.67
3UTR	EFAU004_RS06585	class I SAM-dependent methyltransferase	11.32	11.1
5UTR	EFAU004_RS01145	betaine/proline/choline family ABC transporter ATP-binding protein	13.38	13.17
5UTR	EFAU004_RS01980	polysaccharide deacetylase family protein	11.34	11.13
5UTR	EFAU004_RS06015	ferredoxin	11.21	11
5UTR	EFAU004_RS10370	nucleoside hydrolase	10.58	10.37
5UTR	EFAU004_RS14560	hypothetical protein	11.83	11.63
5UTR	EFAU004_RS02520	hypothetical protein	10.94	10.74
5UTR	EFAU004_RS03250	Gfo/Idh/MocA family oxidoreductase	14.71	14.51
3UTR	EFAU004_RS04470	hypothetical protein	11.35	11.15
5UTR	EFAU004_RS05075	branched-chain amino acid aminotransferase	11.94	11.75
3UTR	EFAU004_RS07795	YdcF family protein	11.58	11.39
3UTR	EFAU004_RS07560	DUF3955 domain-containing protein	9.83	9.64
5UTR	EFAU004_RS00835	formate/nitrite transporter family protein	10.38	10.19
3UTR	EFAU004_RS13505	ABC transporter permease	9.88	9.7
5UTR	EFAU004_RS14285	U32 family peptidase	13.24	13.06
5UTR	EFAU004_RS05915	hemolysin III family protein	9.29	9.11
3UTR	EFAU004_RS00030	DNA gyrase subunit A	11.98	11.8
5UTR	EFAU004_RS03450	transcription termination factor Rho	14.33	14.15
5UTR	EFAU004_RS06480	NADP-dependent phosphogluconate dehydrogenase	13.49	13.31
5UTR	EFAU004_RS04665	L-lactate dehydrogenase	13.77	13.6
5UTR	EFAU004_RS05010	single-stranded-DNA-specific exonuclease RecJ	11.57	11.4
5UTR	EFAU004_RS12640	HIT family protein	12.45	12.28
3UTR	EFAU004_RS04065	hypothetical protein	11.64	11.48
3UTR	EFAU004_RS00975	30S ribosomal protein S15	11.49	11.33
5UTR	EFAU004_RS03455	type B 50S ribosomal protein L31	9.68	9.53
5UTR	EFAU004_RS08550	adenosine deaminase	7.42	7.27
3UTR	EFAU004_RS06780	cold-shock protein	8.98	8.83
5UTR	EFAU004_RS07735	tRNA (adenine-N(1))-methyltransferase	11.35	11.2
5UTR	EFAU004_RS12300	alpha-hydroxy-acid oxidizing protein	9.48	9.33
5UTR	EFAU004_RS01060	D-alanine--D-alanine ligase	13.01	12.87
5UTR	EFAU004_RS04310	cation:proton antiporter	10.67	10.53
5UTR	EFAU004_RS08290	helix-turn-helix transcriptional regulator	10.36	10.22
5UTR	EFAU004_RS10350	alpha/beta fold hydrolase	11.56	11.42
3UTR	EFAU004_RS01425	IS982-like element ISEfm1 family transposase	8.83	8.69
3UTR	EFAU004_RS06485	50S ribosomal protein L32	12.15	12.01
5UTR	EFAU004_RS11745	hydroxyacid dehydrogenase	13.58	13.44
5UTR	EFAU004_RS04465	DUF1846 domain-containing protein	13.79	13.66
5UTR	EFAU004_RS05180	hypothetical protein	10.82	10.69
5UTR	EFAU004_RS11030	DNA repair protein RadC	11.97	11.84
5UTR	EFAU004_RS13050	ATP-dependent zinc metalloprotease FtsH	11.68	11.55
5UTR	EFAU004_RS00625	YfhO family protein	11.97	11.84
3UTR	EFAU004_RS03675	50S ribosomal protein L27	12.51	12.38
5UTR	EFAU004_RS13510	ABC transporter ATP-binding protein	11.54	11.42
3UTR	EFAU004_RS12860	rRNA pseudouridine synthase	12.12	12
5UTR	EFAU004_RS05585	M15 family metallopeptidase	12.09	11.98
5UTR	EFAU004_RS12800	RluA family pseudouridine synthase	10.29	10.18
5UTR	EFAU004_RS07790	UDP-N-acetylmuramate--L-alanine ligase	12.29	12.18
5UTR	EFAU004_RS14480	sortase	12.22	12.11
3UTR	EFAU004_RS06940	glycosyl transferase	13.9	13.79
5UTR	EFAU004_RS05400	UPF0223 family protein	11.08	10.97
5UTR	EFAU004_RS05875	VOC family protein	11.73	11.62
5UTR	EFAU004_RS00990	KUP/HAK/KT family potassium transporter	11.31	11.21
5UTR	EFAU004_RS10635	alpha-hydroxy-acid oxidizing protein	11.13	11.03
3UTR	EFAU004_RS13095	L-lactate dehydrogenase	13.6	13.5
5UTR	EFAU004_RS13550	hypothetical protein	4.72	4.62
5UTR	EFAU004_RS06680	YkuJ family protein	10.58	10.48
5UTR	EFAU004_RS10830	helix-turn-helix transcriptional regulator	10.66	10.57
3UTR	EFAU004_RS01375	universal stress protein	12.86	12.77
5UTR	EFAU004_RS02235	accessory gene regulator B family protein	9.88	9.79
5UTR	EFAU004_RS02745	LysR family transcriptional regulator	12.67	12.59
5UTR	EFAU004_RS03145	amino acid permease	10.12	10.04
5UTR	EFAU004_RS07755	transcriptional repressor NrdR	11.96	11.88
5UTR	EFAU004_RS02340	aspartate kinase	12.6	12.52
5UTR	EFAU004_RS11725	lactonase family protein	12.96	12.88
5UTR	EFAU004_RS12930	MerR family transcriptional regulator	14.68	14.6
5UTR	EFAU004_RS00630	50S ribosomal protein L28	11.66	11.59
5UTR	EFAU004_RS00080	replicative DNA helicase	12.33	12.26
5UTR	EFAU004_RS10140	PspC domain-containing protein	11.64	11.57
5UTR	EFAU004_RS10960	FAD-dependent oxidoreductase	12.05	11.98
5UTR	EFAU004_RS11380	methylglyoxal synthase	10.44	10.37
5UTR	EFAU004_RS15800	hypothetical protein	4.84	4.77
3UTR	EFAU004_RS14115	30S ribosomal protein S9	11.1	11.03
5UTR	EFAU004_RS10030	thioredoxin-disulfide reductase	10.16	10.1
5UTR	EFAU004_RS12635	ABC transporter ATP-binding protein	11.47	11.41
3UTR	EFAU004_RS05990	30S ribosomal protein S1	13.29	13.23
5UTR	EFAU004_RS01475	MobC family plasmid mobilization relaxosome protein	9.5	9.44
5UTR	EFAU004_RS10990	ATP-dependent Clp endopeptidase proteolytic subunit ClpP	11.83	11.77
3UTR	EFAU004_RS12075	hypothetical protein	11.94	11.89
5UTR	EFAU004_RS06775	LCP family protein	11.22	11.18
5UTR	EFAU004_RS12075	hypothetical protein	11.93	11.89
5UTR	EFAU004_RS14650	nucleotidyl transferase AbiEii/AbiGii toxin family protein	12.12	12.08
5UTR	EFAU004_RS10190	cardiolipin synthase	8.56	8.52
3UTR	EFAU004_RS04325	alkyl hydroperoxide reductase subunit F	11.58	11.55
5UTR	EFAU004_RS02640	5'-methylthioadenosine/adenosylhomocysteine nucleosidase	14.01	13.98
3UTR	EFAU004_RS01810	hypothetical protein	11.68	11.65
5UTR	EFAU004_RS01940	PTS-dependent dihydroxyacetone kinase phosphotransferase subunit DhaM	11.43	11.41
5UTR	EFAU004_RS03050	nucleoside-diphosphate kinase	9.93	9.91
3UTR	EFAU004_RS11725	lactonase family protein	12.9	12.88
5UTR	EFAU004_RS15480	hypothetical protein	4.84	4.82
3UTR	EFAU004_RS00365	class I SAM-dependent methyltransferase	10.54	10.52
3UTR	EFAU004_RS05890	YozE family protein	10.68	10.66
5UTR	EFAU004_RS14080	TetR/AcrR family transcriptional regulator	10.91	10.89
5UTR	EFAU004_RS14260	FMN-binding protein	12.22	12.2
5UTR	EFAU004_RS01365	glutamyl aminopeptidase	12.95	12.94
5UTR	EFAU004_RS10160	phosphate signaling complex protein PhoU	12.7	12.69
3UTR	EFAU004_RS02285	glutathione peroxidase	12.3	12.29
3UTR	EFAU004_RS09725	acylphosphatase	9.36	9.35
5UTR	EFAU004_RS00015	S4 domain-containing protein YaaA	9.78	9.77
5UTR	EFAU004_RS05125	tryptophan--tRNA ligase	9.73	9.72
5UTR	EFAU004_RS06515	YjzD family protein	12.19	12.18
3UTR	EFAU004_RS13250	4-(cytidine 5'-diphospho)-2-C-methyl-D-erythritol kinase	10.76	10.75
5UTR	EFAU004_RS01405	2-dehydropantoate 2-reductase	13.91	13.91
5UTR	EFAU004_RS13385	hypothetical protein	10.61	10.61
3UTR	EFAU004_RS11160	hypothetical protein	8.53	8.53
5UTR	EFAU004_RS10310	F0F1 ATP synthase subunit gamma	10.7	10.71
5UTR	EFAU004_RS09045	acetolactate synthase AlsS	12.64	12.65
5UTR	EFAU004_RS13345	glutamate--tRNA ligase	13.1	13.12
5UTR	EFAU004_RS08735	ribosomal protein S18-alanine N-acetyltransferase	9.08	9.1
5UTR	EFAU004_RS10590	TetR/AcrR family transcriptional regulator	11.72	11.75
3UTR	EFAU004_RS05355	YlbG family protein	10.41	10.44
5UTR	EFAU004_RS08975	LTA synthase family protein	11.89	11.92
5UTR	EFAU004_RS02445	LysM peptidoglycan-binding domain-containing protein	11.39	11.42
5UTR	EFAU004_RS06195	PadR family transcriptional regulator	6.77	6.81
3UTR	EFAU004_RS05655	pyridoxal phosphate-dependent aminotransferase	12.01	12.05
5UTR	EFAU004_RS12545	DNA-3-methyladenine glycosylase	11.33	11.37
5UTR	EFAU004_RS03100	hypothetical protein	13.03	13.08
5UTR	EFAU004_RS06715	DUF1827 family protein	8.92	8.97
5UTR	EFAU004_RS05515	hypothetical protein	12.09	12.15
5UTR	EFAU004_RS04630	hypothetical protein	10.23	10.29
3UTR	EFAU004_RS05015	DUF1049 domain-containing protein	12.12	12.18
3UTR	EFAU004_RS05285	undecaprenyl-diphosphate phosphatase	10.25	10.32
5UTR	EFAU004_RS02780	Fe-S cluster assembly ATPase SufC	13.76	13.83
3UTR	EFAU004_RS10465	VOC family protein	11.99	12.06
5UTR	EFAU004_RS13145	ribosome small subunit-dependent GTPase A	12.54	12.62
3UTR	EFAU004_RS14375	IMP dehydrogenase	11.64	11.72
5UTR	EFAU004_RS10560	thioredoxin	12.19	12.27
5UTR	EFAU004_RS11065	septation ring formation regulator EzrA	11.08	11.16
3UTR	EFAU004_RS12560	universal stress protein	13.24	13.32
3UTR	EFAU004_RS09710	elongation factor G-binding protein	10.46	10.54
5UTR	EFAU004_RS02485	organic hydroperoxide resistance protein	11.59	11.68
5UTR	EFAU004_RS07455	hypothetical protein	11.23	11.32
5UTR	EFAU004_RS10215	ribosome-associated translation inhibitor RaiA	12.69	12.78
5UTR	EFAU004_RS12385	methyltransferase domain-containing protein	13.23	13.32
3UTR	EFAU004_RS13890	ABC transporter ATP-binding protein	10.41	10.5
5UTR	EFAU004_RS02190	substrate-binding domain-containing protein	11.04	11.13
5UTR	EFAU004_RS01985	tyrosine--tRNA ligase	6.65	6.74
5UTR	EFAU004_RS13255	bifunctional lysylphosphatidylglycerol flippase/synthetase MprF	11.03	11.12
3UTR	EFAU004_RS06035	ECF transporter S component	12.29	12.39
3UTR	EFAU004_RS02685	metallophosphoesterase family protein	11.27	11.37
5UTR	EFAU004_RS09370	50S ribosomal protein L19	11.61	11.72
3UTR	EFAU004_RS03050	nucleoside-diphosphate kinase	9.8	9.91
3UTR	EFAU004_RS03100	hypothetical protein	12.97	13.08
5UTR	EFAU004_RS08120	AAA family ATPase	10.82	10.93
5UTR	EFAU004_RS11025	cold-shock protein	12.03	12.15
5UTR	EFAU004_RS04830	cold shock domain-containing protein	9.95	10.08
3UTR	EFAU004_RS11025	cold-shock protein	12.02	12.15
5UTR	EFAU004_RS06825	sensor histidine kinase	10.02	10.16
5UTR	EFAU004_RS08775	DUF488 family protein	12.68	12.82
5UTR	EFAU004_RS08790	YqgQ family protein	12.83	12.97
5UTR	EFAU004_RS00130	hypothetical protein	11.64	11.78
5UTR	EFAU004_RS00890	Holliday junction branch migration protein RuvA	13.11	13.25
5UTR	EFAU004_RS03585	teichoic acid D-Ala incorporation-associated protein DltX	12.78	12.93
5UTR	EFAU004_RS08875	TetR/AcrR family transcriptional regulator	11.01	11.16
5UTR	EFAU004_RS10205	peptide chain release factor 2	13.66	13.81
3UTR	EFAU004_RS10385	phosphopyruvate hydratase	12.18	12.33
5UTR	EFAU004_RS07440	Cof-type HAD-IIB family hydrolase	13.08	13.24
5UTR	EFAU004_RS14725	hypothetical protein	8.93	9.09
5UTR	EFAU004_RS11050	redox-sensing transcriptional repressor Rex	9.62	9.78
3UTR	EFAU004_RS10000	GatB/YqeY domain-containing protein	9.97	10.13
5UTR	EFAU004_RS02145	SPFH domain-containing protein	12.4	12.57
5UTR	EFAU004_RS08910	glycerophosphoryl diester phosphodiesterase membrane domain-containing protein	9.8	9.97
3UTR	EFAU004_RS12520	D-tyrosyl-tRNA(Tyr) deacylase	12.18	12.35
5UTR	EFAU004_RS02960	nucleotide pyrophosphohydrolase	11.65	11.82
5UTR	EFAU004_RS12655	HD domain-containing protein	11.75	11.92
3UTR	EFAU004_RS04480	hypothetical protein	11.69	11.86
5UTR	EFAU004_RS01785	NUDIX hydrolase	11.24	11.41
5UTR	EFAU004_RS03220	uracil-DNA glycosylase	12.87	13.04
5UTR	EFAU004_RS01115	type II toxin-antitoxin system Phd/YefM family antitoxin	11.83	12.01
3UTR	EFAU004_RS06700	phosphoenolpyruvate--protein phosphotransferase	10.5	10.68
5UTR	EFAU004_RS03510	SPFH domain-containing protein	13.73	13.91
5UTR	EFAU004_RS02715	DUF1033 family protein	12.17	12.35
5UTR	EFAU004_RS11090	acyl-ACP thioesterase	12.27	12.46
5UTR	EFAU004_RS01445	helix-turn-helix transcriptional regulator	6.52	6.71
3UTR	EFAU004_RS10105	YtxH domain-containing protein	12.59	12.78
3UTR	EFAU004_RS10665	hypothetical protein	12.81	13.01
5UTR	EFAU004_RS07010	glucose-1-phosphate thymidylyltransferase RfbA	12.28	12.49
3UTR	EFAU004_RS14810	plasmid recombination protein	9.79	10
5UTR	EFAU004_RS13175	primosomal protein N'	11	11.21
3UTR	EFAU004_RS00990	KUP/HAK/KT family potassium transporter	11	11.21
5UTR	EFAU004_RS10235	hypothetical protein	10.32	10.53
5UTR	EFAU004_RS09625	amino acid permease	11.48	11.7
5UTR	EFAU004_RS04920	DUF1273 domain-containing protein	11.37	11.59
5UTR	EFAU004_RS07050	TetR/AcrR family transcriptional regulator	10.72	10.94
3UTR	EFAU004_RS02730	methylated-DNA--[protein]-cysteine S-methyltransferase	8.95	9.18
5UTR	EFAU004_RS13120	C40 family peptidase	11.23	11.46
5UTR	EFAU004_RS00345	DUF3173 domain-containing protein	11.37	11.61
5UTR	EFAU004_RS11405	TatD family hydrolase	13.04	13.28
5UTR	EFAU004_RS12130	MBL fold metallo-hydrolase	11.5	11.74
3UTR	EFAU004_RS03310	phosphopantothenate--cysteine ligase	12.87	13.11
5UTR	EFAU004_RS00425	2%2C3-diphosphoglycerate-dependent phosphoglycerate mutase	11.76	12.01
5UTR	EFAU004_RS01350	dipeptidase PepV	12.92	13.17
5UTR	EFAU004_RS08800	5-formyltetrahydrofolate cyclo-ligase	11.37	11.62
3UTR	EFAU004_RS13310	Veg family protein	6.78	7.03
5UTR	EFAU004_RS01175	bifunctional acetaldehyde-CoA/alcohol dehydrogenase	12.67	12.93
5UTR	EFAU004_RS02210	alpha%2Calpha-phosphotrehalase	12.32	12.58
5UTR	EFAU004_RS06275	IS256-like element ISEf1 family transposase	9.22	9.48
5UTR	EFAU004_RS11320	NAD(P)H-dependent glycerol-3-phosphate dehydrogenase	12.5	12.76
5UTR	EFAU004_RS10575	cell division protein ZapA	10.93	11.19
5UTR	EFAU004_RS14380	DUF1129 domain-containing protein	12.29	12.55
5UTR	EFAU004_RS05310	DNA polymerase III subunit delta	13.95	14.22
3UTR	EFAU004_RS04675	AbrB family transcriptional regulator	11.28	11.55
5UTR	EFAU004_RS06790	GtrA family protein	8.83	9.1
5UTR	EFAU004_RS09230	LacI family DNA-binding transcriptional regulator	11.67	11.94
3UTR	EFAU004_RS12495	YitT family protein	10.94	11.21
5UTR	EFAU004_RS06100	lysozyme family protein	11.02	11.3
5UTR	EFAU004_RS05270	ATP-dependent DNA helicase	12.25	12.54
5UTR	EFAU004_RS05430	GMP reductase	12.49	12.78
5UTR	EFAU004_RS03610	M42 family metallopeptidase	12.19	12.48
5UTR	EFAU004_RS12390	copper homeostasis protein CutC	11.16	11.46
5UTR	EFAU004_RS04470	hypothetical protein	10.85	11.15
5UTR	EFAU004_RS11425	NUDIX hydrolase	12.16	12.46
3UTR	EFAU004_RS02485	organic hydroperoxide resistance protein	11.38	11.68
3UTR	EFAU004_RS05215	hypothetical protein	10.69	11
5UTR	EFAU004_RS00925	DUF1211 domain-containing protein	7.99	8.3
5UTR	EFAU004_RS01590	aldo/keto reductase	12.9	13.21
5UTR	EFAU004_RS11540	hypothetical protein	9.74	10.05
5UTR	EFAU004_RS04510	polysaccharide biosynthesis protein	9.83	10.15
5UTR	EFAU004_RS13885	30S ribosomal protein S14	12.49	12.81
5UTR	EFAU004_RS03660	uracil-DNA glycosylase	11.12	11.44
5UTR	EFAU004_RS14455	hypothetical protein	11.17	11.49
5UTR	EFAU004_RS13960	helix-turn-helix transcriptional regulator	9.31	9.63
5UTR	EFAU004_RS01055	AarF/ABC1/UbiB kinase family protein	11.51	11.84
5UTR	EFAU004_RS04565	DUF2382 domain-containing protein	13.09	13.42
5UTR	EFAU004_RS00370	substrate-binding domain-containing protein	11.1	11.43
5UTR	EFAU004_RS05260	YitT family protein	9.59	9.92
3UTR	EFAU004_RS00920	branched-chain amino acid transport system II carrier protein	10.11	10.44
5UTR	EFAU004_RS14900	hypothetical protein	4.76	5.09
3UTR	EFAU004_RS05595	Gfo/Idh/MocA family oxidoreductase	9.91	10.24
5UTR	EFAU004_RS04255	1-deoxy-D-xylulose-5-phosphate synthase	12.43	12.77
3UTR	EFAU004_RS00830	30S ribosomal protein S4	10.77	11.11
5UTR	EFAU004_RS05845	tyrosine recombinase XerC	7.86	8.2
5UTR	EFAU004_RS07560	DUF3955 domain-containing protein	9.29	9.64
3UTR	EFAU004_RS10840	DUF1292 domain-containing protein	12.32	12.67
5UTR	EFAU004_RS05215	hypothetical protein	10.64	11
5UTR	EFAU004_RS07660	Hsp20/alpha crystallin family protein	11.24	11.6
5UTR	EFAU004_RS07785	dehydratase	10.98	11.34
3UTR	EFAU004_RS04960	NADH oxidase	12.75	13.11
5UTR	EFAU004_RS01555	tRNA pseudouridine(38-40) synthase TruA	11.67	12.03
5UTR	EFAU004_RS05055	DUF871 domain-containing protein	13.79	14.15
5UTR	EFAU004_RS12285	50S ribosomal protein L11	11.37	11.73
3UTR	EFAU004_RS09680	hypothetical protein	8.54	8.9
5UTR	EFAU004_RS00120	pyruvate oxidase	12.69	13.06
3UTR	EFAU004_RS00080	replicative DNA helicase	11.89	12.26
3UTR	EFAU004_RS05205	hypothetical protein	9.13	9.5
5UTR	EFAU004_RS08945	glucose-6-phosphate isomerase	12.77	13.15
5UTR	EFAU004_RS09675	cold-shock protein	11.02	11.4
5UTR	EFAU004_RS11395	16S rRNA (adenine(1518)-N(6)/adenine(1519)-N(6))-dimethyltransferase RsmA	10.44	10.82
3UTR	EFAU004_RS03275	GNAT family N-acetyltransferase	9.68	10.06
3UTR	EFAU004_RS00625	YfhO family protein	11.45	11.84
5UTR	EFAU004_RS11740	LTA synthase family protein	10.68	11.07
5UTR	EFAU004_RS08830	50S ribosomal protein L33	7.57	7.96
3UTR	EFAU004_RS13775	hypothetical protein	7.69	8.08
5UTR	EFAU004_RS04690	VOC family protein	10.02	10.41
5UTR	EFAU004_RS15625	hypothetical protein	12.99	13.38
5UTR	EFAU004_RS04410	class I SAM-dependent methyltransferase	13.26	13.65
5UTR	EFAU004_RS11100	C1 family peptidase	12.96	13.36
5UTR	EFAU004_RS15775	rod shape-determining protein MreC	10.34	10.74
5UTR	EFAU004_RS07845	hypothetical protein	11.25	11.66
5UTR	EFAU004_RS03495	Crp/Fnr family transcriptional regulator	8.16	8.57
5UTR	EFAU004_RS13265	ribonuclease Y	11.33	11.74
3UTR	EFAU004_RS12450	transcriptional regulator Spx	10.9	11.31
5UTR	EFAU004_RS07685	elongation factor 4	11.19	11.6
3UTR	EFAU004_RS13500	tRNA-dihydrouridine synthase	9.37	9.79
5UTR	EFAU004_RS10290	UDP-N-acetylglucosamine 1-carboxyvinyltransferase	12.56	12.98
3UTR	EFAU004_RS01010	50S ribosomal protein L25/general stress protein Ctc	12.75	13.17
3UTR	EFAU004_RS04310	cation:proton antiporter	10.11	10.53
3UTR	EFAU004_RS14715	hypothetical protein	12.57	12.99
5UTR	EFAU004_RS11375	folate family ECF transporter S component	10.91	11.33
5UTR	EFAU004_RS03860	metal-dependent transcriptional regulator	11.88	12.31
5UTR	EFAU004_RS15710	hypothetical protein	9.47	9.9
3UTR	EFAU004_RS12095	DUF4352 domain-containing protein	11.73	12.16
5UTR	EFAU004_RS05275	MBL fold metallo-hydrolase	12.13	12.56
5UTR	EFAU004_RS11250	alkylphosphonate utilization protein	12.35	12.78
3UTR	EFAU004_RS00045	30S ribosomal protein S18	11.98	12.42
3UTR	EFAU004_RS04630	hypothetical protein	9.85	10.29
3UTR	EFAU004_RS03640	O-methyltransferase	10.56	11
3UTR	EFAU004_RS03290	NAD(P)H-quinone oxidoreductase	10.6	11.04
3UTR	EFAU004_RS01430	ABC transporter ATP-binding protein	11.02	11.47
3UTR	EFAU004_RS05065	3-hydroxyacyl-ACP dehydratase FabZ	11.86	12.31
5UTR	EFAU004_RS04700	shikimate dehydrogenase	9.14	9.59
5UTR	EFAU004_RS05645	N-acetylglucosamine-6-phosphate deacetylase	12.87	13.33
5UTR	EFAU004_RS05815	CoA-binding protein	11.86	12.32
3UTR	EFAU004_RS10025	phospho-sugar mutase	12.57	13.03
5UTR	EFAU004_RS13975	helix-turn-helix domain-containing protein	7.91	8.37
5UTR	EFAU004_RS00885	peptide-methionine (R)-S-oxide reductase MsrB	12.86	13.33
3UTR	EFAU004_RS15610	hypothetical protein	4.84	5.31
5UTR	EFAU004_RS14420	hypothetical protein	9.78	10.25
5UTR	EFAU004_RS08505	excinuclease ABC subunit UvrB	11.97	12.45
5UTR	EFAU004_RS01360	PepSY domain-containing protein	11.14	11.63
5UTR	EFAU004_RS02615	amino acid permease	9.44	9.93
3UTR	EFAU004_RS05800	formate C-acetyltransferase	12.04	12.53
5UTR	EFAU004_RS01695	helix-turn-helix domain-containing protein	9.84	10.33
5UTR	EFAU004_RS11515	collagen-binding MSCRAMM adhesin Acm	11.26	11.76
5UTR	EFAU004_RS12090	ImmA/IrrE family metallo-endopeptidase	5.61	6.11
5UTR	EFAU004_RS02100	ABC transporter ATP-binding protein/permease	11.43	11.94
3UTR	EFAU004_RS08875	TetR/AcrR family transcriptional regulator	10.65	11.16
5UTR	EFAU004_RS05285	undecaprenyl-diphosphate phosphatase	9.8	10.32
5UTR	EFAU004_RS03710	GlsB/YeaQ/YmgE family stress response membrane protein	12.6	13.12
3UTR	EFAU004_RS06115	elongation factor Tu	12.38	12.91
3UTR	EFAU004_RS04830	cold shock domain-containing protein	9.55	10.08
5UTR	EFAU004_RS00955	NAD-dependent protein deacylase	12.12	12.65
5UTR	EFAU004_RS06755	recombination regulator RecX	12.41	12.94
3UTR	EFAU004_RS00150	FUSC family protein	10.01	10.54
5UTR	EFAU004_RS08540	heat-inducible transcriptional repressor HrcA	8.6	9.14
3UTR	EFAU004_RS03725	transcription antitermination factor NusB	11.52	12.06
3UTR	EFAU004_RS14780	hypothetical protein	6.26	6.8
5UTR	EFAU004_RS12330	QueT transporter family protein	9.99	10.54
3UTR	EFAU004_RS07360	Asp23/Gls24 family envelope stress response protein	13.45	14
5UTR	EFAU004_RS12085	helix-turn-helix transcriptional regulator	11.16	11.71
3UTR	EFAU004_RS10555	excinuclease ABC subunit UvrC	12.63	13.18
5UTR	EFAU004_RS00145	VanZ family protein	10.09	10.65
5UTR	EFAU004_RS08380	hypothetical protein	10.76	11.33
5UTR	EFAU004_RS04330	peroxiredoxin	13.79	14.36
5UTR	EFAU004_RS15545	DUF1146 domain-containing protein	11.13	11.71
5UTR	EFAU004_RS07435	glycosyltransferase family 8 protein	12.98	13.56
5UTR	EFAU004_RS13460	effector binding domain-containing protein	8.38	8.96
3UTR	EFAU004_RS05965	YpiB family protein	12.75	13.33
3UTR	EFAU004_RS11540	hypothetical protein	9.47	10.05
5UTR	EFAU004_RS05170	nitroreductase family protein	12.22	12.8
5UTR	EFAU004_RS07485	cold-shock protein	10.24	10.82
3UTR	EFAU004_RS12230	class 1b ribonucleoside-diphosphate reductase subunit beta	11.26	11.84
3UTR	EFAU004_RS00630	50S ribosomal protein L28	11.01	11.59
5UTR	EFAU004_RS05150	PD-(D/E)XK nuclease family protein	11.58	12.17
5UTR	EFAU004_RS06575	YebC/PmpR family DNA-binding transcriptional regulator	11.37	11.96
5UTR	EFAU004_RS04525	hypothetical protein	13.74	14.33
5UTR	EFAU004_RS09005	Cof-type HAD-IIB family hydrolase	9.57	10.16
5UTR	EFAU004_RS11290	CsbD family protein	10.96	11.55
5UTR	EFAU004_RS14270	1%2C4-dihydroxy-2-naphthoate polyprenyltransferase	7.01	7.61
5UTR	EFAU004_RS04280	FtsW/RodA/SpoVE family cell cycle protein	9.92	10.52
3UTR	EFAU004_RS01170	preprotein translocase subunit YajC	11.47	12.08
3UTR	EFAU004_RS13395	PadR family transcriptional regulator	10.88	11.49
3UTR	EFAU004_RS14230	DUF664 domain-containing protein	11.46	12.07
5UTR	EFAU004_RS06120	YxeA family protein	12.34	12.95
3UTR	EFAU004_RS06555	4-oxalocrotonate tautomerase	9.52	10.15
5UTR	EFAU004_RS00635	Asp23/Gls24 family envelope stress response protein	12.18	12.82
5UTR	EFAU004_RS05005	adenine phosphoribosyltransferase	12.33	12.97
3UTR	EFAU004_RS01450	DUF536 domain-containing protein	10.24	10.88
5UTR	EFAU004_RS14275	glutathione-disulfide reductase	12.41	13.05
3UTR	EFAU004_RS01265	type 2 isopentenyl-diphosphate Delta-isomerase	9.83	10.47
3UTR	EFAU004_RS11840	LacI family DNA-binding transcriptional regulator	10.27	10.91
3UTR	EFAU004_RS04735	LysR family transcriptional regulator	9.13	9.77
5UTR	EFAU004_RS01000	MATE family efflux transporter	10.1	10.74
5UTR	EFAU004_RS07650	DUF378 domain-containing protein	11.28	11.93
5UTR	EFAU004_RS13305	GNAT family N-acetyltransferase	9.85	10.5
5UTR	EFAU004_RS02985	GntR family transcriptional regulator	10.85	11.5
5UTR	EFAU004_RS05970	tetratricopeptide repeat protein	13.55	14.2
5UTR	EFAU004_RS05255	metal-sulfur cluster assembly factor	9.4	10.06
5UTR	EFAU004_RS00850	TIGR00282 family metallophosphoesterase	10.65	11.31
3UTR	EFAU004_RS08765	DUF3042 family protein	7.53	8.19
5UTR	EFAU004_RS12755	LacI family DNA-binding transcriptional regulator	10.74	11.4
3UTR	EFAU004_RS00980	polyribonucleotide nucleotidyltransferase	10.44	11.12
3UTR	EFAU004_RS05105	amino acid ABC transporter permease	11.31	11.99
5UTR	EFAU004_RS11595	methyltransferase domain-containing protein	7.91	8.59
5UTR	EFAU004_RS10270	ROK family protein	10.86	11.55
5UTR	EFAU004_RS03205	GNAT family N-acetyltransferase	10.21	10.9
5UTR	EFAU004_RS15690	hypothetical protein	9.45	10.14
5UTR	EFAU004_RS06865	transposase	7.79	8.48
5UTR	EFAU004_RS11830	DUF1827 family protein	10.66	11.35
5UTR	EFAU004_RS09610	CopY/TcrY family copper transport repressor	11.83	12.53
3UTR	EFAU004_RS11530	CPBP family intramembrane metalloprotease	10.37	11.07
5UTR	EFAU004_RS01015	pseudouridine synthase	11.56	12.26
5UTR	EFAU004_RS03570	anaerobic ribonucleoside-triphosphate reductase	11.07	11.78
5UTR	EFAU004_RS14710	ATP-binding protein	13.67	14.38
3UTR	EFAU004_RS06095	DUF368 domain-containing protein	9.77	10.48
3UTR	EFAU004_RS14140	peptide-methionine (S)-S-oxide reductase MsrA	11.69	12.41
3UTR	EFAU004_RS10900	permease	8.52	9.24
5UTR	EFAU004_RS14225	biotin--[acetyl-CoA-carboxylase] ligase	10.28	11
5UTR	EFAU004_RS03335	ABC transporter permease	10.67	11.39
3UTR	EFAU004_RS05030	hypothetical protein	11.85	12.57
3UTR	EFAU004_RS06680	YkuJ family protein	9.75	10.48
5UTR	EFAU004_RS01275	diphosphomevalonate decarboxylase	8.66	9.4
5UTR	EFAU004_RS10405	SorC family transcriptional regulator	9.61	10.35
5UTR	EFAU004_RS10550	ABC transporter ATP-binding protein	12.98	13.72
5UTR	EFAU004_RS14705	Txe/YoeB family addiction module toxin	10.44	11.18
5UTR	EFAU004_RS01170	preprotein translocase subunit YajC	11.34	12.08
3UTR	EFAU004_RS04805	RluA family pseudouridine synthase	10.63	11.37
5UTR	EFAU004_RS10365	alpha/beta hydrolase	11.23	11.98
5UTR	EFAU004_RS13035	lysine--tRNA ligase	13.21	13.96
3UTR	EFAU004_RS01750	TIM44-like domain-containing protein	9.95	10.7
3UTR	EFAU004_RS07990	23S rRNA (adenine(2058)-N(6))-methyltransferase Erm(G)	13.18	13.93
5UTR	EFAU004_RS12150	response regulator transcription factor	12.88	13.63
5UTR	EFAU004_RS14435	ribonuclease P protein component	10.86	11.62
3UTR	EFAU004_RS05755	hypothetical protein	8.76	9.52
3UTR	EFAU004_RS04855	alanine--tRNA ligase	11.67	12.43
5UTR	EFAU004_RS14660	hypothetical protein	5.84	6.6
3UTR	EFAU004_RS01985	tyrosine--tRNA ligase	5.98	6.74
3UTR	EFAU004_RS13270	recombinase RecA	12.38	13.14
5UTR	EFAU004_RS06835	transcription elongation factor GreA	11.67	12.44
5UTR	EFAU004_RS06915	polysaccharide biosynthesis protein	12.97	13.74
5UTR	EFAU004_RS14470	hypothetical protein	13.29	14.06
5UTR	EFAU004_RS15085	hypothetical protein	9.08	9.85
5UTR	EFAU004_RS01440	lactococcin 972 family bacteriocin	8.82	9.6
5UTR	EFAU004_RS12435	oligoendopeptidase F	12.02	12.8
5UTR	EFAU004_RS04995	transcriptional repressor LexA	11.2	11.99
3UTR	EFAU004_RS09485	choloylglycine hydrolase	12.19	12.98
5UTR	EFAU004_RS12160	DUF1836 domain-containing protein	12.6	13.4
5UTR	EFAU004_RS13620	hypothetical protein	9.86	10.66
3UTR	EFAU004_RS14705	Txe/YoeB family addiction module toxin	10.38	11.18
5UTR	EFAU004_RS02245	deoxynucleoside kinase	9.74	10.54
5UTR	EFAU004_RS01635	alcohol dehydrogenase catalytic domain-containing protein	10.15	10.96
3UTR	EFAU004_RS12500	aspartate--tRNA ligase	12.38	13.19
3UTR	EFAU004_RS00640	DAK2 domain-containing protein	11.27	12.08
5UTR	EFAU004_RS11625	Mur ligase family protein	12.07	12.88
5UTR	EFAU004_RS12625	phosphotransferase family protein	7.31	8.12
5UTR	EFAU004_RS07840	2%2C3-bisphosphoglycerate-dependent phosphoglycerate mutase	11.72	12.53
3UTR	EFAU004_RS06875	NAD-dependent epimerase/dehydratase family protein	11.27	12.09
5UTR	EFAU004_RS04985	transketolase	11.4	12.22
5UTR	EFAU004_RS03430	hypothetical protein	10.54	11.36
5UTR	EFAU004_RS03085	Na+/H+ antiporter NhaC	11.63	12.46
5UTR	EFAU004_RS08970	class I SAM-dependent rRNA methyltransferase	13.78	14.61
5UTR	EFAU004_RS12575	class I SAM-dependent methyltransferase	10.15	10.98
3UTR	EFAU004_RS09695	D-alanyl-D-alanine carboxypeptidase	8.98	9.81
5UTR	EFAU004_RS06525	NCS2 family permease	6.59	7.42
5UTR	EFAU004_RS03920	GNAT family N-acetyltransferase	12	12.83
5UTR	EFAU004_RS03275	GNAT family N-acetyltransferase	9.22	10.06
5UTR	EFAU004_RS04260	ASCH domain-containing protein	12.32	13.16
5UTR	EFAU004_RS02735	putative sulfate exporter family transporter	9.19	10.04
5UTR	EFAU004_RS13270	recombinase RecA	12.29	13.14
5UTR	EFAU004_RS01075	holo-ACP synthase	6.01	6.86
3UTR	EFAU004_RS12550	replication-associated recombination protein A	7.96	8.82
3UTR	EFAU004_RS11175	peptidylprolyl isomerase	12.57	13.43
5UTR	EFAU004_RS03490	hypothetical protein	14.27	15.14
3UTR	EFAU004_RS01095	NADP-dependent oxidoreductase	10.39	11.26
5UTR	EFAU004_RS10865	threonine/serine exporter family protein	7.81	8.68
5UTR	EFAU004_RS14370	serine--tRNA ligase	10.75	11.62
3UTR	EFAU004_RS05825	aldose 1-epimerase family protein	12.7	13.57
5UTR	EFAU004_RS08495	D-aspartate ligase	12.06	12.94
3UTR	EFAU004_RS14525	hypothetical protein	9.49	10.37
5UTR	EFAU004_RS09915	hypothetical protein	10.75	11.63
3UTR	EFAU004_RS05130	phenylalanine--tRNA ligase subunit beta	12.03	12.91
3UTR	EFAU004_RS03440	fructose-bisphosphate aldolase	12.33	13.21
5UTR	EFAU004_RS09020	IS256-like element ISEf1 family transposase	8.36	9.26
5UTR	EFAU004_RS10980	glycerophosphodiester phosphodiesterase	9.91	10.81
3UTR	EFAU004_RS05945	hypothetical protein	12	12.91
3UTR	EFAU004_RS01060	D-alanine--D-alanine ligase	11.95	12.87
5UTR	EFAU004_RS01930	LPXTG cell wall anchor domain-containing protein	10.5	11.42
5UTR	EFAU004_RS05535	5-(carboxyamino)imidazole ribonucleotide mutase	10.56	11.49
5UTR	EFAU004_RS12110	co-chaperone GroES	13.71	14.64
5UTR	EFAU004_RS12560	universal stress protein	12.39	13.32
3UTR	EFAU004_RS03105	2-dehydropantoate 2-reductase	11.89	12.82
5UTR	EFAU004_RS00075	50S ribosomal protein L9	10.48	11.41
5UTR	EFAU004_RS02550	ABC transporter substrate-binding protein	10.98	11.92
3UTR	EFAU004_RS00120	pyruvate oxidase	12.11	13.06
5UTR	EFAU004_RS07810	serine/threonine protein phosphatase	11.26	12.21
5UTR	EFAU004_RS09475	IS256-like element IS16 family transposase	8.38	9.33
3UTR	EFAU004_RS08385	RDD family protein	9.77	10.72
5UTR	EFAU004_RS08560	hypothetical protein	10	10.95
3UTR	EFAU004_RS06055	protein RibT	11.19	12.15
5UTR	EFAU004_RS13000	methionine adenosyltransferase	11.75	12.71
5UTR	EFAU004_RS03715	aminopeptidase P family protein	12.12	13.09
3UTR	EFAU004_RS02620	toxic anion resistance protein	11.8	12.77
3UTR	EFAU004_RS03570	anaerobic ribonucleoside-triphosphate reductase	10.81	11.78
3UTR	EFAU004_RS00320	trimethoprim-resistant dihydrofolate reductase DfrG	10.49	11.48
3UTR	EFAU004_RS14440	50S ribosomal protein L34	10.17	11.16
3UTR	EFAU004_RS02710	TetR/AcrR family transcriptional regulator	10.64	11.63
5UTR	EFAU004_RS13095	L-lactate dehydrogenase	12.51	13.5
5UTR	EFAU004_RS13295	insulinase family protein	11.63	12.63
5UTR	EFAU004_RS14360	response regulator transcription factor	13.47	14.47
5UTR	EFAU004_RS05165	peptide MFS transporter	11.15	12.15
5UTR	EFAU004_RS08355	hypothetical protein	10.51	11.52
3UTR	EFAU004_RS12385	methyltransferase domain-containing protein	12.31	13.32
5UTR	EFAU004_RS03225	phosphate acetyltransferase	11.78	12.79
5UTR	EFAU004_RS03720	Asp23/Gls24 family envelope stress response protein	11.89	12.91
5UTR	EFAU004_RS06155	hydroxymethylglutaryl-CoA synthase	12.45	13.47
3UTR	EFAU004_RS11245	zinc metallopeptidase	9.89	10.91
3UTR	EFAU004_RS08710	carbamate kinase	11.2	12.22
5UTR	EFAU004_RS00745	phosphohydrolase	9.4	10.43
5UTR	EFAU004_RS00110	ATP-binding cassette domain-containing protein	10.78	11.82
5UTR	EFAU004_RS14645	type IV toxin-antitoxin system AbiEi family antitoxin domain-containing protein	10.61	11.66
3UTR	EFAU004_RS03020	hypothetical protein	6.48	7.53
5UTR	EFAU004_RS12495	YitT family protein	10.16	11.21
3UTR	EFAU004_RS10360	N-acetyltransferase	11.63	12.69
3UTR	EFAU004_RS04730	fibronectin-binding protein EfbA	12.32	13.38
5UTR	EFAU004_RS00210	AAA family ATPase	11.69	12.75
5UTR	EFAU004_RS10665	hypothetical protein	11.95	13.01
3UTR	EFAU004_RS00455	elongation factor Tu	11.54	12.61
5UTR	EFAU004_RS10005	30S ribosomal protein S21	10.72	11.79
5UTR	EFAU004_RS13070	septum formation initiator family protein	9.69	10.77
5UTR	EFAU004_RS02250	DUF1275 domain-containing protein	10.02	11.11
5UTR	EFAU004_RS08375	trigger factor	12.59	13.69
5UTR	EFAU004_RS08400	glutamine--fructose-6-phosphate transaminase (isomerizing)	10.49	11.6
5UTR	EFAU004_RS05790	manganese-dependent inorganic pyrophosphatase	13.31	14.43
5UTR	EFAU004_RS10185	phosphate ABC transporter substrate-binding protein PstS	10.71	11.83
5UTR	EFAU004_RS00105	DegV family protein	10.29	11.42
3UTR	EFAU004_RS10095	catabolite control protein A	9.96	11.09
5UTR	EFAU004_RS01420	peptide-methionine (S)-S-oxide reductase MsrA	10.65	11.78
5UTR	EFAU004_RS01915	AAA family ATPase	11.74	12.88
3UTR	EFAU004_RS04690	VOC family protein	9.27	10.41
3UTR	EFAU004_RS10615	hypothetical protein	6.97	8.11
5UTR	EFAU004_RS04420	dihydroorotate oxidase	10.28	11.43
5UTR	EFAU004_RS04685	type IA DNA topoisomerase	10.12	11.27
5UTR	EFAU004_RS02970	PRD domain-containing protein	7.54	8.69
5UTR	EFAU004_RS11420	methionine--tRNA ligase	12.05	13.2
3UTR	EFAU004_RS08730	tRNA (adenosine(37)-N6)-threonylcarbamoyltransferase complex transferase subunit TsaD	8.3	9.45
5UTR	EFAU004_RS13115	M3 family oligoendopeptidase	12.75	13.9
3UTR	EFAU004_RS10535	gamma-glutamyl-gamma-aminobutyrate hydrolase family protein	8.8	9.96
5UTR	EFAU004_RS00320	trimethoprim-resistant dihydrofolate reductase DfrG	10.31	11.48
3UTR	EFAU004_RS00845	Cof-type HAD-IIB family hydrolase	9.07	10.24
3UTR	EFAU004_RS02370	hypothetical protein	9.49	10.66
3UTR	EFAU004_RS07900	prephenate dehydratase	10.5	11.67
5UTR	EFAU004_RS06175	bifunctional hydroxymethylpyrimidine kinase/phosphomethylpyrimidine kinase	8.68	9.86
3UTR	EFAU004_RS04900	HD domain-containing protein	9.93	11.11
3UTR	EFAU004_RS06790	GtrA family protein	7.92	9.1
5UTR	EFAU004_RS09480	ISL3-like element ISEfa5 family transposase	7.48	8.67
3UTR	EFAU004_RS06770	tryptophan-rich sensory protein	10.26	11.46
5UTR	EFAU004_RS03295	SDR family oxidoreductase	12.05	13.26
5UTR	EFAU004_RS05855	type I DNA topoisomerase	11.7	12.91
5UTR	EFAU004_RS04960	NADH oxidase	11.89	13.11
5UTR	EFAU004_RS02755	arsenate reductase family protein	9.4	10.63
5UTR	EFAU004_RS03665	50S ribosomal protein L21	10.35	11.58
5UTR	EFAU004_RS12905	antibiotic biosynthesis monooxygenase	9.96	11.19
5UTR	EFAU004_RS04375	VOC family protein	10.62	11.85
5UTR	EFAU004_RS10600	ABC transporter permease	12.44	13.67
5UTR	EFAU004_RS11265	metal-dependent hydrolase	11.9	13.14
5UTR	EFAU004_RS01385	trypsin-like peptidase domain-containing protein	11.75	12.99
5UTR	EFAU004_RS04265	N-acetylmannosamine-6-phosphate 2-epimerase	9.26	10.5
3UTR	EFAU004_RS00600	50S ribosomal protein L17	10.72	11.97
5UTR	EFAU004_RS10285	DNA-directed RNA polymerase subunit beta	12.03	13.28
3UTR	EFAU004_RS00420	purine-nucleoside phosphorylase	9.65	10.9
3UTR	EFAU004_RS10985	hypothetical protein	8.19	9.45
5UTR	EFAU004_RS09670	DEAD/DEAH box helicase family protein	10.77	12.03
5UTR	EFAU004_RS04730	fibronectin-binding protein EfbA	12.11	13.38
5UTR	EFAU004_RS13370	glutamate 5-kinase	11.94	13.21
5UTR	EFAU004_RS02095	hypothetical protein	11.06	12.33
5UTR	EFAU004_RS12650	peptidylprolyl isomerase	11	12.28
5UTR	EFAU004_RS01890	CDP-alcohol phosphatidyltransferase family protein	9.96	11.25
5UTR	EFAU004_RS03120	histidine phosphatase family protein	10.42	11.71
5UTR	EFAU004_RS10465	VOC family protein	10.77	12.06
3UTR	EFAU004_RS05255	metal-sulfur cluster assembly factor	8.77	10.06
3UTR	EFAU004_RS10590	TetR/AcrR family transcriptional regulator	10.44	11.75
5UTR	EFAU004_RS08905	TVP38/TMEM64 family protein	8.19	9.5
3UTR	EFAU004_RS05705	TatD family hydrolase	10.34	11.65
3UTR	EFAU004_RS10210	preprotein translocase subunit SecA	11.39	12.7
3UTR	EFAU004_RS02665	ribose-phosphate diphosphokinase	10.49	11.81
3UTR	EFAU004_RS07775	DNA polymerase I	12.02	13.34
3UTR	EFAU004_RS06550	threonine--tRNA ligase	10.84	12.16
3UTR	EFAU004_RS13420	glycoside hydrolase family 73 protein	8.93	10.25
5UTR	EFAU004_RS05330	SGNH/GDSL hydrolase family protein	7.21	8.54
5UTR	EFAU004_RS14810	plasmid recombination protein	8.67	10
5UTR	EFAU004_RS14745	hypothetical protein	9.83	11.16
5UTR	EFAU004_RS12415	CYTH domain-containing protein	11.73	13.07
3UTR	EFAU004_RS08375	trigger factor	12.35	13.69
3UTR	EFAU004_RS10560	thioredoxin	10.92	12.27
3UTR	EFAU004_RS02355	FAD-dependent oxidoreductase	11.75	13.1
3UTR	EFAU004_RS08120	AAA family ATPase	9.58	10.93
3UTR	EFAU004_RS05985	ribosome biogenesis GTPase Der	10.8	12.15
3UTR	EFAU004_RS01285	deoxynucleoside kinase	9.62	10.98
3UTR	EFAU004_RS00355	glutamine-hydrolyzing GMP synthase	10.13	11.49
3UTR	EFAU004_RS10215	ribosome-associated translation inhibitor RaiA	11.42	12.78
5UTR	EFAU004_RS00910	hypothetical protein	10.26	11.62
5UTR	EFAU004_RS08555	glutamine amidotransferase	8.84	10.2
3UTR	EFAU004_RS12445	adaptor protein MecA	11.04	12.41
5UTR	EFAU004_RS12450	transcriptional regulator Spx	9.94	11.31
3UTR	EFAU004_RS10265	DUF2969 domain-containing protein	9.51	10.88
5UTR	EFAU004_RS11040	bifunctional folylpolyglutamate synthase/dihydrofolate synthase	12.33	13.71
3UTR	EFAU004_RS10070	YneF family protein	8.05	9.43
5UTR	EFAU004_RS13955	DNA-binding protein	9.82	11.21
3UTR	EFAU004_RS13230	pur operon repressor	9.45	10.84
5UTR	EFAU004_RS14075	cobalt transporter	9.35	10.75
3UTR	EFAU004_RS12315	preprotein translocase subunit SecE	7.89	9.31
5UTR	EFAU004_RS13840	NusG domain II-containing protein	10.05	11.49
5UTR	EFAU004_RS12410	GTP pyrophosphokinase family protein	10.26	11.7
5UTR	EFAU004_RS02505	SOS response-associated peptidase family protein	11.49	12.95
3UTR	EFAU004_RS13960	helix-turn-helix transcriptional regulator	8.16	9.63
5UTR	EFAU004_RS02150	YxeA family protein	10.86	12.34
5UTR	EFAU004_RS06685	NAD(P)-dependent oxidoreductase	12.32	13.8
5UTR	EFAU004_RS11270	aminoacyl-tRNA deacylase	11.42	12.9
5UTR	EFAU004_RS04925	Holliday junction resolvase RecU	8.13	9.62
5UTR	EFAU004_RS02725	glycosyltransferase family 2 protein	12.32	13.82
5UTR	EFAU004_RS10770	hypothetical protein	8.07	9.57
3UTR	EFAU004_RS12950	leucine--tRNA ligase	10.74	12.25
5UTR	EFAU004_RS05000	hypothetical protein	11.38	12.9
5UTR	EFAU004_RS01850	NADH-dependent flavin oxidoreductase	12.23	13.76
3UTR	EFAU004_RS13380	hypothetical protein	9.46	10.99
5UTR	EFAU004_RS00205	IS256-like element ISLgar5 family transposase	6.91	8.44
5UTR	EFAU004_RS02670	cysteine desulfurase	9.33	10.87
3UTR	EFAU004_RS11090	acyl-ACP thioesterase	10.92	12.46
5UTR	EFAU004_RS03770	magnesium transporter CorA family protein	11.27	12.82
3UTR	EFAU004_RS09970	GTPase Era	11.74	13.29
5UTR	EFAU004_RS08640	PolC-type DNA polymerase III	10.55	12.11
3UTR	EFAU004_RS01665	DUF1622 domain-containing protein	5.74	7.31
5UTR	EFAU004_RS13775	hypothetical protein	6.5	8.08
5UTR	EFAU004_RS08680	30S ribosomal protein S2	10.7	12.28
3UTR	EFAU004_RS12125	NAD(P)H-binding protein	10.43	12.01
3UTR	EFAU004_RS08845	asparagine synthase (glutamine-hydrolyzing)	10.5	12.09
5UTR	EFAU004_RS01745	triphosphoribosyl-dephospho-CoA synthase MdcB	5.59	7.18
3UTR	EFAU004_RS11000	hypothetical protein	8.44	10.04
3UTR	EFAU004_RS02080	hypothetical protein	6.64	8.24
5UTR	EFAU004_RS10200	cell division ATP-binding protein FtsE	10.55	12.16
3UTR	EFAU004_RS01150	tRNA preQ1(34) S-adenosylmethionine ribosyltransferase-isomerase QueA	12.1	13.71
3UTR	EFAU004_RS11605	hypothetical protein	10.9	12.51
3UTR	EFAU004_RS03495	Crp/Fnr family transcriptional regulator	6.94	8.57
3UTR	EFAU004_RS07395	GlsB/YeaQ/YmgE family stress response membrane protein	9.58	11.22
3UTR	EFAU004_RS01340	acyl-CoA thioesterase	7.94	9.58
5UTR	EFAU004_RS04515	DegV family protein	11.16	12.81
5UTR	EFAU004_RS14250	NusG domain II-containing protein	7.8	9.45
3UTR	EFAU004_RS03455	type B 50S ribosomal protein L31	7.88	9.53
3UTR	EFAU004_RS13065	RNA-binding protein S1	8.36	10.01
5UTR	EFAU004_RS07950	LacI family DNA-binding transcriptional regulator	10.83	12.49
3UTR	EFAU004_RS08490	aspartate racemase	10.94	12.6
5UTR	EFAU004_RS11840	LacI family DNA-binding transcriptional regulator	9.25	10.91
3UTR	EFAU004_RS13345	glutamate--tRNA ligase	11.46	13.12
5UTR	EFAU004_RS03140	class Ib ribonucleoside-diphosphate reductase assembly flavoprotein NrdI	10.65	12.32
3UTR	EFAU004_RS02160	ABC transporter permease	9.1	10.78
3UTR	EFAU004_RS10040	6-phospho-beta-glucosidase	10.46	12.16
5UTR	EFAU004_RS06670	MarR family transcriptional regulator	6.5	8.2
3UTR	EFAU004_RS03710	GlsB/YeaQ/YmgE family stress response membrane protein	11.42	13.12
3UTR	EFAU004_RS01935	heavy metal-binding domain-containing protein	8.33	10.04
5UTR	EFAU004_RS02300	cysteine synthase family protein	10.27	11.99
3UTR	EFAU004_RS11395	16S rRNA (adenine(1518)-N(6)/adenine(1519)-N(6))-dimethyltransferase RsmA	9.1	10.82
5UTR	EFAU004_RS05190	hypothetical protein	8.39	10.12
5UTR	EFAU004_RS00705	bifunctional glutamate--cysteine ligase GshA/glutathione synthetase GshB	10.85	12.59
3UTR	EFAU004_RS04410	class I SAM-dependent methyltransferase	11.91	13.65
5UTR	EFAU004_RS04800	bifunctional pyr operon transcriptional regulator/uracil phosphoribosyltransferase PyrR	10.53	12.29
5UTR	EFAU004_RS08705	arginine--tRNA ligase	9.85	11.62
5UTR	EFAU004_RS04490	DUF4430 domain-containing protein	10.44	12.22
5UTR	EFAU004_RS01205	helix-turn-helix domain-containing protein	7.96	9.75
5UTR	EFAU004_RS06745	DUF402 domain-containing protein	8.42	10.24
5UTR	EFaU004_RS02765	ATP-binding cassette domain-containing protein	9.7	11.52
5UTR	EFAU004_RS02385	galactose mutarotase	10.75	12.59
3UTR	EFAU004_RS06165	cation-translocating P-type ATPase	9.31	11.15
5UTR	EFAU004_RS04270	flavin reductase family protein	9.96	11.82
5UTR	EFAU004_RS14490	class A sortase	12.21	14.07
5UTR	EFAU004_RS06060	site-specific tyrosine recombinase XerD	8.57	10.44
3UTR	EFAU004_RS01025	uridine kinase	8.69	10.56
5UTR	EFAU004_RS13275	competence/damage-inducible protein A	8.93	10.81
3UTR	EFAU004_RS10355	preprotein translocase subunit SecG	9.48	11.37
5UTR	EFAU004_RS02460	MFS transporter	7.79	9.68
3UTR	EFAU004_RS10300	F0F1 ATP synthase subunit epsilon	9.68	11.57
5UTR	EFAU004_RS12805	ROK family protein	11.67	13.57
5UTR	EFAU004_RS03445	UDP-N-acetylglucosamine 1-carboxyvinyltransferase	10.71	12.62
5UTR	EFAU004_RS11070	haloacid dehalogenase	9.85	11.76
5UTR	EFAU004_RS04475	hypothetical protein	11.63	13.56
5UTR	EFAU004_RS11835	MerR family transcriptional regulator	12.21	14.15
5UTR	EFAU004_RS01355	glycosyltransferase	11.3	13.24
5UTR	EFAU004_RS09085	hypothetical protein	8.53	10.48
5UTR	EFAU004_RS14205	DNA-directed RNA polymerase subunit beta	9	10.95
3UTR	EFAU004_RS12630	ABC transporter permease	7.01	8.97
3UTR	EFAU004_RS09400	NAD(P)H-dependent oxidoreductase	11.56	13.52
3UTR	EFAU004_RS04220	hypothetical protein	8.4	10.37
5UTR	EFAU004_RS04715	ABC transporter substrate-binding protein	8.47	10.46
5UTR	EFAU004_RS01920	hypothetical protein	7.59	9.61
3UTR	EFAU004_RS09245	MarR family transcriptional regulator	10.43	12.45
3UTR	EFAU004_RS13180	DNA-directed RNA polymerase subunit omega	10.3	12.32
5UTR	EFAU004_RS05040	type I glyceraldehyde-3-phosphate dehydrogenase	11.28	13.32
3UTR	EFAU004_RS00075	50S ribosomal protein L9	9.35	11.41
5UTR	EFAU004_RS06490	DUF177 domain-containing protein	9.37	11.45
5UTR	EFAU004_RS07955	alpha/beta hydrolase	8.05	10.13
5UTR	EFAU004_RS09830	sugar kinase	10.3	12.4
3UTR	EFAU004_RS13975	helix-turn-helix domain-containing protein	6.26	8.37
5UTR	EFAU004_RS05385	DNA helicase RecQ	8.57	10.7
5UTR	EFAU004_RS07690	GNAT family N-acetyltransferase	11.22	13.37
5UTR	EFAU004_RS03410	5-methyltetrahydropteroyltriglutamate--homocysteine S-methyltransferase	8.37	10.53
5UTR	EFAU004_RS03280	hypothetical protein	10.58	12.74
5UTR	EFAU004_RS11310	hypothetical protein	8.61	10.77
5UTR	EFAU004_RS09080	helix-turn-helix domain-containing protein	4.03	6.21
3UTR	EFAU004_RS03765	DUF4044 domain-containing protein	8.45	10.63
3UTR	EFAU004_RS05650	helix-turn-helix transcriptional regulator	9.31	11.49
3UTR	EFAU004_RS01160	DUF975 family protein	10.38	12.58
5UTR	EFAU004_RS03780	division/cell wall cluster transcriptional repressor MraZ	6.37	8.57
5UTR	EFAU004_RS08980	hypothetical protein	4.32	6.52
5UTR	EFAU004_RS00360	type I pantothenate kinase	8.66	10.86
3UTR	EFAU004_RS04320	DUF2200 domain-containing protein	10.18	12.41
5UTR	EFAU004_RS09730	membrane protein insertase YidC	8.72	10.97
3UTR	EFAU004_RS14280	U32 family peptidase	11.68	13.93
3UTR	EFAU004_RS01895	DsrE family protein	7.5	9.78
5UTR	EFAU004_RS03040	LTA synthase family protein	10.03	12.31
3UTR	EFAU004_RS02035	hypothetical protein	9.52	11.8
3UTR	EFAU004_RS14805	hypothetical protein	6.67	8.95
5UTR	EFAU004_RS15435	hypothetical protein	4.33	6.62
3UTR	EFAU004_RS15860	YSIRK-type signal peptide-containing protein	9.31	11.6
3UTR	EFAU004_RS12790	YlbF family regulator	8.89	11.18
5UTR	EFAU004_RS06025	Sapep family Mn(2+)-dependent dipeptidase	8.63	10.94
5UTR	EFAU004_RS00455	elongation factor Tu	10.29	12.61
5UTR	EFAU004_RS01990	tyrosine decarboxylase	6.08	8.4
3UTR	EFAU004_RS02240	hypothetical protein	6.91	9.23
5UTR	EFAU004_RS02200	ABC transporter ATP-binding protein	9.33	11.65
5UTR	EFAU004_RS07705	ATP-dependent chaperone ClpB	11.16	13.5
3UTR	EFAU004_RS07070	hypothetical protein	8.02	10.37
3UTR	EFAU004_RS00930	amino acid permease	6.81	9.19
5UTR	EFAU004_RS06785	superoxide dismutase	11.28	13.66
5UTR	EFAU004_RS08535	nucleotide exchange factor GrpE	10.12	12.5
5UTR	EFAU004_RS09715	HD domain-containing protein	8.8	11.18
5UTR	EFAU004_RS01530	DUF4767 domain-containing protein	7.27	9.65
5UTR	EFAU004_RS06895	aminotransferase class I/II-fold pyridoxal phosphate-dependent enzyme	12.38	14.79
3UTR	EFAU004_RS13280	CDP-diacylglycerol--glycerol-3-phosphate 3-phosphatidyltransferase	8.36	10.77
3UTR	EFAU004_RS01100	YhgE/Pip domain-containing protein	7.31	9.73
3UTR	EFAU004_RS11315	UTP--glucose-1-phosphate uridylyltransferase GalU	9.65	12.07
3UTR	EFAU004_RS13190	hypothetical protein	8.29	10.71
5UTR	EFAU004_RS14600	hypothetical protein	9.12	11.55
5UTR	EFAU004_RS09000	SdpI family protein	9.06	11.5
5UTR	EFAU004_RS05085	CBS domain-containing protein	10.85	13.3
5UTR	EFAU004_RS03960	helix-turn-helix transcriptional regulator	9.42	11.88
3UTR	EFAU004_RS06835	transcription elongation factor GreA	9.98	12.44
5UTR	EFAU004_RS11225	hypothetical protein	8.6	11.07
5UTR	EFAU004_RS06560	cadmium-translocating P-type ATPase	7.63	10.11
3UTR	EFAU004_RS04865	GNAT family N-acetyltransferase	7.48	9.96
3UTR	EFAU004_RS06015	ferredoxin	8.5	11
5UTR	EFAU004_RS00460	30S ribosomal protein S10	7.04	9.57
5UTR	EFAU004_RS01455	replication initiation protein	9.05	11.6
5UTR	EFAU004_RS00435	ribose-5-phosphate isomerase RpiA	10.3	12.86
5UTR	EFAU004_RS07330	helix-turn-helix transcriptional regulator	9.01	11.6
5UTR	EFAU004_RS07480	ISL3-like element ISEfa11 family transposase	5.75	8.34
5UTR	EFAU004_RS06920	oligosaccharide flippase family protein	8.47	11.1
3UTR	EFAU004_RS05910	DegV family protein	9.7	12.33
5UTR	EFAU004_RS05120	amino acid ABC transporter ATP-binding protein	9.95	12.6
5UTR	EFAU004_RS03775	DUF3397 domain-containing protein	7.86	10.52
5UTR	EFAU004_RS12950	leucine--tRNA ligase	9.54	12.25
3UTR	EFAU004_RS02720	DNA topoisomerase III	9.31	12.03
3UTR	EFAU004_RS04970	cysteine synthase A	9.96	12.71
5UTR	EFAU004_RS12250	ABC-F family ATP-binding cassette domain-containing protein	10.11	12.87
5UTR	EFAU004_RS06035	ECF transporter S component	9.62	12.39
3UTR	EFAU004_RS05035	GTPase ObgE	9.82	12.59
3UTR	EFAU004_RS03090	DUF305 domain-containing protein	8.26	11.08
5UTR	EFAU004_RS03730	bifunctional methylenetetrahydrofolate dehydrogenase/methenyltetrahydrofolate cyclohydrolase	9.59	12.42
5UTR	EFAU004_RS09960	glycine--tRNA ligase subunit alpha	10.28	13.13
3UTR	EFAU004_RS11045	valine--tRNA ligase	10.26	13.13
5UTR	EFAU004_RS06550	threonine--tRNA ligase	9.29	12.16
5UTR	EFAU004_RS04720	hypothetical protein	7.39	10.33
5UTR	EFAU004_RS14295	CtsR family transcriptional regulator	10.53	13.52
5UTR	EFAU004_RS02845	PTS glucose transporter subunit IIA	7.58	10.57
5UTR	EFAU004_RS07390	hypothetical protein	6.98	9.98
5UTR	EFAU004_RS00365	class I SAM-dependent methyltransferase	7.49	10.52
3UTR	EFAU004_RS02175	PTS transporter subunit EIIC	8.24	11.27
3UTR	EFAU004_RS05085	CBS domain-containing protein	10.25	13.3
3UTR	EFAU004_RS05790	manganese-dependent inorganic pyrophosphatase	11.36	14.43
5UTR	EFAU004_RS01045	hypothetical protein	7.92	11.03
5UTR	EFAU004_RS11275	ribonuclease J	9.32	12.47
5UTR	EFAU004_RS02920	hypothetical protein	6.62	9.84
5UTR	EFAU004_RS11850	IS256-like element IS16 family transposase	6.1	9.33
5UTR	EFAU004_RS13470	IS256-like element IS16 family transposase	6.1	9.33
5UTR	EFAU004_RS05650	helix-turn-helix transcriptional regulator	8.25	11.49
5UTR	EFAU004_RS06375	PRD domain-containing protein	6.49	9.75
5UTR	EFAU004_RS01035	TVP38/TMEM64 family protein	6.64	9.9
5UTR	EFAU004_RS01040	GNAT family N-acetyltransferase	9.2	12.49
5UTR	EFAU004_RS01860	FAD-dependent oxidoreductase	9.15	12.44
5UTR	EFAU004_RS00790	aquaporin family protein	8.15	11.47
5UTR	EFAU004_RS06165	cation-translocating P-type ATPase	7.8	11.15
5UTR	EFAU004_RS08580	helix-turn-helix domain-containing protein	7.42	10.78
5UTR	EFAU004_RS07370	alkaline shock response membrane anchor protein AmaP	8.71	12.09
5UTR	EFAU004_RS04415	PepSY domain-containing protein	9.06	12.45
3UTR	EFAU004_RS03245	exodeoxyribonuclease III	6.99	10.41
5UTR	EFAU004_RS02470	arginine repressor	8.51	11.94
5UTR	EFAU004_RS04365	MarR family transcriptional regulator	4.81	8.28
3UTR	EFAU004_RS01420	peptide-methionine (S)-S-oxide reductase MsrA	8.3	11.78
3UTR	EFAU004_RS13215	energy-coupled thiamine transporter ThiT	8.06	11.56
3UTR	EFAU004_RS10160	phosphate signaling complex protein PhoU	9.14	12.69
3UTR	EFAU004_RS11685	extradiol dioxygenase	6.67	10.24
3UTR	EFAU004_RS04565	DUF2382 domain-containing protein	9.81	13.42
5UTR	EFAU004_RS01300	translation initiation factor IF-3	7.75	11.38
3UTR	EFAU004_RS14370	serine--tRNA ligase	7.99	11.62
5UTR	EFAU004_RS01370	thioredoxin family protein	8.35	12
5UTR	EFAU004_RS05045	alpha/beta hydrolase	4.41	8.1
5UTR	EFAU004_RS09705	voltage-gated chloride channel family protein	5.66	9.4
5UTR	EFAU004_RS06085	DNA primase	6.83	10.58
5UTR	EFAU004_RS06255	IS110 family transposase	8.69	12.44
5UTR	EFAU004_RS13365	IS110 family transposase	8.69	12.44
5UTR	EFAU004_RS03055	magnesium-translocating P-type ATPase	4.77	8.53
5UTR	EFAU004_RS13440	PRD domain-containing protein	4.97	8.76
5UTR	EFAU004_RS01010	50S ribosomal protein L25/general stress protein Ctc	9.34	13.17
5UTR	EFAU004_RS01580	membrane protein	8.9	12.81
5UTR	EFAU004_RS13595	IS1182-like element ISEfa7 family transposase	7.52	11.44
3UTR	EFAU004_RS11545	uracil phosphoribosyltransferase	6.93	10.9
5UTR	EFAU004_RS12310	transcription termination/antitermination protein NusG	9.19	13.23
5UTR	EFAU004_RS01575	membrane protein	4.21	8.26
5UTR	EFAU004_RS12505	histidine--tRNA ligase	8.26	12.32
5UTR	EFAU004_RS07620	IS110 family transposase	8.28	12.44
3UTR	EFAU004_RS11310	hypothetical protein	6.57	10.77
5UTR	EFAU004_RS06280	hypothetical protein	4.3	8.52
5UTR	EFAU004_RS12275	50S ribosomal protein L10	8.07	12.31
5UTR	EFAU004_RS14740	Y-family DNA polymerase	7.49	11.81
5UTR	EFAU004_RS10895	IS110 family transposase	8.69	13.2
5UTR	EFAU004_RS05720	ABC transporter permease	7.74	12.33
5UTR	EFAU004_RS01070	DEAD/DEAH box helicase	8.64	13.34
5UTR	EFAU004_RS14130	gluconokinase	6.2	10.9
3UTR	EFAU004_RS00910	hypothetical protein	6.89	11.62
5UTR	EFAU004_RS00830	30S ribosomal protein S4	6.38	11.11
5UTR	EFAU004_RS09500	DUF4231 domain-containing protein	5.13	9.92
5UTR	EFAU004_RS11045	valine--tRNA ligase	8.25	13.13
5UTR	EFAU004_RS06725	peptide chain release factor 3	8.44	13.34
5UTR	EFAU004_RS10610	helix-turn-helix domain-containing protein	8.18	13.2
5UTR	EFAU004_RS09930	leucocin A/sakacin P family class II bacteriocin	4.56	9.59
3UTR	EFAU004_RS05740	hypothetical protein	5.92	11.14
3UTR	EFAU004_RS03425	type I glutamate--ammonia ligase	6.91	12.16
5UTR	EFAU004_RS11295	beta-aspartyl-peptidase	7.79	13.06
5UTR	EFAU004_RS05520	ISL3-like element ISEfa11 family transposase	3.49	8.77
5UTR	EFAU004_RS05135	phenylalanine--tRNA ligase subunit alpha	8.74	14.37
5UTR	EFAU004_RS03115	ABC-F type ribosomal protection protein Eat(A)	6.65	12.49
5UTR	EFAU004_RS04855	alanine--tRNA ligase	6.36	12.43
5UTR	EFAU004_RS02880	IS1182 family transposase	5.09	11.21
5UTR	EFAU004_RS02905	peptidyl-prolyl cis-trans isomerase	6.58	12.97
5UTR	EFAU004_RS10530	hypothetical protein	7.19	13.59
5UTR	EFAU004_RS14100	IS110 family transposase	5.15	11.57
5UTR	EFAU004_RS08925	IS30 family transposase	3.93	10.87
5UTR	EFAU004_RS05545	xanthine phosphoribosyltransferase	4.57	11.54
5UTR	EFAU004_RS12380	tRNA (uridine(34)/cytosine(34)/5-carboxymethylaminomethyluridine(34)-2'-O)-methyltransferase TrmL	5.14	12.47
5UTR	EFAU004_RS09615	transcriptional regulator	3.86	11.31
5UTR	EFAU004_RS07720	YegS/Rv2252/BmrU family lipid kinase	6.21	13.86
5UTR	EFAU004_RS09440	cation-translocating P-type ATPase	4.59	12.55
5UTR	EFAU004_RS14415	tRNA uridine-5-carboxymethylaminomethyl(34) synthesis GTPase MnmE	4.77	12.96
5UTR	EFAU004_RS02620	toxic anion resistance protein	3.49	12.77
