# Supplementary material for: Grad-seq analysis of Enterococcus faecalis and Enterococcus faecium provides a global view of RNA and protein complexes in these two opportunistic pathogens
Source: Microlife. 2022 Dec 27;4:uqac027. doi: 10.1093/femsml/uqac027 (PMC10117718; doi:10.1093/femsml/uqac027)
Supplement: uqac027_Supplemental_Files [file uqac027_supplemental_files.zip › Table_S5.xlsx]

## Sheet: DESEQ
orientation	Sequence name	Attributes	Source	Feature	Start	End	Strand	log2FoldChange	baseMean	log2baseMean	pvalue	-log10pvalue
sense	NC_004668.1	EF_RS01295	tRNAscan-SE	tRNA	254377	254466	+	2.33831	2449.96	11.2585	1.39e-42	41.857
sense	NC_004668.1	EF_RS01290	tRNAscan-SE	tRNA	254270	254343	+	4.57858	1223.75	10.2571	2.56e-101	100.592
sense	NC_004668.1	EF_RS05040	tRNAscan-SE	tRNA	1023317	1023405	+	2.16479	509.227	8.99216	1.46e-22	21.8356
sense	NC_004668.1	EF_RS15550	tRNAscan-SE	tRNA	3164869	3164950	-	3.12924	445.589	8.79957	1.37e-40	39.8633
sense	NC_004668.1	EF_RS01250	tRNAscan-SE	tRNA	253553	253634	+	3.30185	426.307	8.73575	2.27e-42	41.644
sense	NC_004668.1	EF_RS01360	tRNAscan-SE	tRNA	255624	255695	+	5.52642	359.202	8.48865	4.78e-44	43.3206
sense	NC_004668.1	EF_RS13620	Protein Homology	CDS	2756117	2757487	-	2.43734	290.176	8.18079	4.19e-22	21.3778
sense	NC_004668.1	EF_RS13240	Protein Homology	CDS	2699915	2700112	-	3.26423	282.545	8.14234	3.83e-34	33.4168
sense	NC_004668.1	5UTR-EF1515	ANNOgesic	5UTR	1469506	1469678	+	4.75278	271.978	8.08734	1.59e-39	38.7986
sense	NC_004668.1	sRNA_00070	ANNOgesic	ncRNA	1469506	1469637	+	4.75278	271.978	8.08734	1.59e-39	38.7986
sense	NC_004671.1	sRNA_00156	ANNOgesic	ncRNA	32657	32778	-	2.84982	266.402	8.05746	1.11e-27	26.9547
sense	NC_004668.1	EF_RS01350	tRNAscan-SE	tRNA	255437	255510	+	2.764	252.699	7.98128	4.84e-26	25.3152
sense	NC_004668.1	3'UTR_00026	ANNOgesic	3UTR	267469	267559	-	2.91549	244.651	7.93458	9.95e-25	24.0022
sense	NC_004668.1	sRNA_00010	ANNOgesic	ncRNA	224560	224899	-	4.27126	242.522	7.92197	2.35e-35	34.6289
sense	NC_004668.1	EF_RS05090	tRNAscan-SE	tRNA	1024267	1024350	+	2.31434	241.16	7.91384	1.5e-19	18.8239
sense	NC_004668.1	3'UTR_00250	ANNOgesic	3UTR	2994739	2994908	-	4.3263	233.437	7.86689	7.02e-35	34.1537
sense	NC_004668.1	EF_RS14780	Protein Homology	CDS	2994908	2997064	-	2.87843	205.306	7.68163	8.34e-23	22.0788
sense	NC_004668.1	EF_RS01245	tRNAscan-SE	tRNA	253464	253536	+	3.36657	196.108	7.6155	2.73e-27	26.5638
sense	NC_004668.1	EF_RS15555	tRNAscan-SE	tRNA	3164967	3165039	-	3.29116	186.4	7.54226	1.77e-26	25.752
sense	NC_004669.1	3'UTR_00278	ANNOgesic	3UTR	9035	9161	+	3.83655	116.806	6.86797	7.69e-21	20.1141
sense	NC_004668.1	EF_RS01275	tRNAscan-SE	tRNA	253993	254066	+	2.70992	104.51	6.7075	3.03e-14	13.5186
sense	NC_004668.1	EF_RS00010	Protein Homology	CDS	1604	2734	+	2.32632	98.9089	6.62803	1.64e-11	10.7852
sense	NC_004668.1	5UTR-EF0846	ANNOgesic	5UTR	804919	805108	+	2.08979	89.0646	6.47678	1.31e-09	8.88273
sense	NC_004668.1	5UTR-EF1938	ANNOgesic	5UTR	1880590	1880834	-	2.90236	62.9103	5.97522	5.2e-11	10.284
sense	NC_004668.1	3'UTR_00452	ANNOgesic	3UTR	3044396	3044471	-	3.91362	62.9017	5.97503	1.59e-13	12.7986
sense	NC_004668.1	EF_RS01320	tRNAscan-SE	tRNA	254858	254929	+	2.51184	58.1405	5.86147	4.15e-09	8.38195
sense	NC_004669.1	EF_RS16210	Protein Homology	CDS	8712	9035	+	2.16664	42.7245	5.41699	3.52e-06	5.45346
sense	NC_004668.1	sRNA_00087	ANNOgesic	ncRNA	1926320	1926408	-	2.46806	41.754	5.38384	3.18e-07	6.49757
sense	NC_004668.1	3'UTR_00374	ANNOgesic	3UTR	2640748	2640814	-	2.33421	41.563	5.37723	1.57e-06	5.8041
sense	NC_004668.1	EF_RS01995	Protein Homology	CDS	373544	374989	+	2.12617	41.0207	5.35828	5.34e-06	5.27246
sense	NC_004668.1	EF_RS01180	Protein Homology	CDS	238338	238601	+	2.33809	35.5793	5.15297	3.11e-06	5.50724
sense	NC_004668.1	EF_RS02030	Protein Homology	CDS	381741	381836	-	2.40838	28.3376	4.82465	1.19e-05	4.92445
sense	NC_004668.1	3'UTR_00299	ANNOgesic	3UTR	1992078	1992125	-	2.00209	24.3114	4.60356	0.000299	3.52433
sense	NC_004668.1	3'UTR_00121	ANNOgesic	3UTR	1538994	1539006	+	4.261	23.2046	4.53634	2.14e-08	7.66959
sense	NC_004668.1	3'UTR_00450	ANNOgesic	3UTR	3041523	3041561	-	3.04738	21.3847	4.41851	3.77e-06	5.42366
sense	NC_004668.1	EF_RS02170	Protein Homology	CDS	409383	409583	-	2.32247	21.2677	4.41059	0.00013	3.88606
sense	NC_004668.1	5UTR-EF1864	ANNOgesic	5UTR	1810875	1811162	-	2.01883	19.8447	4.31068	0.000857	3.06702
sense	NC_004668.1	3'UTR_00020	ANNOgesic	3UTR	164311	164365	-	2.65044	19.612	4.29366	3.82e-05	4.41794
sense	NC_004668.1	sRNA_00080	ANNOgesic	ncRNA	1810983	1811162	-	1.99724	19.5794	4.29126	0.001	3
sense	NC_004668.1	EF_RS06820	Protein Homology	CDS	1391549	1392055	-	2.00532	14.9606	3.9031	0.00229	2.64016
sense	NC_004668.1	EF_RS05345	Protein Homology	CDS	1075288	1075575	-	3.23349	14.8064	3.88815	1.52e-05	4.81816
sense	NC_004668.1	EF_RS14645	Protein Homology	CDS	2966185	2967081	+	2.85326	11.0948	3.47181	0.000209	3.67985
sense	NC_004668.1	3'UTR_00088	ANNOgesic	3UTR	1075164	1075288	-	2.81922	10.8308	3.43706	0.000259	3.5867
sense	NC_004668.1	5UTR-EF0129	ANNOgesic	5UTR	133788	134025	-	2.31257	10.0209	3.32494	0.00213	2.67162
sense	NC_004668.1	sRNA_00005	ANNOgesic	ncRNA	133943	134025	-	2.29329	9.88793	3.30567	0.00236	2.62709
sense	NC_004668.1	EF_RS09020	Protein Homology	CDS	1826343	1826732	-	2.70821	9.8503	3.30017	0.000513	3.28988
sense	NC_004668.1	EF_RS01510	Protein Homology	CDS	286036	287406	-	2.11325	8.6938	3.11999	0.00584	2.23359
sense	NC_004668.1	EF_RS05740	Protein Homology	CDS	1155817	1156587	+	2.07468	8.43038	3.0756	0.00693	2.15927
sense	NC_004668.1	EF_RS05640	Protein Homology	CDS	1137181	1138137	+	2.37407	7.5975	2.92552	0.00295	2.53018
sense	NC_004668.1	EF_RS11780	Protein Homology	CDS	2401636	2402445	+	2.30067	7.19801	2.8476	0.00418	2.37882
sense	NC_004668.1	5UTR-EF1366	ANNOgesic	5UTR	1343467	1343619	-	2.04296	5.87342	2.5542	0.01241	1.90623
sense	NC_004668.1	EF_RS14770	Protein Homology	CDS	2993089	2993742	-	2.01207	5.73984	2.52101	0.014	1.85387
sense	NC_004668.1	3'UTR_00421	ANNOgesic	3UTR	2927050	2927142	-	2.23471	4.24467	2.08565	0.0085	2.07058
sense	NC_004668.1	EF_RS12960	Protein Homology	CDS	2645695	2646286	+	2.11877	3.84517	1.94305	0.0128	1.89279
