# Supplementary material for: Grad-seq analysis of Enterococcus faecalis and Enterococcus faecium provides a global view of RNA and protein complexes in these two opportunistic pathogens
Source: Microlife. 2022 Dec 27;4:uqac027. doi: 10.1093/femsml/uqac027 (PMC10117718; doi:10.1093/femsml/uqac027)
Supplement: uqac027_Supplemental_Files [file uqac027_supplemental_files.zip › Table_S6.xlsx]

## Sheet: Sheet1
Protein IDs	Majority protein IDs	fasta	Peptides	Mol. weight [kDa]	iBAQ AB	iBAQ CTRL	Log10enrichment	log10abundance
Q834G0	Q834G0	tr|Q834G0|Q834G0_ENTFA UPF0109 protein EF_1693 OS=Enterococcus faecalis (strain ATCC 700802 / V583) OX=226185 GN=EF_1693/KhpA PE=3 SV=1	3	8.7492	28780000	1	7.46	7.46
Q831Q7	Q831Q7	sp|Q831Q7|RS20_ENTFA 30S ribosomal protein S20 OS=Enterococcus faecalis (strain ATCC 700802 / V583) OX=226185 GN=rpsT PE=3 SV=1	2	8.9552	10037000	1	7	7
Q831F9	Q831F9	sp|Q831F9|GLYA_ENTFA Serine hydroxymethyltransferase OS=Enterococcus faecalis (strain ATCC 700802 / V583) OX=226185 GN=glyA PE=3 SV=1	15	44.538	9800000	1	6.99	6.99
Q839Y8	Q839Y8	sp|Q839Y8|RS18_ENTFA 30S ribosomal protein S18 OS=Enterococcus faecalis (strain ATCC 700802 / V583) OX=226185 GN=rpsR PE=3 SV=1	2	9.2417	5726000	1	6.76	6.76
Q82YV2	Q82YV2	tr|Q82YV2|Q82YV2_ENTFA Jag protein, putative OS=Enterococcus faecalis (strain ATCC 700802 / V583) OX=226185 GN=EF_3330/KhpB PE=4 SV=1	4	28.957	3597100	1	6.56	6.56
Q831C4	Q831C4	tr|Q831C4|Q831C4_ENTFA Inosine-uridine preferring nucleoside hydrolase OS=Enterococcus faecalis (strain ATCC 700802 / V583) OX=226185 GN=EF_2587 PE=4 SV=1	3	36.104	3545000	1	6.55	6.55
Q830Q8	Q830Q8	sp|Q830Q8|RL7_ENTFA 50S ribosomal protein L7/L12 OS=Enterococcus faecalis (strain ATCC 700802 / V583) OX=226185 GN=rplL PE=3 SV=1	1	12.396	913300	1	5.96	5.96
Q832J8	Q832J8	tr|Q832J8|Q832J8_ENTFA Tryptophan--tRNA ligase OS=Enterococcus faecalis (strain ATCC 700802 / V583) OX=226185 GN=EF_2228 PE=3 SV=1	4	37.33	602110	1	5.78	5.78
Q835Z2	Q835Z2	tr|Q835Z2|Q835Z2_ENTFA Oxidoreductase, putative OS=Enterococcus faecalis (strain ATCC 700802 / V583) OX=226185 GN=EF_1226 PE=4 SV=1	1	22.628	229870	1	5.36	5.36
Q835G6	Q835G6	tr|Q835G6|Q835G6_ENTFA Glycosyl hydrolase, family 4 OS=Enterococcus faecalis (strain ATCC 700802 / V583) OX=226185 GN=EF_1411 PE=3 SV=1	1	52.064	142530	1	5.15	5.15
P59626	P59626	sp|P59626|PYRDA_ENTFA Probable dihydroorotate dehydrogenase A (fumarate) OS=Enterococcus faecalis (strain ATCC 700802 / V583) OX=226185 GN=pyrDA PE=3 SV=1	1	34.476	119570	1	5.08	5.08
Q830S4	Q830S4	tr|Q830S4|Q830S4_ENTFA Tellurite resistance protein, putative OS=Enterococcus faecalis (strain ATCC 700802 / V583) OX=226185 GN=EF_2698 PE=3 SV=1	1	44.748	60870	1	4.78	4.78
Q82ZG8	Q82ZG8	sp|Q82ZG8|GSHAB_ENTFA Glutathione biosynthesis bifunctional protein GshAB OS=Enterococcus faecalis (strain ATCC 700802 / V583) OX=226185 GN=gshAB PE=3 SV=1	2	87.211	52424	1	4.72	4.72
Q839G4	Q839G4	sp|Q839G4|RL3_ENTFA 50S ribosomal protein L3 OS=Enterococcus faecalis (strain ATCC 700802 / V583) OX=226185 GN=rplC PE=3 SV=1	3	22.717	1076100	3.29578e+06	-0.49	6.64
Q82Z47	Q82Z47	sp|Q82Z47|RS9_ENTFA 30S ribosomal protein S9 OS=Enterococcus faecalis (strain ATCC 700802 / V583) OX=226185 GN=rpsI PE=3 SV=1	6	14.243	24123000	146771040	-0.78	8.23
H7C6V6	H7C6V6	tr|H7C6V6|H7C6V6_ENTFA Catabolite control protein A OS=Enterococcus faecalis (strain ATCC 700802 / V583) OX=226185 GN=ccpA PE=4 SV=1	11	36.213	2827200	19240178	-0.83	7.34
Q837C9	Q837C9	sp|Q837C9|IF3_ENTFA Translation initiation factor IF-3 OS=Enterococcus faecalis (strain ATCC 700802 / V583) OX=226185 GN=infC PE=3 SV=1	6	19.518	6601400	72364818	-1.04	7.9
Q839H0	Q839H0	sp|Q839H0|RS7_ENTFA 30S ribosomal protein S7 OS=Enterococcus faecalis (strain ATCC 700802 / V583) OX=226185 GN=rpsG PE=3 SV=1	12	17.833	22193000	266520280	-1.08	8.46
Q839F0	Q839F0	sp|Q839F0|RS8_ENTFA 30S ribosomal protein S8 OS=Enterococcus faecalis (strain ATCC 700802 / V583) OX=226185 GN=rpsH PE=3 SV=1	7	14.912	12508000	168322840	-1.13	8.26
Q839E7	Q839E7	sp|Q839E7|RS5_ENTFA 30S ribosomal protein S5 OS=Enterococcus faecalis (strain ATCC 700802 / V583) OX=226185 GN=rpsE PE=3 SV=1	13	17.417	15835000	228941380	-1.16	8.39
P59754	P59754	sp|P59754|RS13_ENTFA 30S ribosomal protein S13 OS=Enterococcus faecalis (strain ATCC 700802 / V583) OX=226185 GN=rpsM PE=3 SV=1	7	13.567	10121000	167261660	-1.22	8.25
Q839G5	Q839G5	sp|Q839G5|RS10_ENTFA 30S ribosomal protein S10 OS=Enterococcus faecalis (strain ATCC 700802 / V583) OX=226185 GN=rpsJ PE=3 SV=1	6	11.709	18951000	325454060	-1.23	8.54
Q82ZI6	Q82ZI6	sp|Q82ZI6|RS4_ENTFA 30S ribosomal protein S4 OS=Enterococcus faecalis (strain ATCC 700802 / V583) OX=226185 GN=rpsD PE=3 SV=1	13	23.233	8620900	169241800	-1.29	8.25
Q839E6	Q839E6	sp|Q839E6|RL30_ENTFA 50S ribosomal protein L30 OS=Enterococcus faecalis (strain ATCC 700802 / V583) OX=226185 GN=rpmD PE=3 SV=1	2	6.3554	3626300	79531612	-1.34	7.92
Q839F8	Q839F8	sp|Q839F8|RS3_ENTFA 30S ribosomal protein S3 OS=Enterococcus faecalis (strain ATCC 700802 / V583) OX=226185 GN=rpsC PE=3 SV=1	11	24.37	9520600	223810520	-1.37	8.37
Q839F9	Q839F9	sp|Q839F9|RL22_ENTFA 50S ribosomal protein L22 OS=Enterococcus faecalis (strain ATCC 700802 / V583) OX=226185 GN=rplV PE=3 SV=1	2	12.453	2935900	70077264	-1.38	7.86
Q834F9	Q834F9	sp|Q834F9|RS16_ENTFA 30S ribosomal protein S16 OS=Enterococcus faecalis (strain ATCC 700802 / V583) OX=226185 GN=rpsP PE=3 SV=1	5	10.334	10802000	259245180	-1.38	8.43
Q839Z0	Q839Z0	sp|Q839Z0|RS6_ENTFA 30S ribosomal protein S6 OS=Enterococcus faecalis (strain ATCC 700802 / V583) OX=226185 GN=rpsF PE=3 SV=1	5	11.605	6564500	183015260	-1.45	8.28
Q839Q5	Q839Q5	sp|Q839Q5|OTCC_ENTFA Ornithine carbamoyltransferase, catabolic OS=Enterococcus faecalis (strain ATCC 700802 / V583) OX=226185 GN=arcB PE=3 SV=1	2	38.029	99309	2.81038e+06	-1.45	6.46
Q839G2	Q839G2	sp|Q839G2|RL23_ENTFA 50S ribosomal protein L23 OS=Enterococcus faecalis (strain ATCC 700802 / V583) OX=226185 GN=rplW PE=3 SV=1	7	11.069	6905500	201208480	-1.46	8.32
Q833P5	Q833P5	sp|Q833P5|RL19_ENTFA 50S ribosomal protein L19 OS=Enterococcus faecalis (strain ATCC 700802 / V583) OX=226185 GN=rplS PE=3 SV=1	4	13.217	4253300	124136180	-1.47	8.11
Q834N1	Q834N1	tr|Q834N1|Q834N1_ENTFA Formate acetyltransferase OS=Enterococcus faecalis (strain ATCC 700802 / V583) OX=226185 GN=pflB PE=3 SV=1	2	84.587	158450	4.66514e+06	-1.47	6.68
Q830Q6	Q830Q6	sp|Q830Q6|RL1_ENTFA 50S ribosomal protein L1 OS=Enterococcus faecalis (strain ATCC 700802 / V583) OX=226185 GN=rplA PE=3 SV=1	7	24.46	3654100	126761780	-1.54	8.12
Q820V5	Q820V5	sp|Q820V5|FABI_ENTFA Enoyl-[acyl-carrier-protein] reductase [NADH] FabI OS=Enterococcus faecalis (strain ATCC 700802 / V583) OX=226185 GN=fabI PE=3 SV=1	7	26.766	492760	17252380	-1.54	7.25
Q835M1	Q835M1	tr|Q835M1|Q835M1_ENTFA Dihydrolipoyl dehydrogenase OS=Enterococcus faecalis (strain ATCC 700802 / V583) OX=226185 GN=lpdA PE=3 SV=1	4	49.144	213280	7.94036e+06	-1.57	6.91
Q839G3	Q839G3	sp|Q839G3|RL4_ENTFA 50S ribosomal protein L4 OS=Enterococcus faecalis (strain ATCC 700802 / V583) OX=226185 GN=rplD PE=3 SV=1	4	22.52	5698300	224740420	-1.6	8.36
Q836X6	Q836X6	sp|Q836X6|RL21_ENTFA 50S ribosomal protein L21 OS=Enterococcus faecalis (strain ATCC 700802 / V583) OX=226185 GN=rplU PE=3 SV=1	3	11.146	1713200	69031400	-1.61	7.85
Q839H1	Q839H1	sp|Q839H1|RS12_ENTFA 30S ribosomal protein S12 OS=Enterococcus faecalis (strain ATCC 700802 / V583) OX=226185 GN=rpsL PE=3 SV=1	2	15.277	3490400	143510920	-1.61	8.17
Q839F6	Q839F6	sp|Q839F6|RL29_ENTFA 50S ribosomal protein L29 OS=Enterococcus faecalis (strain ATCC 700802 / V583) OX=226185 GN=rpmC PE=3 SV=1	2	7.3295	5142600	222585240	-1.64	8.36
Q93EU6	Q93EU6	sp|Q93EU6|CH60_ENTFA Chaperonin GroEL OS=Enterococcus faecalis (strain ATCC 700802 / V583) OX=226185 GN=groEL PE=3 SV=2	13	57.11	697130	31124300	-1.65	7.5
Q831G0	Q831G0	sp|Q831G0|UPP_ENTFA Uracil phosphoribosyltransferase OS=Enterococcus faecalis (strain ATCC 700802 / V583) OX=226185 GN=upp PE=3 SV=1	1	22.884	144210	6.74812e+06	-1.67	6.84
Q830N4	Q830N4	tr|Q830N4|Q830N4_ENTFA Peptidase, M42 family OS=Enterococcus faecalis (strain ATCC 700802 / V583) OX=226185 GN=EF_2744 PE=3 SV=1	1	38.767	139690	6.54682e+06	-1.67	6.83
Q835R1	Q835R1	tr|Q835R1|Q835R1_ENTFA Aspartate aminotransferase, putative OS=Enterococcus faecalis (strain ATCC 700802 / V583) OX=226185 GN=EF_1314 PE=4 SV=1	1	45.639	92135	4.41363e+06	-1.68	6.65
Q839G1	Q839G1	sp|Q839G1|RL2_ENTFA 50S ribosomal protein L2 OS=Enterococcus faecalis (strain ATCC 700802 / V583) OX=226185 GN=rplB PE=3 SV=1	11	30.234	2335400	116915780	-1.7	8.08
Q834E2	Q834E2	sp|Q834E2|CARB_ENTFA Carbamoyl-phosphate synthase large chain OS=Enterococcus faecalis (strain ATCC 700802 / V583) OX=226185 GN=carB PE=3 SV=1	2	116.72	108160	5.52809e+06	-1.71	6.75
Q839F7	Q839F7	sp|Q839F7|RL16_ENTFA 50S ribosomal protein L16 OS=Enterococcus faecalis (strain ATCC 700802 / V583) OX=226185 GN=rplP PE=3 SV=1	2	16.225	1659600	88355816	-1.73	7.95
Q830Q5	Q830Q5	sp|Q830Q5|RL11_ENTFA 50S ribosomal protein L11 OS=Enterococcus faecalis (strain ATCC 700802 / V583) OX=226185 GN=rplK PE=3 SV=1	5	14.69	3748300	204326380	-1.74	8.32
Q839E5	Q839E5	sp|Q839E5|RL15_ENTFA 50S ribosomal protein L15 OS=Enterococcus faecalis (strain ATCC 700802 / V583) OX=226185 GN=rplO PE=3 SV=1	4	15.574	3131000	174383600	-1.75	8.25
Q839F3	Q839F3	sp|Q839F3|RL24_ENTFA 50S ribosomal protein L24 OS=Enterococcus faecalis (strain ATCC 700802 / V583) OX=226185 GN=rplX PE=3 SV=1	3	11.115	4832900	295445640	-1.79	8.48
Q839D8	Q839D8	sp|Q839D8|RL17_ENTFA 50S ribosomal protein L17 OS=Enterococcus faecalis (strain ATCC 700802 / V583) OX=226185 GN=rplQ PE=3 SV=1	5	14.477	891290	55861828	-1.8	7.75
Q839F2	Q839F2	sp|Q839F2|RL5_ENTFA 50S ribosomal protein L5 OS=Enterococcus faecalis (strain ATCC 700802 / V583) OX=226185 GN=rplE PE=3 SV=1	6	20.093	1687700	117626880	-1.84	8.08
Q839C1	Q839C1	sp|Q839C1|LDH1_ENTFA L-lactate dehydrogenase 1 OS=Enterococcus faecalis (strain ATCC 700802 / V583) OX=226185 GN=ldh1 PE=3 SV=1	6	35.487	1149300	83021472	-1.86	7.93
Q839E0	Q839E0	sp|Q839E0|RS11_ENTFA 30S ribosomal protein S11 OS=Enterococcus faecalis (strain ATCC 700802 / V583) OX=226185 GN=rpsK PE=3 SV=1	4	13.713	2020200	148401100	-1.87	8.18
Q839E8	Q839E8	sp|Q839E8|RL18_ENTFA 50S ribosomal protein L18 OS=Enterococcus faecalis (strain ATCC 700802 / V583) OX=226185 GN=rplR PE=3 SV=1	3	12.913	3475500	263905620	-1.88	8.43
Q837C7	Q837C7	sp|Q837C7|RL20_ENTFA 50S ribosomal protein L20 OS=Enterococcus faecalis (strain ATCC 700802 / V583) OX=226185 GN=rplT PE=3 SV=1	2	13.643	1039700	79554586	-1.88	7.91
Q839G0	Q839G0	sp|Q839G0|RS19_ENTFA 30S ribosomal protein S19 OS=Enterococcus faecalis (strain ATCC 700802 / V583) OX=226185 GN=rpsS PE=3 SV=1	3	10.562	2212500	181067940	-1.91	8.26
Q836R2	Q836R2	tr|Q836R2|Q836R2_ENTFA Pyruvate kinase OS=Enterococcus faecalis (strain ATCC 700802 / V583) OX=226185 GN=pyk PE=3 SV=1	7	62.516	325020	28271148	-1.94	7.46
Q832R7	Q832R7	tr|Q832R7|Q832R7_ENTFA Glutamine--fructose-6-phosphate aminotransferase [isomerizing] OS=Enterococcus faecalis (strain ATCC 700802 / V583) OX=226185 GN=glmS PE=3 SV=1	9	65.445	590030	57389052	-1.99	7.76
Q830Q7	Q830Q7	sp|Q830Q7|RL10_ENTFA 50S ribosomal protein L10 OS=Enterococcus faecalis (strain ATCC 700802 / V583) OX=226185 GN=rplJ PE=3 SV=1	4	17.622	1128900	117911320	-2.02	8.08
Q831T3	Q831T3	sp|Q831T3|RS21_ENTFA 30S ribosomal protein S21 OS=Enterococcus faecalis (strain ATCC 700802 / V583) OX=226185 GN=rpsU PE=3 SV=1	2	6.93	1305300	139342780	-2.03	8.15
Q839E9	Q839E9	sp|Q839E9|RL6_ENTFA 50S ribosomal protein L6 OS=Enterococcus faecalis (strain ATCC 700802 / V583) OX=226185 GN=rplF PE=3 SV=1	6	19.409	1259300	146344380	-2.07	8.17
Q834T3	Q834T3	tr|Q834T3|Q834T3_ENTFA DNA-binding protein HU OS=Enterococcus faecalis (strain ATCC 700802 / V583) OX=226185 GN=hup PE=3 SV=1	8	9.656	21721000	2969663000	-2.14	9.48
Q833I3	Q833I3	tr|Q833I3|Q833I3_ENTFA Phosphomethylpyrimidine kinase, putative OS=Enterococcus faecalis (strain ATCC 700802 / V583) OX=226185 GN=EF_1969 PE=3 SV=1	4	29.295	131680	22332916	-2.23	7.35
Q831T5	Q831T5	tr|Q831T5|Q831T5_ENTFA PhoH-like protein OS=Enterococcus faecalis (strain ATCC 700802 / V583) OX=226185 GN=phoH PE=4 SV=1	9	35.903	438070	76330568	-2.24	7.89
Q837E3	Q837E3	tr|Q837E3|Q837E3_ENTFA Aldehyde-alcohol dehydrogenase OS=Enterococcus faecalis (strain ATCC 700802 / V583) OX=226185 GN=adhE PE=3 SV=1	16	92.364	358610	67034850	-2.27	7.83
Q82ZL6	Q82ZL6	tr|Q82ZL6|Q82ZL6_ENTFA Glutamyl-aminopeptidase OS=Enterococcus faecalis (strain ATCC 700802 / V583) OX=226185 GN=pepA PE=3 SV=1	5	39.204	175200	59741152	-2.53	7.78
Q835X4	Q835X4	tr|Q835X4|Q835X4_ENTFA Oxidoreductase, Gfo/Idh/MocA family OS=Enterococcus faecalis (strain ATCC 700802 / V583) OX=226185 GN=EF_1244 PE=1 SV=1	17	39.342	57667	312413580	-3.73	8.49
